# Supplementary material for: Connecting multiple microenvironment proteomes uncovers the biology in head and neck cancer
Source: Nat Commun. 2022 Nov 7;13:6725. doi: 10.1038/s41467-022-34407-1 (PMC9640649; doi:10.1038/s41467-022-34407-1)
Supplement: Supplementary file 4 — Supplementary Data 1 [file 41467_2022_34407_MOESM4_ESM.xlsx]

## Sheet: Data S1
Supplementary Data 1. Samples and main clinical features of HNSCC patients included in this study.
	Sheet 1. List of HNSCC samples that were included in this study for each methodology after excluding 2 cases (discovery proteomics) based on quality controls presented in Supplementary Fig. 1.
	Sheet 2. Main clinical features of HNSCC patients included in this study.
	Sheet 3. Order of mass spectrometry runs using tissues and fluids for data dependent acquisition (DDA), selected reaction monitoring (SRM-MS), and parallel reaction monitoring (PRM-MS).

## Sheet: Sheet 1
Sheet 1. List of HNSCC samples that were included in this study for each methodology after excluding 2 cases (discovery proteomics) based on quality controls presented in Supplementary Fig. 1.
Patient	Ethics approval	Source	Country	Tumor	Site	N status	Discovery proteomics - DDA (total n patients; n pN+; n pN0)						Targeted proteomics - PRM-MS (total n patients; n pN+; n pN0)		Targeted proteomics - SRM-MS (total n patients; n pN+; n pN0)		RT-qPCR (total n patients; n pN+; n pN0)					Flow cytometry (total n patients; n N+; n N0)	Machine learning (total n patients; n pN+; n pN0)
							Primary tumor - Malignant (25; 11; 14)	Primary tumor - Non-malignant (27; 13; 14)	Lymph node - Malignant (13; 13; -)	Lymph node - Non-malignant (27; 13; 14)	Buffy coat (24; 11; 13)	Saliva (24; 13; 11)	Primary tumor - Malignant (11; 11; -)	Lymph node - Malignant (11; 11; -)	Buffy coat (19; 7; 12)	Saliva (25; 16; 9)	Primary tumor - Malignant (7; 7; -)	Lymph node - Malignant (8; 8; -)	Lymph node - Non-malignant (19; 9; 10)	Buffy coat (24; 10; 14)	Saliva (22; 10; 12)	Buffy coat (20; 10; 10)	Lymph node - Non-malignant - proteins DDA (27; 13; 14)	Lymph node - Non-malignant - transcript RT-qPCR (19; 9; 10)	Buffy coat - transcripts RT-qPCR (24; 10; 14)	Buffy coat - peptides/proteins SRM-MS (19; 7; 12)	Buffy coat - combined (15; 5; 10)	Saliva - transcripts RT-qPCR (22; 10; 12)	Saliva - peptides/proteins SRM-MS (25; 16; 9)	Saliva - combined (14; 8; 6)
400	Valparaiso University	Carlos Van Buren Hospital	Chile	SCC	Oropharynx	pN+	X	X	X	X			X	X									X
617	Valparaiso University	Carlos Van Buren Hospital	Chile	SCC	Oral	pN+	X	X	X	X			X	X			X	X	X				X	X
636	Valparaiso University	Carlos Van Buren Hospital	Chile	SCC	Oral	pN0	X	X		X									X				X	X
799/2053	Valparaiso University	Carlos Van Buren Hospital	Chile	SCC	Oral	pN+	X	X	X	X			X	X			X	X	X				X	X
949	Valparaiso University	Carlos Van Buren Hospital	Chile	SCC	Larynx	pN0	X	X		X									X				X	X
1130	Valparaiso University	Carlos Van Buren Hospital	Chile	SCC	Oral	pN0	X	X		X									X				X	X
1159	Valparaiso University	Carlos Van Buren Hospital	Chile	SCC	Oral	pN+	X	X	X	X			X	X					X				X	X
1347	Valparaiso University	Carlos Van Buren Hospital	Chile	SCC	Oral	pN0	X	X		X													X
1421	Valparaiso University	Carlos Van Buren Hospital	Chile	SCC	Oral	pN+	X	X	X	X			X	X			X	X	X				X	X
2008	Valparaiso University	Carlos Van Buren Hospital	Chile	SCC	Larynx	pN+	X	X	X	X			X	X				X					X
2097	Valparaiso University	Carlos Van Buren Hospital	Chile	SCC	Larynx	pN0	X	X		X									X				X	X
2233	Valparaiso University	Carlos Van Buren Hospital	Chile	SCC	Oral	pN0	X	X		X									X				X	X
2730	Valparaiso University	Carlos Van Buren Hospital	Chile	SCC	Larynx	pN0	X	X		X									X				X	X
2753	Valparaiso University	Carlos Van Buren Hospital	Chile	SCC	Larynx	pN+	X	X	X	X			X	X			X	X	X				X	X
2812	Valparaiso University	Carlos Van Buren Hospital	Chile	SCC	Oral	pN0	X	X		X									X				X	X
2875	Valparaiso University	Carlos Van Buren Hospital	Chile	SCC	Oral	pN+		X	X	X									X				X	X
3033	Valparaiso University	Carlos Van Buren Hospital	Chile	SCC	Oral	pN0	X	X		X													X
3208	Valparaiso University	Carlos Van Buren Hospital	Chile	SCC	Oral	pN+	X	X	X	X			X	X			X	X	X				X	X
3212	Valparaiso University	Carlos Van Buren Hospital	Chile	SCC	Larynx	pN+	X	X	X	X			X	X					X				X	X
3371	Valparaiso University	Carlos Van Buren Hospital	Chile	SCC	Oral	pN0	X	X		X									X				X	X
3898	Valparaiso University	Carlos Van Buren Hospital	Chile	SCC	Larynx	pN+	X	X	X	X			X	X			X	X					X
4326	Valparaiso University	Carlos Van Buren Hospital	Chile	SCC	Oral	pN+	X	X	X	X			X	X			X	X					X
4417	Valparaiso University	Carlos Van Buren Hospital	Chile	SCC	Larynx	pN+		X	X	X									X				X	X
4867	Valparaiso University	Carlos Van Buren Hospital	Chile	SCC	Larynx	pN0	X	X		X									X				X	X
4955	Valparaiso University	Carlos Van Buren Hospital	Chile	SCC	Larynx	pN0	X	X		X									X				X	X
5199	Valparaiso University	Carlos Van Buren Hospital	Chile	SCC	Oral	pN0	X	X		X													X
5214	Valparaiso University	Carlos Van Buren Hospital	Chile	SCC	Larynx	pN0	X	X		X													X
FMJ_01	Faculty of Medicine of Jundiai/FMJ	São Vicente de Paula Hospital	Brazil	SCC	Oral	pN+						X			X						X					X		X
FMJ_02	Faculty of Medicine of Jundiai/FMJ	São Vicente de Paula Hospital	Brazil	SCC	Oral	pN0						X			X					X	X				X	X	X	X
FMJ_03	Faculty of Medicine of Jundiai/FMJ	São Vicente de Paula Hospital	Brazil	SCC	Oral	pN0														X	X				X			X
FMJ_04	Faculty of Medicine of Jundiai/FMJ	São Vicente de Paula Hospital	Brazil	SCC	Oral	pN+					X	X			X	X				X	X				X	X		X	X	X
FMJ_05	Faculty of Medicine of Jundiai/FMJ	São Vicente de Paula Hospital	Brazil	SCC	Oral	pN+					X	X			X					X	X				X	X	X	X
FMJ_06	Faculty of Medicine of Jundiai/FMJ	São Vicente de Paula Hospital	Brazil	SCC	Oral	pN+					X	X
FMJ_07	Faculty of Medicine of Jundiai/FMJ	São Vicente de Paula Hospital	Brazil	SCC	Oral	pN+					X	X				X				X	X				X			X	X	X
FMJ_08	Faculty of Medicine of Jundiai/FMJ	São Vicente de Paula Hospital	Brazil	SCC	Oral	pN+						X				X				X	X				X			X	X	X
FMJ_09	Faculty of Medicine of Jundiai/FMJ	São Vicente de Paula Hospital	Brazil	SCC	Oral	pN+						X
FMJ_10	Faculty of Medicine of Jundiai/FMJ	São Vicente de Paula Hospital	Brazil	SCC	Oral	pN0					X	X			X					X	X				X	X	X	X
FMJ_12	Faculty of Medicine of Jundiai/FMJ	São Vicente de Paula Hospital	Brazil	SCC	Oral	pN0					X				X					X	X				X	X	X	X
FMJ_13	Faculty of Medicine of Jundiai/FMJ	São Vicente de Paula Hospital	Brazil	SCC	Oral	pN0					X
FMJ_14	Faculty of Medicine of Jundiai/FMJ	São Vicente de Paula Hospital	Brazil	SCC	Oral	pN+					X	X				X				X	X				X			X	X	X
FMJ_15	Faculty of Medicine of Jundiai/FMJ	Sobam Hospital	Brazil	SCC	Oral	pN0														X					X
FMJ_16	Faculty of Medicine of Jundiai/FMJ	Sobam Hospital	Brazil	SCC	Oral	pN0					X				X					X					X	X	X
FMJ_17	Faculty of Medicine of Jundiai/FMJ	São Vicente de Paula Hospital	Brazil	SCC	Oral	pN0					X									X					X
FMJ_18	Faculty of Medicine of Jundiai/FMJ	São Vicente de Paula Hospital	Brazil	SCC	Oral	pN0					X	X			X					X	X				X	X	X	X
FMJ_19	Faculty of Medicine of Jundiai/FMJ	São Vicente de Paula Hospital	Brazil	SCC	Oral	pN0					X	X			X					X	X				X	X	X	X
FMJ_20	Faculty of Medicine of Jundiai/FMJ	São Vicente de Paula Hospital	Brazil	SCC	Oral	pN0					X	X				X					X							X	X	X
FMJ_21	Faculty of Medicine of Jundiai/FMJ	São Vicente de Paula Hospital	Brazil	SCC	Oral	pN0					X				X					X					X	X	X
FMJ_22	Faculty of Medicine of Jundiai/FMJ	Sobam Hospital	Brazil	SCC	Oral	pN+					X	X			X	X				X	X				X	X	X	X	X	X
FMJ_23	Faculty of Medicine of Jundiai/FMJ	São Vicente de Paula Hospital	Brazil	SCC	Oral	pN0						X				X					X							X	X	X
FMJ_24	Faculty of Medicine of Jundiai/FMJ	São Vicente de Paula Hospital	Brazil	SCC	Oral	pN+					X	X			X	X				X	X				X	X	X	X	X	X
FMJ_25	Faculty of Medicine of Jundiai/FMJ	São Vicente de Paula Hospital	Brazil	SCC	Oral	pN+					X									X					X
FMJ_26	Faculty of Medicine of Jundiai/FMJ	São Vicente de Paula Hospital	Brazil	SCC	Oral	pN0					X	X			X	X					X					X		X	X	X
FMJ_28	Faculty of Medicine of Jundiai/FMJ	Sobam Hospital	Brazil	SCC	Oral	pN0					X				X	X				X	X				X	X	X	X	X	X
FMJ_29	Faculty of Medicine of Jundiai/FMJ	São Vicente de Paula Hospital	Brazil	SCC	Oral	pN+					X	X			X	X				X	X				X	X	X	X	X	X
FMJ_30	Faculty of Medicine of Jundiai/FMJ	São Vicente de Paula Hospital	Brazil	SCC	Oral	pN0						X			X	X				X	X				X	X	X	X	X	X
FMJ_31	Faculty of Medicine of Jundiai/FMJ	São Vicente de Paula Hospital	Brazil	SCC	Oral	pN+					X	X			X	X				X	X				X	X	X	X	X	X
FMJ_32	Faculty of Medicine of Jundiai/FMJ	São Vicente de Paula Hospital	Brazil	SCC	Oral	pN+					X	X
FMJ_33	Faculty of Medicine of Jundiai/FMJ	São Vicente de Paula Hospital	Brazil	SCC	Oral	pN0						X
FMJ_34	Faculty of Medicine of Jundiai/FMJ	São Vicente de Paula Hospital	Brazil	SCC	Oral	pN0					X	X
FMJ_35	Faculty of Medicine of Jundiai/FMJ	São Vicente de Paula Hospital	Brazil	SCC	Oral	pN0					X				X					X					X	X	X
FMJ_36	Faculty of Medicine of Jundiai/FMJ	São Vicente de Paula Hospital	Brazil	SCC	Oral	pN0						X				X				X	X				X			X	X	X
FMJ_45	Faculty of Medicine of Jundiai/FMJ	São Vicente de Paula Hospital	Brazil	SCC	Oral	pN0									X											X
ICESP_04	São Paulo State Cancer Institute/ICESP	São Paulo State Cancer Institute/ICESP	Brazil	SCC	Oral	pN+										X													X
ICESP_05	São Paulo State Cancer Institute/ICESP	São Paulo State Cancer Institute/ICESP	Brazil	SCC	Oral	pN+										X													X
ICESP_06	São Paulo State Cancer Institute/ICESP	São Paulo State Cancer Institute/ICESP	Brazil	SCC	Oral	pN+										X													X
ICESP_07	São Paulo State Cancer Institute/ICESP	São Paulo State Cancer Institute/ICESP	Brazil	SCC	Oral	pN+										X													X
ICESP_10	São Paulo State Cancer Institute/ICESP	São Paulo State Cancer Institute/ICESP	Brazil	SCC	Oral	pN+										X													X
ICESP_28	São Paulo State Cancer Institute/ICESP	São Paulo State Cancer Institute/ICESP	Brazil	SCC	Oral	pN0										X													X
ICESP_37	São Paulo State Cancer Institute/ICESP	São Paulo State Cancer Institute/ICESP	Brazil	SCC	Oral	pN+										X													X
ICESP_43	São Paulo State Cancer Institute/ICESP	São Paulo State Cancer Institute/ICESP	Brazil	SCC	Oral	pN+										X													X
ICESP_44	São Paulo State Cancer Institute/ICESP	São Paulo State Cancer Institute/ICESP	Brazil	SCC	Oral	pN0										X													X
ICESP_47	São Paulo State Cancer Institute/ICESP	São Paulo State Cancer Institute/ICESP	Brazil	SCC	Oral	pN+										X													X
ICESP_52	São Paulo State Cancer Institute/ICESP	São Paulo State Cancer Institute/ICESP	Brazil	SCC	Oral	pN0										X													X
ICESP_01_FC	São Paulo State Cancer Institute/ICESP	São Paulo State Cancer Institute/ICESP	Brazil	SCC	Oral	pN0																X
ICESP_02_FC	São Paulo State Cancer Institute/ICESP	São Paulo State Cancer Institute/ICESP	Brazil	SCC	Oral	pN+																X
ICESP_03_FC	São Paulo State Cancer Institute/ICESP	São Paulo State Cancer Institute/ICESP	Brazil	SCC	Oral	pN+																X
ICESP_04_FC	São Paulo State Cancer Institute/ICESP	São Paulo State Cancer Institute/ICESP	Brazil	SCC	Oral	pN+																X
ICESP_05_FC	São Paulo State Cancer Institute/ICESP	São Paulo State Cancer Institute/ICESP	Brazil	SCC	Oral	pN+																X
ICESP_06_FC	São Paulo State Cancer Institute/ICESP	São Paulo State Cancer Institute/ICESP	Brazil	SCC	Oral	pN0																X
ICESP_07_FC	São Paulo State Cancer Institute/ICESP	São Paulo State Cancer Institute/ICESP	Brazil	SCC	Oral	pN+																X
ICESP_08_FC	São Paulo State Cancer Institute/ICESP	São Paulo State Cancer Institute/ICESP	Brazil	SCC	Oral	pN0																X
ICESP_09_FC	São Paulo State Cancer Institute/ICESP	São Paulo State Cancer Institute/ICESP	Brazil	SCC	Oral	pN0																X
ICESP_10_FC	São Paulo State Cancer Institute/ICESP	São Paulo State Cancer Institute/ICESP	Brazil	SCC	Oral	pN0																X
ICESP_11_FC	São Paulo State Cancer Institute/ICESP	São Paulo State Cancer Institute/ICESP	Brazil	SCC	Oral	pN0																X
ICESP_12_FC	São Paulo State Cancer Institute/ICESP	São Paulo State Cancer Institute/ICESP	Brazil	SCC	Oral	pN+																X
ICESP_13_FC	São Paulo State Cancer Institute/ICESP	São Paulo State Cancer Institute/ICESP	Brazil	SCC	Oral	pN+																X
ICESP_14_FC	São Paulo State Cancer Institute/ICESP	São Paulo State Cancer Institute/ICESP	Brazil	SCC	Oral	pN+																X
ICESP_15_FC	São Paulo State Cancer Institute/ICESP	São Paulo State Cancer Institute/ICESP	Brazil	SCC	Oral	N+																X
ICESP_16_FC	São Paulo State Cancer Institute/ICESP	São Paulo State Cancer Institute/ICESP	Brazil	SCC	Oral	N0																X
AC_01	A.C. Camargo Hospital	A.C. Camargo Hospital	Brazil	SCC	Oral	pN0																X
AC_02	A.C. Camargo Hospital	A.C. Camargo Hospital	Brazil	SCC	Oral	pN0																X
AC_03	A.C. Camargo Hospital	A.C. Camargo Hospital	Brazil	SCC	Oral	pN+																X
AC_04	A.C. Camargo Hospital	A.C. Camargo Hospital	Brazil	SCC	Oral	pN0																X
SCC: squamous cell carcinoma; N+: positive for lymph node metastasis; N0: negative for lymph node metastasis; pN+: positive for lymph node metastasis in pathologic analysis; pN0: negative for lymph node metastasis in pathologic analysis.
Cells highlighted with an"X" indicate that the sample was used in a given methodology.

## Sheet: Sheet 2
Sheet 2. Main clinical features of HNSCC patients included in this study.
Feature		Tissues - n (%)	Fluids - n (%)
		Valparaiso University (n = 27 patients)	Faculty of Medicine of Jundiai/FMJ (n = 35 patients)	São Paulo State Cancer Institute/ICESP (n = 27 patients)	A.C. Camargo Hospital (n = 4 patients)
		Discovery proteomics; RT-qPCR; PRM-MS	Discovery proteomics; RT-qPCR; SRM-MS	SRM-MS; Flow cytometry	Flow cytometry
Age (years)
	Mean (range)	64 (36 - 85)	63 (48 - 91)	57 (31 - 80)	NA
Follow-up (months)
	Mean (range)	27 (1 - 84)	73 (2 - 33)	125 (21 - 436)	NA
Specific site
	Oral	15 (55.6)	35 (100.0)	27 (100.0)	4 (100.0)
	Larynx	11 (40.7)	0 (0.0)	0 (0.0)	0 (0.0)
	Oropharynx	1 (3.7)	0 (0.0)	0 (0.0)	0 (0.0)
Gender
	Male	20 (74.1)	26 (74.3)	20 (74.1)	2 (50.0)
	Female	7 (25.9)	7 (20.0)	7 (25.9)	2 (50.0)
	NA	0 (0.0)	2 (5.7)	0 (0.0)	0 (0.0)
Smoking
	Yes	23 (85.2)	27 (77.1)	21 (77.8)	3 (75.0)
	No	4 (14.8)	6 (17.1)	5 (18.5)	1 (25.0)
	NA	0 (0.0)	2 (5.7)	1 (3.7)	0 (0.0)
Alcohol
	Yes	19 (70.4)	27 (77.1)	20 (74.1)	2 (50.0)
	No	8 (29.6)	6 (17.1)	6 (22.2)	2 (50.0)
	NA	0 (0.0)	2 (5.7)	1 (3.7)	0 (0.0)
Lymph node metastasis
	Yes	13 (48.1)	14 (40.0)	17 (63.0)	1 (25.0)
	No	14 (51.9)	21 (60.0)	10 (37.0)	3 (75.0)
pN*
	pN0	14 (51.9)	21 (60.0)	10 (37.0)	3 (75.0)
	pN1	4 (14.8)	4 (11.4)	1 (3.7)	0 (0.0)
	pN2	6 (22.2)	6 (17.1)	8 (29.6)	0 (0.0)
	pN3	2 (7.4)	1 (2.9)	8 (29.6)	1 (25.0)
	NA	1 (3.7)	3 (8.6)	0 (0.0)	0 (0.0)
Pathological stage*
	I	0 (0.0)	11 (31.4)	3 (11.1)	0 (0.0)
	II	5 (18.5)	8 (22.9)	5 (18.5)	0 (0.0)
	III	11 (40.7)	6 (17.1)	4 (14.8)	2 (50.0)
	IV	11 (40.7)	8 (22.9)	14 (51.9)	2 (50.0)
	NA	0 (0.0)	2 (5.7)	1 (3.7)	0 (0.0)
Surgical margins
	Free	22 (81.5)	25 (71.4)	18 (66.7)	4 (100.0)
	Committed	5 (18.5)	1 (2.9)	4 (14.8)	0 (0.0)
	NA	0 (0.0)	9 (25.7)	5 (18.5)	0 (0.0)
Distant metastasis
	Yes	0 (0.0)	0 (0.0)	1 (3.7)	0 (0.0)
	No	27 (100.0)	0 (0.0)	15 (55.6)	4 (100.0)
	NA	0 (0.0)	35 (100.0)	11 (40.7)	0 (0.0)
Recurrence
	Yes	5 (18.5)	0 (0.0)	0 (0.0)	NA
	No	22 (81.5)	0 (0.0)	0 (0.0)	NA
	NA	0 (0.0)	35 (100.0)	27 (100.0)
Histological grade WHO
	Well differentiated	14 (51.9)	6 (17.1)	6 (22.2)	NA
	Moderately differentiated	10 (37.0)	27 (77.1)	11 (40.7)	NA
	Poorly differentiated	3 (11.1)	0 (0.0)	4 (14.8)	NA
	NA	0 (0.0)	2 (5.7)	6 (22.2)
Perineural invasion
	Yes	11 (40.7)	11 (31.4)	13 (48.1)	NA
	No	16 (59.3)	16 (45.7)	9 (33.3)	NA
	NA	0 (0.0)	8 (22.9)	5 (18.5)
NA: not available.
*The pathological TNM and staging were not available for two patients from ICESP. Clinical TNM and staging were presented instead (ICESP_15_FC: T2N3M0, clinical stage IV; ICESP_16_FC: T2N0M0, clinical stage III)

## Sheet: Sheet 3
Sheet 3. Order of mass spectrometry runs using tissues and fluids for data dependent acquisition (DDA), selected reaction monitoring (SRM-MS), and parallel reaction monitoring (PRM-MS).
MS Order	Patient	Site
Discovery proteomics (DDA) - Tissues
1	949	Primary tumor - Non-malignant
2	4867	Primary tumor - Malignant
3	2233	Primary tumor - Non-malignant
4	4326	Lymph node - Non-malignant
5	4417	Lymph node - Non-malignant
6	1130	Lymph node - Non-malignant
7	2097	Primary tumor - Non-malignant
8	1421	Primary tumor - Non-malignant
9	3212	Lymph node - Non-malignant
10	2812	Primary tumor - Non-malignant
11	2753	Primary tumor - Non-malignant
12	1347	Primary tumor - Non-malignant
13	3033	Primary tumor - Non-malignant
14	1159	Lymph node - Malignant
15	2753	Lymph node - Malignant
16	5214	Primary tumor - Non-malignant
17	1421	Lymph node - Non-malignant
18	1159	Primary tumor - Non-malignant
19	3212	Lymph node - Malignant
20	2008	Primary tumor - Non-malignant
21	617	Primary tumor - Non-malignant
22	2053	Lymph node - Non-malignant
23	400	Primary tumor - Non-malignant
24	636	Primary tumor - Non-malignant
25	3208	Lymph node - Non-malignant
26	1159	Primary tumor - Malignant
27	3212	Primary tumor - Malignant
28	1421	Lymph node - Malignant
29	617	Lymph node - Non-malignant
30	4326	Primary tumor - Non-malignant
31	949	Primary tumor - Malignant
32	2233	Lymph node - Non-malignant
33	3208	Lymph node - Malignant
34	1130	Primary tumor - Malignant
35	1347	Lymph node - Non-malignant
36	3212	Primary tumor - Non-malignant
37	3371	Lymph node - Non-malignant
38	400	Primary tumor - Malignant
39	2730	Primary tumor - Non-malignant
40	2812	Primary tumor - Malignant
41	799	Primary tumor - Non-malignant
42	4955	Primary tumor - Malignant
43	5214	Primary tumor - Malignant
44	2008	Lymph node - Malignant
45	636	Lymph node - Non-malignant
46	3371	Primary tumor - Non-malignant
47	3208	Primary tumor - Non-malignant
48	2730	Primary tumor - Malignant
49	400	Lymph node - Malignant
50	3033	Lymph node - Non-malignant
51	4326	Primary tumor - Malignant
52	5214	Lymph node - Non-malignant
53	3898	Lymph node - Non-malignant
54	949	Lymph node - Non-malignant
55	617	Primary tumor - Malignant
56	3898	Primary tumor - Malignant
57	2812	Lymph node - Non-malignant
58	2233	Primary tumor - Malignant
59	2875	Primary tumor - Non-malignant
60	2008	Lymph node - Non-malignant
61	2053	Lymph node - Malignant
62	400	Lymph node - Non-malignant
63	3371	Primary tumor - Malignant
64	4867	Lymph node - Non-malignant
65	2097	Primary tumor - Malignant
66	4417	Primary tumor - Malignant
67	1421	Primary tumor - Malignant
68	4326	Lymph node - Malignant
69	2875	Lymph node - Non-malignant
70	4955	Primary tumor - Non-malignant
71	2875	Primary tumor - Malignant
72	4867	Primary tumor - Non-malignant
73	2875	Lymph node - Malignant
74	2097	Lymph node - Non-malignant
75	5199	Lymph node - Non-malignant
76	2730	Lymph node - Non-malignant
77	1130	Primary tumor - Non-malignant
78	1159	Lymph node - Non-malignant
79	2753	Primary tumor - Malignant
80	4417	Primary tumor - Non-malignant
81	636	Primary tumor - Malignant
82	1347	Primary tumor - Malignant
83	799	Primary tumor - Malignant
84	5199	Primary tumor - Malignant
85	5199	Primary tumor - Non-malignant
86	2008	Primary tumor - Malignant
87	2753	Lymph node - Non-malignant
88	3033	Primary tumor - Malignant
89	3208	Primary tumor - Malignant
90	4417	Lymph node - Malignant
91	3898	Lymph node - Malignant
92	4955	Lymph node - Non-malignant
93	617	Lymph node - Malignant
94	3898	Primary tumor - Non-malignant
Discovery proteomics (DDA) - Buffy coat
1	FMJ_34	Buffy coat
2	FMJ_21	Buffy coat
3	FMJ_06	Buffy coat
4	FMJ_04	Buffy coat
5	FMJ_32	Buffy coat
6	FMJ_19	Buffy coat
7	FMJ_22	Buffy coat
8	FMJ_31	Buffy coat
9	FMJ_24	Buffy coat
10	FMJ_18	Buffy coat
11	FMJ_07	Buffy coat
12	FMJ_10	Buffy coat
13	FMJ_20	Buffy coat
14	FMJ_14	Buffy coat
15	FMJ_17	Buffy coat
16	FMJ_12	Buffy coat
17	FMJ_13	Buffy coat
18	FMJ_16	Buffy coat
19	FMJ_05	Buffy coat
20	FMJ_26	Buffy coat
21	FMJ_29	Buffy coat
22	FMJ_28	Buffy coat
23	FMJ_35	Buffy coat
24	FMJ_25	Buffy coat
Discovery proteomics (DDA) - Saliva
1	FMJ_32	Saliva
2	FMJ_10	Saliva
3	FMJ_04	Saliva
4	FMJ_23	Saliva
5	FMJ_08	Saliva
6	FMJ_19	Saliva
7	FMJ_06	Saliva
8	FMJ_09	Saliva
9	FMJ_07	Saliva
10	FMJ_33	Saliva
11	FMJ_26	Saliva
12	FMJ_22	Saliva
13	FMJ_30	Saliva
14	FMJ_34	Saliva
15	FMJ_01	Saliva
16	FMJ_29	Saliva
17	FMJ_20	Saliva
18	FMJ_14	Saliva
19	FMJ_05	Saliva
20	FMJ_31	Saliva
21	FMJ_18	Saliva
22	FMJ_24	Saliva
23	FMJ_36	Saliva
24	FMJ_02	Saliva
Targeted proteomics (PRM-MS) - Tissues
1	1421	Primary tumor - Malignant
2	617	Lymph node - Malignant
3	3212	Primary tumor - Malignant
4	1159	Lymph node - Malignant
5	617	Primary tumor - Malignant
6	2753	Primary tumor - Malignant
7	2008	Lymph node - Malignant
8	400	Lymph node - Malignant
9	2053	Lymph node - Malignant
10	2753	Lymph node - Malignant
11	4326	Primary tumor - Malignant
12	799	Primary tumor - Malignant
13	3208	Lymph node - Malignant
14	400	Primary tumor - Malignant
15	4326	Lymph node - Malignant
16	1159	Primary tumor - Malignant
17	2008	Primary tumor - Malignant
18	3212	Lymph node - Malignant
19	3898	Primary tumor - Malignant
20	3208	Primary tumor - Malignant
21	3898	Lymph node - Malignant
22	1421	Lymph node - Malignant
Targeted proteomics (SRM-MS) - Buffy coat
1	FMJ_21	Buffy coat
2	FMJ_02	Buffy coat
3	FMJ_05	Buffy coat
4	FMJ_28	Buffy coat
5	FMJ_24	Buffy coat
6	FMJ_30	Buffy coat
7	FMJ_04	Buffy coat
8	FMJ_12	Buffy coat
9	FMJ_10	Buffy coat
10	FMJ_29	Buffy coat
11	FMJ_01	Buffy coat
12	FMJ_18	Buffy coat
13	FMJ_22	Buffy coat
14	FMJ_19	Buffy coat
15	FMJ_31	Buffy coat
16	FMJ_35	Buffy coat
17	FMJ_26	Buffy coat
18	FMJ_16	Buffy coat
19	FMJ_45	Buffy coat
Targeted proteomics (SRM-MS) - Saliva
1	FMJ_31	Saliva
2	ICESP_37	Saliva
3	ICESP_07	Saliva
4	FMJ_36	Saliva
5	FMJ_29	Saliva
6	FMJ_07	Saliva
7	FMJ_14	Saliva
8	FMJ_08	Saliva
9	FMJ_20	Saliva
10	FMJ_30	Saliva
11	FMJ_22	Saliva
12	ICESP_52	Saliva
13	FMJ_26	Saliva
14	ICESP_43	Saliva
15	ICESP_10	Saliva
16	FMJ_24	Saliva
17	ICESP_05	Saliva
18	ICESP_06	Saliva
19	FMJ_04	Saliva
20	FMJ_28	Saliva
21	ICESP_28	Saliva
22	ICESP_44	Saliva
23	ICESP_47	Saliva
24	ICESP_04	Saliva
25	FMJ_23	Saliva
