# Supplementary material for: Connecting multiple microenvironment proteomes uncovers the biology in head and neck cancer
Source: Nat Commun. 2022 Nov 7;13:6725. doi: 10.1038/s41467-022-34407-1 (PMC9640649; doi:10.1038/s41467-022-34407-1)
Supplement: Supplementary file 5 — Supplementary Data 2 [file 41467_2022_34407_MOESM5_ESM.xlsx]

## Sheet: Data S2
Supplementary Data 2. Differentially abundant proteins between pN+ and pN0 samples across multiple sites (Data based on MaxQuant and Perseus analyses).
	Sheet 1. Differentially abundant proteins between pN+ and pN0 malignant cells from primary tumors (p ≤ 0.05; two-sided unpaired Student’s t-test).
	Sheet 2. Differentially abundant proteins between pN+ and pN0 non-malignant cells from primary tumors (p ≤ 0.05; two-sided unpaired Student’s t-test).
	Sheet 3. Differentially abundant proteins between pN+ and pN0 non-malignant cells from lymph nodes (p ≤ 0.05; two-sided unpaired Student’s t-test).
	Sheet 4. Differentially abundant proteins between pN+ and pN0 buffy coat samples (p ≤ 0.05; two-sided unpaired Student’s t-test).
	Sheet 5. Differentially abundant proteins between pN+ and pN0 saliva samples (p ≤ 0.05; two-sided unpaired Student’s t-test).
	Sheet 6. Differentially abundant proteins between malignant cells from primary tumors and lymph nodes (q ≤ 0.05; Student's t-test followed by Benjamini-Hochberg correction).
	Sheet 7. Differentially abundant proteins between non-malignant cells from primary tumors and lymph nodes (q ≤ 0.05; Student's t-test followed by Benjamini-Hochberg correction).
	Sheet 8. Differentially abundant proteins between pN+ and pN0 non-malignant cells from lymph nodes after FDR correction (q ≤ 0.05; Student's t-test followed by Benjamini-Hochberg correction).

## Sheet: Sheet 1
Sheet 1. Differentially abundant proteins between pN+ and pN0 malignant cells from primary tumors (p ≤ 0.05; two-sided unpaired Student’s t-test).
Gene names	Majority protein IDs	Protein names	Status (pN+ vs pN0)	Abundance (pN+ vs pN0)	Student's T-test p-value (pN+ vs pN0)	Ratio log2 (pN+ vs pN0)	P_3212	P_1421	P_2753	P_799	P_1159	P_400	P_3208	P_4326	P_3898	P_2008	P_617	P_4867	P_2097	P_949	P_636	P_1347	P_3033	P_1130	P_4955	P_5214	P_5199	P_2730	P_2233	P_3371	P_2812
							pN+	pN+	pN+	pN+	pN+	pN+	pN+	pN+	pN+	pN+	pN+	pN0	pN0	pN0	pN0	pN0	pN0	pN0	pN0	pN0	pN0	pN0	pN0	pN0	pN0
PIGR	P01833	Polymeric immunoglobulin receptor;Secretory component	Downregulated	Downregulated in pN+	0.00564767	-4.71537	NaN	NaN	NaN	NaN	NaN	22.3973	24.0414	NaN	NaN	NaN	NaN	NaN	NaN	NaN	NaN	NaN	NaN	NaN	NaN	NaN	NaN	NaN	28.1736	28.0716	27.559
CA6	P23280-3;P23280;P23280-2;F8W148	Carbonic anhydrase 6	Downregulated	Downregulated in pN+	0.0152981	-2.91571	NaN	NaN	NaN	NaN	NaN	23.4535	NaN	NaN	NaN	NaN	22.913	NaN	NaN	NaN	NaN	NaN	NaN	NaN	NaN	NaN	NaN	NaN	25.2684	26.3765	26.652
AKR1B10	O60218	Aldo-keto reductase family 1 member B10	Downregulated	Downregulated in pN+	0.0293089	-2.77663	19.9995	24.4359	21.9408	25.5018	21.3318	NaN	20.909	NaN	19.9916	24.713	23.8985	29.7597	25.3533	22.167	28.0196	23.6617	NaN	30.2405	20.5096	24.4418	22.4702	27.036	25.2455	NaN	24.7104
LRRC41	A0A0C4DH00;A0A087WTU1;A0A0B4J2G4;Q15345-3;Q15345	Leucine-rich repeat-containing protein 41	Downregulated	Downregulated in pN+	0.0173542	-2.4203	NaN	NaN	NaN	16.3751	NaN	NaN	NaN	NaN	NaN	NaN	17.0212	19.1162	NaN	NaN	NaN	NaN	NaN	NaN	NaN	19.1207	NaN	NaN	NaN	NaN	NaN
DSG3	P32926	Desmoglein-3	Downregulated	Downregulated in pN+	0.0173272	-1.86804	25.5032	27.9051	27.3786	27.186	21.8816	20.5315	25.4995	26.5529	24.6121	28.2931	26.6348	29.0398	28.3283	28.0206	28.061	26.9457	26.4711	27.9944	27.9188	26.6039	25.1311	28.1396	28.2087	26.2642	27.9069
FABP5	Q01469;I6L8B7	Fatty acid-binding protein, epidermal	Downregulated	Downregulated in pN+	0.0376278	-1.8474	24.5297	30.8961	30.2942	29.553	24.2339	NaN	27.6688	27.529	25.5419	31.4339	29.4875	30.6764	30.7149	32.637	30.8189	30.2303	28.8653	28.2417	30.4854	28.2271	27.1603	29.1983	30.9299	30.9168	30.3964
GCLC	E1CEI4;P48506	Glutamate--cysteine ligase catalytic subunit	Downregulated	Downregulated in pN+	8.88428e-05	-1.81627	21.036	21.3415	20.647	NaN	NaN	20.9555	NaN	20.7879	NaN	NaN	NaN	23.0454	NaN	NaN	NaN	NaN	NaN	22.4927	NaN	22.7714	NaN	NaN	NaN	NaN	NaN
MFGE8	X6R3G6;Q08431-3;Q08431;H0YKS8;F5GZN3;Q08431-2	Lactadherin;Lactadherin short form;Medin	Downregulated	Downregulated in pN+	0.038623	-1.73267	NaN	20.7186	NaN	20.3094	NaN	19.6864	19.4737	NaN	20.9451	NaN	NaN	NaN	NaN	22.5982	21.2184	NaN	NaN	NaN	24.164	NaN	20.6096	NaN	NaN	NaN	21.2065
GSTM2	E9PHN6;F6XZQ7;P28161-2;P28161;E9PLF1;E9PHN7	Glutathione S-transferase Mu 2	Downregulated	Downregulated in pN+	0.045847	-1.5822	NaN	NaN	23.2359	21.1925	NaN	NaN	NaN	22.1331	22.1943	22.6311	NaN	25.7325	24.0104	NaN	NaN	22.637	NaN	25.5031	NaN	23.9737	23.2098	21.9505	NaN	NaN	NaN
PKP1	Q13835-2;Q13835	Plakophilin-1	Downregulated	Downregulated in pN+	0.0448097	-1.58146	24.5486	29.9863	28.1287	29.5524	22.7801	25.8153	26.4216	27.5192	23.7983	27.9682	27.2944	29.8038	28.7282	29.2259	29.5767	28.377	27.2014	29.6865	29.1755	26.3429	26.5196	29.1706	28.2652	25.2945	28.7167
DSC3	Q14574;Q14574-2	Desmocollin-3	Downregulated	Downregulated in pN+	0.0327456	-1.4735	21.8372	25.9961	25.8938	26.7456	NaN	22.199	24.0327	23.5506	21.9001	25.3209	24.6843	27.5951	26.2269	26.4755	26.985	25.2745	24.5094	25.9559	27.573	23.9248	24.2046	25.3256	26.1083	23.0938	26.4011
CBR3	O75828	Carbonyl reductase [NADPH] 3	Downregulated	Downregulated in pN+	0.0066528	-1.3596	23.1267	23.6658	22.2549	23.0285	NaN	24.4874	22.0402	23.42	22.5511	21.6175	23.5497	25.3031	23.3399	24.5298	23.8158	23.3922	22.2587	26.1497	24.923	26.7041	24.4903	24.0378	25.1212	23.0325	23.5747
CBR1	P16152;E9PQ63;A8MTM1;P16152-2	Carbonyl reductase [NADPH] 1	Downregulated	Downregulated in pN+	0.00272015	-1.35876	25.4762	26.198	25.1379	26.7876	23.4649	27.711	26.0029	26.3455	26.2762	25.6447	26.1139	28.9681	26.2238	27.6516	27.6466	26.6983	26.376	28.5895	27.6676	28.2396	27.5251	26.6228	27.6202	25.8018	26.3209
ITGB6	A0A087WXP3;E9PEE8;P18564;P18564-2	Integrin beta;Integrin beta-6	Downregulated	Downregulated in pN+	0.0449094	-1.31065	22.1256	21.8514	22.3504	22.7648	NaN	22.9756	NaN	NaN	23.4625	19.5887	24.1292	22.4688	23.3248	NaN	NaN	NaN	NaN	22.1617	23.6049	23.9731	24.7659	23.6438	23.643	25.864	NaN
TRIM29	Q14134-2;Q14134	Tripartite motif-containing protein 29	Downregulated	Downregulated in pN+	0.0276538	-1.29186	23.2437	25.0254	26.8527	26.0479	23.5385	23.8853	22.9333	26.9642	24.8861	25.8654	24.938	26.8301	26.8873	27.417	27.3736	23.8094	25.584	26.4146	27.6642	26.1318	23.5485	26.8577	26.0473	NaN	26.2602
S100A14	Q9HCY8	Protein S100-A14	Downregulated	Downregulated in pN+	0.0491671	-1.11413	21.4326	24.4495	24.4523	23.1144	NaN	19.9893	21.7314	22.8438	NaN	23.29	21.3469	24.3462	23.6457	25.347	24.8913	22.5595	22.3395	24.4549	23.4274	23.0312	21.9656	23.9855	23.3164	NaN	23.8903
HSPB1	P04792;F8WE04	Heat shock protein beta-1	Downregulated	Downregulated in pN+	0.0346405	-1.05202	27.2052	30.9615	31.2962	29.6713	28.7227	30.3344	29.6796	29.5673	28.4983	31.3721	29.6111	30.4974	31.3828	33.2898	30.6855	30.9479	29.7192	31.4051	31.5667	30.7099	29.2679	29.7132	31.1588	29.2253	31.2381
BASP1	P80723;P80723-2	Brain acid soluble protein 1	Downregulated	Downregulated in pN+	0.0468102	-1.03084	21.3547	24.1001	23.4037	24.5595	25.3997	23.5445	24.037	25.6877	22.7064	23.6334	24.7114	24.4495	24.8366	25.9007	24.3537	25.3663	24.6792	22.1158	26.7852	24.2015	26.5394	23.5876	25.5689	25.7234	25.227
CKM	P06732	Creatine kinase M-type;Creatine kinase M-type, N-terminally processed	Downregulated	Downregulated in pN+	0.0463133	-0.999294	NaN	NaN	NaN	NaN	NaN	NaN	NaN	21.9032	NaN	NaN	21.5522	NaN	NaN	NaN	NaN	NaN	NaN	NaN	NaN	22.33	NaN	NaN	23.0588	NaN	22.7922
ESRP1	Q6NXG1-2;Q6NXG1-5;Q6NXG1-4;Q6NXG1-3;Q6NXG1;H0YBR2;H0YBB3	Epithelial splicing regulatory protein 1	Downregulated	Downregulated in pN+	0.0389672	-0.984113	NaN	20.7783	NaN	22.3367	NaN	NaN	NaN	21.3688	NaN	22.0691	22.6698	NaN	NaN	23.2829	22.9694	22.3712	NaN	23.6321	NaN	NaN	NaN	22.0285	22.6879	NaN	NaN
LETM1	O95202	LETM1 and EF-hand domain-containing protein 1, mitochondrial	Downregulated	Downregulated in pN+	0.00846644	-0.976271	NaN	NaN	20.8232	21.2399	NaN	NaN	20.6579	NaN	21.0425	21.5147	20.9902	21.4842	NaN	23.1474	NaN	21.7399	22.4083	NaN	NaN	NaN	21.3653	NaN	NaN	NaN	21.9808
CNN3	Q15417-3;Q15417-2;Q15417;E9PDU6	Calponin-3;Calponin	Downregulated	Downregulated in pN+	0.0425477	-0.973722	22.2842	21.724	NaN	21.5411	NaN	NaN	NaN	NaN	21.9571	NaN	21.9091	NaN	NaN	NaN	NaN	NaN	22.7174	NaN	23.7269	NaN	22.1262	NaN	NaN	NaN	NaN
NPC2	G3V2V8;J3KMY5;G3V3E8;E7EMS2;G3V3D1;P61916-2;P61916;H0YIZ1	Epididymal secretory protein E1	Downregulated	Downregulated in pN+	0.00308403	-0.971404	21.5186	21.8205	NaN	NaN	NaN	NaN	NaN	NaN	NaN	NaN	NaN	22.66	NaN	NaN	NaN	NaN	NaN	NaN	22.4251	NaN	NaN	NaN	22.8151	22.6636	NaN
CRNN	Q9UBG3	Cornulin	Downregulated	Downregulated in pN+	0.0155215	-0.940133	22.2045	22.77	23.5188	22.4983	NaN	21.085	21.6368	22.9205	NaN	NaN	20.7613	23.0257	23.7187	23.2679	22.7332	22.9739	NaN	22.4396	22.725	NaN	NaN	22.5654	23.3317	24.4561	23.0225
STIM1	H0YDB2;E9PNJ4;G0XQ39;Q13586;Q13586-2	Stromal interaction molecule 1	Downregulated	Downregulated in pN+	0.0101692	-0.918774	21.2508	21.4544	21.6622	21.2485	NaN	NaN	NaN	NaN	NaN	NaN	NaN	21.7021	NaN	22.7225	NaN	NaN	NaN	NaN	NaN	22.7965	21.912	22.4808	NaN	NaN	NaN
SOD1	P00441;H7BYH4	Superoxide dismutase [Cu-Zn]	Downregulated	Downregulated in pN+	0.00602108	-0.917106	25.9905	24.8023	23.7428	24.3397	24.1885	25.7697	23.4264	24.4668	23.694	25.338	24.1546	26.1544	27.022	25.0298	25.2172	25.0291	24.313	25.1694	25.9732	25.4367	25.4694	24.7459	25.7948	25.777	25.2339
CD109	Q6YHK3-4;Q6YHK3;Q6YHK3-2;Q6YHK3-3	CD109 antigen	Downregulated	Downregulated in pN+	0.0081095	-0.916972	22.8488	21.629	21.7149	21.1522	NaN	22.2777	NaN	22.1191	22.9866	NaN	NaN	23.5181	23.1643	22.8928	22.446	NaN	22.6424	NaN	23.9035	NaN	22.2418	NaN	23.0681	NaN	23.3123
CIRBP	Q14011;K7ENX8;K7ELV6;K7EJV5;K7ELT6;K7EJV1;K7EMY9;K7EPM4;K7ER40;K7EQR7;D6W5Y5;Q14011-2	Cold-inducible RNA-binding protein	Downregulated	Downregulated in pN+	0.00531052	-0.916959	20.8525	23.1319	21.3564	22.0404	NaN	22.8007	21.9493	22.3875	22.0626	21.8533	22.8872	23.4002	NaN	21.9522	23.257	22.7321	22.3049	23.893	23.7395	23.6759	23.2943	22.4637	23.7827	23.2334	21.9098
SLC9A3R1	O14745;J3QRP6	Na(+)/H(+) exchange regulatory cofactor NHE-RF1	Downregulated	Downregulated in pN+	0.0262348	-0.884378	23.0051	23.9228	23.7589	24.1099	NaN	23.1175	22.9284	24.358	NaN	23.8829	22.7615	25.288	23.6816	23.7907	23.4433	23.6511	24.4425	26.0074	24.5432	25.8483	23.4978	24.7345	25.9998	23.4118	23.5778
ADRM1	Q16186;A0A087WX59	Proteasomal ubiquitin receptor ADRM1	Downregulated	Downregulated in pN+	0.0454366	-0.883509	22.4982	22.2745	21.3379	22.3108	21.0621	20.2336	21.9694	21.7855	21.249	22.9378	20.647	22.3025	21.8315	20.6284	23.089	22.7627	24.0884	22.9342	21.4668	23.1447	22.3487	21.9715	23.6121	24.6865	20.8005
YBX1	P67809;H0Y449	Nuclease-sensitive element-binding protein 1	Downregulated	Downregulated in pN+	0.0198708	-0.881696	24.1451	25.3166	25.059	25.7699	22.8974	25.326	26.2357	25.5906	25.2103	24.3739	26.0038	25.7878	24.7935	25.0869	26.6285	26.6576	26.4077	26.281	25.6904	25.2985	25.9632	25.7125	26.4182	27.7836	25.0161
UBE2G1	I3L0Q0;I3L2Q4;P62253	Ubiquitin-conjugating enzyme E2 G1;Ubiquitin-conjugating enzyme E2 G1, N-terminally processed	Downregulated	Downregulated in pN+	0.00893125	-0.832528	NaN	20.5775	20.4233	20.5373	NaN	NaN	19.8572	21.3843	20.7965	NaN	21.1315	NaN	20.9725	21.1499	21.1769	20.4391	21.6824	21.3109	NaN	21.8786	NaN	21.8403	22.1914	22.4087	NaN
TPM1	F5H7S3;H7BYY1;H0YK48;B7Z596;P09493-5;P09493-2	Tropomyosin alpha-1 chain	Downregulated	Downregulated in pN+	0.0352871	-0.81656	NaN	22.2756	22.0769	23.4664	NaN	22.0349	21.798	23.1031	22.4057	NaN	22.0063	22.2117	22.6776	25.487	23.2772	23.392	23.318	22.6443	23.179	NaN	23.7412	22.7618	NaN	NaN	22.6469
RPS11	M0QZC5;P62280	40S ribosomal protein S11	Downregulated	Downregulated in pN+	0.0306703	-0.812032	24.8899	26.198	24.7142	25.9904	NaN	26.0323	25.9624	25.8054	25.6454	24.175	25.7525	25.9793	26.2477	24.3723	26.7028	26.2996	26.9725	26.2565	25.3812	25.7051	26.8544	26.561	27.5339	28.1994	25.5346
PGM2	Q96G03	Phosphoglucomutase-2	Downregulated	Downregulated in pN+	0.031122	-0.741337	22.3944	23.8048	24.2306	23.8617	NaN	23.5844	22.6775	23.7609	23.9995	24.3055	23.2231	25.0571	25.2479	24.4239	24.7494	NaN	23.2487	23.969	23.0153	NaN	23.116	24.111	24.8139	25.2507	24.9039
DNAJB6	O75190;E9PH18;C9J2C4;A0A0J9YX62;O75190-2;O75190-4;O75190-3	DnaJ homolog subfamily B member 6	Downregulated	Downregulated in pN+	0.0389555	-0.737741	21.38	21.3559	21.2725	21.1789	NaN	20.6963	NaN	NaN	21.1782	NaN	21.6581	NaN	NaN	21.667	21.5119	NaN	NaN	22.84	23.1017	NaN	NaN	21.3778	NaN	NaN	21.4023
RTN4	Q9NQC3-2;F8W914;Q9NQC3-5;Q9NQC3	Reticulon-4;Reticulon	Downregulated	Downregulated in pN+	0.0179034	-0.723456	23.6166	25.6468	25.4725	25.4267	24.0122	23.7435	25.3099	25.7375	25.0971	25.1283	25.3714	25.2673	25.9824	27.246	24.9735	25.2349	25.8783	24.5759	26.0785	25.5385	25.7438	25.8498	25.2893	26.2208	25.6925
TOM1	O60784-4;O60784;O60784-2;B0QY01;O60784-3	Target of Myb protein 1	Downregulated	Downregulated in pN+	0.0301069	-0.719787	21.2578	NaN	22.2725	21.2044	NaN	21.3277	21.009	20.7762	20.985	NaN	NaN	21.4861	NaN	23.1626	NaN	NaN	21.4857	21.2867	22.5897	21.3938	21.5889	21.7682	22.9099	NaN	22.1441
RPL19	P84098;J3QR09;J3KTE4	60S ribosomal protein L19;Ribosomal protein L19	Downregulated	Downregulated in pN+	0.0335412	-0.703387	25.9671	26.4956	25.3357	26.8243	25.1114	25.7622	26.9394	26.0292	26.2681	NaN	26.0133	26.41	26.7057	24.9634	27.8025	26.4837	28.3511	26.7095	26.1992	26.5359	26.4388	26.4292	27.4003	27.8478	26.6151
CNP	P09543-2;P09543;K7EN66;C9K0L8;K7ERZ0;K7ERC4	2,3-cyclic-nucleotide 3-phosphodiesterase	Downregulated	Downregulated in pN+	0.0247881	-0.664952	NaN	20.368	20.4672	NaN	NaN	20.6116	NaN	NaN	NaN	NaN	NaN	NaN	NaN	21.3214	NaN	NaN	NaN	20.9731	NaN	NaN	NaN	NaN	NaN	NaN	NaN
DSTN	P60981;F6RFD5;P60981-2	Destrin	Downregulated	Downregulated in pN+	0.0458871	-0.627666	23.5361	25.9093	25.3809	24.8175	NaN	23.6844	25.0447	25.2771	25.2433	25.0202	25.8896	25.8908	25.2218	26.0384	25.2383	25.5347	24.743	25.243	26.4939	24.6684	25.3472	25.2	26.1854	26.9456	25.7614
UGP2	A0A087WYS1;E7EUC7;Q16851	UTP--glucose-1-phosphate uridylyltransferase	Downregulated	Downregulated in pN+	0.00464654	-0.613432	21.7451	22.0611	22.3926	21.7653	NaN	21.9293	22.3891	22.7009	22.2127	NaN	21.9506	23.5983	22.6343	23.0953	22.3857	22.3956	22.2366	22.5275	22.0553	NaN	23.6559	22.818	22.8404	NaN	22.6473
PAWR	Q96IZ0;A0A0B4J260;F8W1M8	PRKC apoptosis WT1 regulator protein	Downregulated	Downregulated in pN+	0.0349526	-0.612996	NaN	22.0129	21.769	NaN	NaN	NaN	21.0057	21.1089	21.4858	22.0276	20.7509	NaN	22.2695	21.5249	NaN	NaN	22.221	NaN	22.469	NaN	22.2729	NaN	NaN	NaN	21.6299
FAM114A1	Q8IWE2;Q8IWE2-2	Protein NOXP20	Downregulated	Downregulated in pN+	0.0166385	-0.560502	NaN	21.362	21.1429	21.4063	NaN	NaN	21.0723	21.5845	21.4697	NaN	NaN	NaN	NaN	21.5232	NaN	22.2625	NaN	NaN	22.6074	NaN	21.7765	NaN	21.5993	NaN	21.6317
DLG1	E7EQD7;A0A0C4DFT3;Q12959-5;Q12959-3;Q12959-6;Q12959-4;Q12959;Q12959-7;Q12959-2;B4E2H8;Q12959-8;Q12959-9	Disks large homolog 1	Downregulated	Downregulated in pN+	0.0258159	-0.516333	NaN	21.0652	21.9634	21.1163	NaN	21.3127	20.9178	21.7169	NaN	NaN	21.3403	21.3777	22.4842	21.7095	21.9472	21.7233	NaN	21.629	22.3041	22.1778	NaN	21.0347	22.2508	NaN	NaN
MRPL49	Q13405;E9PI78;H0YDP7;E9PNF1	39S ribosomal protein L49, mitochondrial	Downregulated	Downregulated in pN+	0.0061208	-0.503735	NaN	20.7417	NaN	20.9099	NaN	21.2268	20.7747	20.8727	NaN	NaN	20.6675	NaN	NaN	NaN	NaN	21.2041	NaN	21.4323	NaN	NaN	NaN	NaN	21.4715	NaN	NaN
MTPN	P58546;C9JL85	Myotrophin	Downregulated	Downregulated in pN+	0.00691814	-0.494888	21.6294	21.9789	22.959	22.3137	NaN	22.1015	22.5721	21.8785	21.6382	21.9686	22.4438	22.6216	NaN	22.6134	22.54	22.431	NaN	23.2467	23.0704	22.7543	22.5176	22.5543	23.0315	21.9547	22.3836
SRPRB	Q9Y5M8;H7C4H2	Signal recognition particle receptor subunit beta	Downregulated	Downregulated in pN+	0.00406767	-0.491708	21.992	21.1727	21.9342	21.7235	NaN	21.7905	21.5314	22.2228	21.658	NaN	22.003	22.8836	22.1806	22.303	21.857	22.6146	21.7428	22.201	22.2258	22.7063	22.2901	21.9938	NaN	NaN	NaN
PSMA1	P25786;P25786-2;B4DEV8;F5GX11	Proteasome subunit alpha type-1;Proteasome subunit alpha type	Downregulated	Downregulated in pN+	0.0392207	-0.460072	21.489	22.7822	22.1338	22.4578	NaN	22.0683	22.4794	21.6934	22.2791	22.6501	22.1882	22.6675	22.0919	21.8555	22.7487	23.2071	22.1142	22.7917	22.4774	NaN	22.6332	22.3385	23.966	23.1876	22.7891
YARS	P54577;A0A0C4DGZ5	Tyrosine--tRNA ligase, cytoplasmic;Tyrosine--tRNA ligase, cytoplasmic, N-terminally processed;Tyrosine--tRNA ligase	Downregulated	Downregulated in pN+	0.0448486	-0.452455	22.9175	23.5442	23.605	23.357	NaN	22.7212	23.3979	22.9584	23.6116	23.049	23.2218	22.8671	23.2887	24.6569	24.034	23.1434	23.3683	24.2054	24.8719	23.0954	23.3853	24.0228	24.0647	23.2777	23.3898
LEMD2	Q8NC56;D6RBV0	LEM domain-containing protein 2	Downregulated	Downregulated in pN+	0.0191619	-0.416712	21.4846	21.6594	21.5956	NaN	NaN	21.363	21.6347	21.6066	22.7442	NaN	21.2537	21.7612	22.4019	22.3272	21.7464	22.2692	22.3425	21.8998	22.05	22.1871	21.8606	NaN	NaN	NaN	22.0828
TCEB2	Q15370;Q15370-2;B8ZZU8;I3L0M9	Transcription elongation factor B polypeptide 2	Downregulated	Downregulated in pN+	0.00309499	-0.385238	22.627	22.2732	22.654	22.3215	22.3545	22.5814	22.9308	NaN	NaN	NaN	NaN	23.3065	22.8748	22.936	22.8466	22.6729	NaN	22.8275	22.7956	22.8986	NaN	NaN	23.2932	NaN	22.7471
NDUFAF4	Q9P032	NADH dehydrogenase [ubiquinone] 1 alpha subcomplex assembly factor 4	Downregulated	Downregulated in pN+	0.0141077	-0.321889	20.9933	NaN	20.8201	21.0421	NaN	20.9015	NaN	NaN	NaN	NaN	21.2028	NaN	NaN	21.446	21.3493	NaN	NaN	NaN	21.4461	NaN	NaN	21.316	NaN	NaN	21.0118
UBR4	A0A0A0MSW0;Q5T4S7-3;Q5T4S7-4;Q5T4S7;Q5T4S7-2;Q5T4S7-5	E3 ubiquitin-protein ligase UBR4	Downregulated	Downregulated in pN+	0.0456438	-0.313663	22.9718	22.411	22.432	22.5234	NaN	22.0939	22.7808	22.658	22.3671	NaN	22.6384	23.0067	23.2472	22.8394	22.5969	23.2989	23.2061	23.0495	22.3261	22.9857	22.1917	22.6621	NaN	NaN	NaN
ATP5F1	Q5QNZ2;P24539	ATP synthase F(0) complex subunit B1, mitochondrial	Downregulated	Downregulated in pN+	0.0365761	-0.295142	23.434	23.2304	22.8408	23.1173	NaN	22.8799	23.0323	22.4348	22.9052	23.2558	22.8816	23.6912	23.0483	23.4176	23.3191	23.7103	NaN	23.3224	23.1611	22.5639	23.1879	23.4854	NaN	NaN	23.3529
FMR1	A0A087WWR6;Q8IXW7;A0A087WXI3;R9WNI0;A8MQB8;G3V0J0;Q06787-11;Q06787-10;Q06787-8;Q06787-6;Q06787-2;Q06787-4;Q06787-5;Q06787-9;Q06787-7;Q06787-3;Q06787;A0A087WY29	Fragile X mental retardation protein 1	Upregulated	Upregulated in pN+	0.00876826	0.297871	21.2636	20.9754	20.6114	21.2314	NaN	21.157	NaN	21.0128	20.8412	NaN	21.0908	20.727	NaN	NaN	NaN	NaN	20.6289	20.8999	20.5136	NaN	20.7459	20.6496	NaN	20.9106	NaN
RBM4	Q9BWF3;E9PLB0;E9PM61;D6R9K7;U3KQD5;J3QRR5;E9PB51;Q9BWF3-3;Q9BWF3-4;Q9BWF3-2;Q9BQ04	RNA-binding protein 4;RNA-binding protein 4B	Upregulated	Upregulated in pN+	0.0282649	0.343374	21.9984	22.0553	21.1778	21.5091	NaN	21.7854	22.1222	21.4433	21.3413	NaN	21.6872	21.0775	NaN	NaN	21.2921	21.3607	NaN	21.484	NaN	21.6193	21.2248	21.298	NaN	NaN	NaN
SEPTIN2	Q15019;Q15019-3;Q15019-2;B5MCX3;C9J938;C9JB25;C9J2Q4;C9IY94;C9IZU3	Septin-2	Upregulated	Upregulated in pN+	0.0344018	0.39488	24.4149	24.762	24.8409	24.6706	NaN	24.7263	24.3692	24.4892	25.0434	23.9194	24.3158	24.3288	24.5136	24.8115	24.085	24.0228	23.7758	24.1494	24.4009	23.4203	24.9643	24.436	23.3799	23.6204	24.3354
PSMA6	G3V5Z7;P60900;G3V3I1;G3V295;G3V3U4;P60900-2	Proteasome subunit alpha type;Proteasome subunit alpha type-6	Upregulated	Upregulated in pN+	0.0415449	0.412991	25.6592	24.8668	24.5412	24.9769	24.9321	25.2061	25.3673	25.1785	24.7928	25.1948	25.3774	24.8425	24.5911	24.0405	24.8219	25.2708	24.7383	24.4487	23.391	25.5378	24.4386	25.4492	24.3108	24.6724	25.0559
CORO7-PAM16	A0A0A6YYL4;P57737-2;P57737-4;P57737;P57737-3;I3L212;E7EP81;I3L167	Coronin;Coronin-7	Upregulated	Upregulated in pN+	0.000348721	0.415887	NaN	NaN	22.0587	21.9555	NaN	22.0994	22.3226	21.7872	22.14	22.1427	22.1148	21.3813	21.603	21.6435	NaN	NaN	NaN	NaN	21.8115	NaN	21.953	21.588	NaN	NaN	21.6517
CORO1B	Q9BR76	Coronin-1B	Upregulated	Upregulated in pN+	0.0407929	0.436061	24.2991	24.886	23.9055	23.8317	NaN	23.9091	24.0833	24.129	24.6009	NaN	23.8399	23.8618	22.6077	24.1268	23.3086	23.6632	23.1508	23.719	24.143	NaN	24.1885	23.884	24.3737	NaN	23.7195
SRSF10	Q5JRI1;O75494-5;O75494-4;O75494-6;O75494-3;O75494-2;O75494;Q6IQ42	Serine/arginine-rich splicing factor 10	Upregulated	Upregulated in pN+	0.00622366	0.441504	23.6947	22.5924	23.0636	22.8079	NaN	23.8337	23.4449	23.0513	22.896	NaN	22.6897	22.9221	22.9933	22.3218	22.3455	22.9231	22.8483	22.638	22.5516	22.5948	22.5534	22.8853	NaN	22.4192	22.8156
HNRNPR	O43390;O43390-2;O43390-4;O43390-3;B4DT28	Heterogeneous nuclear ribonucleoprotein R	Upregulated	Upregulated in pN+	0.0473095	0.476227	24.6461	23.8597	23.158	23.5894	NaN	24.9554	24.2574	23.7601	23.824	23.4898	24.4962	24.4532	23.1698	23.6066	22.8726	23.1845	22.7029	23.731	22.7356	23.8811	23.8125	23.5684	23.5377	23.9313	24.1961
EHD1	A0A024R571;Q9H4M9;C9J2Z4;C9JC03;C9JDQ8	EH domain-containing protein 1	Upregulated	Upregulated in pN+	0.00450092	0.480806	23.8095	23.8521	24.0057	23.7	24.3464	23.4983	24.1809	24.148	24.2678	23.4626	24.7165	23.0479	24.3029	23.2562	23.6629	24.0762	23.1948	23.4524	23.3752	23.8235	23.138	23.3945	23.8691	23.1855	23.4741
PTPN1	P18031;B4DSN5	Tyrosine-protein phosphatase non-receptor type 1;Tyrosine-protein phosphatase non-receptor type	Upregulated	Upregulated in pN+	0.0148126	0.483402	NaN	22.8885	22.2229	22.1636	23.1217	21.5972	23.089	23.1306	23.0421	21.9446	22.6587	21.8747	22.4065	21.5765	22.0312	22.2682	22.0254	22.2412	21.7484	NaN	22.3102	22.3858	22.1365	NaN	22.2252
TUBA1B	P68363;P68363-2	Tubulin alpha-1B chain	Upregulated	Upregulated in pN+	0.0393017	0.487911	30.8083	30.6118	30.5892	30.2361	29.8927	31.0135	30.9147	30.5101	30.8342	29.7378	30.4198	30.1126	30.3929	30.5962	30.4814	30.1784	29.2731	29.9806	30.5625	29.7644	30.6096	30.227	29.1011	28.5042	30.4721
CALM2	P0DP25;P0DP24;P0DP23;H0Y7A7;E7ETZ0;E7EMB3;F8WBR5;M0QZ52;G3V479		Upregulated	Upregulated in pN+	0.0256314	0.512649	25.8527	25.6578	26.4317	25.4366	24.8208	25.7483	25.6195	26.1086	25.6559	26.1502	25.6165	25.1963	26.1567	25.9245	25.4035	25.1346	24.9449	25.7699	25.1749	25.227	25.0327	25.501	24.3961	23.7715	25.4968
VBP1	P61758;B4DWR3	Prefoldin subunit 3	Upregulated	Upregulated in pN+	0.0366534	0.537609	23.4485	23.201	22.0547	21.7559	NaN	21.8605	23.1394	22.2584	21.9957	NaN	22.2114	22.594	22.2626	22.0471	21.9089	21.9747	21.9789	21.4851	21.2687	22.283	22.2853	21.6167	21.0776	NaN	NaN
STIP1	P31948;P31948-3;P31948-2;F5H783	Stress-induced-phosphoprotein 1	Upregulated	Upregulated in pN+	0.0147218	0.542286	26.9301	25.8015	25.4102	25.2765	25.5483	25.5069	26.2039	25.1712	25.6619	26.0391	25.5296	24.7668	25.9004	25.161	24.8375	25.2438	25.2065	25.9432	25.2671	25.8927	24.8082	24.7734	24.1532	25.1038	25.6331
HSP90B1	P14625	Endoplasmin	Upregulated	Upregulated in pN+	0.00971935	0.556086	28.4522	27.8605	27.788	27.9035	28.0488	28.5287	28.956	28.2371	28.4554	27.615	28.412	27.6243	26.9998	27.3072	27.6858	28.1506	26.9867	27.221	28.4599	27.3513	28.8315	28.0829	27.2616	27.6192	27.5057
CFL1	P23528;E9PP50;G3V1A4;E9PK25;E9PS23;E9PQB7	Cofilin-1	Upregulated	Upregulated in pN+	0.0316855	0.560734	29.9347	30.0663	29.0253	29.0036	29.3681	28.729	29.3178	28.6732	29.3011	29.1223	29.1802	29.1505	27.5504	28.4302	28.629	28.7635	28.3016	28.9	28.6337	27.6339	30.4986	28.5865	28.5123	29.3273	28.6959
FERMT3	Q86UX7-2;Q86UX7;F5H1C6	Fermitin family homolog 3	Upregulated	Upregulated in pN+	0.0308794	0.568774	NaN	NaN	NaN	22.2389	23.7779	23.0834	22.0888	22.105	22.2665	22.6055	22.1875	22.0962	21.4421	NaN	NaN	NaN	22.1174	21.9992	NaN	22.4173	21.9944	22.2869	22.135	NaN	21.2902
SRSF3	A0A087X2D0;P84103-2;P84103	Serine/arginine-rich splicing factor 3	Upregulated	Upregulated in pN+	0.0165746	0.584662	25.471	24.4308	24.4653	24.5526	NaN	25.6708	24.976	24.4057	24.8943	24.3988	25.2395	24.2641	24.6629	23.9316	24.1178	24.404	25.2106	24.9534	24.474	23.7199	24.2647	24.8233	23.3335	23.144	24.418
ARHGEF1	M0QZR4;Q92888-2;Q92888;Q92888-3;Q92888-4;M0QYS3;M0QYC1	Rho guanine nucleotide exchange factor 1	Upregulated	Upregulated in pN+	0.0075492	0.593621	NaN	NaN	22.2676	21.3344	NaN	21.2922	21.3357	22.1655	21.2863	NaN	21.0098	21.047	20.5408	21.4817	21.301	20.5613	21.2652	21.0461	NaN	NaN	20.6762	21.3588	20.8055	20.3761	20.745
PSMA2	A0A024RA52;P25787;C9JCK5	Proteasome subunit alpha type;Proteasome subunit alpha type-2	Upregulated	Upregulated in pN+	0.0410589	0.609427	23.8213	23.8747	23.8104	23.9158	NaN	24.8456	23.318	23.8859	23.5001	24.6727	23.3817	23.9087	21.1238	23.5335	23.7747	23.8451	23.1741	23.5759	23.5302	22.3596	23.7669	23.5075	22.8216	23.1048	24.0782
DDX46	A0A0C4DG89;Q7L014;D6RJA6	Probable ATP-dependent RNA helicase DDX46	Upregulated	Upregulated in pN+	0.0134524	0.610062	21.6472	21.254	20.8147	20.3256	21.5854	21.9273	20.2536	20.877	20.7758	20.0477	20.952	19.9506	19.6169	20.076	19.7991	20.1101	20.6811	20.4032	20.3589	20.9923	20.4132	20.439	NaN	NaN	21.2501
TOP1	P11387	DNA topoisomerase 1	Upregulated	Upregulated in pN+	0.0426634	0.612077	22.9221	23.7494	23.7697	22.5179	NaN	NaN	22.5549	NaN	22.6877	NaN	22.5231	NaN	NaN	NaN	22.2261	22.521	21.9723	23.1548	22.3247	NaN	NaN	22.4492	NaN	NaN	21.7921
EFHD2	Q96C19;H0Y4Y4	EF-hand domain-containing protein D2	Upregulated	Upregulated in pN+	0.0223119	0.614311	23.6145	23.0103	22.9738	23.2384	24.2411	24.2279	23.7614	23.1666	23.6125	23.2805	23.7424	22.0887	24.0292	22.1491	21.6723	22.7156	23.5066	NaN	22.6049	23.3384	22.8174	23.4178	22.3943	23.5431	23.6733
PSMB10	J3QL48;J3QQN1;P40306	Proteasome subunit beta type-10	Upregulated	Upregulated in pN+	0.0203969	0.650661	22.496	21.5144	23.0377	23.5087	22.8201	23.6388	22.2385	22.5983	22.4378	23.3016	22.2197	22.1728	21.7577	21.3261	22.1688	21.9745	22.1483	NaN	NaN	21.7941	21.7554	23.7735	21.755	22.3978	21.6896
PSPC1	Q8WXF1-2;Q8WXF1;X6RDA4	Paraspeckle component 1	Upregulated	Upregulated in pN+	0.0489011	0.664721	25.0026	22.5424	22.2307	22.7236	21.9382	23.5372	23.1031	NaN	23.0519	21.768	22.507	23.0133	21.3591	22.1758	22.9049	21.3281	22.1732	22.512	22.4046	21.719	22.4825	22.0027	NaN	NaN	22.0339
FAM49B	Q9NUQ9;A0A087X178;Q9NUQ9-2	Protein FAM49B	Upregulated	Upregulated in pN+	0.0487798	0.671633	24.0542	24.4372	23.9895	24.3738	NaN	24.8056	24.3359	23.379	24.689	24.1246	24.0518	24.5553	22.8695	23.2674	23.276	24.2307	23.6605	22.6841	25.1458	21.4242	24.382	23.8856	22.6283	23.6865	24.0383
PSMB3	P49720;A0A087WUL2;A0A087WXQ8;A0A087WY10	Proteasome subunit beta type-3	Upregulated	Upregulated in pN+	0.00393635	0.675532	24.1595	23.8021	23.8131	23.6964	NaN	23.7756	23.8164	23.1899	23.3339	24.3517	23.3415	23.623	23.314	22.9725	22.9007	23.1319	22.3137	23.2331	22.2575	22.2971	23.6841	23.9554	22.4794	NaN	23.5198
FXR1	E7EU85;E9PFF5;B4DXZ6;P51114-3;P51114-2;P51114	Fragile X mental retardation syndrome-related protein 1	Upregulated	Upregulated in pN+	0.0211352	0.771065	23.8697	22.0315	23.8825	23.1074	NaN	22.8661	23.3518	22.2281	22.236	NaN	22.427	21.8214	23.1581	21.6713	21.479	23.0986	22.4668	22.7833	21.6731	22.9453	22.009	22.0116	20.8841	NaN	21.5301
NAP1L1	H0YHC3;F8W020;F8W118;F8VY35;F8VV59;B7Z9C2;F8W0J6;F5H4R6;H0YIV4;P55209-2;P55209;F8VRJ2;H0YH88;F8VXI6;F8VUX1;F8W543;P55209-3;F8VVB5	Nucleosome assembly protein 1-like 1	Upregulated	Upregulated in pN+	0.000687845	0.795939	24.264	23.8674	23.5767	23.6223	NaN	23.9046	23.3022	23.6517	23.0615	24.239	23.7922	22.2485	22.2593	22.1696	23.2509	22.9139	23.1513	22.829	23.1842	22.8032	23.9099	23.4334	23.1903	22.1741	23.5335
STT3A	P46977-2;P46977	Dolichyl-diphosphooligosaccharide--protein glycosyltransferase subunit STT3A	Upregulated	Upregulated in pN+	0.00611685	0.812972	NaN	NaN	NaN	NaN	NaN	22.3029	NaN	22.6223	NaN	NaN	22.5041	NaN	NaN	NaN	NaN	21.4593	21.8815	NaN	NaN	NaN	NaN	21.6496	NaN	NaN	NaN
CPNE1	F2Z2V0;B0QZ18;Q99829;A6PVH9;E7ENH5;Q5JX56;Q5JX58;Q5JX59;Q5JX60;Q5JX44;Q5JX45	Copine-1	Upregulated	Upregulated in pN+	0.0382177	0.816938	24.5045	25.1414	24.2662	23.8116	25.1427	26.1675	25.577	22.7058	24.9052	24.0304	23.6807	23.5772	24.6291	21.6212	22.9492	23.9536	23.4176	23.9141	23.5355	23.2297	24.7021	23.4038	23.7955	24.0849	25.3007
PSM8	X5D2R7;P28062-2;P28062;Q5JNW7;A0A140T998	Proteasome subunit beta type;Proteasome subunit beta type-8	Upregulated	Upregulated in pN+	0.0181798	0.832659	22.9119	23.3498	23.7608	24.1752	NaN	23.5138	23.6043	24.1189	22.7774	24.478	23.3476	23.5641	22.874	21.035	23.1968	23.6318	24.1884	21.6852	NaN	22.886	21.7726	23.6286	22.8512	22.3646	22.3462
TPT1	Q5W0H4;A0A0B4J2C3;P13693;J3KPG2	Translationally-controlled tumor protein	Upregulated	Upregulated in pN+	0.00657443	0.834478	25.4934	25.3155	24.912	24.1641	NaN	24.4971	24.6617	25.7314	25.7227	25.1876	24.732	24.0884	24.1913	23.4064	23.6264	24.7518	25.2978	24.5028	23.4179	23.2181	24.9604	24.5591	23.8635	23.4606	25.5573
PSME1	Q06323;Q06323-3;Q06323-2	Proteasome activator complex subunit 1	Upregulated	Upregulated in pN+	0.0304466	0.859021	27.0642	25.5502	26.4372	26.4987	24.3829	27.2069	25.8989	25.209	25.4158	26.7455	25.8462	26.0136	24.557	25.637	25.7817	25.585	24.7748	25.0919	24.165	26.3078	25.2043	26.6705	24.4422	22.8989	25.1692
EIF2AK2	P19525;P19525-2	Interferon-induced, double-stranded RNA-activated protein kinase	Upregulated	Upregulated in pN+	0.00576643	0.869853	22.8486	21.8961	22.1433	22.3635	NaN	22.397	21.8477	21.4145	22.4616	NaN	22.7032	21.8449	21.2693	NaN	22.4596	22.2095	21.0455	21.9716	NaN	21.5981	20.9089	21.0386	20.193	NaN	20.4294
CAV1	Q03135;C9JKI3;E9PCT5;Q03135-2	Caveolin-1;Caveolin	Upregulated	Upregulated in pN+	0.0157937	0.871955	NaN	23.4816	23.2288	23.5261	NaN	NaN	24.2643	24.4815	23.0811	NaN	24.5124	23.3529	22.2018	21.8568	22.9848	22.7519	NaN	22.0294	23.4616	NaN	23.359	23.3251	22.6759	NaN	24.1714
SAMHD1	Q9Y3Z3;Q9Y3Z3-3;Q9Y3Z3-4	Deoxynucleoside triphosphate triphosphohydrolase SAMHD1	Upregulated	Upregulated in pN+	0.029839	0.872341	24.0444	24.1697	23.57	25.8302	23.6125	25.8389	23.5384	23.6203	25.0181	25.0406	24.6632	23.543	23.1466	22.7002	23.7971	24.3287	24.5307	21.6302	NaN	23.3704	24.6385	25.0416	22.6413	23.9161	23.2208
PAIP1	Q9H074-3;D6REB4;Q9H074-2;Q9H074;D6RJF2	Polyadenylate-binding protein-interacting protein 1	Upregulated	Upregulated in pN+	0.0341414	0.873812	22.8563	23.3065	21.3871	21.944	NaN	23.5055	21.3643	23.6412	21.6261	NaN	22.9007	20.9183	21.9008	NaN	20.9967	21.9112	21.9672	NaN	22.4434	NaN	21.1517	NaN	NaN	NaN	21.7485
MRE11A	F8W7U8;P49959-2;P49959;P49959-3;F5GXT0	Double-strand break repair protein MRE11A	Upregulated	Upregulated in pN+	0.0380236	0.898872	22.3611	20.92	21.1243	NaN	NaN	22.7396	NaN	NaN	21.1048	NaN	21.085	NaN	20.7747	NaN	NaN	21.3369	20.8522	19.8587	NaN	NaN	NaN	20.6342	NaN	NaN	20.4848
NUP155	E9PF10;O75694-2;O75694	Nuclear pore complex protein Nup155	Upregulated	Upregulated in pN+	0.0152854	0.926016	22.4986	22.4618	NaN	NaN	NaN	21.3231	21.9851	21.6221	20.7308	NaN	21.3013	20.754	21.2081	NaN	NaN	NaN	NaN	21.2495	20.306	19.7242	NaN	21.1879	NaN	NaN	21.0111
H3F3B	K7EK07;P84243;Q16695;K7EMV3;B4DEB1;K7ES00;Q6NXT2	Histone H3;Histone H3.3;Histone H3.1t;Histone H3.3C	Upregulated	Upregulated in pN+	0.0221425	0.978941	30.959	31.0658	30.8837	31.5329	NaN	32.8518	31.4932	30.5904	30.3871	NaN	31.067	30.8372	29.9898	29.6605	30.6132	30.9173	31.1498	31.0664	29.5965	30.2783	31.2138	31.2217	27.4381	29.6135	29.5467
IFIT3	O14879	Interferon-induced protein with tetratricopeptide repeats 3	Upregulated	Upregulated in pN+	0.0360025	1.00526	21.6831	23.2334	NaN	23.677	22.1761	NaN	21.517	NaN	23.553	23.967	NaN	NaN	22.3175	NaN	21.9224	22.1913	21.2992	NaN	NaN	NaN	21.4583	21.219	22.3621	NaN	NaN
CRYZ	Q08257;A6NP24;Q08257-3;C9JH92;Q08257-2	Quinone oxidoreductase	Upregulated	Upregulated in pN+	0.0101185	1.10016	24.5584	22.4323	22.6506	22.33	NaN	22.9253	NaN	NaN	22.2956	NaN	22.4668	22.7328	NaN	21.7954	22.0742	21.137	NaN	NaN	NaN	22.0129	21.7869	20.7462	NaN	NaN	21.3806
LCP1	P13796	Plastin-2	Upregulated	Upregulated in pN+	0.00356719	1.25384	27.7085	25.4782	26.921	27.4076	27.9697	28.1034	26.6046	26.088	26.8163	27.0298	26.3969	25.6247	23.6244	24.0648	25.3648	25.9397	26.1098	24.4782	25.5385	26.0099	26.9653	27.2984	26.2623	26.8024	25.7573
HLA-DRA	Q30118;A0A0G2JH46;A0A0G2JMH6;P01903	HLA class II histocompatibility antigen, DR alpha chain	Upregulated	Upregulated in pN+	0.0498367	1.37972	24.9032	23.8091	24.0151	27.024	NaN	27.4076	24.6922	24.5947	24.8616	26.1479	23.7951	22.8092	21.5037	23.7836	23.9835	25.5972	23.6745	22.0841	20.1854	NaN	24.6489	26.2255	24.8334	25.7423	23.6181
ILK	A0A0A0MTH3;Q13418-2;Q13418;Q13418-3	Integrin-linked protein kinase	Upregulated	Upregulated in pN+	0.0315571	1.45121	22.1631	20.9596	NaN	22.2305	NaN	21.6249	22.1184	20.7269	23.4348	NaN	22.9986	19.039	17.7448	20.5741	20.1995	20.6554	NaN	19.5005	21.4458	20.6962	23.6449	20.7956	NaN	NaN	22.0938
HBA1	P69905	Hemoglobin subunit alpha	Upregulated	Upregulated in pN+	0.0274681	1.65258	27.2154	29.8065	27.4635	28.5086	32.5563	30.2044	30.9068	27.5578	28.6303	26.983	28.1909	26.8979	29.7178	27.3538	29.9795	26.8463	27.2551	26.4571	26.0481	25.7175	28.7026	26.6034	23.3178	28.1866	28.5376
MMP10	P09238;F5GYX7	Stromelysin-2	Upregulated	Upregulated in pN+	0.0383514	1.8319	NaN	22.2955	NaN	NaN	NaN	NaN	NaN	24.3112	22.532	NaN	22.3554	NaN	NaN	NaN	20.2765	NaN	NaN	NaN	21.3109	NaN	21.5375	NaN	NaN	NaN	NaN
KRT79	CON__Q5XKE5;Q5XKE5	Keratin, type II cytoskeletal 79	Upregulated	Upregulated in pN+	0.0278539	1.88531	23.161	NaN	21.1782	21.0256	NaN	24.3462	25.129	23.6639	NaN	NaN	21.7186	NaN	NaN	NaN	NaN	20.6378	21.6332	21.6204	19.3371	21.1565	21.6368	NaN	NaN	NaN	NaN
S100P	P25815	Protein S100-P	Upregulated	Upregulated in pN+	0.0240215	2.39701	NaN	21.4686	22.6187	NaN	NaN	NaN	NaN	NaN	NaN	24.51	NaN	20.6384	NaN	NaN	NaN	20.2693	NaN	NaN	NaN	NaN	NaN	20.5996	NaN	NaN	20.3676
NLRP7	A0A0G2JPB6;A0A0G2JLQ8;A0A0G2JP37;A0A0G2JNC8;A0A0G2JM25;A0A0G2JNK1;K7ERG0;A0A0G2JMB6;A0A0G2JPH3;A0A0G2JNK3;A0A0G2JMG8;A0A0G2JLX3;J3KN39;A0A0G2JPQ2;Q9NX02-3;Q8WX94;Q8WX94-2;Q8WX94-3;Q9NX02-4;Q9NX02-5;Q9NX02-2;Q9NX02	NACHT, LRR and PYD domains-containing protein 2;NACHT, LRR and PYD domains-containing protein 7	Upregulated	Upregulated in pN+	0.0110077	2.64922	23.2046	NaN	21.1738	NaN	NaN	NaN	21.9683	NaN	NaN	NaN	NaN	NaN	NaN	NaN	NaN	NaN	19.4588	NaN	19.5222	NaN	19.418	NaN	NaN	NaN	NaN
INPP1	P49441;C9J173;B8ZZF6;E7ET59;E7EUX4;E7ENF2	Inositol polyphosphate 1-phosphatase	Upregulated	Upregulated in pN+	0.0359484	2.89395	21.3669	NaN	21.2182	22.0217	NaN	25.6775	NaN	NaN	NaN	NaN	NaN	NaN	20.2877	19.1802	19.6826	19.5579	NaN	NaN	NaN	NaN	NaN	NaN	NaN	NaN	NaN
MAGEA4	P43358	Melanoma-associated antigen 4	Upregulated	Upregulated in pN+	0.0111507	3.67808	NaN	25.9429	25.5833	NaN	22.2585	NaN	26.4214	NaN	NaN	NaN	23.1647	21.238	NaN	19.7934	19.3462	20.155	NaN	NaN	NaN	NaN	NaN	20.6845	NaN	24.7594	NaN
NCEH1	A0A0R4J2G3;A0A0A0MTJ9;Q6PIU2;Q6PIU2-2;H7C046;Q6PIU2-3	Neutral cholesterol ester hydrolase 1	Exclusive pN+	Upregulated in pN+	1	NaN	21.0344	NaN	19.4888	19.5942	NaN	23.9082	20.3717	19.9952	NaN	NaN	NaN	NaN	NaN	NaN	NaN	NaN	NaN	NaN	NaN	NaN	NaN	NaN	NaN	NaN	NaN
ZNF326	Q5BKZ1;A0A0A0MRN4	DBIRD complex subunit ZNF326	Exclusive pN+	Upregulated in pN+	1	NaN	20.8708	19.8317	NaN	19.3376	NaN	19.6824	19.7155	19.3234	NaN	NaN	19.5134	NaN	NaN	NaN	NaN	NaN	NaN	NaN	NaN	NaN	NaN	NaN	NaN	NaN	NaN

## Sheet: Sheet 2
Sheet 2. Differentially abundant proteins between pN+ and pN0 non-malignant cells from primary tumors (p ≤ 0.05; two-sided unpaired Student’s t-test).
Gene names	Majority protein IDs	Protein names	Status (pN+ vs pN0)	Abundance (pN+ vs pN0)	Student's T-test p-value (pN+ vs pN0)	Ratio log2 (pN+ vs pN0)	E_3898	E_2875	E_3208	E_799	E_3212	E_4417	E_4326	E_400	E_617	E_2008	E_1159	E_2753	E_1421	E_4955	E_1347	E_2097	E_2812	E_3033	E_5214	E_2233	E_949	E_4867	E_636	E_2730	E_3371	E_1130	E_5199
							pN+	pN+	pN+	pN+	pN+	pN+	pN+	pN+	pN+	pN+	pN+	pN+	pN+	pN0	pN0	pN0	pN0	pN0	pN0	pN0	pN0	pN0	pN0	pN0	pN0	pN0	pN0
EPX	P11678	Eosinophil peroxidase;Eosinophil peroxidase light chain;Eosinophil peroxidase heavy chain	Downregulated	Downregulated in pN+	0.0217608	-2.51624	25.6213	24.3949	18.9758	24.8663	22.6742	24.1359	29.0845	22.9652	27.4547	22.3465	23.359	NaN	25.3463	NaN	27.2853	NaN	26.5453	28.923	NaN	27.6828	NaN	21.6421	27.6932	27.8955	27.7255	25.1477	27.3092
RNASE3	P12724	Eosinophil cationic protein	Downregulated	Downregulated in pN+	0.0347349	-1.80763	22.7828	22.4545	21.154	23.1592	21.8955	22.2815	26.0184	19.8108	24.7515	23.2433	NaN	21.5185	23.243	NaN	24.4422	NaN	25.4092	27.552	NaN	25.942	NaN	20.4188	24.9409	25.3291	25.1925	21.3122	24.4649
OR3A2	P47893;P47888	Olfactory receptor 3A2;Olfactory receptor 3A3	Downregulated	Downregulated in pN+	0.0467547	-1.24297	27.024	24.9049	23.4135	24.1331	22.8187	22.281	26.4965	25.2539	26.3288	26.8787	24.4029	23.0349	25.0748	24.5064	26.4097	26.1679	25.6381	26.8703	27.9755	24.3113	25.6599	25.0297	22.8672	26.1665	27.0859	27.301	28.2308
LCN2	X6R8F3;P80188;P80188-2	Neutrophil gelatinase-associated lipocalin	Downregulated	Downregulated in pN+	0.0472988	-1.20419	20.3176	22.4724	20.6953	21.6725	21.4002	NaN	21.5823	NaN	21.6136	21.3886	22.4606	22.1302	NaN	NaN	21.4643	NaN	22.1848	NaN	NaN	23.2227	NaN	20.4927	23.4262	24.7554	25.0028	NaN	21.6713
IGHV2-70	A0A0J9YVU5;A0A0C4DH43	Immunoglobulin heavy variable 2-70	Downregulated	Downregulated in pN+	0.0394812	-1.14285	NaN	20.6241	NaN	20.7741	20.4218	NaN	NaN	NaN	NaN	NaN	NaN	20.7133	NaN	NaN	NaN	NaN	NaN	NaN	NaN	21.4715	20.6062	21.8688	NaN	23.054	21.8804	NaN	NaN
HLA-C	P30508;Q07000;P30505;A0A140T937;A0A0G2JIF0;A0A140T912;A0A0G2JH50;A0A140T930;A2BF26;Q9TNN7;Q29960-2;P30510;Q29960	HLA class I histocompatibility antigen, Cw-12 alpha chain;HLA class I histocompatibility antigen, Cw-15 alpha chain;HLA class I histocompatibility antigen, Cw-8 alpha chain;HLA class I histocompatibility antigen, Cw-5 alpha chain;HLA class I histocompatibility antigen, Cw-16 alpha chain;HLA class I histocompatibility antigen, Cw-14 alpha chain	Downregulated	Downregulated in pN+	0.0169939	-1.08661	24.9534	23.5381	26.0724	23.6306	22.9228	NaN	23.6961	22.9357	24.209	24.1011	23.8647	23.6184	21.2628	24.8078	25.4822	NaN	24.4669	NaN	25.1423	26.7361	23.9097	23.7904	25.5542	24.0764	25.4782	24.0402	24.3601
KRT6B	P04259	Keratin, type II cytoskeletal 6B	Downregulated	Downregulated in pN+	0.0464192	-1.07735	26.9882	28.0675	27.0917	27.9261	24.2142	26.8096	25.2602	25.1041	25.0394	27.2727	26.4388	30.6704	26.6832	26.9545	27.2112	26.6684	28.791	27.2612	27.295	29.5864	29.5318	27.0721	27.7694	27.8935	27.2362	28.3533	27.7607
KRT1	P04264;CON__P04264	Keratin, type II cytoskeletal 1	Downregulated	Downregulated in pN+	0.0354146	-0.888015	30.4331	30.0786	31.7357	32.6141	29.3487	31.6347	29.6272	28.8863	29.5917	30.3824	29.7578	30.3251	31.8401	30.4229	32.6481	31.4107	31.8092	32.7267	32.136	32.0579	30.2719	29.4969	30.7623	30.6753	31.2477	31.7423	31.7607
KRT77	CON__Q7Z794;Q7Z794	Keratin, type II cytoskeletal 1b	Downregulated	Downregulated in pN+	0.0483006	-0.681814	21.8651	21.4284	23.5277	23.5926	NaN	23.2068	21.6175	20.909	21.3309	21.9811	21.8886	21.5475	22.3264	22.5435	23.4069	22.0509	23.2401	22.2174	22.4313	23.7753	22.0032	NaN	NaN	22.9241	21.7957	23.2747	23.7401
AHSG	C9JV77;P02765	Alpha-2-HS-glycoprotein;Alpha-2-HS-glycoprotein chain A;Alpha-2-HS-glycoprotein chain B	Downregulated	Downregulated in pN+	0.0364546	-0.65251	22.814	22.2138	22.1989	24.2348	22.4556	21.3891	22.0922	21.8559	22.5656	NaN	22.0137	NaN	NaN	22.7509	NaN	22.6186	23.102	NaN	22.1758	22.8328	24.2369	23.0696	23.3664	22.5239	24.0183	23.1503	22.5849
PNPLA6	Q8IY17-5;Q8IY17-2;Q8IY17-3;Q8IY17;Q8IY17-4	Neuropathy target esterase	Downregulated	Downregulated in pN+	0.0452214	-0.637552	18.0322	NaN	NaN	NaN	NaN	NaN	NaN	NaN	17.7365	NaN	NaN	17.5953	NaN	NaN	NaN	NaN	18.7755	NaN	NaN	18.3274	NaN	NaN	NaN	NaN	NaN	NaN	18.1737
CBR1	P16152;E9PQ63;A8MTM1;P16152-2	Carbonyl reductase [NADPH] 1	Downregulated	Downregulated in pN+	0.00774559	-0.51145	24.5424	24.5989	24.2119	23.2205	24.2819	24.5959	24.3875	24.5315	24.6644	24.3097	23.6291	24.2844	24.0504	25.2702	24.451	24.1704	24.2697	24.2681	25.2363	24.6892	25.551	25.1831	24.8998	24.1771	24.3194	25.3789	24.8592
VAT1	Q99536;K7ERT7;Q99536-3	Synaptic vesicle membrane protein VAT-1 homolog	Downregulated	Downregulated in pN+	0.00874544	-0.496891	23.4749	23.7453	22.4358	22.4893	23.4927	24.0379	22.8019	22.9587	23.3461	23.6348	23.9111	22.7521	23.3616	23.9375	23.7367	23.8412	23.3112	23.8834	23.5827	23.5784	24.5343	23.5834	23.6664	23.3842	24.2768	24.1239	23.2235
IKBIP	Q70UQ0-4	Inhibitor of nuclear factor kappa-B kinase-interacting protein	Downregulated	Downregulated in pN+	0.0410826	-0.269344	19.9519	19.9044	NaN	NaN	NaN	NaN	NaN	NaN	NaN	NaN	NaN	19.6677	19.7746	20.2985	NaN	NaN	NaN	NaN	NaN	NaN	20.0547	NaN	20.1183	NaN	NaN	19.9045	NaN
HSPA4	A0A087WYC1;P34932;A0A087WTS8	Heat shock 70 kDa protein 4	Upregulated	Upregulated in pN+	0.0266103	0.250469	22.7329	22.5542	23.0257	22.4774	23.1148	23.1798	22.7939	23.1194	23.0531	23.4148	23.5678	23.3593	22.9234	22.885	22.9334	23.0921	22.9083	23.0711	22.8925	22.7046	22.8067	22.7176	22.5181	22.8762	22.6007	22.4052	22.4227
TARS	P26639;P26639-2	Threonine--tRNA ligase, cytoplasmic	Upregulated	Upregulated in pN+	0.0463052	0.265048	23.3097	23.4211	23.6796	23.9223	23.7482	24.1123	23.7182	23.5266	23.3298	23.4389	23.6961	23.9251	22.579	23.1123	23.4176	23.4945	23.1308	23.172	23.1281	23.4606	23.5423	23.3163	23.381	23.9345	23.0147	23.2871	22.8737
PSMD4	Q5VWC4;P55036;H0Y3Y9;A6PVX3;P55036-2	26S proteasome non-ATPase regulatory subunit 4	Upregulated	Upregulated in pN+	0.00648131	0.31079	21.4107	NaN	NaN	21.5464	21.1798	NaN	21.1257	21.3844	NaN	21.195	NaN	NaN	20.8904	21.1257	21.0196	NaN	21.0751	NaN	NaN	NaN	20.8499	20.6595	20.8495	NaN	NaN	21.0216	20.8927
ARCN1	B0YIW6;P48444;Q6P1Q5;P48444-2	Coatomer subunit delta	Upregulated	Upregulated in pN+	0.0252094	0.323627	23.4344	22.7416	NaN	NaN	23.5065	23.5248	23.5074	23.0267	23.2736	22.9713	24.2087	23.5634	23.4225	23.0221	23.357	23.1555	22.709	22.8067	23.2774	23.4628	22.7645	23.0725	22.7575	23.6068	23.1098	22.9691	22.7197
EIF3A	Q14152;Q14152-2	Eukaryotic translation initiation factor 3 subunit A	Upregulated	Upregulated in pN+	0.0208305	0.32801	22.9167	22.9365	23.1505	22.6683	23.4187	23.2479	23.6152	23.7846	23.4699	23.5243	23.0301	22.9559	22.8253	22.8468	22.8106	22.3142	23.0223	22.8382	23.0782	23.2099	22.0311	22.6652	23.2613	23.0196	22.7789	23.0755	23.1954
PSMD11	O00231;O00231-2;J3QRY4	26S proteasome non-ATPase regulatory subunit 11	Upregulated	Upregulated in pN+	0.0320915	0.333273	22.0822	22.1942	22.7228	23.1495	22.4526	22.6587	22.0776	22.5358	21.9407	22.7209	22.7363	21.9341	21.949	21.8022	22.232	22.3533	21.9743	22.7981	22.4177	22.1913	21.9716	21.4836	21.8778	22.4374	21.9948	21.4645	21.8866
LONP1	K7EJE8;K7EKE6;P36776-3;P36776-2;P36776	Lon protease homolog, mitochondrial	Upregulated	Upregulated in pN+	0.0464722	0.341893	19.8262	NaN	NaN	NaN	20.1994	NaN	20.354	20.2873	NaN	20.8688	NaN	20.8651	NaN	19.877	NaN	NaN	19.8815	NaN	20.4416	20.105	20.2506	19.7137	20.0989	20.1982	NaN	19.8198	20.1962
ACLY	P53396-2;P53396;P53396-3	ATP-citrate synthase	Upregulated	Upregulated in pN+	0.0314648	0.348978	22.024	21.9244	21.8761	22.0917	22.2718	22.6065	22.3034	22.3771	22.262	22.4941	23.0696	22.8889	22.4149	21.206	21.9947	22.2752	22.487	NaN	22.6209	22.5871	21.8147	21.4685	21.7812	21.9136	21.7486	22.1908	21.9792
ILF2	B4DY09;Q12905	Interleukin enhancer-binding factor 2	Upregulated	Upregulated in pN+	0.0409335	0.361688	23.6169	23.92	23.1486	23.6193	24.7214	23.4889	24.3726	24.944	24.2455	24.9189	24.4769	24.6016	23.9021	23.8812	23.379	23.5273	23.5194	23.5395	23.825	24.0584	24.0668	23.7551	23.7856	24.1301	23.9303	23.7028	23.9645
ICAM1	P05362;K7EKL8	Intercellular adhesion molecule 1	Upregulated	Upregulated in pN+	0.0408938	0.374931	23.205	22.7041	23.9046	23.9593	23.4927	23.1415	22.6795	22.6594	22.2663	23.6739	23.0561	22.5812	22.5563	NaN	22.7982	NaN	22.6533	22.9422	22.703	22.8345	22.6061	22.2171	22.8463	22.9856	22.3925	22.4311	22.903
CCT4	P50991-2;P50991	T-complex protein 1 subunit delta	Upregulated	Upregulated in pN+	0.0153406	0.381919	24.0038	23.9421	23.8992	24.9733	25.1352	24.9121	24.6876	24.863	24.2184	24.4291	24.8181	24.3795	23.865	24.3762	24.1274	23.769	24.2897	23.9843	24.2862	24.328	23.5134	24.0678	24.2992	24.4727	24.2293	23.591	23.9165
EIF5	P55010	Eukaryotic translation initiation factor 5	Upregulated	Upregulated in pN+	0.0385989	0.394087	NaN	20.8007	NaN	NaN	21.2803	21.4066	21.9655	21.4741	21.1189	20.593	21.5163	20.9146	21.1277	20.3504	20.7969	21.3622	20.4041	NaN	21.2296	21.2943	19.8916	20.4268	20.8815	21.2376	21.0933	20.8839	20.8817
UBE2L6	O14933-2;O14933	Ubiquitin/ISG15-conjugating enzyme E2 L6	Upregulated	Upregulated in pN+	0.0418125	0.39892	19.3729	19.1633	NaN	NaN	19.0436	NaN	18.4168	18.722	19.0588	NaN	NaN	18.7403	18.5353	18.3693	18.2347	NaN	19.0642	NaN	NaN	18.6562	17.7002	18.8635	NaN	NaN	18.3286	18.4144	18.7133
SARS	Q5T5C7;P49591	Serine--tRNA ligase, cytoplasmic	Upregulated	Upregulated in pN+	0.0461306	0.403854	22.9492	22.0324	22.5724	23.13	22.9553	23.3087	23.3142	23.2604	22.2886	23.051	22.3325	21.643	21.9123	22.6902	22.2678	22.1739	22.3601	21.2993	22.5669	22.3933	21.6041	22.2496	22.2432	22.9595	22.4525	22.0866	22.422
RAB10	P61026	Ras-related protein Rab-10	Upregulated	Upregulated in pN+	0.0329118	0.406265	22.052	22.078	21.6958	NaN	21.9668	22.3583	22.1579	21.9166	22.1082	22.364	23.3955	22.5159	21.1604	21.7839	21.3337	21.9992	21.778	21.31	22.5983	22.2688	21.4766	22.0627	21.6211	21.6791	21.2148	21.6324	21.6179
QARS	P47897-2;P47897;A0A1B0GVU9	Glutamine--tRNA ligase	Upregulated	Upregulated in pN+	0.0202329	0.409017	23.4104	23.2486	22.5296	22.7594	23.6639	24.0413	22.8232	22.888	22.9711	23.574	23.832	23.5374	23.2587	23.2628	22.4193	23.3584	22.7687	22.5155	23.2835	22.3117	22.4428	23.1529	22.4903	22.9148	23.5353	22.7172	22.9104
CAD	F8VPD4;P27708	CAD protein;Glutamine-dependent carbamoyl-phosphate synthase;Aspartate carbamoyltransferase;Dihydroorotase	Upregulated	Upregulated in pN+	0.0402537	0.413314	21.7089	NaN	21.6891	22.3758	22.1268	22.8414	21.7033	21.5134	21.5833	21.8767	22.4065	21.478	21.4471	21.0319	21.6793	21.5823	21.3615	20.7453	21.9708	22.1969	20.4077	21.4226	21.5244	22.1844	21.8325	21.6473	21.1689
EIF2B4	A0A087WTA5;E7ERK9;Q9UI10-3;Q9UI10;Q9UI10-2	Translation initiation factor eIF-2B subunit delta	Upregulated	Upregulated in pN+	0.0103678	0.4198	NaN	NaN	NaN	NaN	NaN	NaN	19.1731	19.0544	19.2209	18.6977	NaN	NaN	NaN	18.63	NaN	NaN	NaN	NaN	NaN	NaN	18.4746	18.6365	NaN	NaN	NaN	18.543	18.7994
UGP2	Q16851-2;C9J3M0;F2Z3P4;F8WC70;F2Z3H1;C9JTZ5;C9JUW1;C9JWG0;C9JVG3;C9JNZ1;A0A087WYS1;E7EUC7;Q16851	UTP--glucose-1-phosphate uridylyltransferase	Upregulated	Upregulated in pN+	0.0220958	0.421399	NaN	22.2825	NaN	21.7612	21.8566	21.3596	21.8943	NaN	NaN	21.4414	21.8587	21.7224	21.1971	20.599	21.172	21.7963	21.4246	20.6811	21.5689	22.0405	21.673	20.9917	21.2448	21.619	21.3241	20.7069	21.1733
NME1	P15531;P15531-2;E7ERL0;J3KPD9;E5RHP0	Nucleoside diphosphate kinase A	Upregulated	Upregulated in pN+	0.0297278	0.431092	24.5524	24.7951	25.6854	25.1053	24.9914	23.9899	24.564	24.2672	24.4727	23.631	24.9393	25.0346	24.8499	24.6281	24.561	23.5657	24.5863	23.6208	23.7245	24.7044	24.0815	24.242	24.1427	24.7241	24.7546	24.4711	23.7192
PRKDC	P78527-2;P78527	DNA-dependent protein kinase catalytic subunit	Upregulated	Upregulated in pN+	0.0238203	0.455988	23.0005	23.0727	NaN	NaN	23.3901	23.2472	23.5506	24.0867	23.7998	23.6183	24.1079	23.0051	22.4823	23.185	22.5247	23.151	22.6236	NaN	23.3932	23.5589	22.0707	22.7821	23.1071	23.3869	22.7455	22.62	23.0774
SH3GLB1	A0A087WW40;Q9Y371;Q9Y371-2;Q9Y371-3	Endophilin-B1	Upregulated	Upregulated in pN+	0.0456527	0.457443	19.4726	19.9324	NaN	NaN	19.3963	19.4255	NaN	19.5045	19.6597	NaN	NaN	NaN	NaN	19.3244	NaN	NaN	NaN	NaN	NaN	NaN	NaN	NaN	NaN	NaN	NaN	18.8911	NaN
CCT3	P49368;B4DUR8;P49368-2	T-complex protein 1 subunit gamma	Upregulated	Upregulated in pN+	0.0261408	0.459962	24.2271	24.0238	23.5666	23.598	25.208	25.0459	24.6592	25.1616	24.6275	24.5211	25.3457	24.7259	23.6443	23.9504	24.4613	23.5218	24.2575	23.3857	23.6422	24.5293	23.7684	24.1852	24.324	24.2664	24.2127	23.8555	24.0436
KPNB1	Q14974;Q14974-2;J3KTM9	Importin subunit beta-1	Upregulated	Upregulated in pN+	0.000608276	0.465384	24.7224	24.8149	24.6405	24.4202	25.2794	25.3508	25.2366	25.1741	24.7862	24.8378	25.517	24.895	24.3947	24.342	24.2831	24.7312	24.4164	24.0039	24.7224	24.7723	24.4574	24.4634	24.2407	24.5417	24.0782	24.8482	24.5815
EDF1	O60869-2;O60869-3;O60869	Endothelial differentiation-related factor 1	Upregulated	Upregulated in pN+	0.0370476	0.474259	20.1131	20.5318	19.7605	20.4183	NaN	NaN	21.0977	21.3902	NaN	NaN	NaN	20.4603	20.5229	20.1325	20.3115	NaN	19.8578	NaN	NaN	20.7593	19.3583	19.7095	20.028	20.1351	NaN	20.2062	20.1279
SNRPA1	H0YMA0;H0YKK0;P09661	U2 small nuclear ribonucleoprotein A	Upregulated	Upregulated in pN+	0.0385181	0.484528	20.3256	20.4378	NaN	NaN	20.5937	NaN	20.5163	21.0787	20.473	21.5618	NaN	NaN	NaN	20.0865	NaN	NaN	NaN	NaN	20.4307	NaN	19.4084	20.1343	20.2911	20.7175	19.9452	20.3501	20.6871
RPA3	P35244;B5MC59	Replication protein A 14 kDa subunit	Upregulated	Upregulated in pN+	0.00834955	0.489149	21.1435	20.6114	NaN	21.1935	NaN	21.1396	21.607	22.1754	21.2349	21.6787	NaN	21.2347	NaN	21.1476	20.795	NaN	20.815	NaN	NaN	20.9393	NaN	20.4742	20.7222	20.9098	21.1297	20.6833	NaN
DDX1	F1T0B3;A0A087X2G1;Q92499-3;Q92499;Q92499-2	ATP-dependent RNA helicase DDX1	Upregulated	Upregulated in pN+	0.048395	0.496338	22.4184	22.3415	NaN	NaN	22.7619	22.9675	23.5136	22.6594	23.1038	22.813	23.5114	21.5612	21.4838	22.0593	21.5125	22.5644	21.6112	22.3566	21.6871	23.0294	21.7306	22.9538	22.7861	22.0004	21.7982	22.3307	21.7126
TOMM22	Q9NS69	Mitochondrial import receptor subunit TOM22 homolog	Upregulated	Upregulated in pN+	0.015596	0.509569	20.6269	NaN	NaN	NaN	20.767	NaN	20.3418	NaN	NaN	NaN	NaN	NaN	NaN	NaN	NaN	NaN	NaN	20.0695	NaN	NaN	NaN	NaN	NaN	20.0411	NaN	NaN	20.0964
PLOD2	E7ETU9;O00469;O00469-2;O00469-3	Procollagen-lysine,2-oxoglutarate 5-dioxygenase 2	Upregulated	Upregulated in pN+	0.00629732	0.518841	21.6485	21.8287	21.6	NaN	NaN	NaN	NaN	NaN	NaN	NaN	NaN	NaN	21.4706	21.216	NaN	NaN	21.3563	NaN	NaN	NaN	20.9868	20.9134	NaN	NaN	NaN	NaN	NaN
XPO1	O14980	Exportin-1	Upregulated	Upregulated in pN+	0.0234236	0.529535	NaN	21.142	NaN	NaN	21.3621	NaN	21.5109	22.5498	21.7244	21.2195	NaN	20.8904	NaN	21.2521	21.0228	NaN	20.6062	NaN	NaN	NaN	NaN	21.3086	20.8341	21.1933	20.5997	20.674	21.1136
IPO5	O00410;H0Y8C6;O00410-3;O00410-2;E7ETV3	Importin-5	Upregulated	Upregulated in pN+	0.0487926	0.532932	21.5384	21.0878	20.3777	NaN	22.1935	21.5074	21.671	21.8841	NaN	20.9912	21.7865	22.1875	21.0299	20.4921	21.4261	NaN	20.8259	NaN	NaN	21.8659	20.4335	20.4326	21.4801	21.2095	20.3377	NaN	NaN
FARSA	K7ER16;Q9Y285-2;Q9Y285;K7EK06;K7ER00	Phenylalanine--tRNA ligase alpha subunit	Upregulated	Upregulated in pN+	0.00288509	0.53452	21.1843	21.4692	21.4072	22.2383	21.9278	22.1257	21.7027	21.6592	21.7373	21.8056	22.2517	21.5757	21.0634	21.017	21.3318	21.3244	21.3559	20.9767	21.5827	21.7425	19.8559	21.026	21.5554	21.4065	21.1585	20.7888	21.2463
SCARB2	Q14108-2;Q14108;D6RDG0	Lysosome membrane protein 2	Upregulated	Upregulated in pN+	0.0311931	0.541875	22.3823	22.5865	22.2349	22.6106	22.2577	NaN	22.5333	21.453	22.381	22.371	21.4711	NaN	NaN	21.9558	NaN	NaN	NaN	NaN	NaN	NaN	NaN	21.3667	22.165	NaN	21.6662	NaN	21.2776
ERLIN1	B0QZ43;E5RHW4;O94905;O75477	Erlin-2;Erlin-1	Upregulated	Upregulated in pN+	0.0155646	0.550941	20.6577	NaN	NaN	NaN	20.9089	21.0775	19.8999	NaN	NaN	20.502	21.0559	NaN	NaN	19.8359	20.666	NaN	NaN	NaN	20.4018	NaN	20.1697	19.9596	19.9111	19.9074	NaN	20.2104	NaN
PRMT5	G3V5L5;G3V580;G3V2X6;C9JSX3;H0YJX6;O14744-3;O14744-5;O14744-2;O14744	Protein arginine N-methyltransferase 5;Protein arginine N-methyltransferase 5, N-terminally processed	Upregulated	Upregulated in pN+	0.0441611	0.556028	NaN	20.3753	NaN	NaN	21.6807	21.6703	20.8014	20.5115	20.3147	21.4454	21.9377	21.0511	20.5761	20.1581	20.6354	20.6481	NaN	21.5084	21.2251	20.8511	20.3043	19.913	NaN	20.3911	20.1415	19.5083	NaN
STMN1	A2A2D0;P16949;P16949-2	Stathmin	Upregulated	Upregulated in pN+	0.042549	0.558769	21.5212	20.9692	22.0138	22.1952	22.4114	22.9864	21.6522	21.8515	21.5973	22.4725	22.024	20.5896	NaN	20.5636	NaN	22.7138	21.0391	21.9801	21.4828	21.1273	20.5804	20.8521	21.4695	21.0425	21.0562	21.6717	NaN
AK3	Q9UIJ7-2;Q9UIJ7;Q9UIJ7-3	GTP:AMP phosphotransferase AK3, mitochondrial	Upregulated	Upregulated in pN+	0.0293126	0.559386	19.7764	20.7856	NaN	NaN	20.5051	20.6916	20.1672	21.1214	NaN	21.4232	NaN	21.1518	NaN	20.3506	20.1978	NaN	20.4332	NaN	NaN	20.0321	NaN	20.3963	19.8107	NaN	NaN	NaN	19.783
SF3B2	E9PIL8;E9PJT3;E9PJ04;H0YCG1;E9PPJ0;Q13435	Splicing factor 3B subunit 2	Upregulated	Upregulated in pN+	0.0453267	0.57979	NaN	NaN	NaN	NaN	22.4782	22.9149	22.3153	22.0437	21.9218	22.9456	23.1208	22.4372	NaN	21.4659	20.926	NaN	21.7098	22.1718	22.8822	22.4379	21.3689	NaN	22.0126	22.5064	NaN	NaN	NaN
DPP3	G3V1D3;G3V180;Q9NY33-4;Q9NY33;E9PQ14	Dipeptidyl peptidase 3	Upregulated	Upregulated in pN+	0.0108409	0.584353	21.1777	20.649	NaN	NaN	22.2703	21.3171	21.5588	21.2343	21.4947	21.6309	NaN	21.4909	21.0196	20.5277	21.0376	NaN	20.2949	NaN	NaN	21.138	21.3805	20.7667	NaN	21.0645	20.1898	NaN	NaN
PSMB1	P20618	Proteasome subunit beta type-1	Upregulated	Upregulated in pN+	0.0414228	0.593467	23.5527	22.9189	22.9504	23.775	23.4238	24.3552	23.9663	24.0124	23.7274	23.8981	25.6629	23.4744	NaN	22.0263	23.1539	NaN	21.9974	23.5486	23.9939	NaN	23.5539	23.0669	23.2984	23.8462	23.3974	23.3095	23.4035
EFHD2	Q96C19;H0Y4Y4	EF-hand domain-containing protein D2	Upregulated	Upregulated in pN+	0.0108323	0.593983	22.53	21.9009	22.1178	22.9598	22.5518	22.6209	23.0667	22.3715	23.235	23.4016	23.2808	23.4854	21.9022	21.0863	22.3844	21.4727	22.4156	22.8761	23.0653	22.6077	21.6608	21.774	22.0078	22.6769	22.0414	21.7839	21.9805
RTCA	O00442;O00442-2;A6NIC1	RNA 3-terminal phosphate cyclase	Upregulated	Upregulated in pN+	0.0412475	0.600748	20.4213	NaN	NaN	NaN	20.5345	NaN	21.1559	21.3497	20.6984	20.5106	21.5954	NaN	NaN	20.5158	NaN	NaN	20.5758	NaN	20.8698	20.4855	19.3236	19.9082	NaN	NaN	NaN	NaN	20.3817
LAMP2	P13473-2;P13473;P13473-3	Lysosome-associated membrane glycoprotein 2	Upregulated	Upregulated in pN+	0.000684747	0.602797	22.4783	22.8776	NaN	NaN	22.7048	22.9345	22.6594	22.0967	22.1727	23.4078	23.0316	22.9406	22.1864	22.0439	21.9832	21.8765	21.4872	21.7101	22.501	21.7644	22.527	22.0662	22.4321	22.678	21.7793	21.9669	22.2781
U2AF2	P26368-2;P26368;K7ENG2	Splicing factor U2AF 65 kDa subunit	Upregulated	Upregulated in pN+	0.018955	0.61897	22.3446	22.132	NaN	NaN	22.9845	22.5623	22.8003	23.0037	22.3912	23.1723	22.9261	21.5832	21.7136	21.8082	22.6845	NaN	21.8401	21.978	22.188	21.9413	20.2188	21.502	22.2708	22.5752	21.8118	21.3016	22.4675
SSRP1	Q08945	FACT complex subunit SSRP1	Upregulated	Upregulated in pN+	0.0127491	0.635503	20.0398	NaN	NaN	NaN	21.107	NaN	20.8586	21.0483	20.0219	20.92	20.7263	20.8294	NaN	19.8202	NaN	NaN	NaN	NaN	20.5146	NaN	19.5236	NaN	20.278	19.9245	NaN	20.2894	NaN
GCN1L1	Q92616	Translational activator GCN1	Upregulated	Upregulated in pN+	0.046224	0.648341	18.4543	20.5981	NaN	NaN	19.8183	19.6583	20.1535	19.4318	19.4077	NaN	19.32	21.0009	NaN	19.2623	19.4754	NaN	NaN	NaN	NaN	19.0793	18.7491	19.0078	18.6864	19.8425	NaN	18.793	NaN
PRPS1	B1ALA9;A0A0B4J207;P60891-2;P60891;P21108;P11908;P11908-2;B7ZB02;A6NMS2;B1ALA7;H7C540;D3YTJ7	Ribose-phosphate pyrophosphokinase 1;Ribose-phosphate pyrophosphokinase 3;Ribose-phosphate pyrophosphokinase 2	Upregulated	Upregulated in pN+	0.0322159	0.688742	NaN	21.7669	NaN	NaN	22.1422	22.3828	22.2045	23.4278	22.1073	23.2957	NaN	NaN	NaN	21.9417	NaN	21.5216	21.5124	20.564	23.0006	NaN	21.2861	21.5164	21.7595	22.2583	21.9954	21.6647	22.4182
DHX15	O43143	Pre-mRNA-splicing factor ATP-dependent RNA helicase DHX15	Upregulated	Upregulated in pN+	0.0398267	0.715753	20.9976	21.2323	NaN	21.5224	22.7573	22.2422	21.8719	22.2569	22.685	23.1444	23.7671	22.3581	NaN	21.5816	21.0674	NaN	21.6218	20.8929	22.5042	23.2594	21.0281	20.7715	21.4754	21.476	NaN	20.8697	21.9559
IRGQ	Q8WZA9	Immunity-related GTPase family Q protein	Upregulated	Upregulated in pN+	0.0349019	0.72224	NaN	NaN	NaN	NaN	20.9908	21.0634	NaN	NaN	NaN	20.3285	NaN	NaN	NaN	19.509	NaN	20.4277	NaN	20.0614	20.2059	NaN	NaN	20.1559	NaN	NaN	NaN	NaN	NaN
SRSF1	J3KTL2;Q07955;Q07955-3;Q07955-2	Serine/arginine-rich splicing factor 1	Upregulated	Upregulated in pN+	0.0142321	0.740013	23.1168	23.3621	NaN	NaN	24.2445	23.8513	23.5775	24.243	23.9389	25.5739	24.0343	23.5539	23.2821	22.8063	23.7051	23.7033	23.0598	24.0131	24.218	23.7114	21.7228	22.7933	22.1828	23.5292	23.065	22.8451	22.7298
UFM1	P61960;H0Y614;P61960-2	Ubiquitin-fold modifier 1	Upregulated	Upregulated in pN+	0.0020339	0.745726	21.7503	NaN	NaN	NaN	21.6061	21.5903	21.6566	21.9923	21.6789	21.8042	NaN	21.568	NaN	20.5994	NaN	NaN	NaN	NaN	NaN	NaN	NaN	NaN	20.4846	21.4858	NaN	NaN	21.2706
EIF2AK2	P19525;P19525-2	Interferon-induced, double-stranded RNA-activated protein kinase	Upregulated	Upregulated in pN+	0.0426739	0.747229	18.5058	18.1844	NaN	NaN	18.3778	NaN	NaN	NaN	18.9746	NaN	18.7823	19.3849	NaN	17.7243	NaN	NaN	NaN	NaN	NaN	18.0314	17.0275	NaN	NaN	NaN	NaN	18.4567	18.5321
PHPT1	Q9NRX4-2;Q9NRX4	14 kDa phosphohistidine phosphatase	Upregulated	Upregulated in pN+	0.00568861	0.747348	NaN	NaN	NaN	NaN	19.5336	NaN	NaN	NaN	NaN	NaN	NaN	19.8648	NaN	NaN	18.7683	NaN	19.2244	19.034	NaN	18.8977	18.8349	NaN	NaN	NaN	NaN	NaN	NaN
IMPA1	H0YBL1;P29218;P29218-3;E5RG94;E5RHE9;E5RI82;E5RIP7;E5RGY4;P29218-2	Inositol monophosphatase 1	Upregulated	Upregulated in pN+	0.0145702	0.766327	20.1531	NaN	NaN	20.5988	NaN	NaN	NaN	21.0323	21.028	NaN	NaN	NaN	NaN	20.1444	NaN	NaN	NaN	NaN	NaN	NaN	19.275	19.9523	19.6519	20.4242	20.3034	NaN	19.8059
PSMD2	Q13200-2;Q13200-3;Q13200;H7C1H2	26S proteasome non-ATPase regulatory subunit 2	Upregulated	Upregulated in pN+	0.023615	0.802828	22.5291	23.0334	20.8774	21.7125	23.1439	22.953	23.1746	22.7955	22.7328	22.94	23.1561	22.3272	21.0941	21.5713	20.0815	21.1007	22.2796	22.2732	22.8876	20.2485	20.7232	22.299	23.0704	21.6454	21.4676	22.6114	21.4683
POLR2H	C9JLU1;P52434;P52434-4;P52434-3;P52434-2	DNA-directed RNA polymerases I, II, and III subunit RPABC3	Upregulated	Upregulated in pN+	0.0305457	0.81642	20.249	21.0409	19.1446	NaN	21.9446	21.284	20.8817	19.857	20.4884	21.3278	21.315	22.1118	20.1478	19.5258	19.6805	NaN	NaN	20.6076	20.7437	18.9584	NaN	NaN	21.2252	19.7606	19.172	20.6437	19.679
PAICS	E9PBS1;P22234;P22234-2;D6RF62	Multifunctional protein ADE2;Phosphoribosylaminoimidazole-succinocarboxamide synthase;Phosphoribosylaminoimidazole carboxylase	Upregulated	Upregulated in pN+	0.00255332	0.824242	21.5383	NaN	NaN	NaN	22.0637	22.5002	21.4499	NaN	NaN	22.1938	NaN	NaN	21.4491	21.234	21.0259	NaN	NaN	21.2705	21.2832	NaN	20.3777	NaN	NaN	NaN	NaN	21.1205	20.9792
FKBP9	O95302;O95302-3	Peptidyl-prolyl cis-trans isomerase FKBP9	Upregulated	Upregulated in pN+	0.00884626	0.924978	22.1679	22.0985	NaN	NaN	NaN	NaN	NaN	NaN	NaN	NaN	NaN	22.0272	NaN	NaN	NaN	NaN	NaN	NaN	NaN	20.982	NaN	NaN	NaN	21.3637	NaN	NaN	NaN
PHGDH	Q5SZU1;O43175	D-3-phosphoglycerate dehydrogenase	Upregulated	Upregulated in pN+	0.0357087	0.986871	21.5914	21.1895	NaN	22.3014	25.3802	23.7097	23.7778	22.3543	21.3055	22.8587	23.4583	21.4414	21.6768	21.7214	21.5111	22.2315	NaN	21.33	21.901	21.818	19.8467	21.6462	20.6929	23.2076	21.2107	22.0854	NaN
NCF4	B0QY04;A0A0G2JR51;Q15080;Q15080-3;Q15080-2	Neutrophil cytosol factor 4	Upregulated	Upregulated in pN+	0.0159641	0.987604	NaN	NaN	NaN	NaN	NaN	20.4864	20.748	NaN	NaN	20.4778	21.2774	NaN	NaN	NaN	NaN	NaN	NaN	NaN	NaN	NaN	19.8853	18.8607	19.8182	20.6174	19.5743	19.8029	NaN
ITGB4	P16144-4;P16144-2;P16144-3;P16144	Integrin beta-4	Upregulated	Upregulated in pN+	0.000953232	1.01242	21.3321	22.3805	NaN	NaN	NaN	NaN	NaN	NaN	NaN	21.3123	21.6234	21.2574	NaN	20.3599	20.8435	NaN	20.7794	NaN	20.5745	NaN	20.982	19.9584	20.7988	20.253	NaN	NaN	NaN
UBA5	E7EWE1;E7EQ61;Q9GZZ9	Ubiquitin-like modifier-activating enzyme 5	Upregulated	Upregulated in pN+	0.0425343	1.02229	NaN	NaN	NaN	NaN	NaN	NaN	21.2196	20.788	NaN	NaN	NaN	NaN	NaN	NaN	NaN	NaN	NaN	NaN	NaN	NaN	20.0115	19.9515	NaN	NaN	NaN	NaN	NaN
HMGA1	P17096-2;P17096;P17096-3	High mobility group protein HMG-I/HMG-Y	Upregulated	Upregulated in pN+	0.0122097	1.09776	20.106	NaN	NaN	NaN	NaN	NaN	20.3535	20.8321	20.2456	NaN	NaN	NaN	NaN	NaN	NaN	NaN	18.5493	NaN	NaN	18.7517	NaN	19.7145	NaN	NaN	19.6912	19.7261	NaN
UBXN1	A0A087WTZ5;E9PJ81;E9PRQ7;Q04323;Q04323-2	UBX domain-containing protein 1	Upregulated	Upregulated in pN+	0.00934269	1.11602	19.8761	20.3031	NaN	NaN	21.7901	21.7656	21.9224	21.1395	20.9037	21.2088	21.5264	20.6227	19.4921	18.549	19.3461	21.8033	NaN	19.9153	21.4342	20.4334	18.77	19.7774	NaN	19.4898	18.5348	20.2075	19.8565
BTK	Q5JY90;U3NG26;Q06187	Non-specific protein-tyrosine kinase;Tyrosine-protein kinase BTK	Upregulated	Upregulated in pN+	0.0453955	1.20032	NaN	NaN	NaN	NaN	NaN	19.3631	19.6863	20.2692	NaN	19.4109	20.698	20.7218	NaN	17.6264	18.0832	NaN	NaN	20.1052	20.0184	NaN	NaN	18.5853	NaN	18.4383	17.3364	NaN	20.4033
KRT8	CON__P05787;P05787;P05787-2;F8VUG2;CON__H-INV:HIT000292931	Keratin, type II cytoskeletal 8	Upregulated	Upregulated in pN+	0.00401396	1.60443	24.5864	23.3979	22.9617	NaN	22.8149	NaN	NaN	NaN	NaN	NaN	23.777	NaN	NaN	21.9251	22.8289	NaN	21.4521	NaN	NaN	NaN	NaN	NaN	NaN	NaN	NaN	21.7685	21.5412
TNFAIP8	E5RIJ3;D6RCM8;O95379-3;O95379-2;O95379;O95379-4	Tumor necrosis factor alpha-induced protein 8	Upregulated	Upregulated in pN+	0.0269347	1.70912	NaN	18.8106	NaN	NaN	NaN	NaN	21.4426	19.5693	21.2219	19.2709	NaN	19.5383	NaN	NaN	18.7908	NaN	17.2778	19.8464	NaN	NaN	NaN	17.7586	NaN	NaN	NaN	NaN	17.6589
TINAGL1	Q9GZM7-3;Q9GZM7;F6SDV2	Tubulointerstitial nephritis antigen-like	Upregulated	Upregulated in pN+	0.0126636	1.81213	21.8374	22.3743	25.1376	NaN	NaN	NaN	NaN	22.9732	NaN	NaN	NaN	21.3333	24.0246	21.2882	NaN	NaN	NaN	NaN	NaN	NaN	21.4867	21.0983	21.3595	20.5035	NaN	NaN	21.0715
KRT19	CON__P08727;P08727;C9JM50	Keratin, type I cytoskeletal 19	Upregulated	Upregulated in pN+	0.00618206	1.86406	22.0244	25.467	22.0427	NaN	24.388	NaN	NaN	NaN	NaN	NaN	NaN	23.0511	NaN	21.3854	22.4137	NaN	20.9882	20.9178	21.4905	22.7073	22.3022	21.379	21.2659	NaN	NaN	22.1996	19.787
MT1M	CON__P67983;Q8N339;P80297;P13640-2;P04732;P02795;P13640	Metallothionein-1M;Metallothionein-1X;Metallothionein-1G;Metallothionein-1E;Metallothionein-2	Upregulated	Upregulated in pN+	0.04212	2.72548	21.5611	NaN	23.3728	22.7588	NaN	NaN	NaN	NaN	NaN	NaN	NaN	NaN	NaN	NaN	NaN	NaN	NaN	NaN	NaN	NaN	NaN	19.2908	20.3867	NaN	NaN	NaN	NaN

## Sheet: Sheet 3
Sheet 3. Differentially abundant proteins between pN+ and pN0 non-malignant cells from lymph nodes (p ≤ 0.05; two-sided unpaired Student’s t-test).
Gene names	Majority protein IDs	Protein names	Status (pN+ vs pN0)	Abundance (pN+ vs pN0)	Student's T-test p-value (pN+ vs pN0)	Ratio log2 (pN+ vs pN0)	L_400	L_2008	L_3898	L_2753	L_1159	L_2875	L_4417	L_4326	L_617	L_3208	L_2053	L_1421	L_3212	L_2097	L_2233	L_1347	L_3371	L_636	L_3033	L_5214	L_1130	L_949	L_2812	L_4867	L_5199	L_2730	L_4955
							pN+	pN+	pN+	pN+	pN+	pN+	pN+	pN+	pN+	pN+	pN+	pN+	pN+	pN0	pN0	pN0	pN0	pN0	pN0	pN0	pN0	pN0	pN0	pN0	pN0	pN0	pN0
DES	P17661	Desmin	Downregulated	Downregulated in pN+	0.0101087	-2.75045	NaN	NaN	20.0129	NaN	20.2551	NaN	19.7085	NaN	NaN	NaN	NaN	NaN	NaN	24.0087	23.5404	NaN	20.9889	21.0498	21.9937	22.5708	23.8564	21.3035	22.5911	NaN	NaN	NaN	25.523
ACTA2	P62736;P63267;P63267-2	Actin, aortic smooth muscle;Actin, gamma-enteric smooth muscle	Downregulated	Downregulated in pN+	0.00300743	-2.50202	21.0228	20.0562	20.1518	22.2239	18.3521	NaN	NaN	NaN	NaN	NaN	NaN	20.1699	21.6923	24.2572	22.6458	NaN	NaN	NaN	20.893	21.074	24.2046	23.3985	23.4866	NaN	NaN	NaN	24.2495
MORF4L1	H0YNE0;H0YMJ0;H0YLJ3;B3KTM8;Q9UBU8-2;Q9UBU8	Mortality factor 4-like protein 1	Downregulated	Downregulated in pN+	0.00375723	-2.03816	22.2925	20.1796	20.8622	22.9653	22.3887	22.1129	21.7868	20.9771	NaN	21.6952	21.6269	21.2721	NaN	22.3807	22.6424	22.6271	22.3052	NaN	25.7793	22.9742	23.0556	21.8674	26.4367	27.4851	22.0824	25.9104	22.4106
APCS	P02743	Serum amyloid P-component;Serum amyloid P-component(1-203)	Downregulated	Downregulated in pN+	0.0264324	-2.00156	20.4597	19.8217	20.7131	21.7326	NaN	20.0731	23.3944	NaN	20.5527	20.9269	20.2025	19.5078	20.184	24.5095	19.289	20.3827	20.1609	20.3199	24.0077	21.3543	26.5978	26.5237	24.7593	21.0744	20.9419	NaN	25.044
AOC3	Q16853-2;Q16853	Membrane primary amine oxidase	Downregulated	Downregulated in pN+	0.0210748	-1.84803	19.7137	19.1357	NaN	20.428	NaN	19.6	NaN	NaN	NaN	NaN	NaN	NaN	NaN	22.4749	21.8422	20.3732	NaN	19.8205	22.6666	21.296	23.2442	20.7727	23.5962	19.9752	20.037	NaN	22.71
MMP2	P08253-2;P08253-3;P08253;H3BV48;H3BR66;H3BS34	72 kDa type IV collagenase;PEX	Downregulated	Downregulated in pN+	0.0122545	-1.76633	NaN	NaN	NaN	NaN	22.1071	22.5321	NaN	NaN	22.9095	NaN	NaN	NaN	NaN	25.3223	NaN	NaN	NaN	NaN	NaN	NaN	24.0549	NaN	23.7376	NaN	NaN	NaN	24.0155
LAMB2	P55268	Laminin subunit beta-2	Downregulated	Downregulated in pN+	0.00708127	-1.6996	22.8631	NaN	23.134	24.2087	22.1539	22.5531	NaN	17.8076	21.4618	20.3804	21.6305	21.2779	NaN	25.1321	22.9373	22.6751	21.9217	22.5144	23.7817	23.9741	24.6932	23.534	25.0054	22.9287	22.587	22.292	24.2774
OGN	P20774;Q5TBF5	Mimecan	Downregulated	Downregulated in pN+	0.0022022	-1.67147	20.8722	NaN	20.8262	21.6183	20.1995	20.1138	18.9678	19.9584	NaN	NaN	NaN	NaN	NaN	23.7868	22.4554	21.4862	20.5587	21.3628	22.0541	21.6896	23.7821	22.0504	22.932	NaN	20.8349	NaN	21.4468
TNXB	A0A140TA52;A0A140TA41;A0A140TA33;P22105;P22105-3;P22105-4;A0A140T9C0;A0A140T902;A0A140T8Y3;A0A140T8Z8;A0A087X0I0;A0A140T9L7;A0A140T956	Tenascin-X	Downregulated	Downregulated in pN+	0.0434797	-1.59764	NaN	NaN	21.0332	21.4685	20.4025	NaN	NaN	NaN	NaN	NaN	19.7042	19.3752	NaN	23.3005	NaN	NaN	21.2466	20.821	23.494	20.0189	23.6398	21.0549	22.3792	NaN	NaN	NaN	NaN
MYH11	P35749-4;P35749-3;P35749;P35749-2	Myosin-11	Downregulated	Downregulated in pN+	0.0144559	-1.54965	20.6268	21.2654	NaN	21.1544	20.4971	20.4797	21.2945	20.3657	20.8421	20.7476	21.1659	21.1467	22.0668	24.7577	23.4769	21.5396	20.3516	21.5107	22.4532	20.3163	26.0434	22.3638	23.0783	NaN	20.9649	20.3372	25.5755
SRSF5	Q13243;B4DJK0;B4DUA4;Q13243-3;G3V5K8;Q13243-2	Serine/arginine-rich splicing factor 5	Downregulated	Downregulated in pN+	1.42635e-05	-1.41214	22.5831	21.8323	20.6697	22.4428	22.647	22.0319	NaN	22.6199	23.1969	20.0962	22.2634	21.5825	22.3148	23.5444	23.9328	23.4659	23.5273	23.1297	23.7619	23.3683	22.3982	23.2594	23.3831	23.6186	23.1372	23.6612	23.9091
CTSG	P08311	Cathepsin G	Downregulated	Downregulated in pN+	0.00447771	-1.40044	23.4871	21.2509	24.4786	25.1617	22.7367	24.2608	24.9967	21.381	21.9972	24.0256	24.5623	22.587	20.9828	25.0345	25.8164	25.3964	23.2103	24.6864	23.9908	24.2215	25.0309	24.9953	24.5204	24.8971	23.2131	24.6205	25.1049
HBD	P02042;E9PFT6;E9PEW8	Hemoglobin subunit delta	Downregulated	Downregulated in pN+	0.00397539	-1.22315	24.193	22.5989	21.9448	25.8261	25.2731	24.5091	24.8877	24.2657	24.7711	25.1568	25.6659	24.4682	24.8117	25.1408	25.4348	25.8074	26.1676	23.8191	25.8421	25.1516	25.7967	25.1266	26.8762	27.5568	26.3954	25.5552	25.3161
ERH	P84090;G3V279	Enhancer of rudimentary homolog	Downregulated	Downregulated in pN+	1.50463e-06	-1.19602	21.1874	20.66	20.0826	20.8372	21.326	20.6001	19.4408	20.1651	21.7782	21.0266	21.2625	21.0288	21.1494	22.0426	22.2745	21.7611	22.2188	22.1815	22.1041	22.0729	21.3282	22.1081	21.6893	21.8811	22.6432	21.5333	22.2617
SRSF1	J3KTL2;Q07955-3;Q07955;Q07955-2	Serine/arginine-rich splicing factor 1	Downregulated	Downregulated in pN+	8.91665e-06	-1.19082	24.0492	23.5766	21.8091	23.6579	24.2772	23.6266	23.3382	25.0352	24.2209	24.0692	24.0641	24.3382	23.9463	24.7966	25.1377	25.1583	25.1227	25.2512	25.4457	24.9505	24.4092	24.9473	25.0293	24.6138	25.3787	25.0509	25.2348
HBA2	G3V1N2	HCG1745306, isoform CRA_a	Downregulated	Downregulated in pN+	0.00414573	-1.1317	21.4844	19.9855	20.4415	22.3041	21.7368	21.2795	NaN	21.8651	20.9298	21.7657	22.9397	20.9117	NaN	NaN	21.5561	22.8186	23.1583	21.2295	23.4237	22.121	NaN	NaN	23.875	23.0024	22.3455	22.549	22.0135
HBB	P68871;F8W6P5	Hemoglobin subunit beta;LVV-hemorphin-7;Spinorphin	Downregulated	Downregulated in pN+	0.00846077	-1.11027	30.3114	28.4069	27.8297	31.5675	30.8681	30.2961	31.039	30.0178	30.5908	31.0585	31.6568	30.0487	31.0733	30.8762	31.3178	31.3621	32.0227	29.4886	31.8624	30.9523	31.5312	31.1413	32.2915	33.3745	32.0493	31.4717	30.9335
SRSF3	A0A087X2D0;P84103-2;P84103	Serine/arginine-rich splicing factor 3	Downregulated	Downregulated in pN+	6.35231e-05	-1.0981	23.55	23.2835	22.3885	23.2481	23.5752	23.2394	21.0477	21.8813	23.2978	23.4463	23.6196	23.5354	22.9708	23.8663	24.2603	24.1713	23.9579	24.3793	24.9423	23.9602	23.4699	23.9014	24.0767	23.7922	24.1253	24.5071	24.0532
LAMA5	O15230	Laminin subunit alpha-5	Downregulated	Downregulated in pN+	0.046553	-1.07894	20.9016	19.9317	23.0435	23.0454	21.2776	22.2033	NaN	NaN	22.2633	21.5311	21.4625	20.1972	NaN	24.3117	22.4241	20.6846	21.3853	21.4556	23.8083	23.1472	23.9727	23.4192	24.163	22.2442	20.5849	21.6655	24.0391
CA1	P00915;E5RHP7;E5RH81;E5RFE7;E5RIF9;E5RG43;E5RGU8;E5RFL2	Carbonic anhydrase 1	Downregulated	Downregulated in pN+	0.0228784	-1.04159	22.2784	21.4865	20.7441	24.2544	23.3688	23.0735	23.0023	22.686	22.4587	23.9235	24.099	22.4819	24.1199	22.275	23.1388	24.6267	24.8337	21.815	24.6788	23.018	23.9662	23.9489	24.8472	26.134	24.7068	24.3359	23.1553
FBN1	P35555	Fibrillin-1	Downregulated	Downregulated in pN+	0.0340296	-1.01219	23.1247	22.7111	25.4368	23.0982	22.2765	23.327	22.595	22.1936	21.3506	21.5868	21.6061	21.9075	23.8329	26.3196	23.7294	23.3667	22.3411	23.999	24.7216	24.658	24.7496	23.3691	24.6545	21.9243	22.3731	23.1302	22.5773
CA2	P00918	Carbonic anhydrase 2	Downregulated	Downregulated in pN+	0.00140901	-0.965935	20.2288	19.9173	20.3671	20.9023	20.8913	20.1079	21.1966	20.1452	20.7489	21.0151	21.0833	20.614	20.7021	20.6299	21.0089	21.3081	21.3952	20.1874	23.2335	21.6561	21.0602	21.6368	22.3965	22.9677	21.8213	21.1754	NaN
HBA1	P69905	Hemoglobin subunit alpha	Downregulated	Downregulated in pN+	0.018612	-0.951643	29.3876	27.5165	27.3213	31.031	30.1854	29.4549	30.1218	28.5345	29.9731	30.1849	30.5435	29.2843	29.9859	29.8672	30.0073	30.1575	31.2031	28.6183	30.7781	29.9904	30.705	30.1681	31.082	32.2497	30.8629	30.7487	29.9116
SRSF2	J3QL05;J3KP15;Q01130-2;Q01130	Serine/arginine-rich splicing factor 2	Downregulated	Downregulated in pN+	0.000169411	-0.905132	23.9895	23.7491	21.7138	23.6685	23.8504	23.4207	23.3258	24.7115	23.6598	23.9849	23.5986	24.0618	23.8095	24.5029	24.7727	24.9852	24.9516	24.8321	24.2957	23.9818	24.3161	24.4397	24.7875	23.9205	24.481	24.9647	24.6414
BIN1	O00499-9;O00499-10;O00499-7;O00499-8;O00499-4;O00499-6;O00499-11;O00499-3;O00499-2;O00499-5;O00499	Myc box-dependent-interacting protein 1	Downregulated	Downregulated in pN+	0.00778251	-0.882663	18.2846	NaN	18.2864	NaN	NaN	17.7708	NaN	NaN	19.0294	NaN	NaN	18.4214	NaN	19.1226	18.8429	19.6567	19.998	18.7136	NaN	NaN	NaN	19.3357	NaN	NaN	19.0188	NaN	NaN
COL4A2	P08572	Collagen alpha-2(IV) chain;Canstatin	Downregulated	Downregulated in pN+	0.0190493	-0.860651	22.7379	21.2378	22.8986	22.8436	22.4209	21.9097	NaN	20.9422	21.2134	21.8203	22.3024	21.4653	22.8058	24.4133	22.9541	22.3301	22.1584	22.4063	22.862	22.9336	24.5628	23.6377	24.0767	21.9194	21.5616	21.6465	23.2842
FABP3	S4R3A2;S4R371;P05413	Fatty acid-binding protein, heart	Downregulated	Downregulated in pN+	0.0207222	-0.843883	18.9963	17.6528	18.1567	18.9682	17.369	20.0236	NaN	NaN	NaN	18.1034	18.2191	18.988	NaN	19.4573	19.1724	19.1908	19.1023	18.5654	19.2713	19.1188	19.3478	19.9212	20.9002	20.1707	20.0872	18.7313	17.7419
SRSF7	A0A0B4J1Z1;C9JAB2;Q16629-3;Q16629-2;Q16629-4;Q16629	Serine/arginine-rich splicing factor 7	Downregulated	Downregulated in pN+	0.000329739	-0.82939	23.3257	23.7679	22.1561	23.6357	23.9203	23.1667	24.0916	24.7703	24.0576	24.3908	24.1713	23.4814	23.6965	24.276	24.6223	25.1846	24.7551	24.5909	24.5072	24.6632	23.7707	24.7975	24.497	24.3397	24.8594	24.148	24.9725
SERPING1	H9KV48;E9PGN7;P05155-2;P05155;P05155-3	Plasma protease C1 inhibitor	Downregulated	Downregulated in pN+	0.047437	-0.826603	19.1598	18.8053	19.4145	19.5666	19.557	18.6631	21.7902	19.2395	NaN	19.7794	19.1743	19.6283	NaN	NaN	NaN	NaN	20.1402	NaN	19.8962	NaN	20.8304	20.1544	21.2932	NaN	19.7969	NaN	NaN
HSP90AA4P	Q58FG1	Putative heat shock protein HSP 90-alpha A4	Downregulated	Downregulated in pN+	0.0490767	-0.767472	NaN	NaN	20.4277	NaN	18.9377	20.0301	NaN	NaN	NaN	20.0777	20.1432	NaN	NaN	20.204	20.1922	20.7888	21.1245	22.52	NaN	19.9162	NaN	20.8428	19.8132	20.6469	20.5552	20.8073	20.8778
TRA2A	Q13595-2;Q13595-4;Q13595-3;Q13595	Transformer-2 protein homolog alpha	Downregulated	Downregulated in pN+	0.00020865	-0.755668	20.8845	20.3954	NaN	19.8651	20.9622	20.0382	20.7575	20.5443	20.7801	20.8583	20.314	21.0694	20.8441	21.0389	21.4508	21.7716	21.5735	21.2941	21.3347	20.7	20.8652	21.2776	21.6814	20.6265	22.4413	21.8149	21.2409
MYL9	P24844;P24844-2	Myosin regulatory light polypeptide 9	Downregulated	Downregulated in pN+	0.0410975	-0.754059	20.6377	19.9293	20.5628	21.529	20.2942	20.034	21.6872	19.7217	20.4722	20.2017	20.2423	20.8269	22.0059	22.2736	21.5466	21.4067	20.3162	20.506	21.4471	20.2992	23.1478	22.019	22.8331	20.3772	20.8417	19.7938	22.5205
LAMC1	P11047	Laminin subunit gamma-1	Downregulated	Downregulated in pN+	0.00476128	-0.723618	22.8599	22.2714	23.9655	23.944	22.9289	22.5984	22.5772	22.034	22.4452	22.4277	22.724	22.7736	23.2462	24.6751	23.6377	23.2123	22.899	23.1064	23.4037	23.6543	24.0018	24.1176	24.5841	23.1475	22.5662	23.013	23.7389
FUCA1	P04066	Tissue alpha-L-fucosidase	Downregulated	Downregulated in pN+	0.0375906	-0.711608	21.2752	21.1088	20.8646	21.9036	21.2817	21.3522	20.1428	21.4057	21.0544	22.272	22.0741	20.2221	19.9425	21.3418	21.7649	22.5856	22.1042	22.1389	21.2849	20.6364	21.7314	22.6402	21.4453	21.4083	21.3258	24.4776	21.1233
LUC7L2	Q9Y383;Q96HJ9-2;A0A0A6YYJ8;Q9Y383-3;Q9Y383-2	Putative RNA-binding protein Luc7-like 2	Downregulated	Downregulated in pN+	0.00465595	-0.68565	20.8427	20.6772	NaN	20.1387	21.1676	20.785	NaN	19.7053	22.2151	21.3311	21.289	21.0784	20.2061	21.5749	21.6807	21.8121	21.4924	21.9378	20.9368	22.3286	20.7736	21.297	21.9133	21.3723	21.4209	21.5939	21.4746
SERPINC1	P01008;Q8TCE1	Antithrombin-III	Downregulated	Downregulated in pN+	0.0345479	-0.631442	19.6929	18.9135	19.0986	19.1034	19.3892	19.1558	19.0045	NaN	19.3452	19.3394	19.2835	19.5614	NaN	19.7823	19.6073	19.3503	20.5366	19.4246	20.0132	19.2573	22.4985	20.3337	19.8026	19.2165	18.9738	19.8244	NaN
FHL1	Q5JXI8;Q13642-1;Q13642-5;Q13642-4;Q13642;A0A0D9SG53;A0A0D9SGB2;Q5JXI0;A0A0D9SFI6;A0A0D9SFB0;Q5JXH9;A0A0D9SFZ9;Q5JXH8;Q5JXH7;Q5JXI3;Q5JXI2;Q13642-3	Four and a half LIM domains protein 1	Downregulated	Downregulated in pN+	0.0400089	-0.584637	20.5602	19.6781	NaN	19.9801	19.9642	19.787	21.3396	NaN	NaN	NaN	19.144	20.0467	NaN	21.5341	20.9732	20.0105	19.8172	20.5557	NaN	20.7058	21.2079	20.1112	21.0683	20.5914	20.2226	NaN	20.9674
LYZ	P61626;F8VV32;A0A0B4J259	Lysozyme C;Lysozyme	Downregulated	Downregulated in pN+	0.0465311	-0.573973	21.2642	22.2232	23.3335	22.1853	21.7002	22.6219	23.6956	NaN	21.8352	22.9075	22.5849	21.3162	21.8128	23.0567	22.9723	23.4713	22.4258	23.8977	22.9363	22.2213	22.402	23.9959	21.9631	22.6976	22.0396	23.0533	22.9633
TRA2B	P62995-3;P62995;H7BXF3	Transformer-2 protein homolog beta	Downregulated	Downregulated in pN+	0.0139681	-0.572848	NaN	NaN	NaN	20.2765	NaN	NaN	NaN	NaN	NaN	NaN	NaN	19.6353	NaN	20.3814	20.4304	20.3585	20.4202	20.4421	21.0612	21.063	20.3583	20.3069	20.5357	20.481	20.7031	20.2975	20.563
AP2A2	O94973;O94973-2;A0A0G2JS82;O94973-3;A0A0G2JQM1	AP-2 complex subunit alpha-2	Downregulated	Downregulated in pN+	0.0143964	-0.571463	NaN	19.1276	18.247	19.662	19.3359	19.4697	NaN	20.5572	19.9324	19.9953	19.0908	19.578	19.5913	20.3933	19.8867	19.6076	20.3451	20.5745	NaN	20.675	20.5817	19.4023	20.5431	20.1053	19.6814	19.4955	19.7405
SOD2	A0A0C4DFU2;P04179-4;P04179;F5H3C5;F5H4R2;A0A0C4DFU1;F5GYZ5;P04179-2;G8JLJ2;A0A0C4DG56;P04179-3	Superoxide dismutase;Superoxide dismutase [Mn], mitochondrial	Downregulated	Downregulated in pN+	0.0138003	-0.556776	22.755	23.3416	22.2548	23.0201	22.7422	22.8019	23.0115	22.6695	22.6146	23.1076	22.6813	22.8776	23.3499	24.5667	22.4967	23.049	23.2286	22.9887	22.7604	23.7601	24.1099	24.0239	23.9144	24.4753	22.6778	22.9813	22.8532
TTN	A0A0A0MRA3;A0A0A0MTS7;Q8WZ42-3;Q8WZ42-10;Q8WZ42-9;Q8WZ42-11;Q8WZ42-4;Q8WZ42-7;Q8WZ42-2;Q8WZ42;Q8WZ42-8;Q8WZ42-13;Q8WZ42-12;Q8WZ42-5	Titin	Downregulated	Downregulated in pN+	0.042634	-0.550398	23.3492	24.1402	24.1642	23.879	23.5621	23.0891	22.5571	22.1206	23.3617	23.7409	24.1049	23.4237	22.2676	23.831	23.8983	23.9431	24.2692	22.3544	25.0886	24.048	24.1529	23.1099	24.6434	24.2447	23.5189	23.8671	23.8625
CAT	P04040	Catalase	Downregulated	Downregulated in pN+	0.000500867	-0.521988	24.0996	23.3657	24.3512	24.4435	24.1704	23.6832	23.9563	23.7754	24.2163	23.7394	23.885	23.7978	24.1251	24.1169	24.2099	24.3699	24.6475	24.7173	25.1395	24.748	23.9036	24.0825	24.6505	25.1361	24.3149	24.4273	24.4232
HMGB1	Q5T7C4;P09429	High mobility group protein B1	Downregulated	Downregulated in pN+	0.0148381	-0.514551	25.6901	25.2255	24.4169	25.5167	25.7436	25.6022	23.8605	25.9254	25.6459	24.8917	25.3208	25.7304	24.9784	25.9406	25.8222	25.2638	25.6513	25.5393	26.5966	25.8227	25.5361	25.0884	25.834	26.3016	26.1334	25.4036	26.0912
PCNP	Q8WW12;Q8WW12-3;Q8WW12-2	PEST proteolytic signal-containing nuclear protein	Downregulated	Downregulated in pN+	0.036514	-0.505234	19.8267	NaN	NaN	20.4519	20.0862	NaN	NaN	19.8226	NaN	20.4181	18.992	19.9797	19.8783	19.7443	20.3851	20.1536	20.8859	20.9204	NaN	NaN	NaN	20.8591	20.3136	NaN	20.2353	NaN	NaN
TNS3	Q68CZ2-2;Q68CZ2	Tensin-3	Downregulated	Downregulated in pN+	0.0340782	-0.465659	18.5028	NaN	NaN	19.7467	18.7756	NaN	NaN	18.7986	NaN	NaN	NaN	18.7863	19.7282	19.7176	NaN	19.3883	NaN	19.1695	NaN	19.7378	19.6322	19.3751	19.8521	19.8031	19.1336	NaN	19.4108
VAMP3	Q15836;K7ENK9;K7EKX0	Vesicle-associated membrane protein 3	Downregulated	Downregulated in pN+	0.0203585	-0.459585	19.2171	NaN	19.2632	NaN	19.0651	NaN	NaN	NaN	NaN	NaN	NaN	19.1237	19.0065	19.9927	19.49	NaN	19.6337	NaN	NaN	NaN	20.3147	19.4947	19.112	19.3694	19.6775	19.2676	NaN
SNRPN	J3QLE5;P14678-2;P63162;P14678;P63162-2;P14678-3	Small nuclear ribonucleoprotein-associated proteins B and B;Small nuclear ribonucleoprotein-associated protein N	Downregulated	Downregulated in pN+	0.0360953	-0.446308	22.4212	22.3012	NaN	22.1125	22.6959	22.788	20.8122	22.6467	23.1067	22.8082	22.7876	22.1912	21.481	22.6419	23.1485	22.9778	22.8765	23.0031	23.0952	22.2759	22.4265	22.8398	22.6534	21.9649	23.0717	22.9362	23.1813
SRSF10	Q5JRI1;O75494-5;O75494-4;O75494-6;O75494-3;O75494-2;O75494;Q6IQ42	Serine/arginine-rich splicing factor 10	Downregulated	Downregulated in pN+	0.00320327	-0.437567	22.3954	21.5693	21.9572	22.0201	22.0735	21.9101	NaN	22.0791	22.4612	22.3111	21.8639	22.6745	21.7445	22.3484	22.4729	22.7512	22.3372	22.4056	22.9334	22.4972	21.811	22.8832	22.3585	23.0654	22.6914	22.8114	21.9953
CSNK2B-LY6G5B-1181	Q5SRQ3;Q5SRQ6;N0E472;A0A0G2JM12;P67870	Casein kinase II subunit beta	Downregulated	Downregulated in pN+	0.0373356	-0.43739	18.8367	18.5504	NaN	NaN	NaN	NaN	NaN	19.3617	20.1453	18.5917	19.1846	18.7055	NaN	19.3855	19.7793	19.9018	19.2128	19.8482	NaN	NaN	19.4559	19.0734	19.1316	19.7796	19.3441	19.5221	19.4589
METTL7A	F8VQX6;H0YI09;Q9H8H3	Methyltransferase-like protein 7A	Downregulated	Downregulated in pN+	0.0296327	-0.436953	21.2002	21.2424	20.5392	21.0475	21.3264	20.5101	20.3468	20.7474	20.878	20.7533	21.2514	20.712	21.1209	22.1128	21.4078	21.916	21.2354	20.8906	NaN	20.9701	21.774	22.343	21.7001	20.4524	21.2107	20.595	20.748
SELENBP1	Q13228;Q13228-4;Q13228-2;Q13228-3;F2Z2W8;F8WCR4;H0Y532	Selenium-binding protein 1	Downregulated	Downregulated in pN+	0.0371832	-0.435681	20.895	21.0823	21.9024	22.8224	22.0127	21.8094	NaN	22.3499	21.4908	21.9231	21.6125	21.897	21.4663	22.5866	22.229	21.7842	21.7678	21.5958	22.2223	22.4498	23.1133	22.3393	23.0464	22.0245	22.3407	21.6684	21.7392
SNRPD3	P62318-2;P62318	Small nuclear ribonucleoprotein Sm D3	Downregulated	Downregulated in pN+	0.0324635	-0.413384	22.9776	22.8639	22.1084	23.0129	23.4111	23.0909	21.7824	22.6798	23.3581	23.2282	23.8479	22.7759	22.6807	23.3442	23.3391	23.6572	23.5466	23.9085	23.2291	22.4861	22.6712	23.4275	22.9249	23.2493	23.7912	23.3727	23.5665
GSTM2	E9PHN6;F6XZQ7;P28161-2;P28161;E9PLF1;E9PHN7	Glutathione S-transferase Mu 2	Downregulated	Downregulated in pN+	0.0170011	-0.405985	18.9768	18.8049	NaN	19.355	18.9006	18.8936	NaN	NaN	18.9477	NaN	18.9057	18.2508	NaN	19.2294	NaN	19.4388	18.8119	19.299	NaN	19.1068	19.9883	19.4248	18.8419	19.4145	19.2984	NaN	NaN
VCL	P18206-2;P18206;Q5JQ13	Vinculin	Downregulated	Downregulated in pN+	0.0331673	-0.386893	23.8343	23.7546	23.946	24.6522	24.0922	24.1912	24.528	23.08	24.0503	23.6773	24.0247	23.9175	24.0223	25.1302	24.0807	24.4024	23.7856	24.159	24.4353	24.2299	25.1674	24.7328	24.9334	23.8172	24.1791	23.5725	24.5441
HIBADH	P31937	3-hydroxyisobutyrate dehydrogenase, mitochondrial	Downregulated	Downregulated in pN+	0.0297762	-0.386612	20.4252	19.9996	18.7146	19.9219	20.0847	20.1605	19.2349	19.8823	20.4104	20.2602	19.5596	20.0091	20.013	20.5104	20.3913	20.0209	19.862	19.9546	20.2899	NaN	20.277	20.6877	20.7097	NaN	20.4257	20.0033	NaN
KCTD12	Q96CX2	BTB/POZ domain-containing protein KCTD12	Downregulated	Downregulated in pN+	0.026338	-0.38295	23.0558	23.0871	23.683	23.8184	23.1248	23.7233	23.4807	23.8463	23.2396	23.2784	23.1456	22.739	22.9744	24.3569	23.3581	23.865	23.4007	23.3788	23.7889	24.115	24.2551	23.7476	24.4947	23.7615	23.007	23.2344	23.1172
SUB1	P53999	Activated RNA polymerase II transcriptional coactivator p15	Downregulated	Downregulated in pN+	0.0445687	-0.381413	24.4185	24.4977	23.8207	24.3118	24.6868	24.1693	22.7293	23.9057	24.0799	23.8334	24.679	24.2853	24.738	24.7355	24.7829	24.6821	24.3401	24.8431	24.2826	24.7844	24.5124	24.9215	24.0712	24.8133	24.9815	23.5391	24.3716
PTGES3	A0A087WYT3;Q15185-4;Q15185;Q15185-3	Prostaglandin E synthase 3	Downregulated	Downregulated in pN+	0.0107229	-0.373934	20.7313	21.1729	21.0513	21.0159	21.2637	21.5185	20.9339	20.836	22.1927	21.0548	21.8197	21.6019	21.4101	21.8889	21.3578	21.4059	21.7419	21.7663	NaN	22.0089	21.8478	21.7635	21.3336	21.2682	21.7051	21.8985	21.4773
CTSC	P53634;H0YCY8	Dipeptidyl peptidase 1;Dipeptidyl peptidase 1 exclusion domain chain;Dipeptidyl peptidase 1 heavy chain;Dipeptidyl peptidase 1 light chain	Downregulated	Downregulated in pN+	0.0201797	-0.362585	22.9001	22.8058	23.2178	22.9253	22.7959	22.4147	NaN	21.7465	22.8469	23.0089	22.9576	22.123	22.5959	23.5337	23.6545	23.1093	22.8936	23.0744	22.6172	23.0815	23.3884	22.9618	22.8816	23.0048	22.6997	22.8463	NaN
CRYL1	Q9Y2S2-2;Q9Y2S2;A0A087WW38	Lambda-crystallin homolog	Downregulated	Downregulated in pN+	0.00659121	-0.347727	19.2795	19.6317	NaN	19.865	19.6617	19.8444	NaN	19.909	19.2372	19.4413	19.8168	19.6778	NaN	20.2724	19.7831	19.77	19.8976	19.3728	NaN	20.0478	20.3376	19.7446	20.2544	19.9451	19.7827	20.2369	20.3493
HINT1	D6REP8;D6RE99;D6RD60;P49773;D6RC06	Histidine triad nucleotide-binding protein 1	Downregulated	Downregulated in pN+	0.0146171	-0.335326	21.4604	21.4664	21.5068	21.5574	22.0466	22.2454	NaN	NaN	22.2283	21.8846	21.9895	22.1869	22.0041	22.6405	22.0969	21.8154	22.1824	22.5914	21.931	22.4379	22.0135	22.2378	21.9545	21.8621	22.4605	21.9143	22.7444
NHP2	D6RC52;D6RCB9;Q9NX24;H0YC83;J3QSY4	H/ACA ribonucleoprotein complex subunit 2	Downregulated	Downregulated in pN+	0.0443437	-0.328701	20.1159	20.3298	19.5394	NaN	20.7956	20.5288	NaN	NaN	20.5814	20.6219	20.606	20.4377	NaN	20.4129	20.6919	20.8026	20.8913	20.9244	20.0946	20.8103	20.4602	20.6823	20.6756	20.3766	20.8564	20.8425	21.6127
HDGFRP2	A0A087WX58;K7EPS6;Q7Z4V5-2;Q7Z4V5	Hepatoma-derived growth factor-related protein 2	Downregulated	Downregulated in pN+	0.025271	-0.306338	19.4274	NaN	NaN	NaN	NaN	19.6804	NaN	19.7952	NaN	19.2267	19.239	19.5647	19.4962	NaN	NaN	NaN	19.8131	NaN	NaN	20.0693	NaN	NaN	NaN	19.5777	19.7631	19.7582	NaN
PDCD6	A0A024QZ42;O75340-2;O75340;H0Y9X3;A0A087WZ38	Programmed cell death protein 6	Downregulated	Downregulated in pN+	0.0460079	-0.304546	20.8422	20.6325	NaN	21.258	21.0203	21.4636	21.5479	22.0788	21.5395	21.2276	21.6759	21.1272	21.0317	21.2185	21.5822	22.0636	21.69	21.1851	NaN	21.5706	21.0881	21.9725	21.6684	NaN	21.8378	21.6012	21.6217
BLVRA	P53004	Biliverdin reductase A	Downregulated	Downregulated in pN+	0.0316803	-0.271286	22.0432	22.5354	22.0236	22.3777	22.0765	22.6094	21.4154	21.9857	22.1992	22.0266	22.1148	21.4656	21.6757	22.35	22.4967	22.7152	21.9791	22.2811	22.5999	22.4029	22.0002	22.4391	22.5565	22.1419	22.3089	22.2722	21.8455
LSM3	P62310	U6 snRNA-associated Sm-like protein LSm3	Downregulated	Downregulated in pN+	0.0071834	-0.254157	20.7907	20.6535	20.3415	20.6604	21.0326	20.9418	NaN	NaN	20.9312	20.5669	20.7534	20.5189	20.6849	21.0784	21.2231	21.0028	20.7695	21.0145	21.3741	20.6522	20.6942	21.0836	21.021	20.6566	21.1923	20.8466	20.9732
GSTO1	P78417;Q5TA02;P78417-2;P78417-3;Q5TA01	Glutathione S-transferase omega-1	Downregulated	Downregulated in pN+	0.0404782	-0.244308	22.6527	23.0746	21.9555	22.465	22.7713	22.9835	22.6131	22.6069	22.8254	22.7313	22.7997	23.2322	22.2738	23.0725	22.7543	22.6519	23.1935	23.2318	22.5128	22.971	23.1273	22.5359	22.8963	23.3016	22.9535	22.8741	23.02
LANCL1	F8WDS9;E9PHS0;O43813	LanC-like protein 1	Downregulated	Downregulated in pN+	0.0351819	-0.168864	20.2484	20.0347	NaN	19.9315	20.1046	19.825	NaN	20.0435	20.2073	20.0181	20.4352	20.1794	NaN	20.1922	20.1741	NaN	19.8375	20.4813	20.3364	20.2738	20.4341	NaN	20.1929	20.46	20.3592	20.1864	20.3316
UBA1	P22314-2;P22314;Q5JRR6	Ubiquitin-like modifier-activating enzyme 1	Upregulated	Upregulated in pN+	0.0195756	0.219132	24.8939	25.3618	25.4663	24.9163	25.2339	25.3166	24.8248	25.3894	25.4427	25.1582	25.176	25.2005	25.0981	24.9815	24.936	25.1269	24.9059	24.9093	24.5553	24.786	24.7713	25.0597	25.1653	24.8449	25.5853	24.8334	25.1406
RAB3GAP1	Q15042-4;Q15042;Q15042-3	Rab3 GTPase-activating protein catalytic subunit	Upregulated	Upregulated in pN+	0.00601856	0.221698	19.4209	19.3644	19.5294	19.1406	19.5689	NaN	NaN	NaN	19.3675	19.4349	19.2684	NaN	NaN	NaN	19.0853	NaN	19.1456	19.1627	NaN	NaN	NaN	NaN	NaN	NaN	19.2055	19.2267	NaN
TBCA	E5RIW3;E5RJD8;E5RHG6;O75347;O75347-2	Tubulin-specific chaperone A	Upregulated	Upregulated in pN+	0.0272543	0.233237	21.0601	21.2215	20.9332	20.86	21.1471	20.7157	NaN	20.7054	20.9471	20.6456	20.9458	21.0475	20.6147	20.455	20.7348	20.9423	20.7014	20.4759	20.8794	20.9721	20.3263	20.743	20.7402	20.1057	20.5212	21.1176	NaN
PGK1	P00558;P00558-2	Phosphoglycerate kinase 1	Upregulated	Upregulated in pN+	0.0430694	0.234786	26.6867	26.8938	27.1935	26.8336	26.7948	27.0227	26.6172	26.9674	27.3513	26.9315	27.0503	27.0827	26.9302	26.936	26.5928	26.8582	26.8574	26.8648	25.8733	26.7628	26.4394	26.6649	26.4853	26.8001	27.4444	26.5448	26.895
HSPA8	P11142;E9PKE3;P11142-2;E9PN89;E9PNE6	Heat shock cognate 71 kDa protein	Upregulated	Upregulated in pN+	0.0162544	0.23965	27.5023	27.7611	27.7419	27.4855	28.0616	27.5911	27.1192	27.9712	27.9065	27.879	27.8974	27.9166	27.6407	27.3697	27.6216	27.6087	27.7794	27.5195	27.0125	27.4618	27.2062	27.279	27.3588	27.4819	27.7705	27.7042	27.6739
RTCB	Q9Y3I0	tRNA-splicing ligase RtcB homolog	Upregulated	Upregulated in pN+	0.0213983	0.243427	23.1868	23.1586	23.2242	22.8653	23.5777	22.5502	NaN	22.772	23.1785	22.911	22.7031	23.0249	23.1657	22.8315	22.9157	22.7923	22.9545	23.2388	22.3262	22.6422	22.7425	22.9674	22.5948	22.5197	22.8485	22.6906	22.8984
NEK9	Q8TD19	Serine/threonine-protein kinase Nek9	Upregulated	Upregulated in pN+	0.0370386	0.243768	19.5546	19.2971	19.4047	19.0322	19.6302	19.7902	NaN	NaN	20.0339	19.3974	19.6625	19.3952	NaN	19.1974	19.2916	NaN	19.4458	19.4658	NaN	19.2062	19.0959	19.0706	19.5367	NaN	19.3417	18.8484	19.5362
GOT1	P17174-2;P17174	Aspartate aminotransferase, cytoplasmic	Upregulated	Upregulated in pN+	0.0350293	0.260729	21.8136	21.4136	21.5941	21.0713	21.8027	21.9616	21.4723	21.2941	21.4369	21.244	21.0359	21.0414	20.8059	21.2256	21.0198	20.9397	21.2306	21.6595	21.2268	21.0126	20.7844	20.8525	21.5506	21.2966	20.8785	21.0223	21.0213
HSPA9	P38646	Stress-70 protein, mitochondrial	Upregulated	Upregulated in pN+	0.0267	0.261865	23.9665	24.1615	23.9578	23.9901	24.1582	24.2711	24.353	24.7487	24.2245	24.2142	24.2362	24.1335	24.1978	23.7476	24.0234	24.4955	24.075	24.0199	23.112	23.8625	23.7382	24.4514	23.8671	23.6112	24.2567	23.9832	23.9043
EIF3D	O15371-2;O15371-3;O15371	Eukaryotic translation initiation factor 3 subunit D	Upregulated	Upregulated in pN+	0.0420307	0.266478	21.9576	21.9426	21.7507	21.701	22.4224	22.1378	NaN	22.4022	22.3321	21.861	22.5489	21.7974	22.1555	21.8184	22.0471	21.2339	22.1475	21.8337	21.4534	21.9518	21.9119	21.4622	22.0158	21.604	22.3654	22.1791	21.4227
PA2G4	Q9UQ80;Q9UQ80-2	Proliferation-associated protein 2G4	Upregulated	Upregulated in pN+	0.0171394	0.271407	24.2084	24.15	24.4052	23.8839	24.2458	23.8025	23.5091	24.7962	24.51	24.1825	24.0759	24.1644	24.0386	23.7768	23.7713	23.8906	24.2205	24.1071	24.1962	23.9737	23.7485	23.6003	23.6435	23.8109	23.5115	24.129	23.9448
HSPD1	P10809	60 kDa heat shock protein, mitochondrial	Upregulated	Upregulated in pN+	0.040451	0.284796	24.7926	25.172	25.433	24.9145	25.1936	25.213	25.6381	25.8164	25.1931	25.4368	25.9382	25.4958	25.1354	24.7455	25.1356	25.3192	25.2353	25.2511	24.2167	25.1546	24.693	25.3235	24.7065	25.2669	25.5732	25.1083	24.9925
NPEPPS	E9PLK3;P55786;P55786-2	Puromycin-sensitive aminopeptidase	Upregulated	Upregulated in pN+	0.0444978	0.28898	22.6654	23.0094	23.0261	22.8484	22.8336	23.1066	22.4148	23.6392	22.9862	23.0748	23.3339	22.5627	22.9028	22.5317	22.4143	22.9774	23.036	22.7368	21.5829	22.5333	22.3472	22.7448	22.9893	23.0638	22.8294	22.7501	22.7753
PPA1	Q15181;Q5SQT6	Inorganic pyrophosphatase	Upregulated	Upregulated in pN+	0.0478491	0.289443	21.9223	22.3376	21.6909	21.7248	22.3065	22.0147	21.7593	22.6643	22.1508	22.7446	22.6514	22.0843	22.1611	21.6566	21.3802	22.5667	22.2468	22.0394	21.682	21.804	21.6406	22.201	21.3575	21.6447	22.2882	22.1168	21.706
EIF3H	A0A087WZK9;B3KS98;O15372;E5RJT0	Eukaryotic translation initiation factor 3 subunit H	Upregulated	Upregulated in pN+	0.0450124	0.293409	21.0525	20.5206	NaN	20.2406	20.4478	20.2829	NaN	20.6917	20.3201	20.2893	20.3448	20.3972	NaN	NaN	20.0961	19.9115	20.542	20.0414	NaN	20.5029	19.9868	19.7207	NaN	20.9538	19.9572	19.9007	20.2056
PPP2R5C	H0YJ35;Q96B13;H0Y8C4;H0YJ75;E9PFR3;Q13362-2;Q13362-3;Q14738-3;Q13362;Q13362-4;Q13362-5;Q14738-2;Q14738	Serine/threonine-protein phosphatase 2A 56 kDa regulatory subunit gamma isoform;Serine/threonine-protein phosphatase 2A 56 kDa regulatory subunit delta isoform	Upregulated	Upregulated in pN+	0.0230346	0.296479	20.6125	21.1466	NaN	20.8382	20.7388	20.7839	20.8781	20.9038	20.3536	20.8718	20.8156	20.7647	20.5057	20.3666	20.1503	20.9083	20.7434	20.4633	20.3955	20.6648	20.8001	19.5031	20.4741	20.0327	20.724	20.8233	20.5489
LRRC47	Q8N1G4	Leucine-rich repeat-containing protein 47	Upregulated	Upregulated in pN+	0.0189735	0.299036	21.0934	21.2982	21.8119	21.0018	21.0278	21.5287	20.7471	21.8511	21.5989	21.2859	21.0691	21.0607	20.971	20.8425	21.0074	21.2013	20.8157	20.8854	21.4528	20.6953	21.1565	21.1564	20.9032	20.369	20.7294	21.25	20.9514
SF1	Q15637-4;Q15637-6;Q15637-3;Q15637-2;Q15637;F8WEV5;Q15637-7;Q15637-5	Splicing factor 1	Upregulated	Upregulated in pN+	0.0399482	0.311948	21.198	21.2041	21.6758	21.105	21.5571	21.927	NaN	21.773	22.2762	21.8845	21.515	21.7564	21.3256	21.4364	21.7682	21.0559	21.9151	21.6178	21.6497	20.6223	20.9865	20.9755	21.226	21.1408	21.478	21.3294	20.8285
CCT5	P48643;B7ZAR1;E9PCA1;E7ENZ3;P48643-2	T-complex protein 1 subunit epsilon	Upregulated	Upregulated in pN+	0.0206085	0.312455	22.5368	22.2864	22.3904	22.762	22.1953	22.8572	22.0716	23.3221	23.0537	22.7668	23.0183	22.6534	22.1307	22.0892	21.966	22.2813	22.5691	22.3175	21.9516	22.3201	22.2179	22.5495	22.5864	22.3904	22.8137	22.0105	22.226
TAGLN2	P37802;X6RJP6;P37802-2	Transgelin-2	Upregulated	Upregulated in pN+	0.0291696	0.312686	25.8628	25.9208	26.023	26.1359	26.1985	26.1859	25.5272	26.2124	26.2458	26.3388	26.2241	26.0384	26.3517	25.841	25.8345	25.8316	25.9946	26.3238	24.5389	25.4045	25.8419	25.7156	25.8562	25.9535	26.1289	25.5048	26.2149
CAP1	Q01518;Q5T0R7;Q5T0R6;Q5T0R5;Q5T0R4;Q5T0R3;Q5T0R2;Q5T0R1	Adenylyl cyclase-associated protein 1;Adenylyl cyclase-associated protein	Upregulated	Upregulated in pN+	0.045475	0.314003	25.7095	25.45	25.4987	25.4939	25.7913	25.7594	25.4413	26.1908	25.7188	25.6338	26.1657	25.8057	25.3016	25.0725	25.3686	25.5651	25.8486	26.095	24.5587	24.9907	25.0755	25.3385	24.8384	25.0729	26.1107	25.5253	25.7933
UBE2K	D6RDM7;P61086-3;P61086	Ubiquitin-conjugating enzyme E2 K	Upregulated	Upregulated in pN+	0.0488887	0.317434	20.4138	20.1014	NaN	20.2293	20.4799	20.7756	19.624	21.3329	20.1357	20.1586	20.103	19.9776	NaN	19.3683	19.9718	20.4089	20.0156	20.2645	20.2166	19.8529	19.6478	20.1644	19.7426	NaN	19.8281	20.2145	20.1148
RPL23A	H7BY10;K7EJV9;K7ERT8;A8MUS3;P62750;K7EMA7	60S ribosomal protein L23a	Upregulated	Upregulated in pN+	0.0363291	0.317525	25.7073	25.6585	25.6461	25.2463	25.3436	25.6461	23.9028	25.915	25.6837	25.5358	25.6791	25.4466	25.3012	24.9242	25.1882	25.1485	25.5582	25.0687	25.3373	25.0962	25.2045	25.0774	24.8362	24.7965	25.1381	25.204	25.1281
SON	H7C1M2;P18583-6;P18583-2;P18583-10;P18583-3;P18583-4;P18583-7;P18583;P18583-5;P18583-9	Protein SON	Upregulated	Upregulated in pN+	0.0374867	0.318746	20.9652	20.5659	20.5889	20.4728	20.8022	21.2672	20.8286	21.3917	20.9647	20.8621	20.253	20.9385	NaN	19.851	20.8548	20.5842	20.7436	20.7199	20.8567	20.8551	NaN	20.2313	20.6167	NaN	19.7959	20.7002	20.2664
SUMF2	A8MXB9;J3KQJ1;Q8NBJ7-2;Q8NBJ7;E9PBT8;J3QT17;C9JL30;H7C3B2;C9J660;F8WA42;Q8NBJ7-5;Q8NBJ7-3	Sulfatase-modifying factor 2	Upregulated	Upregulated in pN+	0.0286428	0.323353	20.9032	21.0201	22.1366	20.7847	20.9451	20.9018	21.068	21.8629	21.1613	20.9753	20.7613	20.6888	21.2993	21.0769	20.7783	20.7995	21.1155	20.9589	NaN	20.5698	21.0791	20.4402	20.8783	20.2791	20.5791	20.9238	20.8263
RPRD1B	Q9NQG5;A2A2M0	Regulation of nuclear pre-mRNA domain-containing protein 1B	Upregulated	Upregulated in pN+	0.026789	0.326995	19.7418	19.7313	NaN	19.6659	19.7972	19.6918	NaN	20.3934	20.2406	19.7616	19.8951	19.7842	NaN	19.7262	19.5336	19.6901	19.9475	NaN	NaN	18.9527	19.5049	19.0852	19.4722	19.3443	19.4871	NaN	20.2326
EMC2	Q15006;H0YAS9	ER membrane protein complex subunit 2	Upregulated	Upregulated in pN+	0.0478116	0.328082	20.6179	20.2029	NaN	19.7792	20.1025	20.0705	NaN	NaN	NaN	20.3555	19.6229	20.0485	19.8262	NaN	20.2967	19.735	19.782	19.7094	NaN	NaN	NaN	20.1457	19.7618	19.2314	19.2863	19.7251	NaN
UBR4	Q5T4S7-3;Q5T4S7-4;Q5T4S7;Q5T4S7-2;A0A0A0MSW0	E3 ubiquitin-protein ligase UBR4	Upregulated	Upregulated in pN+	0.0310084	0.329757	20.7648	20.4537	NaN	20.6672	20.7543	20.6532	NaN	21.4748	20.1287	20.1238	20.5016	21.1828	20.2984	20.6666	20.3269	20.4077	20.0668	20.2575	20.3176	20.309	20.3044	20.251	20.376	20.7102	19.4681	20.6409	20.1941
EIF2S1	P05198;H0YJS4;G3V4T5	Eukaryotic translation initiation factor 2 subunit 1	Upregulated	Upregulated in pN+	0.0137154	0.329921	23.3322	23.6437	23.8761	23.3492	23.4068	23.2999	23.3801	24.147	23.3899	23.2103	22.91	22.9981	23.5127	22.954	23.1929	22.8936	23.21	23.2909	23.799	23.3193	22.7152	22.9867	22.6233	23.2863	22.6393	23.1631	23.1832
ERAP1	Q9NZ08;Q9NZ08-2	Endoplasmic reticulum aminopeptidase 1	Upregulated	Upregulated in pN+	0.0409479	0.331006	21.358	22.0006	21.6671	21.7624	21.5254	20.9058	20.7888	21.8099	21.9782	21.5406	21.8536	21.8589	21.7903	21.4132	21.3267	21.5967	20.5144	21.3939	21.7563	21.0366	21.5746	21.708	21.3375	21.1118	20.4859	20.8996	21.6532
MTHFD1	F5H2F4;P11586	C-1-tetrahydrofolate synthase, cytoplasmic;Methylenetetrahydrofolate dehydrogenase;Methenyltetrahydrofolate cyclohydrolase;Formyltetrahydrofolate synthetase;C-1-tetrahydrofolate synthase, cytoplasmic, N-terminally processed	Upregulated	Upregulated in pN+	0.0186837	0.331689	21.9998	22.1025	21.9412	21.9876	22.0003	22.3809	22.3991	22.7222	22.7084	22.6047	22.5413	21.9516	21.4996	21.8832	21.8161	21.942	22.1732	21.7374	21.184	22.0845	21.8619	22.2016	21.5496	21.5119	22.045	22.3869	22.0367
GOLPH3	Q9H4A6	Golgi phosphoprotein 3	Upregulated	Upregulated in pN+	0.0324313	0.335803	NaN	18.8045	NaN	18.5969	NaN	NaN	NaN	18.6946	NaN	NaN	NaN	NaN	NaN	NaN	NaN	NaN	NaN	18.3044	NaN	NaN	NaN	NaN	NaN	NaN	18.4213	NaN	NaN
HSP90AB1	P08238	Heat shock protein HSP 90-beta	Upregulated	Upregulated in pN+	0.00923667	0.338494	26.1076	26.2012	25.8834	25.9323	26.4619	26.0385	26.0791	26.7574	26.419	26.5557	26.4222	26.5303	26.2427	25.5327	25.9169	26.1437	26.3125	26.3124	25.3323	26.2215	25.539	26.0783	25.5234	25.6844	26.1948	26.3124	26.0672
ITGB2	D3DSM0;P05107	Integrin beta;Integrin beta-2	Upregulated	Upregulated in pN+	0.0382924	0.338877	22.3892	22.2437	23.3704	22.4117	22.225	22.0053	22.934	22.4805	22.5884	22.514	22.3788	21.8701	21.4437	21.8835	22.2587	22.1651	22.0788	22.7479	22.0733	21.6598	21.909	22.3274	21.5857	21.8192	21.9986	22.3547	21.6224
NAP1L4	Q99733;Q99733-2;C9J6D1;C9JZI7;E9PNW0;E9PJJ2;E9PS34;E9PNJ7;A8MXH2;E9PKT8	Nucleosome assembly protein 1-like 4	Upregulated	Upregulated in pN+	0.0335208	0.34269	23.8643	23.7252	24.4691	23.4116	23.6233	23.8863	22.9474	24.153	23.6594	23.7155	24.2857	23.9821	23.3894	23.2003	23.3737	23.2694	23.5317	23.4599	22.542	23.3601	23.479	23.3516	23.0846	24.1253	24.0047	23.7666	23.5434
TARS	P26639;P26639-2	Threonine--tRNA ligase, cytoplasmic	Upregulated	Upregulated in pN+	0.0213472	0.343649	22.4768	23.0186	22.0298	21.9776	22.6119	22.1074	22.4535	22.3943	22.5856	22.6733	22.581	22.3767	22.7703	21.7536	22.099	22.5952	22.2722	22.4916	21.6868	21.8484	22.1292	22.8524	22.168	21.2625	21.8753	22.4532	22.2242
PKM	P14618;P14618-3;B4DNK4	Pyruvate kinase PKM;Pyruvate kinase	Upregulated	Upregulated in pN+	0.00217288	0.346376	27.1853	27.7071	27.3595	27.291	27.5808	27.5923	28.0633	28.0758	27.559	27.6375	27.6217	27.6918	27.7574	27.2569	27.3267	27.6176	27.285	27.4591	27.079	27.294	26.7652	26.914	26.9299	27.4764	27.3917	27.4633	27.6393
DDX19A	I3L0H8;F6QDS0;Q9NUU7;I3L352;H3BQK0;Q9NUU7-2;Q9UMR2-2;Q9UMR2-4;Q9UMR2	ATP-dependent RNA helicase DDX19A;ATP-dependent RNA helicase DDX19B	Upregulated	Upregulated in pN+	0.00523428	0.349039	20.2442	20.4835	20.4086	19.7226	20.1722	19.7432	NaN	20.7119	20.1499	19.8465	20.4858	20.4962	20.0243	19.6584	19.9496	20.326	19.9886	19.7431	NaN	20.045	19.3611	19.667	19.8198	19.7442	19.8222	20.0576	19.9762
VTA1	A0A087WY55;Q9NP79	Vacuolar protein sorting-associated protein VTA1 homolog	Upregulated	Upregulated in pN+	0.0327848	0.349111	19.7521	20.2921	21.0213	20.1598	20.3597	20.5271	NaN	20.5288	20.6967	20.6888	19.7672	20.3597	19.789	20.0784	19.8031	20.7758	20.179	20.168	20.1149	19.1678	19.8977	20.0122	19.6932	19.8948	19.786	20.1613	NaN
KPNB1	Q14974;Q14974-2;J3KTM9	Importin subunit beta-1	Upregulated	Upregulated in pN+	0.0171074	0.352828	23.6504	24.3374	24.3719	24.2715	24.4112	24.6982	23.9899	24.7703	24.8205	24.5947	24.5269	24.2077	23.8892	24.0378	23.9345	24.4476	24.2622	24.1566	23.1943	23.4396	23.6616	24.3305	23.9218	23.835	24.4173	24.1723	24.1381
EIF3A	Q14152-2;Q14152	Eukaryotic translation initiation factor 3 subunit A	Upregulated	Upregulated in pN+	0.000470768	0.353063	22.6339	22.9772	22.5827	22.6213	22.7765	23.169	NaN	22.5333	22.6251	22.7269	22.8144	22.4676	22.8396	22.2827	22.3819	22.74	22.1332	22.6338	22.1579	22.0616	22.234	22.8113	22.4608	22.0827	22.5328	22.4344	22.3387
EPRS	P07814;V9GYZ6	Bifunctional glutamate/proline--tRNA ligase;Glutamate--tRNA ligase;Proline--tRNA ligase	Upregulated	Upregulated in pN+	0.014587	0.360612	22.0103	21.6193	21.954	21.9703	21.995	21.6393	22.1701	22.0454	22.0605	21.6521	21.825	21.6793	22.6911	21.1535	21.2912	21.3447	21.6861	21.6852	NaN	21.7541	21.2877	21.7418	21.871	22.5328	20.9416	21.57	21.7642
TNPO1	Q92973-2;Q92973;Q92973-3	Transportin-1	Upregulated	Upregulated in pN+	0.0174154	0.361339	20.0336	20.0482	19.71	19.7762	20.8216	20.1325	20.6416	21.0095	20.4949	20.405	20.243	20.767	19.9441	19.414	20.3977	20.4794	20.067	19.5774	19.7624	20.1233	19.7951	19.7239	20.2848	19.8164	20.1321	20.0486	19.656
RPS28	P62857	40S ribosomal protein S28	Upregulated	Upregulated in pN+	0.0114331	0.364191	24.5325	25.0605	24.9649	24.4431	24.3609	24.4475	23.7137	24.8991	24.565	24.2876	24.4693	24.1734	24.4854	23.8725	24.1135	24.1111	23.9589	23.9767	24.4936	24.0747	23.9372	24.8419	24.1485	23.3898	24.5173	24.2353	24.1257
RASAL3	Q86YV0-2;Q86YV0	RAS protein activator like-3	Upregulated	Upregulated in pN+	0.00606118	0.366055	22.1343	22.0993	21.6743	21.7327	22.1223	22.1555	NaN	22.5004	22.4203	22.0127	22.0381	22.4287	21.8617	21.6975	21.8282	22.0428	21.8386	21.872	21.7588	21.3247	21.2595	21.9636	21.5651	21.0605	22.3829	21.9531	21.7048
VAMP2	J3QRU4;F8WCA0;L7N2F9;P63027	Vesicle-associated membrane protein 2	Upregulated	Upregulated in pN+	0.0254098	0.36642	19.7922	NaN	20.1163	NaN	NaN	19.8199	NaN	20.5897	NaN	NaN	NaN	20.3672	NaN	19.5986	19.8484	19.7255	19.5769	NaN	19.9482	NaN	19.8111	NaN	NaN	19.6186	20.0378	NaN	NaN
EEF1E1	D6RBD7;C9J1V9;O43324-2;O43324;D6RCQ0;H0YAL7	Eukaryotic translation elongation factor 1 epsilon-1	Upregulated	Upregulated in pN+	0.0210162	0.373702	20.1159	20.4214	20.3969	20.5145	20.4385	20.6464	19.8181	20.5339	20.3527	20.9863	20.4277	20.3312	20.4061	19.1688	20.2527	20.1478	20.2258	20.4728	20.8207	19.7931	20.6134	20.3781	19.6177	19.2396	19.8903	20.0678	19.8839
PSMD11	O00231;O00231-2;J3QRY4	26S proteasome non-ATPase regulatory subunit 11	Upregulated	Upregulated in pN+	0.0316904	0.374644	21.1073	21.9609	21.5821	20.9581	21.0652	21.3995	21.5129	21.0882	21.9649	21.9952	21.824	21.1543	21.3298	20.5346	21.3194	21.4316	21.5183	20.9341	NaN	20.7708	20.523	21.9553	20.5649	20.6538	21.1304	21.3901	21.3458
MAPK3	E9PJF0;E9PQW4;P27361-3;P27361;P27361-2;B3KR49;E9PBK7	Mitogen-activated protein kinase;Mitogen-activated protein kinase 3	Upregulated	Upregulated in pN+	0.0452494	0.378601	21.8753	22.192	22.6	21.8852	21.698	21.7009	22.7618	NaN	20.9618	21.5055	21.7331	21.5745	21.8872	21.6803	20.6107	21.2349	21.4341	21.3472	NaN	21.7873	21.7877	21.158	21.7432	21.9847	21.2613	21.8028	NaN
RPS3A	P61247;D6RG13;D6RAT0;H0Y8L7;D6RB09;E9PFI5;H0Y9Y4;D6R9B6;D6RAS7	40S ribosomal protein S3a	Upregulated	Upregulated in pN+	0.00713806	0.38007	25.1228	25.0904	25.8153	25.1151	24.8594	25.1932	24.9558	25.9317	24.8476	24.9558	25.0046	24.9294	24.7342	24.9621	24.9807	24.5747	24.529	24.9924	24.6919	24.809	24.2588	25.1216	24.5673	25.0136	25.0105	24.798	24.0444
SH3KBP1	Q96B97-2;Q5JPT2;Q96B97;Q96B97-3	SH3 domain-containing kinase-binding protein 1	Upregulated	Upregulated in pN+	0.0361238	0.383059	20.6219	20.7198	21.2251	21.3715	21.2866	21.7265	NaN	21.8539	21.2784	21.2888	21.49	22.1381	21.3251	21.0669	21.2878	21.4475	21.1793	20.8318	21.2764	20.6659	19.9451	21.1609	21.2067	20.4978	21.6194	20.4722	21.0261
LDHA	P00338;P00338-3;P00338-4;P00338-5;P00338-2;F5GXY2;F5GYU2	L-lactate dehydrogenase A chain	Upregulated	Upregulated in pN+	0.000169516	0.385315	26.6249	26.7193	26.8948	26.505	26.9108	26.8521	27.0215	26.9246	26.8014	27.1073	26.8977	26.8723	26.9438	26.396	26.5075	26.4747	26.4972	26.5828	26.0558	26.3626	26.2337	26.4755	25.952	27.0637	26.5866	26.6637	26.6812
ETFA	H0YL12;H0YLU7;P13804-2;P13804;H0YK49;H0YNX6;H0YKF0	Electron transfer flavoprotein subunit alpha, mitochondrial	Upregulated	Upregulated in pN+	0.0341822	0.387436	20.7083	21.4944	21.7182	21.4488	21.463	22.1198	22.4824	22.8392	21.6189	21.8619	22.0957	21.1747	21.7338	21.2084	21.2366	22.1467	21.4504	21.6052	21.0871	21.1167	21.5631	21.4873	20.9631	21.3666	21.6893	20.9445	21.2203
HCLS1	E7EVW7;P14317	Hematopoietic lineage cell-specific protein	Upregulated	Upregulated in pN+	0.0433551	0.394895	24.3344	23.899	24.5175	24.2432	24.575	24.3369	22.9571	24.8437	24.4328	24.4523	24.4584	24.5642	24.4409	24.1827	24.2974	23.9295	24.115	24.2869	22.6172	23.6098	23.6173	23.6081	23.8088	23.5691	24.4857	24.1855	24.5259
EXOSC3	Q9NQT5-2;Q9NQT5	Exosome complex component RRP40	Upregulated	Upregulated in pN+	0.0248196	0.397068	20.4088	20.3898	21.31	20.198	20.0246	20.2131	NaN	20.7152	20.3478	20.6075	20.243	20.1187	19.8953	NaN	20.1428	19.9952	19.8194	20.1406	21.2164	NaN	19.7792	19.8192	19.8536	19.5136	19.6212	19.9033	19.9023
SLC25A5	P05141	ADP/ATP translocase 2;ADP/ATP translocase 2, N-terminally processed	Upregulated	Upregulated in pN+	0.0205957	0.399172	22.1313	22.2502	21.0713	21.6095	21.6983	21.764	22.8891	22.4637	22.0718	22.3479	22.1498	21.7963	21.8339	21.0626	21.1981	21.2859	22.0488	22.1116	21.5204	21.1178	21.3929	22.0218	21.4328	21.528	22.0901	22.0269	21.657
IPO7	O95373	Importin-7	Upregulated	Upregulated in pN+	0.0216009	0.401921	18.284	18.2048	19.0671	19.0864	18.8685	19.3973	NaN	18.9563	19.4868	19.1247	19.5324	18.991	19.4249	18.9755	18.236	19.1393	NaN	18.7257	NaN	NaN	18.2314	18.6266	18.8295	NaN	18.5781	18.6006	18.3917
NUP210	Q8TEM1-2;Q8TEM1	Nuclear pore membrane glycoprotein 210	Upregulated	Upregulated in pN+	0.0411831	0.408125	NaN	21.0767	20.4824	20.7892	20.7638	21.1477	NaN	22.181	21.5552	21.1382	20.8465	21.4597	21.1636	20.5161	20.5001	21.1792	21.2278	21.0509	20.2485	20.31	20.4535	20.525	20.2281	NaN	21.3462	21.2669	NaN
TXNL1	K7ER96;O43396;K7EML9	Thioredoxin-like protein 1	Upregulated	Upregulated in pN+	0.000832028	0.408746	20.7069	20.9382	21.0874	20.9367	20.2439	20.9225	NaN	NaN	20.6632	20.5519	20.7191	21.0942	21.427	20.3242	20.5014	20.8566	20.3591	20.5126	NaN	20.3133	20.2834	20.4081	20.5152	20.004	20.5565	20.5418	20.4901
XRN2	Q9H0D6-2;Q9H0D6	5-3 exoribonuclease 2	Upregulated	Upregulated in pN+	0.0414589	0.416368	NaN	NaN	NaN	18.7348	18.5994	18.8477	NaN	NaN	19.355	18.8267	19.5018	NaN	NaN	18.5098	NaN	18.5476	18.0642	18.6572	NaN	NaN	NaN	18.9764	18.4059	NaN	18.7673	NaN	NaN
TXN	P10599-2;P10599	Thioredoxin	Upregulated	Upregulated in pN+	0.0191081	0.416924	23.9393	23.6075	23.1372	23.1451	23.3802	22.9732	24.483	23.8618	23.2354	23.6948	23.3314	23.6414	23.3521	23.0451	22.7975	23.9158	23.4558	23.473	23.2239	23.2952	23.13	23.0669	22.6866	21.9435	22.9924	23.302	23.1394
HLA-C	Q95604	HLA class I histocompatibility antigen, Cw-17 alpha chain	Upregulated	Upregulated in pN+	0.047398	0.423463	24.7293	25.2379	25.0825	24.171	25.027	23.8265	24.2569	25.7971	24.4816	24.8418	24.5274	25.0826	25.7541	23.7307	24.8675	24.647	24.547	23.8891	24.0115	24.7952	24.301	24.0493	23.8463	25.0652	24.2851	24.5022	25.1822
KARS	Q15046;Q15046-2	Lysine--tRNA ligase	Upregulated	Upregulated in pN+	0.0176933	0.425542	22.7795	23.1592	24.4914	22.8991	23.386	23.1372	22.7737	23.5262	23.6649	23.1811	23.286	23.3211	22.8345	22.2423	22.8033	23.2231	23.2555	23.2795	21.9914	22.8316	22.8786	23.2382	22.4727	22.9061	23.2423	22.8546	22.5278
COPE	M0QXB4;O14579;O14579-2;O14579-3	Coatomer subunit epsilon	Upregulated	Upregulated in pN+	0.0302217	0.428139	21.3101	22.7462	21.7275	21.2578	21.8015	21.7272	21.5557	22.2771	21.532	22.0632	21.9196	20.8709	22.0868	20.9493	22.0025	21.4977	21.6963	21.2106	NaN	21.2233	21.6132	22.1347	20.8052	20.4619	21.1674	21.2117	21.336
SEC24C	G5EA31;P53992;P53992-2	Protein transport protein Sec24C	Upregulated	Upregulated in pN+	0.00630224	0.430463	20.9166	21.2956	21.65	20.7895	20.8731	20.9866	NaN	21.251	21.075	20.5822	20.7593	20.3275	20.552	20.8624	20.763	21.2015	20.5379	20.8856	20.5081	20.5005	20.289	20.6992	20.0767	20.1141	19.8651	20.2741	20.2977
NUP155	E9PF10;O75694-2;O75694	Nuclear pore complex protein Nup155	Upregulated	Upregulated in pN+	0.00814578	0.434653	NaN	NaN	NaN	NaN	19.1972	19.1021	NaN	NaN	18.8723	19.2032	19.0307	NaN	NaN	NaN	NaN	NaN	NaN	18.6479	NaN	NaN	NaN	NaN	NaN	NaN	NaN	NaN	18.645
TYMP	P19971;C9JGI3;P19971-2	Thymidine phosphorylase	Upregulated	Upregulated in pN+	0.00333214	0.435744	25.1917	25.6871	25.9306	25.2536	25.2435	24.3489	24.7519	25.3572	24.8469	24.9113	25.0843	25.0557	25.2846	24.7324	24.26	25.0201	24.7	25.0359	25.2509	24.6609	24.746	24.5662	24.6807	24.2497	24.4759	25.0188	24.5992
WAS	P42768	Wiskott-Aldrich syndrome protein	Upregulated	Upregulated in pN+	0.0135357	0.443676	21.128	21.4448	21.7264	21.4446	21.4834	21.6213	21.1214	22.2318	21.8126	21.3637	21.6822	21.5067	20.6857	20.668	21.3066	20.9269	21.092	21.1207	21.3146	20.2697	20.1108	21.1534	20.7796	20.9623	21.9619	21.4201	21.4357
ACADM	B7Z9I1;Q5T4U5;P11310;P11310-2	Medium-chain specific acyl-CoA dehydrogenase, mitochondrial	Upregulated	Upregulated in pN+	0.00425486	0.444254	21.2107	21.969	21.254	21.2341	21.5445	21.8413	NaN	21.7162	21.251	21.3713	21.1435	20.9054	21.6077	20.4165	21.4423	21.1409	21.0862	21.3395	NaN	20.5817	20.7568	21.6123	20.7228	20.8663	21.3367	20.8485	20.5436
PLIN3	O60664-4;O60664-3;O60664;K7EL96;K7ERZ3	Perilipin-3	Upregulated	Upregulated in pN+	0.000207927	0.451906	22.3165	22.5307	22.9587	22.0091	22.3227	22.1027	22.6947	22.6991	22.2307	22.1008	22.2401	22.2867	22.4337	21.7148	22.6079	22.0512	21.9541	22.0221	21.834	21.7089	21.9422	21.6009	21.6012	21.8215	21.9422	22.2497	21.9278
USP7	Q93009-3;Q93009;H3BND8	Ubiquitin carboxyl-terminal hydrolase 7;Ubiquitin carboxyl-terminal hydrolase	Upregulated	Upregulated in pN+	0.0206421	0.453073	19.6402	19.1241	NaN	20.0427	20.2131	20.9117	NaN	20.6102	20.2219	19.9084	20.8048	20.0916	NaN	19.7192	19.6611	19.5325	19.9416	19.8727	NaN	19.6155	19.2959	20.1185	19.2577	19.8723	20.3739	19.4353	19.453
COPG1	Q9Y678	Coatomer subunit gamma-1	Upregulated	Upregulated in pN+	0.0480849	0.457331	22.2646	22.6569	21.9585	21.8529	22.496	22.212	21.207	21.0608	22.0835	21.9336	22.3045	22.4171	21.2093	20.5014	21.5069	22.5196	21.2998	20.5178	22.4159	21.0604	21.9184	22.2281	21.5158	21.2914	21.4219	21.7519	21.2781
EIF3L	B0QY90;B0QY89;Q9Y262-2;Q9Y262	Eukaryotic translation initiation factor 3 subunit L	Upregulated	Upregulated in pN+	0.0179435	0.459391	20.5112	20.4217	NaN	20.2162	20.3667	20.742	NaN	20.7747	21.5066	20.4151	20.6375	20.2336	19.793	19.6845	19.6408	20.6363	20.3667	20.0599	19.9172	20.1038	19.4338	21.1313	19.5324	20.3092	19.753	19.9872	20.1632
MTDH	Q86UE4;E5RJU9	Protein LYRIC	Upregulated	Upregulated in pN+	0.00673441	0.459754	23.3002	23.5634	23.0836	22.4884	22.7211	22.6712	23.6672	23.1379	22.8458	22.42	22.6614	22.3391	23.1093	22.5518	22.3191	22.4176	22.4742	22.2455	23.6334	22.2358	22.5351	22.7024	22.1216	22.1282	22.1883	22.6127	22.3299
MVP	Q14764	Major vault protein	Upregulated	Upregulated in pN+	0.00279309	0.461598	23.774	24.3754	24.8464	24.3007	24.1114	24.2524	25.4567	24.7206	24.3324	24.2379	24.006	24.2123	24.3382	23.3786	23.7411	23.9264	24.0169	24.2256	24.3953	23.4758	23.8547	24.251	23.6501	24.0444	23.888	23.8676	24.1683
SF3B2	E9PPJ0;Q13435;E9PJT3;E9PJ04;H0YCG1	Splicing factor 3B subunit 2	Upregulated	Upregulated in pN+	0.0101843	0.481744	21.9642	21.3733	22.5783	21.1316	22.0221	21.943	NaN	22.5579	22.5612	21.6119	21.5148	21.5382	21.7553	21.0044	21.6222	21.2502	21.2082	21.3717	22.4527	21.4996	20.8073	21.302	21.2157	21.7845	21.1428	21.3273	21.5774
SCAMP3	O14828-2;O14828	Secretory carrier-associated membrane protein 3	Upregulated	Upregulated in pN+	0.0330581	0.482311	20.128	19.7164	20.8784	20.0769	19.9739	NaN	NaN	NaN	19.0314	20.2471	19.6707	19.393	20.8292	19.3228	19.8851	NaN	19.2301	19.9701	NaN	18.9965	18.9693	19.445	19.5027	NaN	19.6774	20.0418	19.5932
EIF4G1	E7EX73;E9PGM1;E7EUU4;Q04637-6;Q04637-7;Q04637-5;Q04637-4;Q04637-3;Q04637;Q04637-8;Q04637-9	Eukaryotic translation initiation factor 4 gamma 1	Upregulated	Upregulated in pN+	0.0134349	0.482359	19.7945	19.4847	20.2016	19.5481	19.7049	19.9042	20.4468	20.246	19.7625	20.333	20.8889	19.3078	20.5333	19.1888	19.2794	19.9783	19.2999	19.6809	NaN	NaN	19.48	19.9035	NaN	NaN	19.7374	19.2186	NaN
ALDOA	P04075;P04075-2;H3BQN4;J3KPS3;H3BPS8;H3BUH7	Fructose-bisphosphate aldolase A;Fructose-bisphosphate aldolase	Upregulated	Upregulated in pN+	3.1412e-06	0.489336	26.2512	26.528	26.6845	26.1433	26.3859	26.2354	26.8066	26.7019	26.4601	26.3912	26.2872	26.5989	26.4622	25.8399	25.9705	25.8966	26.1819	26.0133	25.5987	26.1966	25.6759	25.6913	25.855	25.935	26.2996	26.2066	26.182
QARS	P47897-2;P47897;A0A1B0GVU9;A0A0U1RQM8;A0A0U1RQU2;H7C0R3;C9J165;A0A0U1RQT0;B4DDN1	Glutamine--tRNA ligase	Upregulated	Upregulated in pN+	0.00322718	0.489399	22.0726	22.3158	21.8754	21.6763	21.8254	21.6096	NaN	22.0358	22.1231	22.3716	21.9271	21.8027	22.2428	21.3557	21.7052	21.5268	21.4839	21.9311	NaN	21.6665	20.4401	21.7425	21.704	20.7803	21.4662	22.2042	21.4994
IMPDH2	H0Y4R1;P12268	Inosine-5-monophosphate dehydrogenase 2	Upregulated	Upregulated in pN+	0.0488781	0.499595	21.7304	21.8237	21.6178	21.3909	21.6929	21.4445	22.1845	22.1259	22.8101	22.6747	22.4378	22.0173	21.3692	20.3662	21.376	22.6198	22.5528	21.8279	20.0397	20.9877	21.304	21.7943	21.1757	21.1117	21.6872	22.1816	21.2484
RPS11	M0QZC5;P62280	40S ribosomal protein S11	Upregulated	Upregulated in pN+	0.0301812	0.500709	25.2621	24.933	25.5731	24.2025	24.4358	24.4569	NaN	24.6686	24.3633	24.6419	24.5284	24.1997	24.5638	23.3171	23.5238	24.8295	24.2389	23.9421	24.8935	23.8648	23.831	23.895	24.1341	25.5195	23.4423	24.8812	23.8114
MSH2	E9PHA6;P43246-2;P43246	DNA mismatch repair protein Msh2	Upregulated	Upregulated in pN+	0.0364773	0.505041	NaN	17.0809	NaN	NaN	17.4764	17.9772	NaN	18.1549	17.3409	NaN	18.4305	17.0301	NaN	NaN	NaN	17.2954	16.6691	NaN	17.548	NaN	NaN	17.0707	NaN	17.0802	17.0597	17.33	17.0392
ACLY	P53396-2;P53396;P53396-3	ATP-citrate synthase	Upregulated	Upregulated in pN+	0.00336129	0.515519	21.4221	22.4369	21.793	22.3287	22.0931	22.0763	22.5775	23.3522	22.5867	22.5512	22.4839	22.0228	22.3773	21.7809	21.7762	22.2222	22.2875	22.1485	21.0078	21.3898	21.4266	21.8245	21.9981	21.9176	21.9369	21.9947	21.4885
NDRG1	Q92597-3;Q92597-2;Q92597;E7ESM1;E5RJY1	Protein NDRG1	Upregulated	Upregulated in pN+	0.0419998	0.516202	21.7784	21.7448	22.7433	21.9182	21.3523	21.4056	24.3545	22.1789	21.3632	21.3714	21.331	21.7445	22.4993	21.3522	21.1035	21.3533	21.3506	21.37	22.2415	21.6562	21.4042	20.9342	21.682	21.3874	21.5685	21.6191	21.5193
ATP2A3	Q93084-4;Q93084-2;Q93084-3;Q93084-7;Q93084;Q93084-6;Q93084-5	Sarcoplasmic/endoplasmic reticulum calcium ATPase 3	Upregulated	Upregulated in pN+	0.00962829	0.516236	22.2029	22.3761	22.1285	22.2694	22.6652	22.2356	NaN	23.1783	24.0138	22.6408	22.5978	22.4329	22.7469	21.7214	21.9927	22.4577	22.4903	22.5392	22.3499	21.5102	22.275	22.1347	21.8882	21.2218	22.5874	22.3023	22.038
MAPK1IP1L	Q8NDC0	MAPK-interacting and spindle-stabilizing protein-like	Upregulated	Upregulated in pN+	0.000816264	0.518463	20.7167	21.0114	21.5501	20.7925	20.8369	20.8704	NaN	21.2653	21.3247	21.1241	21.0762	21.4234	20.602	20.0828	20.5747	20.6346	20.846	20.3544	21.1956	20.0494	20.5493	20.1819	20.5132	20.1088	20.7097	21.2404	20.3934
NAP1L1	H0YHC3;F8W020;F8W118;F8VY35;F8VV59;B7Z9C2;F8W0J6;F5H4R6;H0YIV4;P55209-2;P55209;F8VRJ2;H0YH88;F8VXI6;F8VUX1;F8W543;P55209-3;F8VVB5	Nucleosome assembly protein 1-like 1	Upregulated	Upregulated in pN+	0.0242774	0.518995	21.427	21.7371	20.7407	21.6407	22.2406	22.4273	21.5793	22.3717	22.2668	22.431	22.9277	21.7845	21.9145	21.0792	21.722	21.8705	21.8657	22.1763	20.5605	20.8293	21.0319	21.8586	21.2004	20.4828	21.9475	21.8358	21.7234
RBM12B	B9ZVT1;Q8IXT5;E5RJW8;E5RHG1;E5RJ83;E5RJV8	RNA-binding protein 12B	Upregulated	Upregulated in pN+	8.86929e-05	0.529141	17.3941	17.4653	17.6293	17.2466	17.1832	17.6857	NaN	NaN	16.8814	17.5117	17.4588	17.1531	NaN	16.8571	NaN	17.0251	16.7499	NaN	17.1772	16.5969	NaN	16.6904	16.9533	16.6004	NaN	17.1099	16.5578
NCKAP1L	P55160-2;P55160;F8W050	Nck-associated protein 1-like	Upregulated	Upregulated in pN+	0.0438927	0.532046	19.7803	20.2909	NaN	20.3521	20.2409	19.7226	NaN	20.5808	21.4	20.3269	20.3884	19.8437	20.1309	19.3509	19.534	20.2474	20.1401	21.0415	18.704	19.1842	19.2401	20.4198	19.1016	NaN	20.4107	19.5763	NaN
HLA-A	P10316	HLA class I histocompatibility antigen, A-69 alpha chain	Upregulated	Upregulated in pN+	0.0160943	0.534661	24.1926	25.1407	25.1565	24.5317	24.9033	24.0184	23.7452	24.0333	24.1223	24.5055	25.1246	24.5544	25.4469	23.4575	24.9097	24.7432	24.2475	24.686	23.8635	23.3578	23.5315	24.1999	24.0154	23.5273	24.4754	23.3711	24.1793
TUBA4A	P68366-2;P68366	Tubulin alpha-4A chain	Upregulated	Upregulated in pN+	0.00253502	0.53915	22.8771	23.5258	23.2637	23.8951	23.5148	23.8992	22.9928	24.4815	23.4962	23.5204	23.482	23.4862	23.0974	23.5905	23.205	23.3629	22.4846	23.022	22.2175	23.0059	22.7637	22.5786	23.0475	23.3173	22.8466	22.54	23.5045
PSMC4	P43686-2;P43686	26S protease regulatory subunit 6B	Upregulated	Upregulated in pN+	0.0077277	0.541475	NaN	18.678	20.0495	19.4917	19.1275	19.467	19.2007	19.5361	19.4539	19.9158	20.9841	20.3782	19.554	18.6857	19.2632	18.9999	19.3504	19.6344	19.5688	19.0764	19.1851	18.9363	18.8814	18.9761	18.5954	18.9289	19.4801
PSMB9	A2ACR1;A0A0G2JJA7;P28065-2;P28065;A2ACR0;A0A0G2JJQ0	Proteasome subunit beta type;Proteasome subunit beta type-9	Upregulated	Upregulated in pN+	0.0203908	0.552404	22.0264	22.4226	21.8348	21.8065	22.0187	22.3394	NaN	NaN	23.0705	22.1378	21.4507	22.5312	24.0882	21.2713	21.4862	21.9841	22.4266	22.0548	21.9699	21.0728	21.7656	21.3764	22.0574	21.7704	21.8311	22.0906	21.8521
PRRC1	Q96M27;Q96M27-3;Q96M27-2	Protein PRRC1	Upregulated	Upregulated in pN+	0.0483125	0.581405	17.0747	18.2959	NaN	18.1973	17.8691	17.8254	NaN	18.6239	16.9996	NaN	16.8223	NaN	NaN	NaN	17.0428	17.8471	NaN	16.8747	NaN	NaN	16.8203	17.1936	16.7966	17.4305	17.0512	NaN	NaN
VBP1	P61758;B4DWR3	Prefoldin subunit 3	Upregulated	Upregulated in pN+	0.000188557	0.581899	20.2624	20.0383	19.7393	19.9355	20.1969	20.2853	NaN	20.6757	20.5093	19.9819	20.5977	20.1524	20.6259	19.3321	19.7876	19.8445	19.8196	19.8472	NaN	20.0316	19.2824	19.9079	NaN	19.2909	19.748	19.0592	20.0667
SSR1	C9J3L8;C9J5W0;E9PAL7;C9IZQ1;P43307;P43307-2	Translocon-associated protein subunit alpha	Upregulated	Upregulated in pN+	0.0133603	0.597148	21.106	22.0683	20.9658	21.0092	21.0989	21.3352	20.984	22.0489	21.1036	20.7965	21.1409	19.8804	21.4095	20.4805	20.0139	21.0917	20.3022	20.3666	20.3798	19.829	21.2166	22.0543	20.4156	20.5452	20.6977	20.7354	19.6084
HSPA6	P17066;P48741	Heat shock 70 kDa protein 6;Putative heat shock 70 kDa protein 7	Upregulated	Upregulated in pN+	0.0328951	0.598414	25.403	25.9007	26.4547	25.2382	25.3453	25.2081	25.6792	25.2296	24.3093	24.4412	24.5062	25.2032	26.1847	25.4865	24.7019	25.7378	23.9697	24.4401	23.4017	25.6768	25.0833	24.3822	24.5133	25.426	23.665	24.7778	24.7793
CNOT1	A5YKK6-2;A5YKK6;A5YKK6-3	CCR4-NOT transcription complex subunit 1	Upregulated	Upregulated in pN+	0.000296828	0.603323	20.12	19.9433	19.3676	19.9631	19.7782	20.3671	NaN	20.1021	19.5486	20.0517	19.6178	19.8647	NaN	19.3091	19.064	19.0462	18.9121	19.1329	NaN	19.2498	NaN	20.0639	NaN	19.4917	19.0428	19.4943	NaN
NAPA	M0R0Y2;P54920;M0R2M1	Alpha-soluble NSF attachment protein	Upregulated	Upregulated in pN+	0.00263063	0.604969	19.7496	20.4277	NaN	19.9848	20.2738	20.1766	20.2633	NaN	21.5704	20.5908	20.3996	20.1214	20.1933	20.0226	19.8959	20.2189	19.8873	19.6999	NaN	19.7547	19.6843	20.1397	19.2606	18.9414	20.1497	19.0766	19.8369
GPSM3	E9PIP3;Q9Y4H4	G-protein-signaling modulator 3	Upregulated	Upregulated in pN+	0.0238594	0.616183	NaN	NaN	NaN	18.173	18.5484	19.5603	NaN	17.9151	18.0934	NaN	18.6988	19.0353	NaN	17.5208	17.6091	18.7644	17.9658	18.7251	NaN	17.6919	17.4622	18.1059	18.2212	17.5295	NaN	17.9499	NaN
PREP	P48147	Prolyl endopeptidase	Upregulated	Upregulated in pN+	0.0206665	0.619636	18.3504	19.7149	NaN	19.4548	18.863	20.2999	NaN	20.27	19.9086	19.6698	20.8859	19.038	19.1374	19.3241	19.0112	19.5131	19.3445	18.6465	NaN	18.0065	18.7596	19.2083	18.6957	18.7441	19.402	18.4417	19.639
CAPG	P40121-2;P40121;E7ENU9;B8ZZL6	Macrophage-capping protein	Upregulated	Upregulated in pN+	0.00748249	0.626614	24.1844	24.4584	24.8032	24.3966	25.1708	24.6304	24.3092	24.1434	24.2895	24.5662	24.1342	23.7209	25.041	23.1796	24.7003	24.453	24.3596	24.8321	22.599	23.4972	23.0279	23.2524	23.5853	24.1801	24.1167	24.1908	23.5513
TAP1	A0A140T9T7;Q03518	Antigen peptide transporter 1	Upregulated	Upregulated in pN+	0.00884874	0.630351	21.0244	22.4395	22.5269	NaN	21.4548	21.5973	NaN	21.2766	21.3396	21.6524	22.0002	21.3761	21.7804	21.0901	20.0348	21.6841	20.1427	21.5736	NaN	21.2545	21.2911	21.489	20.269	21.2579	21.7308	20.7262	21.0876
DDRGK1	Q96HY6;A0A0A0MRX2;Q96HY6-2	DDRGK domain-containing protein 1	Upregulated	Upregulated in pN+	0.0094345	0.638444	21.4671	20.46	NaN	20.1038	20.6669	20.8928	20.587	20.0293	20.6538	21.0619	20.1963	21.9478	NaN	19.6884	20.3425	19.8444	20.2838	20.6985	19.7695	20.3315	20.261	21.1576	19.9086	19.3957	20.593	19.9389	19.1154
ISG20	Q96AZ6;H0YMM4	Interferon-stimulated gene 20 kDa protein	Upregulated	Upregulated in pN+	0.00337574	0.649861	22.582	23.0451	22.0038	21.2427	22.1248	22.1173	NaN	21.478	22.4889	22.6321	22.1987	22.5289	22.148	21.5988	21.4212	22.4983	21.8828	21.6013	20.9764	20.6826	21.311	22.2799	21.8056	21.3935	21.8791	21.7636	20.83
ERO1L	Q96HE7	ERO1-like protein alpha	Upregulated	Upregulated in pN+	0.00735133	0.66196	19.5788	20.9391	20.4659	20.028	20.2521	20.3287	21.948	19.6245	19.821	19.7534	19.8791	20.1252	20.5137	19.8479	19.8542	20.5027	19.2273	19.093	NaN	19.2803	19.6642	19.8088	20.1758	19.1504	19.3427	19.1159	NaN
ARHGAP25	P42331-2;P42331-3;P42331-6;P42331;P42331-4;H7C4P1;P42331-5	Rho GTPase-activating protein 25	Upregulated	Upregulated in pN+	0.0138792	0.668742	20.3308	NaN	NaN	20.9429	21.2542	22.0004	NaN	22.0616	21.4998	21.5328	22.3116	20.8744	NaN	20.6702	21.1924	21.1538	20.7439	20.7623	NaN	20.8452	NaN	NaN	20.0722	21.0977	21.2111	19.8037	20.7461
LRMP	F8W9L6;F5H006;A0A1B0GU45;Q12912-2;Q12912;H0YJC6	Lymphoid-restricted membrane protein;Processed lymphoid-restricted membrane protein	Upregulated	Upregulated in pN+	0.0415945	0.675758	29.2527	28.9198	30.0979	29.0131	28.8416	27.8651	29.8892	29.8927	28.6317	28.4239	28.6532	27.432	30.1836	28.8042	27.6496	27.1457	27.4503	27.7033	29.3858	29.4182	27.5485	27.626	28.7345	29.2131	28.3581	28.8268	28.7792
DNAJC13	O75165	DnaJ homolog subfamily C member 13	Upregulated	Upregulated in pN+	0.00980588	0.680127	18.8386	19.4963	NaN	19.464	18.3821	NaN	18.885	19.1365	19.5555	19.7809	18.6005	19.1576	18.5609	18.8347	18.2786	19.6442	17.9444	NaN	NaN	NaN	NaN	18.4163	18.2215	17.7722	18.6662	NaN	17.8028
CAV1	Q03135;C9JKI3;E9PCT5;Q03135-2	Caveolin-1;Caveolin	Upregulated	Upregulated in pN+	0.0384109	0.687741	19.5701	NaN	NaN	NaN	NaN	NaN	20.3932	NaN	NaN	NaN	NaN	NaN	NaN	19.261	NaN	NaN	NaN	18.7926	NaN	NaN	19.6729	19.3881	19.2129	19.4975	19.2323	NaN	NaN
POTEE	Q6S8J3;P0CG38;P0CG39	POTE ankyrin domain family member E;POTE ankyrin domain family member I;POTE ankyrin domain family member J	Upregulated	Upregulated in pN+	0.00237389	0.698951	NaN	NaN	19.5156	21.3855	21.0723	21.1897	21.2232	22.0576	21.3774	20.7035	20.3122	20.6516	20.5735	19.6885	20.4742	20.5974	20.055	20.2535	19.9741	19.6917	20.6206	20.0366	20.6031	20.0675	20.6504	20.0254	20.2829
FKBP3	Q00688	Peptidyl-prolyl cis-trans isomerase FKBP3	Upregulated	Upregulated in pN+	0.0010607	0.718539	21.8426	21.4668	21.8297	21.2858	21.461	NaN	NaN	21.3555	21.7465	21.7078	21.4049	20.8538	22.0971	21.0531	21.2783	19.8818	19.9738	21.4539	21.5722	NaN	20.7449	20.7914	21.075	20.2397	20.5026	21.3395	20.9044
FYB	O15117;O15117-2;O15117-3;D6RAE8;D6RER7;D6RFJ5	FYN-binding protein	Upregulated	Upregulated in pN+	0.0247548	0.722555	19.4951	NaN	20.3375	19.637	20.2044	19.7477	NaN	NaN	18.7564	NaN	NaN	19.5933	NaN	18.8253	19.162	18.8095	NaN	18.5029	NaN	NaN	NaN	NaN	NaN	NaN	NaN	NaN	19.4955
RPL28	H0YMF4;H0YKD8;P46779-4;P46779-5;P46779;P46779-2;P46779-3;H0YLP6	60S ribosomal protein L28	Upregulated	Upregulated in pN+	0.00132255	0.748014	24.1939	24.4779	25.0071	24.0714	24.6855	24.7159	NaN	NaN	24.6721	24.5479	24.5657	24.429	23.6545	23.7878	23.5833	24.5186	24.1285	24.1978	21.9554	23.6671	23.8475	24.0463	23.8704	23.3692	23.3619	23.854	23.7304
EIF2AK2	P19525;P19525-2	Interferon-induced, double-stranded RNA-activated protein kinase	Upregulated	Upregulated in pN+	0.0339002	0.783065	19.8061	19.7966	NaN	NaN	19.5993	19.3452	NaN	NaN	20.1207	20.5921	19.1343	19.4851	19.0967	17.8994	NaN	20.0028	19.7487	NaN	NaN	NaN	18.8349	19.3694	NaN	NaN	18.1455	NaN	18.166
COPB1	P53618;E9PP73	Coatomer subunit beta	Upregulated	Upregulated in pN+	0.0372248	0.818298	20.4628	19.9418	NaN	21.0712	20.4485	20.756	20.1255	21.1201	21.6864	22.0408	22.4168	19.9359	19.315	21.1467	19.1707	19.9732	19.6143	21.3069	NaN	18.8351	19.9413	21.2053	19.1841	18.954	21.0883	19.7486	19.291
STAT1	P42224;P42224-2;J3KPM9	Signal transducer and activator of transcription 1-alpha/beta;Signal transducer and activator of transcription	Upregulated	Upregulated in pN+	0.00218154	0.873483	24.5258	25.0805	23.7854	23.7796	24.6504	23.5679	23.4112	24.208	24.8554	24.4063	24.5857	24.7452	24.6531	22.5165	23.4942	25.0776	23.7793	24.1512	23.0267	23.5138	22.4401	23.6021	22.5108	23.2893	24.556	23.3521	23.0433
SERPINH1	P50454;E9PR70;E9PPV6;E9PJH8;E9PIG2;E9PRS3;E9PNX1;E9PK86;E9PMI5	Serpin H1	Upregulated	Upregulated in pN+	0.0107329	0.880269	20.3568	23.4866	22.2068	21.9927	21.7111	22.0477	24.3547	21.3026	21.6289	22.6184	22.5525	21.771	22.9603	21.5221	21.2676	21.8737	21.3135	20.826	20.9582	21.1886	21.7477	22.7001	22.0111	20.3438	21.3882	20.4589	21.2972
IL4I1	Q96RQ9;Q96RQ9-2	L-amino-acid oxidase	Upregulated	Upregulated in pN+	0.0100895	0.894609	19.4805	21.5313	19.2218	21.1562	19.47	19.7938	NaN	18.517	20.5361	21.4815	19.8008	21.0772	19.8843	18.716	19.0292	20.3575	19.5529	19.7311	NaN	19.2475	18.4815	18.6546	18.6035	18.9169	19.4664	19.9077	19.8184
FLII	Q13045-2;Q13045;Q13045-3	Protein flightless-1 homolog	Upregulated	Upregulated in pN+	0.00985601	0.904637	22.0007	22.2623	22.618	22.0867	22.449	23.0828	24.597	26.0134	23.1329	22.7304	22.69	21.9994	22.9685	21.4622	22.2104	22.4101	22.2155	22.6678	22.3821	21.3162	21.6419	22.3385	22.2386	21.871	22.3832	21.8876	21.9125
MS4A1	E9PKH8;P11836	B-lymphocyte antigen CD20	Upregulated	Upregulated in pN+	0.00210918	0.928434	21.774	21.5203	NaN	21.0187	21.8811	21.5244	NaN	23.8873	21.7888	21.7469	22.2448	21.7914	NaN	20.2367	21.373	20.8651	21.7999	20.8491	NaN	21.316	20.4592	20.412	20.4374	21.7018	20.8973	21.4126	21.1015
FABP5	Q01469;I6L8B7	Fatty acid-binding protein, epidermal	Upregulated	Upregulated in pN+	0.000861727	0.937019	23.0529	24.9228	23.5146	23.5983	23.3842	23.3522	26.0384	24.0196	23.6221	24.1044	24.5453	24.0403	23.3753	22.3297	22.546	23.3079	23.4649	23.3312	23.3659	23.6988	23.1462	22.6965	23.1535	22.7167	22.4787	23.4197	22.7637
ISG15	A0A096LNZ9;A0A096LPJ4;P05161	Ubiquitin-like protein ISG15	Upregulated	Upregulated in pN+	0.0410903	0.937526	22.8456	22.5863	21.0847	20.4972	21.7286	20.4831	NaN	NaN	22.4816	22.3613	21.5846	22.826	22.8891	NaN	20.33	21.6968	NaN	NaN	21.7579	NaN	NaN	NaN	NaN	20.8117	20.5662	NaN	20.8674
RNF213	A0A0A0MTR7;A0A0A0MTC1;Q63HN8;Q63HN8-4	E3 ubiquitin-protein ligase RNF213	Upregulated	Upregulated in pN+	0.0035136	0.948208	21.6938	20.3982	20.4093	19.9734	21.0487	21.2152	20.7405	20.7065	21.547	19.0659	20.9684	21.4306	21.026	19.4362	19.8985	20.694	20.2572	20.2427	20.5823	19.682	19.18	20.7706	18.1319	19.0995	20.9012	19.912	18.9467
SRP68	Q9UHB9-4;Q9UHB9;Q9UHB9-2;Q9UHB9-3	Signal recognition particle subunit SRP68	Upregulated	Upregulated in pN+	0.00665363	1.14179	19.5223	18.9798	19.6401	NaN	NaN	NaN	NaN	NaN	NaN	18.4123	NaN	17.6579	19.1184	NaN	17.8688	NaN	NaN	17.7002	NaN	NaN	NaN	17.1934	NaN	NaN	17.8927	17.6009	18.2242
OR3A2	P47893;P47888	Olfactory receptor 3A2;Olfactory receptor 3A3	Upregulated	Upregulated in pN+	0.0279288	1.1926	24.8292	24.1323	20.3494	24.6168	25.1338	22.1171	23.9905	22.8951	24.8326	25.2931	24.4994	25.2716	26.1894	24.2938	21.9549	23.3389	24.1824	22.5253	25.1989	23.4063	22.8708	22.5109	23.0709	20.978	22.4089	22.5841	22.2951
TOM1	O60784-4;O60784;O60784-2;V9GZ68;V9GYF4;B0QY02;Q6UW50;B0QY01;O60784-3	Target of Myb protein 1	Upregulated	Upregulated in pN+	0.0154597	1.25816	NaN	NaN	NaN	NaN	NaN	17.6386	17.6463	NaN	NaN	NaN	17.856	NaN	NaN	NaN	15.8902	NaN	15.982	17.3599	NaN	NaN	NaN	NaN	NaN	16.2164	16.829	NaN	NaN
MX1	P20591;F8W8T1;H9KVC7;H9KVC9;P20591-2	Interferon-induced GTP-binding protein Mx1;Interferon-induced GTP-binding protein Mx1, N-terminally processed	Upregulated	Upregulated in pN+	0.00095056	1.82279	23.4239	23.3028	22.5732	20.8451	21.9062	22.313	NaN	22.0031	24.5959	23.5655	22.659	23.3657	24.0908	19.3424	20.5754	23.6811	22.2999	21.2119	23.4127	19.4859	20.6641	NaN	19.9938	20.6142	20.6427	20.9441	20.9668
HLA-A	Q5SRN7;Q5SRN5;P04439;P13746;P13746-2;A0A0G2JI36;A0A0G2JIF2;A0A0G2JL56;P30455;P30443	HLA class I histocompatibility antigen, A-3 alpha chain;HLA class I histocompatibility antigen, A-11 alpha chain;HLA class I histocompatibility antigen, A-36 alpha chain;HLA class I histocompatibility antigen, A-1 alpha chain	Upregulated	Upregulated in pN+	0.0225311	2.04545	NaN	NaN	24.5707	NaN	NaN	NaN	24.045	24.8003	NaN	22.4286	NaN	NaN	NaN	23.4131	19.2417	22.6184	NaN	22.5251	21.6981	24.1841	21.9694	22.5492	19.8677	NaN	NaN	21.4422	21.5638
CD209	Q9NNX6-3;Q9NNX6-6;Q9NNX6;X6RB12;M0R0P0;M0QZG5;Q9NNX6-8;Q9NNX6-11;Q9NNX6-7;Q9NNX6-10;Q9NNX6-2;Q9NNX6-5	CD209 antigen	Exclusive pN0	Downregulated in pN+	1	NaN	NaN	NaN	NaN	NaN	NaN	NaN	NaN	NaN	NaN	NaN	NaN	NaN	NaN	20.3043	19.3717	NaN	NaN	NaN	NaN	21.3371	21.2082	19.6369	19.3284	20.5474	NaN	NaN	NaN
TGFB1I1	O43294-2;O43294	Transforming growth factor beta-1-induced transcript 1 protein	Exclusive pN0	Downregulated in pN+	1	NaN	NaN	NaN	NaN	NaN	NaN	NaN	NaN	NaN	NaN	NaN	NaN	NaN	NaN	18.1285	17.435	17.4274	NaN	17.4763	NaN	NaN	19.435	17.862	18.2086	NaN	NaN	NaN	NaN

## Sheet: Sheet 4
Sheet 4. Differentially abundant proteins between pN+ and pN0 buffy coat samples (p ≤ 0.05; two-sided unpaired Student’s t-test).
Gene names	Majority protein IDs	Protein names	Status (pN+ vs pN0)	Abundance (pN+ vs pN0)	Student's T-test p-value (pN+ vs pN0)	Ratio log2 (pN+ vs pN0)	FMJ_32	FMJ_31	FMJ_29	FMJ_25	FMJ_22	FMJ_24	FMJ_14	FMJ_07	FMJ_05	FMJ_06	FMJ_04	FMJ_13	FMJ_16	FMJ_26-1	FMJ_17	FMJ_12	FMJ_28	FMJ_35	FMJ_34	FMJ_21	FMJ_19	FMJ_18	FMJ_10	FMJ_20
							pN+	pN+	pN+	pN+	pN+	pN+	pN+	pN+	pN+	pN+	pN+	pN0	pN0	pN0	pN0	pN0	pN0	pN0	pN0	pN0	pN0	pN0	pN0	pN0
EXOC7	A0A0A0MRE1;B4DJ07;A0A0A0MSB8;Q9UPT5-2;Q9UPT5-5;Q9UPT5-1;Q9UPT5-6;Q9UPT5;C9JKC2;Q9UPT5-4	Exocyst complex component 7	Downregulated	Downregulated in pN+	0.0343537	-3.22137	NaN	NaN	NaN	NaN	NaN	NaN	14.1694	NaN	13.1072	NaN	NaN	NaN	16.5536	NaN	17.1658	NaN	NaN	NaN	NaN	NaN	NaN	NaN	NaN	NaN
ANXA1	P04083;Q5T3N1	Annexin A1;Annexin	Downregulated	Downregulated in pN+	0.00877756	-2.71894	20.58	NaN	19.7432	NaN	NaN	NaN	16.5179	20.6221	17.0216	18.0421	NaN	20.2997	24.2056	NaN	19.1194	20.9746	23.9815	20.3081	NaN	20.9956	21.355	NaN	22.9599	20.5351
RPS10	F6U211;S4R435;P46783	40S ribosomal protein S10	Downregulated	Downregulated in pN+	0.0299127	-2.53415	NaN	15.7139	NaN	NaN	NaN	NaN	NaN	14.8509	13.9387	NaN	NaN	NaN	17.1419	14.4987	19.3413	NaN	18.2481	17.3325	15.4746	18.9015	16.711	NaN	NaN	18.6684
RPS17	P08708;H0YN88;A0A075B716	40S ribosomal protein S17	Downregulated	Downregulated in pN+	0.0116391	-2.40934	18.4081	NaN	NaN	NaN	NaN	NaN	NaN	NaN	NaN	17.442	NaN	NaN	20.5267	NaN	20.1863	NaN	20.1629	21.0269	NaN	18.8515	21.2521	NaN	NaN	NaN
RPL7A	Q5T8U3;P62424	60S ribosomal protein L7a	Downregulated	Downregulated in pN+	0.000688978	-2.0907	20.0841	20.4978	19.1103	NaN	18.5245	19.4576	NaN	20.1926	17.9671	17.303	18.7381	NaN	21.8913	NaN	19.843	NaN	20.7779	22.4929	19.9353	21.6419	21.5168	NaN	NaN	21.4044
STEAP4	C9JS50;Q687X5	Metalloreductase STEAP4	Downregulated	Downregulated in pN+	0.0354767	-1.96807	NaN	NaN	NaN	NaN	NaN	NaN	16.4365	17.0632	17.0726	NaN	NaN	NaN	17.8972	NaN	NaN	NaN	NaN	NaN	NaN	NaN	18.6467	NaN	19.9326	NaN
S100A8	P05109	Protein S100-A8;Protein S100-A8, N-terminally processed	Downregulated	Downregulated in pN+	0.0403222	-1.90401	21.4012	18.0243	21.7711	20.6392	21.0945	21.6703	22.1999	23.5472	22.9759	20.2838	17.9502	24.7873	26.8629	21.6765	21.7027	23.6448	21.854	22.8541	21.5646	21.9743	22.8935	18.1534	27.2841	23.1588
NUP133	Q8WUM0	Nuclear pore complex protein Nup133	Downregulated	Downregulated in pN+	0.00835467	-1.83097	NaN	NaN	NaN	NaN	NaN	NaN	14.7212	NaN	14.5002	NaN	NaN	NaN	NaN	NaN	NaN	NaN	NaN	16.3146	NaN	NaN	16.5688	NaN	NaN	NaN
ANXA6	P08133;P08133-2;E5RK69;E7EMC6	Annexin A6;Annexin	Downregulated	Downregulated in pN+	0.0132112	-1.70229	23.6411	22.9669	23.8994	20.4761	21.2834	21.9427	18.0872	23.1061	22.8059	19.8662	19.3687	21.9987	24.2066	22.0947	22.3796	22.7344	24.7491	23.3683	23.1404	23.8339	24.1012	21.4458	25.2448	23.4475
AHNAK	Q09666	Neuroblast differentiation-associated protein AHNAK	Downregulated	Downregulated in pN+	0.00270946	-1.68495	20.541	25.8066	23.0637	22.058	22.2129	22.9986	20.8242	22.6531	20.6277	21.9254	21.8944	22.2016	24.266	22.6358	23.752	23.4937	23.7597	24.9533	23.6817	24.4736	25.3086	23.0732	24.1926	25.1917
CAPN2	P17655-2;P17655	Calpain-2 catalytic subunit	Downregulated	Downregulated in pN+	0.0167971	-1.6383	15.6218	NaN	16.3253	NaN	16.1092	NaN	NaN	NaN	NaN	16.4507	14.7122	18.2679	16.533	15.9862	16.2314	18.8941	NaN	17.0396	NaN	NaN	18.2723	NaN	18.6327	NaN
RAB44	A0A087WXI0;Q7Z6P3	Ras-related protein Rab-44	Downregulated	Downregulated in pN+	0.0106093	-1.62073	NaN	15.9269	15.317	NaN	16.5863	NaN	15.6017	16.2983	17.3499	NaN	NaN	NaN	17.4016	NaN	NaN	NaN	NaN	16.6888	17.246	19.0948	17.2773	NaN	NaN	19.0959
MAPRE1	Q15691	Microtubule-associated protein RP/EB family member 1	Downregulated	Downregulated in pN+	0.0416611	-1.52493	16.8145	NaN	NaN	17.0169	NaN	18.4602	16.9017	18.9097	16.3974	17.2404	20.421	NaN	20.8868	NaN	19.8181	NaN	17.1928	18.3629	NaN	20.1922	19.2787	NaN	NaN	19.3347
FARSA	K7EK06;K7ER16;Q9Y285-2;Q9Y285;K7ER00	Phenylalanine--tRNA ligase alpha subunit	Downregulated	Downregulated in pN+	0.00808187	-1.40497	NaN	NaN	NaN	NaN	NaN	NaN	17.2241	16.8135	17.2148	NaN	16.6809	NaN	18.055	NaN	17.9837	NaN	18.13	19.3845	NaN	NaN	NaN	NaN	NaN	NaN
CETN2	P41208	Centrin-2	Downregulated	Downregulated in pN+	0.0103773	-1.37138	NaN	16.7658	NaN	NaN	NaN	16.5205	NaN	16.593	16.9355	NaN	15.9729	NaN	17.9264	NaN	18.9658	NaN	17.707	17.5744	16.5711	NaN	18.8286	NaN	NaN	NaN
LYZ	P61626;F8VV32;A0A0B4J259	Lysozyme C;Lysozyme	Downregulated	Downregulated in pN+	0.0367587	-1.35386	25.0195	23.2411	22.5143	22.0234	23.2168	24.3578	23.7077	22.9548	22.1906	23.5502	21.1372	20.2858	25.4473	22.9619	24.1945	23.0777	26.0978	25.4012	25.564	23.651	25.6842	23.5524	24.8551	26.9067
UACA	H0YNH8;Q9BZF9-2;Q9BZF9;H0YN48;F5H2B9	Uveal autoantigen with coiled-coil domains and ankyrin repeats	Downregulated	Downregulated in pN+	0.048986	-1.32855	NaN	18.3061	16.0077	NaN	NaN	NaN	17.2963	14.8756	16.6451	NaN	16.5412	NaN	NaN	NaN	18.7281	NaN	17.43	17.7505	17.6822	19.3416	NaN	18.4176	NaN	16.2339
NDUFV2	E7EPT4;P19404	NADH dehydrogenase [ubiquinone] flavoprotein 2, mitochondrial	Downregulated	Downregulated in pN+	0.0463401	-1.24491	NaN	NaN	NaN	16.4211	NaN	NaN	16.7655	17.0179	16.442	NaN	NaN	NaN	17.7867	NaN	17.5312	NaN	17.9972	16.8481	16.9966	17.1722	19.8324	NaN	NaN	19.0881
ECI2	F8WAW4;F8W6J1;F1LLU7;C9JB63;A0A0C4DGA2;O75521-2;O75521	Enoyl-CoA delta isomerase 2, mitochondrial	Downregulated	Downregulated in pN+	0.0207176	-1.21169	NaN	NaN	NaN	15.9184	NaN	NaN	NaN	NaN	15.3759	15.5306	NaN	NaN	16.6505	NaN	17.4222	NaN	17.6459	17.013	16.342	15.8342	17.6039	16.0481	NaN	NaN
CES1	P23141-3;P23141;P23141-2	Liver carboxylesterase 1	Downregulated	Downregulated in pN+	0.00163185	-1.1725	NaN	18.942	NaN	19.2189	17.8719	18.4212	17.7093	NaN	18.4031	18.4743	NaN	NaN	20.5289	19.7012	19.1978	19.2228	18.6039	19.0441	19.9655	18.9553	NaN	20.8023	20.2031	19.4506
ITGAX	H3BN02;P20702	Integrin alpha-X	Downregulated	Downregulated in pN+	0.00347202	-1.14741	16.7627	16.7886	16.4547	17.9393	NaN	17.4412	16.78	16.506	16.9599	17.114	NaN	17.6189	17.8846	17.4337	NaN	18.7805	16.8463	NaN	NaN	NaN	18.4911	NaN	19.6	18.2986
NDUFB8	O95169-3;O95169;K9J7I2;E9PQ68;O95169-2	NADH dehydrogenase [ubiquinone] 1 beta subcomplex subunit 8, mitochondrial	Downregulated	Downregulated in pN+	0.0352558	-1.13901	19.8893	18.4002	19.1545	19.7314	18.8256	19.5769	19.3897	18.2669	17.5946	17.353	17.4658	NaN	19.819	18.5163	21.4567	NaN	21.429	18.7976	18.7351	21.2608	21.2033	18.5222	NaN	18.6027
IQGAP1	P46940;A0A0J9YXZ5;H0YLE8	Ras GTPase-activating-like protein IQGAP1	Downregulated	Downregulated in pN+	0.0305188	-1.02779	19.1744	20.2542	17.4999	18.3118	17.6423	NaN	20.9857	20.4111	18.8152	NaN	NaN	19.576	20.7106	NaN	19.203	19.301	20.0169	20.3792	20.6976	19.8396	20.2547	19.9013	20.7658	21.3296
ATP5J	P18859;P18859-2;A8MUH2	ATP synthase-coupling factor 6, mitochondrial	Downregulated	Downregulated in pN+	0.0157199	-1.0243	19.8288	19.0201	19.0434	18.4242	18.3084	18.7031	20.1502	NaN	NaN	NaN	NaN	NaN	19.1276	NaN	19.8772	NaN	20.7463	19.9097	19.1965	19.9818	20.9736	NaN	NaN	20.928
SPN	C9JUK7;P16150	Leukosialin	Downregulated	Downregulated in pN+	0.0415425	-1.02177	20.0358	NaN	20.6369	NaN	20.4693	20.8031	20.651	20.9014	19.1063	20.4506	19.2211	20.6931	23.234	23.3141	20.3272	20.8608	NaN	21.6405	20.4107	NaN	NaN	20.1303	NaN	20.8607
SNRPA1	H0YMA0;P09661;H0YLR3;H0YKK0	U2 small nuclear ribonucleoprotein A	Downregulated	Downregulated in pN+	0.00563881	-0.997083	NaN	17.7372	NaN	NaN	NaN	NaN	NaN	NaN	17.706	NaN	NaN	NaN	18.7114	NaN	19.0736	NaN	NaN	18.5747	18.3371	18.4941	19.1213	NaN	NaN	NaN
LRPPRC	P42704;B8ZZ38;A0A0C4DG06	Leucine-rich PPR motif-containing protein, mitochondrial	Downregulated	Downregulated in pN+	0.0264211	-0.978174	20.0834	16.7155	NaN	17.5121	NaN	16.7893	17.0781	17.7816	17.5653	18.2118	NaN	NaN	NaN	NaN	18.8149	NaN	18.629	19.0781	18.1909	18.7471	18.6007	17.8958	19.5743	18.7268
RPRD1B	Q9NQG5;A2A2M0	Regulation of nuclear pre-mRNA domain-containing protein 1B	Downregulated	Downregulated in pN+	0.00441435	-0.963717	NaN	18.3688	NaN	18.1087	17.2405	18.0959	NaN	NaN	17.2198	NaN	NaN	NaN	19.1717	NaN	18.8826	NaN	NaN	19.5381	18.1939	18.4434	18.8503	18.5206	NaN	18.5631
ERGIC1	Q969X5-2;Q969X5	Endoplasmic reticulum-Golgi intermediate compartment protein 1	Downregulated	Downregulated in pN+	0.0317141	-0.96318	18.6528	NaN	NaN	18.9032	17.2486	17.7203	18.7638	18.7138	18.6637	18.6207	16.0413	19.8026	18.3479	19.2641	18.3892	20.8795	NaN	18.5457	18.5183	18.4007	19.5647	NaN	19.3951	NaN
GGH	Q92820	Gamma-glutamyl hydrolase	Downregulated	Downregulated in pN+	0.0487842	-0.879985	20.2627	18.9564	20.3622	19.7602	20.6407	20.3624	18.2829	21.1019	20.519	21.3767	17.2529	21.3438	20.3064	22.2529	20.4398	20.683	20.412	21.4144	20.9242	21.6402	20.8506	19.0102	20.6875	20.1488
CUX1	Q13948-9;Q13948-10;Q13948-2;Q13948;P39880-3;P39880-9;P39880-6;P39880-4;P39880-5;P39880-2;O14529;P39880	Protein CASP;Homeobox protein cut-like 1;Homeobox protein cut-like 2	Downregulated	Downregulated in pN+	0.0276384	-0.848085	15.6504	16.2757	NaN	16.1958	16.0555	16.6785	NaN	NaN	NaN	15.707	NaN	NaN	15.8812	NaN	16.6314	NaN	17.9717	NaN	16.7087	17.3266	17.1318	NaN	NaN	NaN
UFM1	P61960;H0Y614;P61960-2	Ubiquitin-fold modifier 1	Downregulated	Downregulated in pN+	0.0102947	-0.839228	18.1278	18.2999	NaN	NaN	17.6246	NaN	17.8627	18.1367	16.7744	NaN	17.0012	17.5896	19.4002	NaN	18.6457	17.9805	18.2243	19.1616	18.2183	19.0616	19.2193	NaN	18.0734	18.2427
S100A4	P26447	Protein S100-A4	Downregulated	Downregulated in pN+	0.0340842	-0.808443	21.7852	19.002	20.355	20.7172	21.0664	20.9016	21.0495	20.0048	20.6821	19.6317	21.7876	21.035	22.5211	20.5818	21.0568	20.6515	22.5842	21.8934	21.4346	21.4865	22.5349	19.6327	22.2272	21.1229
CD74	H0YBZ2;P04233-2;P04233;E7EQJ3;H0YBZ8;E7ESL3;P04233-3	HLA class II histocompatibility antigen gamma chain	Downregulated	Downregulated in pN+	0.0238446	-0.789938	19.2174	20.9256	18.5902	19.9018	18.3432	18.4803	NaN	18.856	19.2197	18.6473	NaN	19.2994	19.9369	NaN	19.1708	20.6394	NaN	19.4687	19.9188	19.3524	21.1031	19.9816	19.8399	20.4224
SF3A1	Q15459	Splicing factor 3A subunit 1	Downregulated	Downregulated in pN+	0.0269	-0.787986	19.2542	19.1552	19.6568	NaN	NaN	19.3816	18.4782	20.6954	20.3448	19.3906	18.9513	19.7117	21.4249	19.3313	20.2987	19.6665	20.2148	21.4488	19.5918	20.5661	21.684	19.2756	20.1637	20.0887
USP7	Q93009-3;Q93009;H3BND8;F5H2X1	Ubiquitin carboxyl-terminal hydrolase 7;Ubiquitin carboxyl-terminal hydrolase	Downregulated	Downregulated in pN+	0.0497823	-0.786891	17.9925	17.6138	18.1948	NaN	18.6455	17.8962	18.0126	18.3264	19.015	19.3792	16.4317	18.6393	NaN	18.6837	17.7287	20.3247	NaN	18.7173	17.9645	18.3278	20.2791	18.6055	20.0931	18.9505
LAMP1	P11279;P11279-2	Lysosome-associated membrane glycoprotein 1	Downregulated	Downregulated in pN+	0.0325329	-0.786806	23.6416	25.1605	23.9081	23.7952	23.8064	23.8191	23.4568	23.6614	24.0325	23.5953	21.7267	24.9716	23.5234	25.2294	24.7116	25.7204	23.9262	23.5135	23.6526	23.4279	24.4007	23.9993	25.1544	25.9835
HLA-DQA1	Q08AS3;Q5Y7H0;Q30118;A0A0G2JH46;Q5Y7D2;A0A0G2JMH6;A0A140TA34;P01909;P01903;P01906	HLA class II histocompatibility antigen, DQ alpha 1 chain;HLA class II histocompatibility antigen, DR alpha chain;HLA class II histocompatibility antigen, DQ alpha 2 chain	Downregulated	Downregulated in pN+	0.0220123	-0.78019	NaN	NaN	NaN	NaN	17.7541	NaN	NaN	NaN	17.3774	17.569	NaN	NaN	NaN	NaN	17.8013	18.5387	NaN	NaN	NaN	NaN	18.6173	NaN	18.4309	NaN
DBT	P11182;Q5VVL7	Lipoamide acyltransferase component of branched-chain alpha-keto acid dehydrogenase complex, mitochondrial	Downregulated	Downregulated in pN+	0.0422735	-0.770363	16.8786	15.7249	17.3732	NaN	16.9614	16.8823	15.7321	15.0923	17.5507	16.7046	15.9897	17.2873	16.421	17.6528	18.1068	18.6786	17.1133	17.0821	NaN	NaN	16.6327	15.8547	18.0022	17.0213
TRPC6	E9PJN4;Q9Y210-2;Q9Y210-3;Q9Y210;Q70T24;A1A4Z5;Q70T25;Q9HCX4-2;Q9HCX4-3;Q9HCX4	Short transient receptor potential channel 6;Short transient receptor potential channel 7	Downregulated	Downregulated in pN+	0.0357076	-0.766153	NaN	NaN	NaN	17.6066	NaN	NaN	17.4387	NaN	16.6311	17.784	16.6629	18.4357	NaN	17.5875	18.5539	18.3326	18.3696	16.8896	17.6309	NaN	NaN	NaN	18.1267	NaN
SEC13	P55735	Protein SEC13 homolog	Downregulated	Downregulated in pN+	0.04481	-0.741654	16.6155	18.4902	16.583	17.3392	18.2744	17.6495	17.1114	18.1861	NaN	17.7839	17.2529	17.693	17.972	17.9941	17.6444	19.9207	NaN	17.5589	17.2934	18.4103	18.5403	18.0504	19.8954	NaN
SAMHD1	Q9Y3Z3;Q9Y3Z3-4;Q9Y3Z3-3	Deoxynucleoside triphosphate triphosphohydrolase SAMHD1	Downregulated	Downregulated in pN+	0.016914	-0.736085	21.5633	22.2764	21.4939	22.6419	20.7769	22.2093	22.1892	21.8604	22.1965	21.3147	NaN	22.5059	22.5468	21.4605	22.655	23.2367	22.6421	22.3787	22.308	21.5114	23.9822	22.6193	23.7962	22.0056
PABPC1	A0A087WTT1;E7ERJ7;P11940-2;P11940;E7EQV3	Polyadenylate-binding protein;Polyadenylate-binding protein 1	Downregulated	Downregulated in pN+	0.0236214	-0.730169	19.5399	18.9445	19.736	NaN	19.7264	20.2547	19.4829	19.5928	18.6781	NaN	19.379	NaN	21.4588	18.7388	20.1586	NaN	20.3597	20.5879	19.8433	20.3189	21.065	NaN	20.0658	19.5208
VPS11	A0A087WXL6;Q9H270;B7Z879;A0A0G2JS92	Vacuolar protein sorting-associated protein 11 homolog	Downregulated	Downregulated in pN+	0.0110629	-0.715946	18.0385	18.5002	18.3793	18.7879	18.7865	18.2032	18.296	17.4316	19.0897	18.3384	16.8718	19.1022	19.9995	18.6499	18.5648	19.4498	18.3259	18.0404	18.4757	18.3398	19.7757	18.9097	19.7129	19.1792
SLC44A2	Q8IWA5-3;Q8IWA5;Q8IWA5-2	Choline transporter-like protein 2	Downregulated	Downregulated in pN+	0.028249	-0.671576	17.5937	NaN	18.0123	NaN	NaN	NaN	17.5702	NaN	17.2827	17.0443	17.1799	17.5186	NaN	18.3382	NaN	18.6839	NaN	17.4893	18.0091	NaN	NaN	NaN	18.6735	NaN
UBA52	M0R1V7;J3QS39;J3QTR3;F5H6Q2;F5GYU3;F5H2Z3;F5H265;B4DV12;F5H388;F5H747;F5GXK7;J3QKN0;Q5PY61;Q96C32;P62987;P62979;P0CG47;P0CG48;J3QSA3;F5GZ39;M0R1M6;M0R2S1	Ubiquitin-60S ribosomal protein L40;Ubiquitin;60S ribosomal protein L40;Ubiquitin-40S ribosomal protein S27a;Ubiquitin;40S ribosomal protein S27a;Polyubiquitin-B;Ubiquitin;Polyubiquitin-C;Ubiquitin	Downregulated	Downregulated in pN+	0.0297207	-0.639353	22.1211	23.2033	22.1165	22.62	22.1023	21.8804	21.4804	22.755	22.6466	21.6312	20.5025	22.9156	22.6163	22.8367	21.7132	23.4178	23.3324	22.3984	23.1438	22.5639	21.752	23.2154	23.5527	22.1052
TOR2A	Q5JU69	Torsin-2A	Downregulated	Downregulated in pN+	0.036695	-0.633582	17.0654	17.4324	15.9819	18.2069	17.321	16.9573	17.1139	16.9492	16.6993	15.25	NaN	16.8382	18.6335	17.3634	17.1144	17.6489	17.9209	17.2683	17.2947	17.8873	17.7297	16.8612	17.8153	NaN
DNAJA2	O60884	DnaJ homolog subfamily A member 2	Downregulated	Downregulated in pN+	0.0393609	-0.546938	18.6738	NaN	18.4221	NaN	NaN	NaN	17.9885	18.32	17.6246	18.2656	17.5446	18.8552	NaN	19.4255	17.6083	18.6342	18.7531	17.8103	19.2526	19.0785	18.5243	18.6415	18.7519	NaN
CCAR1	Q8IX12-2;Q8IX12;F5H3E1;F5H1H2;F5H2E6;A0A0C4DGG8	Cell division cycle and apoptosis regulator protein 1	Downregulated	Downregulated in pN+	0.0271959	-0.514679	NaN	17.8418	17.2369	NaN	NaN	NaN	NaN	17.8602	17.5412	17.5414	NaN	17.968	18.5058	17.3963	NaN	18.1355	NaN	18.2627	NaN	17.7354	18.5165	NaN	18.4316	NaN
RAB21	Q9UL25	Ras-related protein Rab-21	Downregulated	Downregulated in pN+	0.00899438	-0.445859	20.0874	NaN	19.7515	19.8272	19.8733	20.3145	NaN	NaN	NaN	NaN	NaN	20.2226	20.7981	20.2241	20.8926	19.9732	20.228	20.8338	20.2259	20.5492	20.3253	NaN	20.5037	20.2232
PLOD1	Q02809;Q02809-2;Q5JXB8;Q5JXB7	Procollagen-lysine,2-oxoglutarate 5-dioxygenase 1	Downregulated	Downregulated in pN+	0.0245943	-0.336555	17.6132	NaN	17.6824	17.7577	18.2729	NaN	17.758	17.6621	17.6876	18.3074	17.014	18.2129	18.0504	18.1682	18.1087	NaN	18.2648	18.2231	17.8855	NaN	17.8958	17.9749	NaN	NaN
TFCP2	F8VWL0;Q12800-2;Q12800-3;Q12800-4;Q12800	Alpha-globin transcription factor CP2	Upregulated	Upregulated in pN+	0.0284072	0.398543	NaN	NaN	17.7145	NaN	17.3198	NaN	17.8461	17.818	17.7328	17.2331	NaN	NaN	NaN	17.4928	16.9144	NaN	17.4085	NaN	NaN	NaN	NaN	17.136	17.1093	NaN
EIF5	P55010	Eukaryotic translation initiation factor 5	Upregulated	Upregulated in pN+	0.0154129	0.548838	NaN	NaN	17.103	NaN	17.8638	16.6576	17.1722	17.4436	17.3156	17.4708	17.3222	17.4498	16.5932	16.1953	16.6737	16.3114	16.0365	NaN	17.1604	17.3513	16.8808	NaN	16.7951	NaN
PDLIM5	Q96HC4-7;Q96HC4-4;Q96HC4;Q96HC4-6;D6RAA1;A0A0D9SFW3;D6RGG6;H0Y8Y3;A0A0A0MSP3;Q96HC4-5;Q96HC4-3;Q96HC4-2	PDZ and LIM domain protein 5	Upregulated	Upregulated in pN+	0.0496841	0.555697	19.3781	NaN	19.1392	19.5531	19.5263	18.9124	21.0312	18.4895	19.6037	19.2029	19.9115	19.1273	19.6675	18.8798	19.6193	18.8756	19.543	19.3385	18.7071	19.3934	17.8728	18.6543	18.1174	18.1522
PANX1	Q96RD7-2;Q96RD7	Pannexin-1	Upregulated	Upregulated in pN+	0.0496935	0.56039	20.6338	NaN	19.1965	19.2184	19.982	20.5122	18.7376	19.6858	18.9255	19.4302	19.4376	19.2821	18.6183	20.3968	NaN	18.4226	18.8789	19.6779	19.2356	19.4478	18.5708	18.8919	18.2356	18.5286
PCOLCE	Q15113	Procollagen C-endopeptidase enhancer 1	Upregulated	Upregulated in pN+	0.0477592	0.63435	NaN	16.9721	NaN	NaN	NaN	NaN	17.2789	NaN	NaN	NaN	NaN	16.2453	NaN	NaN	NaN	NaN	NaN	NaN	16.6164	NaN	NaN	16.6118	NaN	NaN
TXNL1	O43396;K7ER96	Thioredoxin-like protein 1	Upregulated	Upregulated in pN+	0.0169133	0.715737	18.7279	18.89	19.2614	19.2899	20.7357	20.2888	20.4737	20.1225	19.2226	20.7297	20.6926	19.5487	19.6798	19.7773	19.2628	19.3743	18.1479	19.1577	19.0011	18.3749	19.4914	19.324	18.5638	NaN
RAB13	P51153	Ras-related protein Rab-13	Upregulated	Upregulated in pN+	0.00516878	0.768749	19.6101	NaN	NaN	18.3919	18.174	NaN	19.0249	18.676	18.4855	18.169	18.8346	18.2991	17.908	NaN	18.3806	17.7616	17.7141	NaN	NaN	NaN	18.0176	NaN	17.233	NaN
ATP5H	O75947-2;O75947;F5H608	ATP synthase subunit d, mitochondrial	Upregulated	Upregulated in pN+	0.0116401	0.787615	21.7711	NaN	NaN	NaN	NaN	NaN	NaN	22.7376	22.0013	22.2692	22.2301	NaN	22.2318	NaN	21.1743	NaN	21.3768	NaN	21.2633	21.3352	21.8833	NaN	20.5232	21.5259
DTD1	Q8TEA8	D-tyrosyl-tRNA(Tyr) deacylase 1	Upregulated	Upregulated in pN+	0.044488	0.793128	NaN	NaN	NaN	NaN	19.7212	19.6556	NaN	NaN	NaN	NaN	19.9519	18.4648	19.2421	19.2425	NaN	NaN	NaN	NaN	NaN	NaN	NaN	NaN	NaN	NaN
CPNE1	F2Z2V0;B0QZ18;Q99829;A6PVH9;H0Y524;Q5JX45;E7ENH5	Copine-1	Upregulated	Upregulated in pN+	0.046962	0.808086	19.4205	17.5113	18.3994	18.5579	19.4255	18.8299	21.0013	19.0812	19.1169	18.1457	20.462	19.4432	19.1552	18.6784	18.8531	17.6373	18.4656	19.0567	17.7923	18.8094	16.8733	17.3915	18.6827	16.7808
APOOL	A0A087WUX8;A0A087WYF7;Q6UXV4	MICOS complex subunit MIC27	Upregulated	Upregulated in pN+	0.0222745	0.864819	20.6838	NaN	18.6015	18.9006	NaN	NaN	18.7699	NaN	NaN	NaN	NaN	18.2646	18.4667	NaN	17.736	18.3215	18.9165	17.7056	18.6701	18.4463	18.7448	18.3718	18.4715	NaN
KIAA1211	F5H1N7;Q6ZU35;A0A1B0GWF1	Uncharacterized protein KIAA1211	Upregulated	Upregulated in pN+	0.0491291	0.872263	NaN	18.2859	17.8525	17.7494	18.7099	17.8983	18.8701	NaN	18.7771	19.6349	NaN	18.1002	17.7645	18.819	18.2889	16.7773	17.3649	17.9988	17.7015	18.5971	16.2544	18.2674	15.2661	NaN
PGM2	Q96G03;E9PD70;E7ENQ8	Phosphoglucomutase-2	Upregulated	Upregulated in pN+	0.0382215	0.895011	NaN	NaN	NaN	NaN	19.4537	19.7927	19.9406	19.1265	18.6479	17.7223	20.0343	18.1225	18.6086	NaN	17.7259	NaN	NaN	19.2466	NaN	18.8331	19.0553	17.5057	NaN	17.7058
MTPN	C9JL85;P58546	Myotrophin	Upregulated	Upregulated in pN+	0.0435277	0.905648	17.626	NaN	NaN	NaN	17.6371	NaN	19.289	18.1704	18.0519	18.4665	20.6243	17.9843	18.6584	17.1363	17.4431	18.0877	NaN	17.0893	17.245	17.6444	16.7585	NaN	18.4181	NaN
NPEPPS	E9PLK3;P55786-2;P55786;H0YCQ5;H0YDG0	Puromycin-sensitive aminopeptidase	Upregulated	Upregulated in pN+	0.0334917	0.941791	18.0007	NaN	16.7122	17.7703	18.6084	18.9719	20.4687	18.8329	18.2278	18.5883	19.7907	17.2899	NaN	16.8991	18.838	NaN	18.0566	18.2115	17.518	18.0532	18.2375	17.1669	NaN	16.2833
CRLF3	Q8IUI8-2	Cytokine receptor-like factor 3	Upregulated	Upregulated in pN+	0.0361222	0.972375	NaN	NaN	NaN	NaN	17.9792	17.072	17.2091	16.0861	17.1622	18.2109	17.7048	15.9778	15.708	NaN	17.2037	16.0405	NaN	NaN	NaN	NaN	NaN	16.9397	NaN	NaN
IGHA2	A0A0G2JMB2		Upregulated	Upregulated in pN+	0.0124927	0.987496	19.7178	20.3576	21.7005	20.5144	20.4289	19.6484	19.4199	19.0953	20.5638	21.5731	21.1029	18.7184	19.5321	20.198	21.1354	19.0689	19.7711	19.174	18.4379	19.4676	17.9059	20.1847	18.295	20.1457
KIAA1468	A0A075B785;Q9P260;Q9P260-2	LisH domain and HEAT repeat-containing protein KIAA1468	Upregulated	Upregulated in pN+	0.00695786	1.03463	NaN	16.9228	NaN	NaN	NaN	NaN	17.0519	17.1151	NaN	16.9465	17.8935	NaN	NaN	NaN	16.2634	NaN	NaN	NaN	16.2903	15.9002	NaN	NaN	NaN	NaN
PECAM1	P16284-3;P16284-2;P16284-6;P16284;P16284-5;P16284-4	Platelet endothelial cell adhesion molecule	Upregulated	Upregulated in pN+	0.016847	1.09342	21.0704	20.3954	20.3933	NaN	20.7563	NaN	NaN	NaN	20.1541	20.4575	NaN	NaN	NaN	19.9097	NaN	20.4388	NaN	18.1498	19.4109	NaN	NaN	19.313	NaN	NaN
ERBB2IP	Q96RT1-7;Q96RT1-6;Q96RT1-4;Q96RT1-5;Q96RT1-3;Q96RT1-9;Q96RT1-2;Q96RT1;Q96RT1-8;B4DIP2	Protein LAP2	Upregulated	Upregulated in pN+	0.0247138	1.15267	19.8811	NaN	NaN	19.2085	18.4286	NaN	18.4686	20.1635	18.4394	20.0638	20.1122	18.3719	20.5621	18.063	18.6727	17.3456	17.3366	17.2707	NaN	19.9145	18.7677	17.6769	17.7794	16.5555
STAT5B	P51692;C9J4I3	Signal transducer and activator of transcription 5B	Upregulated	Upregulated in pN+	0.0479237	1.17925	17.5733	NaN	NaN	NaN	NaN	16.8357	19.7752	15.6551	NaN	17.4169	18.8245	16.4678	NaN	16.0865	16.0499	17.3744	16.0705	17.475	15.521	16.4357	18.2108	NaN	15.8891	15.9288
COPB1	P53618;E9PP73	Coatomer subunit beta	Upregulated	Upregulated in pN+	0.037932	1.18028	17.9958	NaN	NaN	NaN	15.6789	NaN	18.8675	19.3073	18.5019	18.9785	18.1698	NaN	16.7301	NaN	17.3412	16.4851	17.9315	NaN	17.1493	18.1733	16.1752	NaN	NaN	16.2861
ARAP1	Q96P48-3;Q96P48;E7EU13;Q96P48-7;Q96P48-2;Q96P48-4;Q96P48-1;A0A0A0MSJ2;Q96P48-5	Arf-GAP with Rho-GAP domain, ANK repeat and PH domain-containing protein 1	Upregulated	Upregulated in pN+	0.0250189	1.38612	NaN	16.9567	NaN	17.9534	NaN	17.3012	19.0847	16.9591	16.6859	18.6075	19.1163	15.7716	NaN	15.4178	17.3951	NaN	NaN	16.1663	16.1995	18.9385	NaN	NaN	15.2775	16.4097
HPRT1	P00492	Hypoxanthine-guanine phosphoribosyltransferase	Upregulated	Upregulated in pN+	0.0131393	1.46197	17.5073	NaN	NaN	NaN	NaN	NaN	19.6786	17.7686	NaN	NaN	19.0437	16.0494	18.2262	NaN	NaN	NaN	16.6665	17.3501	16.5374	16.4025	16.8921	NaN	18.0029	17.2111
NRGN	Q92686	Neurogranin;NEUG(55-78)	Upregulated	Upregulated in pN+	0.0478232	1.49525	NaN	NaN	NaN	NaN	19.3955	18.5208	18.2784	18.6315	NaN	17.2243	21.158	16.3791	17.3095	18.3295	17.0328	NaN	16.0778	20.1934	16.3303	18.7683	16.1607	17.1468	NaN	NaN
ASAP1	H0YBF7;A0A0A0MRE5;Q9ULH1;Q9ULH1-2;H0YBM4	Arf-GAP with SH3 domain, ANK repeat and PH domain-containing protein 1	Upregulated	Upregulated in pN+	0.0156529	1.52342	18.578	NaN	NaN	18.4239	NaN	NaN	20.2236	18.3819	NaN	18.6405	19.1198	NaN	17.7369	NaN	NaN	NaN	NaN	NaN	NaN	17.7181	NaN	NaN	16.6586	NaN
SLC25A6	P12236	ADP/ATP translocase 3;ADP/ATP translocase 3, N-terminally processed	Upregulated	Upregulated in pN+	0.0142637	1.70882	20.432	19.6393	NaN	NaN	18.2245	NaN	18.4444	22.1034	22.9274	21.6059	21.3324	18.9079	21.4791	18.8001	18.8864	19.2198	18.0545	NaN	17.3273	17.8984	20.1767	18.0028	18.4358	19.3695
AP2A1	O95782-2;O95782	AP-2 complex subunit alpha-1	Upregulated	Upregulated in pN+	0.00580395	1.76466	NaN	NaN	NaN	NaN	NaN	NaN	19.4024	18.3349	18.503	19.8192	19.6048	NaN	18.22	NaN	16.8178	NaN	NaN	18.025	NaN	16.1792	16.7033	NaN	NaN	18.264
KHDRBS1	Q07666-3;Q07666-2;Q07666	KH domain-containing, RNA-binding, signal transduction-associated protein 1	Exclusive pN0	Downregulated in pN+	1	NaN	NaN	NaN	NaN	NaN	NaN	NaN	NaN	NaN	NaN	NaN	NaN	NaN	NaN	NaN	16.1404	NaN	15.9659	18.208	16.7012	16.5969	19.4867	NaN	NaN	16.4422

## Sheet: Sheet 5
Sheet 5. Differentially abundant proteins between pN+ and pN0 saliva samples (p ≤ 0.05; two-sided unpaired Student’s t-test).
Gene names	Majority protein IDs	Protein names	Status (pN+ vs pN0)	Abundance (pN+ vs pN0)	Student's T-test p-value (pN+ vs pN0)	Ratio log2 (pN+ vs pN0)	FMJ_32	FMJ_31	FMJ_29	FMJ_24	FMJ_22	FMJ_14	FMJ_09_2	FMJ_08	FMJ_07	FMJ_06	FMJ_05	FMJ_01	FMJ_04	FMJ_20_2	FMJ_23	FMJ_19	FMJ_26	FMJ_30	FMJ_34	FMJ_02	FMJ_10	FMJ_18	FMJ_33	FMJ_36
							pN+	pN+	pN+	pN+	pN+	pN+	pN+	pN+	pN+	pN+	pN+	pN+	pN+	pN0	pN0	pN0	pN0	pN0	pN0	pN0	pN0	pN0	pN0	pN0
ANPEP	P15144;H0YLZ8	Aminopeptidase N	Downregulated	Downregulated in pN+	0.0171578	-1.9732	NaN	16.9679	NaN	NaN	17.5617	16.7695	16.8949	16.8488	NaN	18.7879	NaN	NaN	NaN	NaN	NaN	NaN	NaN	19.6298	NaN	NaN	NaN	NaN	NaN	18.9268
IVL	P07476	Involucrin	Downregulated	Downregulated in pN+	0.0351458	-1.31119	22.841	20.7456	22.206	21.1179	23.1843	22.1309	21.4982	22.8365	NaN	20.4023	22.706	24.1002	21.2176	22.9328	23.0437	24.3028	21.4404	20.651	22.8895	27.021	24.1429	24.0713	23.893	22.9388
EIF2S1	P05198	Eukaryotic translation initiation factor 2 subunit 1	Downregulated	Downregulated in pN+	0.00702435	-1.17841	NaN	19.3381	19.8801	NaN	NaN	NaN	NaN	NaN	NaN	NaN	NaN	20.3222	19.1878	20.6904	21.0437	21.7508	NaN	NaN	20.717	21.4891	NaN	20.8348	20.52	19.8379
TIGAR	A0A0U1RQD1;Q9NQ88	Fructose-2,6-bisphosphatase TIGAR	Downregulated	Downregulated in pN+	0.0167991	-1.00236	16.1292	NaN	NaN	NaN	NaN	NaN	NaN	16.3535	16.5821	NaN	NaN	NaN	16.5286	NaN	17.7309	NaN	NaN	NaN	NaN	NaN	NaN	NaN	17.0705	NaN
QPCT	B5MCZ9;Q16769-2;Q16769	Glutaminyl-peptide cyclotransferase	Downregulated	Downregulated in pN+	0.0277609	-0.996779	19.3939	18.9462	NaN	NaN	NaN	19.3723	NaN	19.6774	NaN	NaN	NaN	NaN	NaN	NaN	NaN	NaN	20.6532	20.0352	NaN	NaN	NaN	NaN	NaN	NaN
BAG3	O95817	BAG family molecular chaperone regulator 3	Downregulated	Downregulated in pN+	0.0404475	-0.939831	NaN	18.8054	18.5325	19.0469	20.0842	NaN	NaN	18.6475	NaN	NaN	19.8087	NaN	20.0336	20.8702	NaN	20.1673	NaN	NaN	NaN	NaN	NaN	20.2369	NaN	19.6042
PROM1	O43490-5;O43490-3;O43490-4;O43490-6;O43490-7;O43490-2;O43490	Prominin-1	Downregulated	Downregulated in pN+	0.0312935	-0.930701	NaN	18.9158	19.1167	20.4936	20.379	20.6613	NaN	21.1866	20.1253	20.9831	NaN	20.6688	19.6328	NaN	20.864	20.5214	20.1921	22.2661	22.3264	22.0465	NaN	NaN	20.6313	20.3282
TPT1	Q5W0H4;A0A0B4J2C3;P13693	Translationally-controlled tumor protein	Downregulated	Downregulated in pN+	0.00353084	-0.827236	21.5837	21.9919	21.0291	21.4435	21.094	20.6269	21.2128	21.4028	21.0583	22.6814	21.5325	22.8832	22.3679	22.4308	22.4666	23.0561	NaN	21.478	22.5482	21.9585	22.9486	22.6407	22.6117	22.2161
HSPA9	P38646	Stress-70 protein, mitochondrial	Downregulated	Downregulated in pN+	0.000351879	-0.800451	22.3647	21.5822	21.399	22.416	22.3614	21.7125	21.9524	21.2547	22.2609	21.4063	20.948	22.2673	21.0838	22.9596	23.0277	22.7793	22.9458	21.9665	22.0099	22.6211	22.5203	22.514	22.2447	22.6854
ACTR1A	R4GMT0;P61163;A0A1B0GVS3;P42025	Alpha-centractin;Beta-centractin	Downregulated	Downregulated in pN+	0.0234044	-0.781027	21.0941	21.308	20.4454	20.9911	21.1209	21.1579	20.3386	21.1014	NaN	NaN	20.495	20.7162	20.7604	22.2632	21.9836	22.7087	19.4952	21.0096	21.7242	NaN	22.114	22.4179	21.1092	NaN
PA2G4	Q9UQ80-2;Q9UQ80	Proliferation-associated protein 2G4	Downregulated	Downregulated in pN+	0.0234145	-0.74882	NaN	20.1738	NaN	NaN	19.401	19.2731	20.6393	NaN	NaN	NaN	NaN	20.664	19.7864	20.6012	21.1914	21.2687	20.5723	20.0867	NaN	20.4539	20.4546	21.6811	NaN	20.3358
SYNE1	E7ENN3;A0A0C4DG40;Q8NF91-4;Q8NF91;A0A087WYJ5;F5GYQ7;F5H4Q0;F5GXQ8;H0Y325;Q8NF91-5;Q8NF91-6;Q8NF91-10;Q8NF91-8;Q8NF91-2;Q8NF91-7	Nesprin-1	Downregulated	Downregulated in pN+	0.0385192	-0.729691	15.5279	15.2452	NaN	NaN	NaN	NaN	NaN	NaN	NaN	NaN	NaN	NaN	NaN	NaN	16.0741	NaN	NaN	NaN	NaN	NaN	NaN	NaN	NaN	16.1584
PGD	P52209-2;P52209;K7EMN2;K7EM49;K7EPF6	6-phosphogluconate dehydrogenase, decarboxylating	Downregulated	Downregulated in pN+	0.032292	-0.724223	25.0712	25.5929	23.483	24.4881	24.6312	26.0716	25.2399	25.8466	23.2708	23.9357	25.5016	25.706	24.898	25.8851	25.6567	25.9393	25.4886	25.2702	25.6633	27.0935	24.9535	25.3714	25.6142	24.9618
PGM2	Q96G03;E9PD70;E7ENQ8	Phosphoglucomutase-2	Downregulated	Downregulated in pN+	0.0272633	-0.721345	22.5186	21.7156	21.0456	20.9967	21.7822	21.3469	20.5488	21.6776	20.9307	21.3158	20.939	21.0081	21.4873	22.3851	21.8932	22.289	19.8841	21.1042	22.3526	23.2124	21.5223	23.0933	22.7362	22.1117
NCCRP1	Q6ZVX7	F-box only protein 50	Downregulated	Downregulated in pN+	0.035085	-0.709193	23.9905	22.7351	22.2671	21.5296	22.3155	21.5175	23.328	22.4305	22.2244	23.0362	22.818	23.6513	23.3031	23.7837	23.241	24.4674	23.9317	21.6295	23.7018	23.987	23.5221	23.0309	23.7328	22.5129
A2ML1	A8K2U0;H0YGG5;A8K2U0-2	Alpha-2-macroglobulin-like protein 1	Downregulated	Downregulated in pN+	0.0481939	-0.706176	25.6609	24.3287	25.1866	24.257	25.1292	23.8815	25.0271	25.6069	25.8624	25.6295	24.9831	26.1545	24.7658	24.7887	26.6555	26.1186	24.6086	24.2013	27.0251	27.1109	25.8694	25.9916	25.3894	26.2556
DMBT1	Q9UGM3-5;Q9UGM3-3;Q9UGM3;Q9UGM3-7;Q9UGM3-6;Q9UGM3-4;Q9UGM3-8;Q9UGM3-2;Q9UGM3-9	Deleted in malignant brain tumors 1 protein	Downregulated	Downregulated in pN+	0.0349201	-0.690835	26.9431	27.6018	27.5704	27.4545	26.1648	27.1863	27.2278	28.3896	26.2753	27.5952	28.0656	28.5719	26.8136	27.5497	28.3932	27.1313	27.431	27.6881	29.5961	28.3198	29.0094	28.3033	28.1749	27.1148
LTF	E7ER44;P02788;E7EQB2;P02788-2	Lactotransferrin;Lactoferricin-H;Kaliocin-1;Lactoferroxin-A;Lactoferroxin-B;Lactoferroxin-C	Downregulated	Downregulated in pN+	0.0416462	-0.65083	29.9795	29.6836	29.7022	30.7837	29.1013	29.8126	29.8792	29.8091	29.9081	30.6898	28.9596	29.6018	28.3753	29.447	29.8107	29.4176	30.0814	31.3038	31.5022	29.6011	30.9485	29.9516	30.3771	31.5754
LMNA	P02545-2;P02545-6;P02545;P02545-3;Q3BDU5;Q5TCI8;P02545-5;P02545-4	Prelamin-A/C;Lamin-A/C	Downregulated	Downregulated in pN+	0.0485143	-0.643471	26.1319	25.2178	25.142	25.621	24.6933	24.6502	25.5355	25.1569	25.9805	26.0371	24.568	25.7917	24.9249	25.8409	26.5234	26.7807	24.8879	23.8173	26.6878	27.0477	25.5657	26.121	26.2636	26.3082
HSPA8	P11142;E9PKE3;P11142-2;E9PN89;E9PLF4;E9PNE6	Heat shock cognate 71 kDa protein	Downregulated	Downregulated in pN+	0.0054079	-0.624111	26.2461	26.0141	25.9584	25.8619	25.9721	25.9107	26.234	25.9367	25.9485	26.4244	25.1434	26.91	25.6295	26.8281	26.5517	26.5504	26.4988	25.2157	26.7279	27.288	26.218	26.7685	27.2617	27.1168
ALDOC	P09972;A8MVZ9;J3KSV6;J3QKP5;K7EKH5;C9J8F3	Fructose-bisphosphate aldolase C;Fructose-bisphosphate aldolase	Downregulated	Downregulated in pN+	0.0482121	-0.589438	21.2156	21.5349	20.6894	20.4581	19.7931	20.7566	20.9911	22.2084	19.3842	21.643	20.0463	21.5615	20.3758	21.8251	21.0811	22.2763	21.4587	21.1541	20.8444	21.5467	20.8482	21.2198	22.177	21.0706
UBE2V1	Q13404;G3V2F7;I3L0A0;Q13404-8;Q13404-7;Q13404-2;Q13404-1	Ubiquitin-conjugating enzyme E2 variant 1	Downregulated	Downregulated in pN+	0.00394632	-0.585582	22.0885	22.8728	21.4911	21.4907	22.1209	22.0172	22.2683	22.1784	21.6316	20.976	22.2163	21.8631	22.315	22.7441	22.6426	23.0322	23.1926	22.0833	22.4401	22.6584	22.1968	22.1855	22.8697	21.998
HLA-B	Q95365;Q29940;Q29836;Q29718;Q04826;P30685;P30498;P30495;P30493;P30491;P30490;P30488;P30487;P30485;P30484;P30483;P30481;P30480;P30479;P30475;P30466;P30464;P30462;P30461;P30460;P18464;P18463;P03989;P01889	HLA class I histocompatibility antigen, B-38 alpha chain;HLA class I histocompatibility antigen, B-59 alpha chain;HLA class I histocompatibility antigen, B-67 alpha chain;HLA class I histocompatibility antigen, B-82 alpha chain;HLA class I histocompatibility antigen, B-40 alpha chain;HLA class I histocompatibility antigen, B-35 alpha chain;HLA class I histocompatibility antigen, B-78 alpha chain;…	Downregulated	Downregulated in pN+	0.0387746	-0.56732	19.4553	20.0616	NaN	19.2207	18.5116	18.9119	NaN	19.5135	19.9083	NaN	NaN	18.5905	NaN	NaN	NaN	20.174	NaN	19.8089	NaN	20.09	19.7423	19.2642	19.6329	20.1607
MYL12A	J3QRS3;P19105;O14950	Myosin regulatory light chain 12A;Myosin regulatory light chain 12B	Downregulated	Downregulated in pN+	0.0382953	-0.52317	24.7657	25.0997	23.4292	24.7493	24.372	24.7906	24.3057	24.4526	24.3892	24.8991	23.4057	25.0082	23.5883	24.6267	25.1815	25.3006	24.9448	23.8555	24.597	25.3429	24.075	25.4373	25.2337	25.6069
PLTP	P55058-3;P55058-2;P55058;P55058-4	Phospholipid transfer protein	Downregulated	Downregulated in pN+	0.031252	-0.504332	20.3386	NaN	20.9693	NaN	20.776	20.3436	NaN	20.5053	NaN	20.4924	20.8138	21.3549	21.6766	NaN	NaN	NaN	21.4297	21.0962	21.2571	NaN	21.6569	21.1639	21.8076	20.7738
HSPA5	P11021	78 kDa glucose-regulated protein	Downregulated	Downregulated in pN+	0.0377141	-0.490869	25.7806	25.2033	25.3971	25.574	25.8244	25.6286	25.6789	25.2777	25.0966	25.5762	24.1245	25.8357	24.9898	25.6802	25.5462	26.394	25.8745	24.5528	26.0362	26.7486	25.2815	25.7963	26.5041	26.2052
HSPA1B	A0A0G2JIW1;P0DMV9;P0DMV8;P0DMV8-2	Heat shock 70 kDa protein 1B;Heat shock 70 kDa protein 1A	Downregulated	Downregulated in pN+	0.0209778	-0.476833	26.0874	25.8013	25.6424	25.1971	26.2994	25.7839	26.616	25.5867	25.7942	26.0117	25.2481	26.3072	25.9032	25.8977	26.5427	26.6683	27.1797	25.8239	26.477	27.1365	25.4656	26.2391	26.0458	26.3122
EZR	E7EQR4;P15311	Ezrin	Downregulated	Downregulated in pN+	0.0233104	-0.34098	27.8786	27.2832	27.0707	27.3055	26.9927	27.3781	27.2791	27.2582	27.3222	27.5191	26.6006	27.8984	27.2754	27.6551	28.1244	27.9152	27.7407	27.4324	27.5019	27.2221	27.0649	27.6173	27.7421	28.1714
NAV3	H0YI14;H0YHA8;Q8IVL0-3;Q8IVL0-2;Q8IVL0	Neuron navigator 3	Downregulated	Downregulated in pN+	0.0335869	-0.310816	NaN	NaN	NaN	NaN	NaN	NaN	NaN	18.4433	NaN	NaN	NaN	18.643	NaN	18.8679	18.9594	18.8739	NaN	NaN	18.7148	NaN	NaN	NaN	NaN	NaN
EIF4A2	E7EQG2;P60842;Q14240;Q14240-2;J3QLN6;J3QR64;J3KTB5;J3QL43;J3QS69;J3KT12;P60842-2	Eukaryotic initiation factor 4A-I;Eukaryotic initiation factor 4A-II;Eukaryotic initiation factor 4A-II, N-terminally processed	Upregulated	Upregulated in pN+	0.047742	0.556618	21.9704	22.6384	22.2112	21.9577	21.8706	22.7238	22.9455	22.3221	21.6145	23.1081	21.3804	20.8505	22.0851	21.3124	21.2589	20.9014	21.8271	20.9323	21.1645	21.8377	21.826	21.6588	23.0056	NaN
PNP	P00491;G3V2H3;G3V5M2	Purine nucleoside phosphorylase	Upregulated	Upregulated in pN+	0.0302066	0.645168	NaN	21.5411	NaN	21.242	22.4918	22.5065	21.0624	21.1677	NaN	21.5579	22.3066	NaN	22.1469	21.3779	20.9874	21.0149	21.6222	21.2897	20.3653	NaN	NaN	20.5326	21.8912	NaN
CYBB	P04839	Cytochrome b-245 heavy chain	Upregulated	Upregulated in pN+	0.0398432	0.686188	22.2818	24.3681	21.1728	23.4601	23.2887	23.4746	23.5356	22.3795	22.3915	22.0828	NaN	22.4048	NaN	21.4787	22.1489	21.377	22.5145	22.3877	21.3395	22.4823	22.207	22.1603	22.2398	22.9565
BCAP31	P51572;P51572-2	B-cell receptor-associated protein 31	Upregulated	Upregulated in pN+	0.0475733	0.690259	20.6921	22.8336	21.7603	22.4814	21.8876	21.8093	21.0491	NaN	21.5141	19.8889	21.8266	21.2278	21.3804	NaN	21.9769	20.0725	20.5591	21.3586	20.8387	NaN	20.7932	20.6594	20.4536	NaN
HP1BP3	B0QZK4;Q5SWC8;X6RGJ2;Q5SSJ5-2;Q5SSJ5;Q5SSJ5-3	Heterochromatin protein 1-binding protein 3	Upregulated	Upregulated in pN+	0.0415555	0.712447	20.3959	20.0359	19.3107	NaN	20.3752	21.0664	NaN	NaN	NaN	NaN	NaN	NaN	NaN	NaN	NaN	19.0893	NaN	19.5184	19.4588	19.2587	NaN	19.8226	NaN	19.9984
PSMD11	O00231;O00231-2	26S proteasome non-ATPase regulatory subunit 11	Upregulated	Upregulated in pN+	0.0333684	0.742905	20.9076	NaN	NaN	21.2405	21.5538	21.6299	NaN	21.5941	NaN	21.7329	NaN	NaN	22.2237	19.5257	21.0959	21.3736	NaN	NaN	NaN	NaN	NaN	21.0567	20.6041	21.2145
KRT16	CON__P08779;P08779	Keratin, type I cytoskeletal 16	Upregulated	Upregulated in pN+	0.0300346	0.744661	28.1388	27.4507	26.4651	28.9931	27.979	27.9714	29.4825	27.2521	29.2093	28.4054	27.6256	27.1441	28.2284	26.5895	27.2556	27.3433	26.5098	27.0621	26.7695	28.6532	26.795	27.3677	28.2775	27.4779
ACTN1	H9KV75;P12814-2;P12814;P12814-3;P12814-4	Alpha-actinin-1	Upregulated	Upregulated in pN+	0.0279735	0.773585	21.8833	22.1316	21.7007	21.8079	21.8739	22.9809	21.7261	22.0695	21.6565	21.801	NaN	21.2587	NaN	20.4134	20.843	19.1096	20.7617	22.0571	20.4181	22.6289	21.2177	21.6364	21.0618	22.233
LBR	Q14739;C9JES9;C9JXK0	Lamin-B receptor	Upregulated	Upregulated in pN+	0.0258023	1.02346	19.3079	20.088	19.6748	20.3475	21.0272	20.3975	20.1837	20.7117	NaN	NaN	18.8974	19.6032	NaN	18.8852	18.7288	NaN	NaN	20.8878	18.853	16.8746	18.9857	19.4324	NaN	19.356
ARPC4	F8WDD7;F8WCF6;A0A0A6YYG9;P59998;P59998-3;P59998-2;H7C0A3	Actin-related protein 2/3 complex subunit 4	Upregulated	Upregulated in pN+	0.0356037	1.05788	19.9696	21.7245	20.6111	22.436	20.9684	23.8299	22.8223	23.0016	20.4687	21.383	23.3818	20.1024	22.6409	21.4996	20.293	19.6761	22.8285	21.4775	19.5328	20.5159	20.2563	20.3845	20.6542	20.9942
KRT14	CON__P02533;P02533	Keratin, type I cytoskeletal 14	Upregulated	Upregulated in pN+	0.0290962	1.06524	24.518	23.1994	22.7348	24.6815	23.0294	23.6095	25.0408	22.6759	25.1484	24.1354	25.1184	21.3164	23.6232	22.7935	22.8113	20.8015	21.629	22.2443	22.059	23.7644	22.3346	23.7716	24.5441	22.8479
KRT5	CON__P13647;P13647	Keratin, type II cytoskeletal 5	Upregulated	Upregulated in pN+	0.0414483	1.09198	28.0546	27.375	25.722	27.4428	24.5554	25.2664	27.0287	26.15	29.1156	27.5228	26.7288	24.9276	26.0754	25.1595	24.9041	24.8128	23.772	24.9409	25.529	27.8912	25.1909	25.3222	26.6432	26.562
PSMD12	O00232;O00232-2	26S proteasome non-ATPase regulatory subunit 12	Upregulated	Upregulated in pN+	0.0311487	1.10712	21.3203	21.9459	21.899	NaN	NaN	NaN	21.3999	NaN	NaN	23.9152	NaN	NaN	22.3546	21.9091	21.3463	20.8127	NaN	NaN	21.7016	20.0481	NaN	NaN	20.9046	20.5017
JUP	P14923;C9J826;C9JK18;C9JKY1	Junction plakoglobin	Upregulated	Upregulated in pN+	0.019367	1.20621	22.6123	20.7152	20.9208	22.6719	21.634	21.0701	25.0872	21.6956	22.8038	22.4463	23.9994	20.4293	21.1508	21.6592	20.3353	20.3717	21.8495	22.4983	20.4609	21.7043	19.971	20.0434	20.0559	20.8287
PYGL	P06737-2;P06737;E9PK47	Glycogen phosphorylase, liver form;Alpha-1,4 glucan phosphorylase	Upregulated	Upregulated in pN+	0.0199962	1.3173	19.8071	20.7545	21.7469	21.8374	22.6227	23.6931	20.0173	21.327	NaN	23.3856	21.6624	18.9247	21.6684	21.1459	19.1842	19.4845	20.2192	22.0116	19.9673	18.3622	19.2504	20.1892	20.7021	20.9862
CPNE1	A6PVH9;F2Z2V0;B0QZ18;Q99829;E7ENH5;Q5JX56;Q5JX58;Q5JX59;Q5JX60;Q5JX44;Q5JX45	Copine-1	Upregulated	Upregulated in pN+	0.0141963	1.35425	22.0391	21.4705	20.7403	21.3542	22.289	22.9191	21.5075	21.134	21.2345	21.8776	19.5035	19.9264	19.6568	19.5187	20.241	18.1368	22.023	21.5524	19.2772	17.0091	19.4559	20.5742	19.5619	20.9976
ATP5C1	P36542-2;P36542	ATP synthase subunit gamma, mitochondrial	Upregulated	Upregulated in pN+	0.00583869	1.3761	NaN	21.9394	20.449	21.9305	21.3749	21.3884	21.8871	22.3965	NaN	21.3564	21.9999	19.4571	22.0075	22.1114	20.3097	19.2756	20.6472	19.8973	19.3774	NaN	20.488	18.6566	NaN	NaN
DDX1	F1T0B3;A0A087X2G1;Q92499-3;Q92499-2;Q92499	ATP-dependent RNA helicase DDX1	Upregulated	Upregulated in pN+	0.0111718	1.49927	NaN	16.357	NaN	16.9686	18.1897	17.2942	17.3719	17.3971	NaN	NaN	NaN	NaN	18.3852	NaN	NaN	15.4337	NaN	17.1651	NaN	NaN	NaN	15.7952	14.6291	16.5975
ELANE	P08246	Neutrophil elastase	Upregulated	Upregulated in pN+	0.00399506	1.53001	26.5786	26.479	27.8921	27.3551	25.8264	26.6016	25.8861	27.9947	25.1281	25.3917	25.995	24.5189	26.136	26.1111	24.7132	23.8609	27.2889	26.1875	23.8329	24.9142	24.1387	24.422	22.6719	24.23
DDX3X	A0A0D9SFB3;A0A0D9SG12;A0A0D9SF53;O00571-2;O00571	ATP-dependent RNA helicase DDX3X	Upregulated	Upregulated in pN+	0.000699999	1.58927	18.5065	18.6128	NaN	17.2092	19.1404	18.4868	19.7862	18.1108	20.3587	18.7167	NaN	NaN	18.6803	NaN	17.0265	17.0071	NaN	18.0802	NaN	16.4492	16.7223	17.2027	NaN	17.7131
KRT74	CON__Q7RTS7;F8W1S1;Q7RTS7	Keratin, type II cytoskeletal 74	Upregulated	Upregulated in pN+	0.0344351	1.66083	21.0669	19.8969	NaN	21.0552	18.2389	NaN	20.8094	17.3873	21.2212	20.6344	20.17	NaN	19.3618	17.6283	NaN	NaN	NaN	NaN	NaN	18.6814	17.8665	NaN	NaN	19.1173
FDFT1	E9PNM1;P37268-4;P37268-3;P37268-2;P37268-5;P37268	Squalene synthase	Upregulated	Upregulated in pN+	0.0142344	1.92708	NaN	NaN	NaN	NaN	NaN	NaN	NaN	NaN	NaN	20.7525	NaN	21.5686	NaN	18.9142	NaN	19.2951	NaN	NaN	NaN	NaN	NaN	NaN	NaN	19.4911
HIST1H4A	P62805	Histone H4	Upregulated	Upregulated in pN+	0.0131669	2.06791	24.2138	27.9257	26.4328	29.0899	27.2103	29.5893	26.7747	29.0544	26.1889	28.3046	29.3928	22.8453	28.3944	28.5047	25.7275	24.4795	25.9452	27.7309	23.6465	24.1902	25.8075	23.9058	23.8156	24.2371
ATP5J2-PTCD1	C9JJT5;C9JU26;G3V325;P56134-4;P56134-3;P56134-2;P56134	ATP synthase subunit f, mitochondrial	Upregulated	Upregulated in pN+	0.00636571	2.6249	19.2891	20.9198	18.3487	22.8156	22.6718	22.3939	23.1806	21.5322	NaN	NaN	23.3429	NaN	22.9712	20.9852	19.6798	18.553	23.4359	20.0169	17.8301	15.9556	NaN	17.8217	17.9667	18.9721
POSTN	B1ALD9;Q15063-7;Q15063-6;Q15063-4;Q15063-2;Q15063-3;Q15063-5;Q15063	Periostin	Exclusive pN+	Upregulated in pN+	1	NaN	18.9488	NaN	18.6388	NaN	19.5978	19.3244	NaN	18.2491	19.1896	18.6672	NaN	NaN	NaN	NaN	NaN	NaN	NaN	NaN	NaN	NaN	NaN	NaN	NaN	NaN

## Sheet: Sheet 6
Sheet 6. Differentially abundant proteins between malignant cells from primary tumors and lymph nodes (q ≤ 0.05; Student's t-test followed by Benjamini-Hochberg correction).
Gene name	Majority protein IDs	Protein names	Status (Lymph node vs Primary tumor)	Abundance (Lymph node vs Primary tumor)	Student's T-test p-value (Lymph node vs Primary tumor)	Student's T-test q-value (Lymph node vs Primary tumor)	Ratio log2 (Lymph node vs Primary tumor)	M_1159	M_2753	M_3212	M_4326	M_1421	M_3208	M_2008	M_400	M_617	M_3898	M_2053	P_3212	P_1421	P_2753	P_799	P_1159	P_400	P_3208	P_4326	P_3898	P_2008	P_617
								Lymph node	Lymph node	Lymph node	Lymph node	Lymph node	Lymph node	Lymph node	Lymph node	Lymph node	Lymph node	Lymph node	Primary tumor	Primary tumor	Primary tumor	Primary tumor	Primary tumor	Primary tumor	Primary tumor	Primary tumor	Primary tumor	Primary tumor	Primary tumor
TP53I3	Q53FA7	Quinone oxidoreductase PIG3	Exclusive Primary tumor	Downregulated in Lymph node	1	1	NaN	NaN	NaN	NaN	NaN	NaN	NaN	NaN	NaN	NaN	NaN	NaN	NaN	NaN	20.0774	19.8242	NaN	NaN	NaN	NaN	21.5513	NaN	20.5338
CKM	P06732	Creatine kinase M-type;Creatine kinase M-type, N-terminally processed	Exclusive Primary tumor	Downregulated in Lymph node	1	1	NaN	NaN	NaN	NaN	NaN	NaN	NaN	NaN	NaN	NaN	NaN	NaN	NaN	NaN	NaN	NaN	NaN	NaN	NaN	21.2144	21.6069	NaN	20.9248
CLIC4	Q9Y696	Chloride intracellular channel protein 4	Exclusive Primary tumor	Downregulated in Lymph node	1	1	NaN	NaN	NaN	NaN	NaN	NaN	NaN	NaN	NaN	NaN	NaN	NaN	NaN	NaN	21.7343	NaN	NaN	NaN	NaN	NaN	21.0739	NaN	20.6509
EBNA1BP2	H7C2Q8;Q99848	Probable rRNA-processing protein EBP2	Exclusive Primary tumor	Downregulated in Lymph node	1	1	NaN	NaN	NaN	NaN	NaN	NaN	NaN	NaN	NaN	NaN	NaN	NaN	NaN	NaN	NaN	NaN	NaN	20.6595	21.5069	NaN	NaN	NaN	21.1754
KRT33A	CON__Q6NTB9;CON__O76009;O76009	Keratin, type I cuticular Ha3-I	Exclusive Primary tumor	Downregulated in Lymph node	1	1	NaN	NaN	NaN	NaN	NaN	NaN	NaN	NaN	NaN	NaN	NaN	NaN	NaN	NaN	20.8383	NaN	NaN	NaN	NaN	NaN	20.0447	21.5261	NaN
LRRC27	Q9C0I9-4;Q9C0I9-3;Q9C0I9-2;Q9C0I9	Leucine-rich repeat-containing protein 27	Exclusive Primary tumor	Downregulated in Lymph node	1	1	NaN	NaN	NaN	NaN	NaN	NaN	NaN	NaN	NaN	NaN	NaN	NaN	21.3795	NaN	21.8761	NaN	22.9311	NaN	NaN	NaN	NaN	NaN	NaN
MYH7	P12883;P13533	Myosin-7;Myosin-6	Exclusive Primary tumor	Downregulated in Lymph node	1	1	NaN	NaN	NaN	NaN	NaN	NaN	NaN	NaN	NaN	NaN	NaN	NaN	NaN	20.3435	NaN	NaN	NaN	NaN	NaN	21.0489	NaN	NaN	23.8543
PODXL	O00592-2;O00592	Podocalyxin	Exclusive Primary tumor	Downregulated in Lymph node	1	1	NaN	NaN	NaN	NaN	NaN	NaN	NaN	NaN	NaN	NaN	NaN	NaN	NaN	NaN	NaN	20.1793	NaN	NaN	NaN	20.9248	20.3328	NaN	NaN
PPP4C	I3L4X0;H3BV22;H3BTA2;P60510;H3BPN5;H3BVE3	Serine/threonine-protein phosphatase;Serine/threonine-protein phosphatase 4 catalytic subunit	Exclusive Primary tumor	Downregulated in Lymph node	1	1	NaN	NaN	NaN	NaN	NaN	NaN	NaN	NaN	NaN	NaN	NaN	NaN	20.1288	NaN	NaN	19.8351	NaN	NaN	19.8756	NaN	NaN	NaN	NaN
STAT1	P42224-2;J3KPM9	Signal transducer and activator of transcription 1-alpha/beta;Signal transducer and activator of transcription	Exclusive Primary tumor	Downregulated in Lymph node	1	1	NaN	NaN	NaN	NaN	NaN	NaN	NaN	NaN	NaN	NaN	NaN	NaN	NaN	NaN	19.8025	19.6623	NaN	NaN	NaN	NaN	NaN	20.2628	NaN
TCOF1	J3KQ96;E7ETY2;Q13428-2;Q13428-8;Q13428-6;Q13428-7;Q13428;Q13428-3;Q13428-4	Treacle protein	Exclusive Primary tumor	Downregulated in Lymph node	1	1	NaN	NaN	NaN	NaN	NaN	NaN	NaN	NaN	NaN	NaN	NaN	NaN	20.027	NaN	20.6133	NaN	NaN	NaN	20.4326	NaN	NaN	NaN	NaN
ACTA1	P68133;A6NL76	Actin, alpha skeletal muscle	Exclusive Primary tumor	Downregulated in Lymph node	1	1	NaN	NaN	NaN	NaN	NaN	NaN	NaN	NaN	NaN	NaN	NaN	NaN	NaN	20.891	NaN	NaN	NaN	NaN	NaN	NaN	NaN	NaN	22.7696
ACTN2	P35609-2;P35609;F6THM6	Alpha-actinin-2	Exclusive Primary tumor	Downregulated in Lymph node	1	1	NaN	NaN	NaN	NaN	NaN	NaN	NaN	NaN	NaN	NaN	NaN	NaN	NaN	NaN	NaN	NaN	NaN	NaN	NaN	19.2314	NaN	NaN	20.5453
AGT	P01019	Angiotensinogen;Angiotensin-1;Angiotensin-2;Angiotensin-3;Angiotensin-4;Angiotensin 1-9;Angiotensin 1-7;Angiotensin 1-5;Angiotensin 1-4	Exclusive Primary tumor	Downregulated in Lymph node	1	1	NaN	NaN	NaN	NaN	NaN	NaN	NaN	NaN	NaN	NaN	NaN	NaN	NaN	19.5603	NaN	20.0228	NaN	NaN	NaN	NaN	NaN	NaN	NaN
CDV3	Q9UKY7-2;Q9UKY7	Protein CDV3 homolog	Exclusive Primary tumor	Downregulated in Lymph node	1	1	NaN	NaN	NaN	NaN	NaN	NaN	NaN	NaN	NaN	NaN	NaN	NaN	NaN	NaN	NaN	21.1618	NaN	NaN	20.664	NaN	NaN	NaN	NaN
DFFA	O00273-2;O00273;K7ERT1	DNA fragmentation factor subunit alpha	Exclusive Primary tumor	Downregulated in Lymph node	1	1	NaN	NaN	NaN	NaN	NaN	NaN	NaN	NaN	NaN	NaN	NaN	NaN	21.1768	NaN	NaN	NaN	NaN	NaN	NaN	NaN	NaN	21.3127	NaN
FLNC	Q14315-2;Q14315	Filamin-C	Exclusive Primary tumor	Downregulated in Lymph node	1	1	NaN	NaN	NaN	NaN	NaN	NaN	NaN	NaN	NaN	NaN	NaN	NaN	20.6437	NaN	NaN	NaN	NaN	NaN	NaN	NaN	NaN	NaN	20.8126
H6PD	R4GMU1;O95479	GDH/6PGL endoplasmic bifunctional protein;Glucose 1-dehydrogenase;6-phosphogluconolactonase	Exclusive Primary tumor	Downregulated in Lymph node	1	1	NaN	NaN	NaN	NaN	NaN	NaN	NaN	NaN	NaN	NaN	NaN	NaN	NaN	NaN	NaN	NaN	NaN	20.7298	NaN	NaN	20.4131	NaN	NaN
HINT2	Q9BX68	Histidine triad nucleotide-binding protein 2, mitochondrial	Exclusive Primary tumor	Downregulated in Lymph node	1	1	NaN	NaN	NaN	NaN	NaN	NaN	NaN	NaN	NaN	NaN	NaN	NaN	NaN	NaN	20.0238	NaN	NaN	21.063	NaN	NaN	NaN	NaN	NaN
IAH1	H7C5G1;Q2TAA2-2;Q2TAA2	Isoamyl acetate-hydrolyzing esterase 1 homolog	Exclusive Primary tumor	Downregulated in Lymph node	1	1	NaN	NaN	NaN	NaN	NaN	NaN	NaN	NaN	NaN	NaN	NaN	NaN	NaN	NaN	19.8429	19.0334	NaN	NaN	NaN	NaN	NaN	NaN	NaN
IER3IP1	Q9Y5U9	Immediate early response 3-interacting protein 1	Exclusive Primary tumor	Downregulated in Lymph node	1	1	NaN	NaN	NaN	NaN	NaN	NaN	NaN	NaN	NaN	NaN	NaN	NaN	NaN	NaN	NaN	19.6741	NaN	NaN	NaN	NaN	19.1342	NaN	NaN
ITGA5	P08648	Integrin alpha-5;Integrin alpha-5 heavy chain;Integrin alpha-5 light chain	Exclusive Primary tumor	Downregulated in Lymph node	1	1	NaN	NaN	NaN	NaN	NaN	NaN	NaN	NaN	NaN	NaN	NaN	NaN	NaN	NaN	NaN	19.8888	NaN	NaN	20.7821	NaN	NaN	NaN	NaN
ITGAM	P11215;P11215-2	Integrin alpha-M	Exclusive Primary tumor	Downregulated in Lymph node	1	1	NaN	NaN	NaN	NaN	NaN	NaN	NaN	NaN	NaN	NaN	NaN	NaN	NaN	NaN	20.6667	NaN	NaN	NaN	20.0346	NaN	NaN	NaN	NaN
MAP2K1	H3BRW9;Q02750-2;Q02750;G5E9C7;A0A1B0GUL7;P36507	Dual specificity mitogen-activated protein kinase kinase 1;Dual specificity mitogen-activated protein kinase kinase 2	Exclusive Primary tumor	Downregulated in Lymph node	1	1	NaN	NaN	NaN	NaN	NaN	NaN	NaN	NaN	NaN	NaN	NaN	NaN	NaN	NaN	19.996	NaN	NaN	NaN	NaN	NaN	NaN	NaN	17.7671
MYL1	P05976-2;P05976	Myosin light chain 1/3, skeletal muscle isoform	Exclusive Primary tumor	Downregulated in Lymph node	1	1	NaN	NaN	NaN	NaN	NaN	NaN	NaN	NaN	NaN	NaN	NaN	NaN	NaN	NaN	NaN	NaN	NaN	NaN	NaN	21.9082	NaN	NaN	21.5959
NEB	A0A087X1N7;P20929-4;P20929;P20929-3;P20929-2	Nebulin	Exclusive Primary tumor	Downregulated in Lymph node	1	1	NaN	NaN	NaN	NaN	NaN	NaN	NaN	NaN	NaN	NaN	NaN	NaN	NaN	NaN	NaN	NaN	NaN	22.4579	NaN	NaN	NaN	NaN	20.9579
ORC4	CON__Q2YDI2;O43929-2;O43929-3;O43929	Origin recognition complex subunit 4	Exclusive Primary tumor	Downregulated in Lymph node	1	1	NaN	NaN	NaN	NaN	NaN	NaN	NaN	NaN	NaN	NaN	NaN	NaN	19.0003	NaN	NaN	NaN	NaN	18.6739	NaN	NaN	NaN	NaN	NaN
PIGT	Q969N2-2;Q969N2-4;Q969N2-5;Q969N2;H7C2Y2;F6W983;Q969N2-3;Q969N2-6	GPI transamidase component PIG-T	Exclusive Primary tumor	Downregulated in Lymph node	1	1	NaN	NaN	NaN	NaN	NaN	NaN	NaN	NaN	NaN	NaN	NaN	NaN	NaN	18.5958	NaN	16.7093	NaN	NaN	NaN	NaN	NaN	NaN	NaN
PPAN	H7C446;A8MV53;A0A0A6YYI3;A0A0B4J1V8;Q9NQ55-2;Q9NQ55;Q9NQ55-3	Suppressor of SWI4 1 homolog	Exclusive Primary tumor	Downregulated in Lymph node	1	1	NaN	NaN	NaN	NaN	NaN	NaN	NaN	NaN	NaN	NaN	NaN	NaN	22.241	NaN	NaN	NaN	NaN	NaN	20.5878	NaN	NaN	NaN	NaN
SLC8B1	A0A0B4J252;F8VW44;H0YI75;Q6J4K2-2;Q6J4K2	Sodium/potassium/calcium exchanger 6, mitochondrial	Exclusive Primary tumor	Downregulated in Lymph node	1	1	NaN	NaN	NaN	NaN	NaN	NaN	NaN	NaN	NaN	NaN	NaN	NaN	NaN	NaN	NaN	NaN	NaN	NaN	NaN	NaN	19.5898	NaN	19.7586
SYNPO2	H0Y9Y3;Q9UMS6;Q9UMS6-3;Q9UMS6-4;Q9UMS6-2	Synaptopodin-2	Exclusive Primary tumor	Downregulated in Lymph node	1	1	NaN	NaN	NaN	NaN	NaN	NaN	NaN	NaN	NaN	NaN	NaN	NaN	20.8765	NaN	NaN	NaN	NaN	21.2263	NaN	NaN	NaN	NaN	NaN
ATP5J	A8MUH2;P18859;P18859-2	ATP synthase-coupling factor 6, mitochondrial	Exclusive Primary tumor	Downregulated in Lymph node	1	1	NaN	NaN	NaN	NaN	NaN	NaN	NaN	NaN	NaN	NaN	NaN	NaN	NaN	NaN	NaN	NaN	NaN	19.883	NaN	NaN	NaN	NaN	NaN
BRD8	Q9H0E9-3		Exclusive Primary tumor	Downregulated in Lymph node	1	1	NaN	NaN	NaN	NaN	NaN	NaN	NaN	NaN	NaN	NaN	NaN	NaN	NaN	NaN	NaN	NaN	20.9682	NaN	NaN	NaN	NaN	NaN	NaN
CARD9	Q9H257-3;Q9H257-2;Q9H257	Caspase recruitment domain-containing protein 9	Exclusive Primary tumor	Downregulated in Lymph node	1	1	NaN	NaN	NaN	NaN	NaN	NaN	NaN	NaN	NaN	NaN	NaN	NaN	NaN	NaN	NaN	NaN	NaN	NaN	NaN	NaN	22.5583	NaN	NaN
CASQ1	P31415	Calsequestrin-1	Exclusive Primary tumor	Downregulated in Lymph node	1	1	NaN	NaN	NaN	NaN	NaN	NaN	NaN	NaN	NaN	NaN	NaN	NaN	NaN	NaN	NaN	NaN	NaN	NaN	NaN	NaN	NaN	NaN	20.8496
CILP	O75339	Cartilage intermediate layer protein 1;Cartilage intermediate layer protein 1 C1;Cartilage intermediate layer protein 1 C2	Exclusive Primary tumor	Downregulated in Lymph node	1	1	NaN	NaN	NaN	NaN	NaN	NaN	NaN	NaN	NaN	NaN	NaN	NaN	NaN	NaN	NaN	NaN	NaN	NaN	NaN	NaN	NaN	NaN	20.2123
DHTKD1	H7C149;Q96HY7	Probable 2-oxoglutarate dehydrogenase E1 component DHKTD1, mitochondrial	Exclusive Primary tumor	Downregulated in Lymph node	1	1	NaN	NaN	NaN	NaN	NaN	NaN	NaN	NaN	NaN	NaN	NaN	NaN	NaN	NaN	NaN	NaN	NaN	18.8822	NaN	NaN	NaN	NaN	NaN
EFEMP1	A0A0U1RQV3;Q12805-5;Q12805-2;Q12805-4;Q12805-3;Q12805	EGF-containing fibulin-like extracellular matrix protein 1	Exclusive Primary tumor	Downregulated in Lymph node	1	1	NaN	NaN	NaN	NaN	NaN	NaN	NaN	NaN	NaN	NaN	NaN	NaN	NaN	NaN	NaN	NaN	NaN	NaN	NaN	NaN	NaN	NaN	21.9641
EHMT2	A0A0G2JIS2;Q96KQ7-3;Q96KQ7-2;Q96KQ7	Histone-lysine N-methyltransferase EHMT2	Exclusive Primary tumor	Downregulated in Lymph node	1	1	NaN	NaN	NaN	NaN	NaN	NaN	NaN	NaN	NaN	NaN	NaN	NaN	NaN	NaN	NaN	NaN	NaN	NaN	NaN	NaN	NaN	NaN	18.1013
EIF4EBP1	Q13541	Eukaryotic translation initiation factor 4E-binding protein 1	Exclusive Primary tumor	Downregulated in Lymph node	1	1	NaN	NaN	NaN	NaN	NaN	NaN	NaN	NaN	NaN	NaN	NaN	NaN	20.6827	NaN	NaN	NaN	NaN	NaN	NaN	NaN	NaN	NaN	NaN
FAAH2	Q6GMR7	Fatty-acid amide hydrolase 2	Exclusive Primary tumor	Downregulated in Lymph node	1	1	NaN	NaN	NaN	NaN	NaN	NaN	NaN	NaN	NaN	NaN	NaN	NaN	NaN	NaN	NaN	NaN	NaN	NaN	NaN	19.6812	NaN	NaN	NaN
GATM	P50440-2;H0YMX4;P50440-3;P50440	Glycine amidinotransferase, mitochondrial	Exclusive Primary tumor	Downregulated in Lymph node	1	1	NaN	NaN	NaN	NaN	NaN	NaN	NaN	NaN	NaN	NaN	NaN	NaN	NaN	NaN	19.4641	NaN	NaN	NaN	NaN	NaN	NaN	NaN	NaN
GIMAP1-GIMAP5	A0A087WTJ2;Q96F15	GTPase IMAP family member 5	Exclusive Primary tumor	Downregulated in Lymph node	1	1	NaN	NaN	NaN	NaN	NaN	NaN	NaN	NaN	NaN	NaN	NaN	NaN	NaN	20.668	NaN	NaN	NaN	NaN	NaN	NaN	NaN	NaN	NaN
GSDMA	Q96QA5	Gasdermin-A	Exclusive Primary tumor	Downregulated in Lymph node	1	1	NaN	NaN	NaN	NaN	NaN	NaN	NaN	NaN	NaN	NaN	NaN	NaN	NaN	20.7445	NaN	NaN	NaN	NaN	NaN	NaN	NaN	NaN	NaN
GSTM2	E9PHN6;F6XZQ7;P28161-2;P28161;E9PGV1	Glutathione S-transferase Mu 2	Exclusive Primary tumor	Downregulated in Lymph node	1	1	NaN	NaN	NaN	NaN	NaN	NaN	NaN	NaN	NaN	NaN	NaN	NaN	NaN	NaN	18.5946	NaN	NaN	NaN	NaN	NaN	NaN	NaN	NaN
IGKV4-1	P06312	Ig kappa chain V-IV region	Exclusive Primary tumor	Downregulated in Lymph node	1	1	NaN	NaN	NaN	NaN	NaN	NaN	NaN	NaN	NaN	NaN	NaN	NaN	NaN	NaN	NaN	NaN	NaN	NaN	NaN	NaN	NaN	22.6245	NaN
LRRC40	Q9H9A6	Leucine-rich repeat-containing protein 40	Exclusive Primary tumor	Downregulated in Lymph node	1	1	NaN	NaN	NaN	NaN	NaN	NaN	NaN	NaN	NaN	NaN	NaN	NaN	NaN	NaN	NaN	NaN	NaN	20.7166	NaN	NaN	NaN	NaN	NaN
MBOAT7	Q96N66-3;Q96N66-2;Q96N66	Lysophospholipid acyltransferase 7	Exclusive Primary tumor	Downregulated in Lymph node	1	1	NaN	NaN	NaN	NaN	NaN	NaN	NaN	NaN	NaN	NaN	NaN	NaN	NaN	NaN	NaN	NaN	NaN	NaN	20.9587	NaN	NaN	NaN	NaN
MECOM	E7EUL6;A0A0C3SFZ7;E7EQ57;Q03112-5;Q03112-6;Q03112;Q03112-4;Q03112-3	MDS1 and EVI1 complex locus protein EVI1	Exclusive Primary tumor	Downregulated in Lymph node	1	1	NaN	NaN	NaN	NaN	NaN	NaN	NaN	NaN	NaN	NaN	NaN	NaN	NaN	NaN	NaN	NaN	NaN	NaN	NaN	NaN	NaN	NaN	19.4905
MRPL44	Q9H9J2	39S ribosomal protein L44, mitochondrial	Exclusive Primary tumor	Downregulated in Lymph node	1	1	NaN	NaN	NaN	NaN	NaN	NaN	NaN	NaN	NaN	NaN	NaN	NaN	19.2448	NaN	NaN	NaN	NaN	NaN	NaN	NaN	NaN	NaN	NaN
NDUFB4	O95168-2;O95168;F2Z3P9;C9JXQ9	NADH dehydrogenase [ubiquinone] 1 beta subcomplex subunit 4	Exclusive Primary tumor	Downregulated in Lymph node	1	1	NaN	NaN	NaN	NaN	NaN	NaN	NaN	NaN	NaN	NaN	NaN	NaN	NaN	NaN	NaN	NaN	NaN	NaN	NaN	NaN	21.8659	NaN	NaN
OTULIN	Q96BN8	Ubiquitin thioesterase otulin	Exclusive Primary tumor	Downregulated in Lymph node	1	1	NaN	NaN	NaN	NaN	NaN	NaN	NaN	NaN	NaN	NaN	NaN	NaN	NaN	NaN	NaN	NaN	NaN	18.5477	NaN	NaN	NaN	NaN	NaN
PIGR	P01833	Polymeric immunoglobulin receptor;Secretory component	Exclusive Primary tumor	Downregulated in Lymph node	1	1	NaN	NaN	NaN	NaN	NaN	NaN	NaN	NaN	NaN	NaN	NaN	NaN	NaN	NaN	NaN	NaN	NaN	NaN	22.4974	NaN	NaN	NaN	NaN
PRPF4B	H0YDJ3;Q13523	Serine/threonine-protein kinase PRP4 homolog	Exclusive Primary tumor	Downregulated in Lymph node	1	1	NaN	NaN	NaN	NaN	NaN	NaN	NaN	NaN	NaN	NaN	NaN	NaN	NaN	NaN	NaN	NaN	NaN	NaN	NaN	NaN	NaN	NaN	18.9368
RFC1	P35251-2;P35251	Replication factor C subunit 1	Exclusive Primary tumor	Downregulated in Lymph node	1	1	NaN	NaN	NaN	NaN	NaN	NaN	NaN	NaN	NaN	NaN	NaN	NaN	NaN	NaN	NaN	NaN	NaN	18.7315	NaN	NaN	NaN	NaN	NaN
RYR1	P21817-3;P21817-2;P21817;M0R014	Ryanodine receptor 1	Exclusive Primary tumor	Downregulated in Lymph node	1	1	NaN	NaN	NaN	NaN	NaN	NaN	NaN	NaN	NaN	NaN	NaN	NaN	NaN	NaN	NaN	NaN	NaN	NaN	NaN	NaN	NaN	NaN	21.3341
SFRP4	C9JMJ2;Q6FHJ7	Secreted frizzled-related protein 4	Exclusive Primary tumor	Downregulated in Lymph node	1	1	NaN	NaN	NaN	NaN	NaN	NaN	NaN	NaN	NaN	NaN	NaN	NaN	NaN	20.0722	NaN	NaN	NaN	NaN	NaN	NaN	NaN	NaN	NaN
SLC1A4	P43007;P43007-2	Neutral amino acid transporter A	Exclusive Primary tumor	Downregulated in Lymph node	1	1	NaN	NaN	NaN	NaN	NaN	NaN	NaN	NaN	NaN	NaN	NaN	NaN	NaN	NaN	NaN	NaN	NaN	NaN	NaN	NaN	NaN	NaN	18.5172
SMARCD2	J3KMX2;B9EGA3;Q92925-3;Q92925-2;Q92925	SWI/SNF-related matrix-associated actin-dependent regulator of chromatin subfamily D member 2	Exclusive Primary tumor	Downregulated in Lymph node	1	1	NaN	NaN	NaN	NaN	NaN	NaN	NaN	NaN	NaN	NaN	NaN	NaN	19.4361	NaN	NaN	NaN	NaN	NaN	NaN	NaN	NaN	NaN	NaN
TMEM40	Q8WWA1-3;Q8WWA1-2;Q8WWA1	Transmembrane protein 40	Exclusive Primary tumor	Downregulated in Lymph node	1	1	NaN	NaN	NaN	NaN	NaN	NaN	NaN	NaN	NaN	NaN	NaN	NaN	NaN	NaN	NaN	NaN	NaN	NaN	20.782	NaN	NaN	NaN	NaN
TPM3	J3KN67;P06753	Tropomyosin alpha-3 chain	Exclusive Primary tumor	Downregulated in Lymph node	1	1	NaN	NaN	NaN	NaN	NaN	NaN	NaN	NaN	NaN	NaN	NaN	NaN	NaN	NaN	NaN	NaN	NaN	NaN	NaN	25.3655	NaN	NaN	NaN
TRIM73	C9JQH3;I3L0H3;J3KQW6;Q86UV6-2;Q86UV7;Q86UV6	Tripartite motif-containing protein 74;Tripartite motif-containing protein 73	Exclusive Primary tumor	Downregulated in Lymph node	1	1	NaN	NaN	NaN	NaN	NaN	NaN	NaN	NaN	NaN	NaN	NaN	NaN	NaN	NaN	NaN	NaN	23.1981	NaN	NaN	NaN	NaN	NaN	NaN
TTC37	Q6PGP7	Tetratricopeptide repeat protein 37	Exclusive Primary tumor	Downregulated in Lymph node	1	1	NaN	NaN	NaN	NaN	NaN	NaN	NaN	NaN	NaN	NaN	NaN	NaN	NaN	NaN	19.4025	NaN	NaN	NaN	NaN	NaN	NaN	NaN	NaN
AP1S1	P61966;H7C1E4	AP-1 complex subunit sigma-1A	Exclusive Lymph node	Upregulated in Lymph node	1	1	NaN	NaN	NaN	NaN	NaN	NaN	19.4545	NaN	NaN	NaN	NaN	NaN	NaN	NaN	NaN	NaN	NaN	NaN	NaN	NaN	NaN	NaN	NaN
BRF1	Q92994-6;Q92994-4;Q92994-5;Q92994	Transcription factor IIIB 90 kDa subunit	Exclusive Lymph node	Upregulated in Lymph node	1	1	NaN	NaN	NaN	NaN	NaN	NaN	NaN	NaN	NaN	NaN	NaN	21.0154	NaN	NaN	NaN	NaN	NaN	NaN	NaN	NaN	NaN	NaN	NaN
BRINP3	Q76B58-2;Q9C0B6-2;Q76B58;Q9C0B6	BMP/retinoic acid-inducible neural-specific protein 3;BMP/retinoic acid-inducible neural-specific protein 2	Exclusive Lymph node	Upregulated in Lymph node	1	1	NaN	NaN	NaN	NaN	NaN	NaN	NaN	NaN	NaN	NaN	NaN	20.3787	NaN	NaN	NaN	NaN	NaN	NaN	NaN	NaN	NaN	NaN	NaN
C11orf58	E9PRZ9;E9PM92;O00193	Small acidic protein	Exclusive Lymph node	Upregulated in Lymph node	1	1	NaN	NaN	NaN	NaN	NaN	NaN	NaN	NaN	NaN	NaN	20.3804	NaN	NaN	NaN	NaN	NaN	NaN	NaN	NaN	NaN	NaN	NaN	NaN
C1R	F5H2D0;B4DPQ0;P00736	Complement C1r subcomponent;Complement C1r subcomponent heavy chain;Complement C1r subcomponent light chain	Exclusive Lymph node	Upregulated in Lymph node	1	1	NaN	NaN	NaN	NaN	NaN	NaN	NaN	NaN	NaN	NaN	19.3018	NaN	NaN	NaN	NaN	NaN	NaN	NaN	NaN	NaN	NaN	NaN	NaN
CCDC58	C9JQ41		Exclusive Lymph node	Upregulated in Lymph node	1	1	NaN	20.6631	NaN	NaN	NaN	NaN	NaN	NaN	NaN	NaN	NaN	NaN	NaN	NaN	NaN	NaN	NaN	NaN	NaN	NaN	NaN	NaN	NaN
CCT7	Q99832-2	T-complex protein 1 subunit eta	Exclusive Lymph node	Upregulated in Lymph node	1	1	NaN	24.9989	NaN	NaN	NaN	NaN	NaN	NaN	NaN	NaN	NaN	NaN	NaN	NaN	NaN	NaN	NaN	NaN	NaN	NaN	NaN	NaN	NaN
CENPE	A0A087X0P0;Q02224-3;Q02224-2;Q02224	Kinesin-like protein;Centromere-associated protein E	Exclusive Lymph node	Upregulated in Lymph node	1	1	NaN	NaN	NaN	NaN	NaN	NaN	NaN	NaN	NaN	NaN	NaN	26.6678	NaN	NaN	NaN	NaN	NaN	NaN	NaN	NaN	NaN	NaN	NaN
COL15A1	A0A087X0K0;P39059	Collagen alpha-1(XV) chain;Restin;Restin-2;Restin-3;Restin-4	Exclusive Lymph node	Upregulated in Lymph node	1	1	NaN	NaN	NaN	NaN	NaN	NaN	NaN	NaN	NaN	NaN	19.9136	NaN	NaN	NaN	NaN	NaN	NaN	NaN	NaN	NaN	NaN	NaN	NaN
COPS4	D6RAX7;D6RFN0;Q9BT78-2;Q9BT78	COP9 signalosome complex subunit 4	Exclusive Lymph node	Upregulated in Lymph node	1	1	NaN	NaN	NaN	NaN	NaN	NaN	NaN	NaN	NaN	NaN	21.1181	NaN	NaN	NaN	NaN	NaN	NaN	NaN	NaN	NaN	NaN	NaN	NaN
COX7A2	D6RIE3;D6RGV5;H0UI06;P14406	Cytochrome c oxidase subunit 7A2, mitochondrial	Exclusive Lymph node	Upregulated in Lymph node	1	1	NaN	NaN	NaN	NaN	NaN	NaN	NaN	NaN	NaN	NaN	21.5134	NaN	NaN	NaN	NaN	NaN	NaN	NaN	NaN	NaN	NaN	NaN	NaN
CUL1	A0A0C4DGX4;Q13616	Cullin-1	Exclusive Lymph node	Upregulated in Lymph node	1	1	NaN	NaN	NaN	20.8756	NaN	NaN	NaN	NaN	NaN	NaN	NaN	NaN	NaN	NaN	NaN	NaN	NaN	NaN	NaN	NaN	NaN	NaN	NaN
CYBRD1	Q53TN4-3;Q53TN4	Cytochrome b reductase 1	Exclusive Lymph node	Upregulated in Lymph node	1	1	NaN	NaN	24.9337	NaN	NaN	NaN	NaN	NaN	NaN	NaN	NaN	NaN	NaN	NaN	NaN	NaN	NaN	NaN	NaN	NaN	NaN	NaN	NaN
DMRT3	Q9NQL9	Doublesex- and mab-3-related transcription factor 3	Exclusive Lymph node	Upregulated in Lymph node	1	1	NaN	NaN	NaN	NaN	NaN	NaN	NaN	NaN	NaN	19.5246	NaN	NaN	NaN	NaN	NaN	NaN	NaN	NaN	NaN	NaN	NaN	NaN	NaN
ELN	E7EP82;E7ETP7;B3KRT8;G5E950;G3V0G6;E7ENM0;E7EN65;F8WAH6;P15502-11;P15502-8;P15502-7;P15502-6;P15502-12;P15502-13;P15502-5;P15502-2;P15502-1;P15502-4;P15502-10;P15502;P15502-9	Elastin	Exclusive Lymph node	Upregulated in Lymph node	1	1	NaN	NaN	NaN	NaN	NaN	NaN	NaN	NaN	NaN	NaN	20.9293	NaN	NaN	NaN	NaN	NaN	NaN	NaN	NaN	NaN	NaN	NaN	NaN
EML3	H7C355;G3V195;B7WPE2;Q32P44	Echinoderm microtubule-associated protein-like 3	Exclusive Lymph node	Upregulated in Lymph node	1	1	NaN	NaN	NaN	NaN	NaN	NaN	NaN	NaN	20.5889	NaN	NaN	NaN	NaN	NaN	NaN	NaN	NaN	NaN	NaN	NaN	NaN	NaN	NaN
EPN1	Q9Y6I3-3;Q9Y6I3;Q9Y6I3-1	Epsin-1	Exclusive Lymph node	Upregulated in Lymph node	1	1	NaN	NaN	NaN	NaN	NaN	NaN	NaN	NaN	NaN	NaN	19.5634	NaN	NaN	NaN	NaN	NaN	NaN	NaN	NaN	NaN	NaN	NaN	NaN
ERBB2	B4DTR1;P04626-5;P04626-4;P04626;J3QLU9;P04626-3;P04626-2;P04626-6	Receptor protein-tyrosine kinase;Receptor tyrosine-protein kinase erbB-2	Exclusive Lymph node	Upregulated in Lymph node	1	1	NaN	NaN	NaN	NaN	NaN	NaN	NaN	NaN	NaN	21.4077	NaN	NaN	NaN	NaN	NaN	NaN	NaN	NaN	NaN	NaN	NaN	NaN	NaN
FAM126B	C9JTA1;Q8IXS8	Protein FAM126B	Exclusive Lymph node	Upregulated in Lymph node	1	1	NaN	NaN	NaN	NaN	NaN	NaN	NaN	NaN	NaN	NaN	NaN	20.2337	NaN	NaN	NaN	NaN	NaN	NaN	NaN	NaN	NaN	NaN	NaN
FAM21C	J3KP36;A0A0A0MR88;A0A096LPC5;Q9Y4E1-5;Q9Y4E1-3;Q9Y4E1-6;Q9Y4E1-2;Q9Y4E1;Q9Y4E1-4;A0A087WYF6;F8W7U3;E7ESD2;Q641Q2-2;Q641Q2	WASH complex subunit FAM21C;WASH complex subunit FAM21A	Exclusive Lymph node	Upregulated in Lymph node	1	1	NaN	NaN	NaN	NaN	NaN	NaN	NaN	NaN	NaN	NaN	NaN	19.4753	NaN	NaN	NaN	NaN	NaN	NaN	NaN	NaN	NaN	NaN	NaN
FAM83A	Q86UY5-2;Q86UY5-3;Q86UY5	Protein FAM83A	Exclusive Lymph node	Upregulated in Lymph node	1	1	NaN	NaN	20.9087	NaN	NaN	NaN	NaN	NaN	NaN	NaN	NaN	NaN	NaN	NaN	NaN	NaN	NaN	NaN	NaN	NaN	NaN	NaN	NaN
FAM98B	Q52LJ0;Q52LJ0-2	Protein FAM98B	Exclusive Lymph node	Upregulated in Lymph node	1	1	NaN	NaN	NaN	NaN	NaN	NaN	NaN	NaN	NaN	NaN	NaN	19.139	NaN	NaN	NaN	NaN	NaN	NaN	NaN	NaN	NaN	NaN	NaN
GBA2	Q9HCG7-2;Q9HCG7	Non-lysosomal glucosylceramidase	Exclusive Lymph node	Upregulated in Lymph node	1	1	NaN	NaN	NaN	NaN	NaN	NaN	NaN	21.3895	NaN	NaN	NaN	NaN	NaN	NaN	NaN	NaN	NaN	NaN	NaN	NaN	NaN	NaN	NaN
HIST2H2BD	Q6DRA6;Q6DN03	Putative histone H2B type 2-D;Putative histone H2B type 2-C	Exclusive Lymph node	Upregulated in Lymph node	1	1	NaN	NaN	NaN	NaN	NaN	NaN	NaN	NaN	NaN	NaN	21.1798	NaN	NaN	NaN	NaN	NaN	NaN	NaN	NaN	NaN	NaN	NaN	NaN
HLA-DPB1	A0A182DWF4;A0A140T8Z3;A0A0G2JJV3;A0A0G2JII1;H0Y7G7;A0A182DWG2;A0A140T9P1;A0A140T9A5;A0A140T976;A0A140T966;A0A140T8Z7;H0Y5P2;A0A182DWF5;A0A140T9Y0;A0A140T9Q1;A0A140T9P7;A0A140T9I3;A0A140T928;Q5EP54;P04440	HLA class II histocompatibility antigen, DP beta 1 chain	Exclusive Lymph node	Upregulated in Lymph node	1	1	NaN	NaN	NaN	NaN	NaN	NaN	NaN	NaN	NaN	20.2264	NaN	NaN	NaN	NaN	NaN	NaN	NaN	NaN	NaN	NaN	NaN	NaN	NaN
HOOK1	Q9UJC3-2;Q9UJC3	Protein Hook homolog 1	Exclusive Lymph node	Upregulated in Lymph node	1	1	NaN	NaN	NaN	NaN	NaN	NaN	NaN	NaN	NaN	NaN	NaN	19.9855	NaN	NaN	NaN	NaN	NaN	NaN	NaN	NaN	NaN	NaN	NaN
IGFBP3	A6XND1;A6XND0;P17936;P17936-2;C9JMX4;H0Y485;H0Y5K2;B3KWK7	Insulin-like growth factor-binding protein 3	Exclusive Lymph node	Upregulated in Lymph node	1	1	NaN	NaN	NaN	NaN	NaN	NaN	21.173	NaN	NaN	NaN	NaN	NaN	NaN	NaN	NaN	NaN	NaN	NaN	NaN	NaN	NaN	NaN	NaN
ITGB6	A0A087WXP3;E9PEE8;P18564;P18564-2	Integrin beta;Integrin beta-6	Exclusive Lymph node	Upregulated in Lymph node	1	1	NaN	NaN	NaN	NaN	NaN	NaN	NaN	NaN	NaN	NaN	NaN	22.3547	NaN	NaN	NaN	NaN	NaN	NaN	NaN	NaN	NaN	NaN	NaN
KIF14	Q15058	Kinesin-like protein KIF14	Exclusive Lymph node	Upregulated in Lymph node	1	1	NaN	NaN	NaN	NaN	NaN	NaN	NaN	NaN	NaN	NaN	NaN	25.1913	NaN	NaN	NaN	NaN	NaN	NaN	NaN	NaN	NaN	NaN	NaN
KRT35	CON__Q92764;C4AM86;Q92764	Keratin, type I cuticular Ha5	Exclusive Lymph node	Upregulated in Lymph node	1	1	NaN	NaN	NaN	NaN	NaN	NaN	NaN	NaN	NaN	NaN	NaN	23.3703	NaN	NaN	NaN	NaN	NaN	NaN	NaN	NaN	NaN	NaN	NaN
KRT36	CON__O76013;O76013-2;O76013	Keratin, type I cuticular Ha6	Exclusive Lymph node	Upregulated in Lymph node	1	1	NaN	NaN	NaN	NaN	NaN	NaN	NaN	NaN	NaN	NaN	NaN	29.4391	NaN	NaN	NaN	NaN	NaN	NaN	NaN	NaN	NaN	NaN	NaN
LRP1	Q07954	Prolow-density lipoprotein receptor-related protein 1;Low-density lipoprotein receptor-related protein 1 85 kDa subunit;Low-density lipoprotein receptor-related protein 1 515 kDa subunit;Low-density lipoprotein receptor-related protein 1 intracellular domain	Exclusive Lymph node	Upregulated in Lymph node	1	1	NaN	NaN	NaN	NaN	NaN	NaN	NaN	NaN	NaN	NaN	19.8203	NaN	NaN	NaN	NaN	NaN	NaN	NaN	NaN	NaN	NaN	NaN	NaN
MX2	P20592	Interferon-induced GTP-binding protein Mx2	Exclusive Lymph node	Upregulated in Lymph node	1	1	NaN	NaN	NaN	NaN	NaN	19.6771	NaN	NaN	NaN	NaN	NaN	NaN	NaN	NaN	NaN	NaN	NaN	NaN	NaN	NaN	NaN	NaN	NaN
MXRA5	Q9NR99	Matrix-remodeling-associated protein 5	Exclusive Lymph node	Upregulated in Lymph node	1	1	NaN	NaN	NaN	NaN	NaN	NaN	NaN	NaN	NaN	NaN	18.9152	NaN	NaN	NaN	NaN	NaN	NaN	NaN	NaN	NaN	NaN	NaN	NaN
MXRA7	Q6ZR64;P84157-2;P84157-3;P84157	Matrix-remodeling-associated protein 7	Exclusive Lymph node	Upregulated in Lymph node	1	1	NaN	NaN	NaN	NaN	20.3759	NaN	NaN	NaN	NaN	NaN	NaN	NaN	NaN	NaN	NaN	NaN	NaN	NaN	NaN	NaN	NaN	NaN	NaN
NPIPA5	H0YEP2;H0YFN8;H0YH09;A0A0J9YYG0;A0A0J9YW65;A0A0J9YW10;F8WB45;H0YF59;H0YED6;E9PNS9;E9PJ88;A0A0B4J2F6;E9PNV8;A0A0J9YW05;A0A0B4J1W7;E9PKD4-2;Q9UND3;F8WFD2;E9PKD4;P0DM63;E9PJI5;E9PIF3	Nuclear pore complex-interacting protein family member A5;Nuclear pore complex-interacting protein family member A1;Nuclear pore complex-interacting protein family member A3;Nuclear pore complex-interacting protein family member A8;Nuclear pore complex-interacting protein family member A7;Nuclear pore complex-interacting protein family member A2	Exclusive Lymph node	Upregulated in Lymph node	1	1	NaN	NaN	NaN	NaN	NaN	NaN	NaN	NaN	NaN	NaN	NaN	19.7096	NaN	NaN	NaN	NaN	NaN	NaN	NaN	NaN	NaN	NaN	NaN
PCNT	O95613-2;O95613	Pericentrin	Exclusive Lymph node	Upregulated in Lymph node	1	1	NaN	NaN	NaN	NaN	NaN	NaN	NaN	20.3208	NaN	NaN	NaN	NaN	NaN	NaN	NaN	NaN	NaN	NaN	NaN	NaN	NaN	NaN	NaN
PPWD1	D6RB19;D6RHV0;F5H7P7;Q96BP3	Peptidylprolyl isomerase domain and WD repeat-containing protein 1	Exclusive Lymph node	Upregulated in Lymph node	1	1	NaN	NaN	NaN	NaN	NaN	NaN	NaN	NaN	20.8017	NaN	NaN	NaN	NaN	NaN	NaN	NaN	NaN	NaN	NaN	NaN	NaN	NaN	NaN
RASAL3	Q86YV0-2;Q86YV0	RAS protein activator like-3	Exclusive Lymph node	Upregulated in Lymph node	1	1	NaN	NaN	NaN	NaN	NaN	NaN	NaN	NaN	21.6414	NaN	NaN	NaN	NaN	NaN	NaN	NaN	NaN	NaN	NaN	NaN	NaN	NaN	NaN
SETD2	Q9BYW2	Histone-lysine N-methyltransferase SETD2	Exclusive Lymph node	Upregulated in Lymph node	1	1	NaN	NaN	NaN	NaN	NaN	NaN	NaN	NaN	NaN	NaN	NaN	21.4981	NaN	NaN	NaN	NaN	NaN	NaN	NaN	NaN	NaN	NaN	NaN
SIGLEC1	H7C0M6;Q9BZZ2-2;Q9BZZ2-3;Q9BZZ2	Sialoadhesin	Exclusive Lymph node	Upregulated in Lymph node	1	1	NaN	NaN	NaN	NaN	NaN	NaN	NaN	NaN	NaN	NaN	19.2543	NaN	NaN	NaN	NaN	NaN	NaN	NaN	NaN	NaN	NaN	NaN	NaN
SLC12A2	G3XAL9;P55011-3;P55011	Solute carrier family 12 member 2	Exclusive Lymph node	Upregulated in Lymph node	1	1	NaN	NaN	NaN	NaN	21.3712	NaN	NaN	NaN	NaN	NaN	NaN	NaN	NaN	NaN	NaN	NaN	NaN	NaN	NaN	NaN	NaN	NaN	NaN
SLC4A1	P02730-2;P02730	Band 3 anion transport protein	Exclusive Lymph node	Upregulated in Lymph node	1	1	NaN	NaN	NaN	NaN	NaN	NaN	NaN	NaN	19.0211	NaN	NaN	NaN	NaN	NaN	NaN	NaN	NaN	NaN	NaN	NaN	NaN	NaN	NaN
TBXAS1	A0A0A0MSK3;Q53F23;A0A0C4DH47;P24557-4;P24557-2;P24557;P24557-3	Thromboxane-A synthase	Exclusive Lymph node	Upregulated in Lymph node	1	1	NaN	NaN	NaN	NaN	NaN	NaN	NaN	NaN	NaN	NaN	18.4242	NaN	NaN	NaN	NaN	NaN	NaN	NaN	NaN	NaN	NaN	NaN	NaN
TRAJ56	A0A075B6Z2		Exclusive Lymph node	Upregulated in Lymph node	1	1	NaN	NaN	NaN	NaN	33.5631	NaN	NaN	NaN	NaN	NaN	NaN	NaN	NaN	NaN	NaN	NaN	NaN	NaN	NaN	NaN	NaN	NaN	NaN
TTC38	H7C089;Q5R3I4	Tetratricopeptide repeat protein 38	Exclusive Lymph node	Upregulated in Lymph node	1	1	NaN	NaN	NaN	NaN	NaN	NaN	NaN	NaN	NaN	NaN	NaN	18.9779	NaN	NaN	NaN	NaN	NaN	NaN	NaN	NaN	NaN	NaN	NaN
UNC13B	A0A1B0GUS7		Exclusive Lymph node	Upregulated in Lymph node	1	1	NaN	NaN	NaN	21.3811	NaN	NaN	NaN	NaN	NaN	NaN	NaN	NaN	NaN	NaN	NaN	NaN	NaN	NaN	NaN	NaN	NaN	NaN	NaN
AKR1C3	A0A0A0MSS8;P42330;S4R3Z2	Aldo-keto reductase family 1 member C3	Exclusive Lymph node	Upregulated in Lymph node	1	1	NaN	NaN	NaN	NaN	NaN	NaN	21.7426	NaN	NaN	20.7649	NaN	NaN	NaN	NaN	NaN	NaN	NaN	NaN	NaN	NaN	NaN	NaN	NaN
BIN2	S4R418;F5H0W4;A0A0A0MT10;A0A087X188;Q9UBW5-2;Q9UBW5	Bridging integrator 2	Exclusive Lymph node	Upregulated in Lymph node	1	1	NaN	NaN	NaN	NaN	NaN	NaN	18.7294	NaN	20.2399	NaN	NaN	NaN	NaN	NaN	NaN	NaN	NaN	NaN	NaN	NaN	NaN	NaN	NaN
CA6	F8W148;P23280-3;P23280;P23280-2	Carbonic anhydrase 6	Exclusive Lymph node	Upregulated in Lymph node	1	1	NaN	20.3302	NaN	NaN	NaN	NaN	NaN	17.4042	NaN	NaN	NaN	NaN	NaN	NaN	NaN	NaN	NaN	NaN	NaN	NaN	NaN	NaN	NaN
CCDC7	A0A0A6YYA4;A0A1B0GWZ1		Exclusive Lymph node	Upregulated in Lymph node	1	1	NaN	22.2138	NaN	NaN	NaN	23.2111	NaN	NaN	NaN	NaN	NaN	NaN	NaN	NaN	NaN	NaN	NaN	NaN	NaN	NaN	NaN	NaN	NaN
DHRS1	H0YNC2;Q96LJ7	Dehydrogenase/reductase SDR family member 1	Exclusive Lymph node	Upregulated in Lymph node	1	1	NaN	NaN	NaN	NaN	NaN	NaN	NaN	18.896	NaN	NaN	NaN	18.6507	NaN	NaN	NaN	NaN	NaN	NaN	NaN	NaN	NaN	NaN	NaN
FLAD1	Q5T196;Q8NFF5-4;Q8NFF5-5;Q8NFF5-3;Q8NFF5-2;Q8NFF5	FAD synthase;Molybdenum cofactor biosynthesis protein-like region;FAD synthase region	Exclusive Lymph node	Upregulated in Lymph node	1	1	NaN	NaN	NaN	20.3705	NaN	NaN	NaN	NaN	NaN	NaN	NaN	19.9403	NaN	NaN	NaN	NaN	NaN	NaN	NaN	NaN	NaN	NaN	NaN
GGT5	P36269-2;P36269;P36269-3	Gamma-glutamyltransferase 5;Gamma-glutamyltransferase 5 heavy chain;Gamma-glutamyltransferase 5 light chain	Exclusive Lymph node	Upregulated in Lymph node	1	1	NaN	NaN	NaN	NaN	20.5371	NaN	NaN	NaN	NaN	NaN	20.5607	NaN	NaN	NaN	NaN	NaN	NaN	NaN	NaN	NaN	NaN	NaN	NaN
KLK13	Q9UKR3	Kallikrein-13	Exclusive Lymph node	Upregulated in Lymph node	1	1	NaN	NaN	NaN	NaN	NaN	NaN	NaN	22.0576	NaN	NaN	NaN	21.065	NaN	NaN	NaN	NaN	NaN	NaN	NaN	NaN	NaN	NaN	NaN
MYO1G	B0I1T2-3;B0I1T2-4;B0I1T2	Unconventional myosin-Ig;Minor histocompatibility antigen HA-2	Exclusive Lymph node	Upregulated in Lymph node	1	1	NaN	NaN	NaN	NaN	NaN	NaN	NaN	19.2738	NaN	NaN	19.5942	NaN	NaN	NaN	NaN	NaN	NaN	NaN	NaN	NaN	NaN	NaN	NaN
PDK3	Q15120;Q15120-2	[Pyruvate dehydrogenase (acetyl-transferring)] kinase isozyme 3, mitochondrial	Exclusive Lymph node	Upregulated in Lymph node	1	1	NaN	NaN	NaN	19.5682	NaN	NaN	NaN	NaN	21.2784	NaN	NaN	NaN	NaN	NaN	NaN	NaN	NaN	NaN	NaN	NaN	NaN	NaN	NaN
USMG5	Q96IX5	Up-regulated during skeletal muscle growth protein 5	Exclusive Lymph node	Upregulated in Lymph node	1	1	NaN	NaN	NaN	NaN	19.5511	NaN	NaN	NaN	NaN	NaN	19.998	NaN	NaN	NaN	NaN	NaN	NaN	NaN	NaN	NaN	NaN	NaN	NaN
DST	Q03001-3;Q6P0N6;Q03001-9	Dystonin	Exclusive Lymph node	Upregulated in Lymph node	1	1	NaN	NaN	21.6489	NaN	22.4678	NaN	NaN	NaN	NaN	NaN	NaN	20.7416	NaN	NaN	NaN	NaN	NaN	NaN	NaN	NaN	NaN	NaN	NaN
MRPL37	S4R369;Q9BZE1	39S ribosomal protein L37, mitochondrial	Exclusive Lymph node	Upregulated in Lymph node	1	1	NaN	NaN	NaN	20.1758	NaN	NaN	NaN	19.3499	20.1318	NaN	NaN	NaN	NaN	NaN	NaN	NaN	NaN	NaN	NaN	NaN	NaN	NaN	NaN
PON2	J3QT77;A0A0J9YYG4;A0A0J9YXF2;Q15165-3;Q15165-1;Q15165	Serum paraoxonase/arylesterase 2	Exclusive Lymph node	Upregulated in Lymph node	1	1	NaN	NaN	21.3343	NaN	NaN	NaN	NaN	NaN	NaN	21.2762	20.8799	NaN	NaN	NaN	NaN	NaN	NaN	NaN	NaN	NaN	NaN	NaN	NaN
RABEP2	B4DHR0;Q9H5N1-2;Q9H5N1	Rab GTPase-binding effector protein 2	Exclusive Lymph node	Upregulated in Lymph node	1	1	NaN	NaN	NaN	NaN	21.1736	NaN	20.6141	NaN	20.9209	NaN	NaN	NaN	NaN	NaN	NaN	NaN	NaN	NaN	NaN	NaN	NaN	NaN	NaN
SPINT1	H3BR01;H3BMB6;H3BVD9;O43278-2;O43278;H3BNW5;H3BTQ8	Kunitz-type protease inhibitor 1	Exclusive Lymph node	Upregulated in Lymph node	1	1	NaN	19.9267	NaN	NaN	NaN	19.8856	NaN	20.4124	NaN	NaN	19.5206	NaN	NaN	NaN	NaN	NaN	NaN	NaN	NaN	NaN	NaN	NaN	NaN

## Sheet: Sheet 7
Sheet 7. Differentially abundant proteins between non-malignant cells from primary tumors and lymph nodes (q ≤ 0.05; Student's t-test followed by Benjamini-Hochberg correction).
Gene names	Majority protein IDs	Protein names	Status (Lymph node vs Primary tumor)	Abundance (Lymph node vs Primary tumor)	Student's T-test p-value (Lymph node vs Primary tumor)	Student's T-test q-value (Lymph node vs Primary tumor)	Ratio log2 (Lymph node vs Primary tumor)	E_2875	E_3898	E_5199	E_3371	E_3208	E_1130	E_3212	E_2730	E_799	E_636	E_4326	E_4417	E_4867	E_400	E_1159	E_5214	E_2008	E_617	E_2233	E_949	E_2812	E_3033	E_1421	E_2753	E_1347	E_2097	E_4955	L_2097	L_3212	L_2233	L_1347	L_3371	L_636	L_3033	L_5214	L_1130	L_1421	L_949	L_2812	L_4867	L_2053	L_3208
								Primary tumor	Primary tumor	Primary tumor	Primary tumor	Primary tumor	Primary tumor	Primary tumor	Primary tumor	Primary tumor	Primary tumor	Primary tumor	Primary tumor	Primary tumor	Primary tumor	Primary tumor	Primary tumor	Primary tumor	Primary tumor	Primary tumor	Primary tumor	Primary tumor	Primary tumor	Primary tumor	Primary tumor	Primary tumor	Primary tumor	Primary tumor	Lymph node	Lymph node	Lymph node	Lymph node	Lymph node	Lymph node	Lymph node	Lymph node	Lymph node	Lymph node	Lymph node	Lymph node	Lymph node	Lymph node	Lymph node
RPEL1	Q2QD12	Ribulose-phosphate 3-epimerase-like protein 1	Downregulated	Downregulated in Lymph node	0.00801927	0.0299999	-1.77452	23.7368	23.6005	22.5699	22.5394	NaN	23.3343	23.5197	NaN	NaN	22.1333	22.2499	23.7562	23.2334	NaN	23.565	22.811	22.4968	21.0212	23.2168	25.1925	23.5453	23.1212	23.8048	24.021	22.9262	24.1893	23.7222	21.6745	NaN	NaN	NaN	NaN	NaN	NaN	NaN	NaN	NaN	NaN	NaN	NaN	NaN	NaN
PLOD1	Q02809;Q02809-2	Procollagen-lysine,2-oxoglutarate 5-dioxygenase 1	Downregulated	Downregulated in Lymph node	0.00131319	0.00692332	-1.40976	22.0092	22.2797	NaN	21.4286	22.5428	21.8069	21.2138	20.8353	NaN	21.7943	20.9154	20.7556	20.7218	NaN	NaN	NaN	NaN	21.3864	21.292	21.7641	21.2933	NaN	21.6949	21.1933	21.6944	21.7172	22.0152	NaN	NaN	NaN	NaN	NaN	NaN	NaN	NaN	20.5418	19.6741	NaN	NaN	NaN	NaN	NaN
TRIM6	E9PFM0;B2RNG4;Q9C030;Q9C030-2	Tripartite motif-containing protein 6	Downregulated	Downregulated in Lymph node	0.0078153	0.0293851	-1.45983	20.9267	21.9076	20.8066	20.6288	NaN	21.0113	21.3878	NaN	NaN	20.8205	NaN	20.626	20.8864	NaN	NaN	NaN	NaN	20.8675	NaN	23.3062	20.9578	NaN	21.2276	20.7501	21.0015	NaN	20.8721	NaN	NaN	NaN	NaN	NaN	NaN	NaN	NaN	NaN	NaN	NaN	NaN	NaN	NaN	NaN
PGLYRP2	Q96PD5;Q96PD5-2	N-acetylmuramoyl-L-alanine amidase	Downregulated	Downregulated in Lymph node	0.00808248	0.030189	-0.512826	20.0841	NaN	NaN	20.1642	19.9267	NaN	20.4508	19.9279	19.9632	NaN	NaN	NaN	NaN	NaN	NaN	NaN	NaN	20.3631	NaN	20.3518	NaN	NaN	NaN	NaN	NaN	NaN	20.0074	NaN	NaN	NaN	NaN	19.5795	NaN	NaN	NaN	NaN	NaN	19.6703	NaN	NaN	NaN	NaN
IKBIP	Q70UQ0-2;Q70UQ0	Inhibitor of nuclear factor kappa-B kinase-interacting protein	Downregulated	Downregulated in Lymph node	0.00130516	0.00689624	-0.781822	20.8238	20.286	NaN	NaN	NaN	NaN	20.2956	NaN	NaN	NaN	NaN	NaN	20.3111	NaN	NaN	NaN	NaN	NaN	NaN	NaN	NaN	NaN	20.3366	20.5445	NaN	NaN	20.581	NaN	19.6959	NaN	NaN	NaN	NaN	NaN	NaN	NaN	NaN	NaN	NaN	NaN	NaN	NaN
RAB31	Q13636;J3QR51;Q9UL26	Ras-related protein Rab-31;Ras-related protein Rab-22A	Downregulated	Downregulated in Lymph node	0.00378395	0.0164247	-1.41204	20.9112	21.3672	NaN	NaN	NaN	NaN	NaN	NaN	NaN	NaN	NaN	NaN	NaN	NaN	NaN	NaN	NaN	NaN	NaN	21.0552	NaN	NaN	NaN	20.9541	NaN	NaN	21.2804	19.2619	NaN	NaN	NaN	NaN	NaN	NaN	NaN	NaN	NaN	NaN	NaN	NaN	NaN	NaN
CES1	P23141-3;P23141;P23141-2	Liver carboxylesterase 1	Downregulated	Downregulated in Lymph node	0.0108541	0.0379258	-2.05701	NaN	NaN	NaN	NaN	NaN	NaN	NaN	NaN	NaN	NaN	NaN	NaN	20.3579	NaN	NaN	NaN	NaN	19.9529	NaN	20.8956	NaN	NaN	NaN	NaN	NaN	NaN	NaN	NaN	NaN	NaN	NaN	NaN	NaN	NaN	NaN	NaN	NaN	NaN	NaN	NaN	NaN	NaN
CLEC3B	E9PHK0;P05452;CON__Q2KIS7	Tetranectin	Downregulated	Downregulated in Lymph node	0.0104998	0.0370681	-1.90295	NaN	22.1247	NaN	21.8963	NaN	NaN	20.779	NaN	NaN	NaN	NaN	21.041	20.8657	NaN	NaN	NaN	NaN	20.7804	NaN	23.784	NaN	NaN	NaN	21.9672	NaN	20.2029	22.0203	19.8551	NaN	NaN	NaN	NaN	19.7212	NaN	NaN	NaN	19.3533	NaN	NaN	NaN	NaN	NaN
CTHRC1	Q96CG8-3;Q96CG8;E5RK99;E7EVQ5;Q96CG8-2	Collagen triple helix repeat-containing protein 1	Downregulated	Downregulated in Lymph node	0.00156382	0.00796277	-2.32543	NaN	22.5143	20.351	22.1492	23.7185	23.3239	22.7931	21.2068	NaN	NaN	21.7728	25.3932	22.8739	NaN	NaN	21.3595	20.1608	21.5872	NaN	23.8433	22.4682	22.1232	22.8965	21.9042	23.1392	24.3903	22.4596	19.8785	20.8137	NaN	NaN	NaN	NaN	NaN	NaN	NaN	NaN	NaN	NaN	NaN	NaN	NaN
PTGIS	Q16647	Prostacyclin synthase	Downregulated	Downregulated in Lymph node	0.0128769	0.0432193	-1.70526	20.0938	22.4054	NaN	19.2694	NaN	19.6465	21.0469	NaN	NaN	NaN	23.3561	21.2703	22.067	NaN	NaN	NaN	NaN	21.7768	NaN	19.9016	21.3584	21.5009	19.2897	20.256	19.4956	21.6537	20.5679	NaN	NaN	NaN	NaN	NaN	NaN	NaN	NaN	18.6957	NaN	NaN	19.1176	NaN	NaN	NaN
COL3A1	P02461;P02461-2;CON__P04258	Collagen alpha-1(III) chain	Downregulated	Downregulated in Lymph node	2.22326e-05	0.000236904	-4.40084	23.2952	25.2736	24.8579	21.8819	25.4464	22.95	22.4507	19.812	24.6107	22.2404	22.6578	25.678	25.2813	NaN	24.9345	24.2079	22.1173	20.0441	21.7468	26.0096	25.7716	24.4961	25.4114	25.4338	23.7149	27.1792	24.7106	19.6245	NaN	NaN	NaN	NaN	NaN	NaN	NaN	19.5064	NaN	17.6821	NaN	NaN	NaN	NaN
RNASE2	P10153	Non-secretory ribonuclease	Downregulated	Downregulated in Lymph node	0.0124398	0.0423486	-1.97745	NaN	20.8271	22.2857	22.5742	NaN	20.0538	NaN	23.9133	22.8195	22.715	23.2876	NaN	NaN	NaN	NaN	NaN	20.102	22.4614	23.7523	NaN	23.14	25.1244	19.832	NaN	21.8624	NaN	NaN	NaN	NaN	20.5373	NaN	NaN	NaN	NaN	NaN	NaN	NaN	NaN	NaN	NaN	NaN	20.7911
FBLN1	B1AHL2;P23142-4;P23142-2;P23142-3	Fibulin-1	Downregulated	Downregulated in Lymph node	0.00828892	0.0309116	-1.77384	22.2927	23.8356	NaN	20.4752	21.78	23.216	22.1567	NaN	NaN	21.1335	NaN	NaN	22.2045	19.8255	NaN	NaN	19.6824	21.1778	NaN	22.7289	NaN	NaN	NaN	NaN	NaN	NaN	22.9786	20.2094	NaN	NaN	NaN	NaN	NaN	NaN	NaN	20.1895	NaN	NaN	NaN	NaN	NaN	NaN
SEC24D	E9PC44;E9PDM8;O94855;O94855-2	Protein transport protein Sec24D	Downregulated	Downregulated in Lymph node	0.0104865	0.0370681	-0.707082	20.479	21.4812	NaN	NaN	NaN	NaN	NaN	20.9326	NaN	NaN	21.1076	21.9983	20.7995	NaN	NaN	NaN	20.9537	NaN	NaN	21.4774	NaN	NaN	21.3397	NaN	NaN	20.9811	21.8977	20.0395	NaN	NaN	NaN	NaN	NaN	NaN	NaN	20.6551	20.2533	20.588	NaN	NaN	NaN	NaN
PDLIM4	P50479	PDZ and LIM domain protein 4	Downregulated	Downregulated in Lymph node	0.00454798	0.0189804	-0.863315	22.4388	21.4765	NaN	NaN	NaN	21.255	21.9181	20.2871	NaN	20.9188	20.1588	21.569	20.9182	20.7344	20.7438	NaN	21.0713	NaN	NaN	22.5132	20.9185	NaN	21.1368	21.423	NaN	22.0239	21.1371	NaN	NaN	20.4023	NaN	NaN	NaN	NaN	NaN	20.2833	NaN	NaN	20.6574	NaN	NaN	20.3567
ITGB4	P16144-4;P16144-2;P16144-3;P16144	Integrin beta-4	Downregulated	Downregulated in Lymph node	0.0129125	0.0432779	-0.814597	22.6939	21.168	NaN	NaN	NaN	NaN	NaN	20.0525	NaN	20.6247	NaN	NaN	19.7852	NaN	21.2403	20.3991	21.149	NaN	20.6429	20.9384	20.6144	NaN	NaN	21.0765	20.6755	NaN	20.2023	19.8572	NaN	NaN	NaN	NaN	NaN	20.2574	NaN	19.9752	NaN	NaN	20.2087	NaN	NaN	NaN
KANK2	Q63ZY3-3;Q63ZY3;Q63ZY3-2;K7EIU4	KN motif and ankyrin repeat domain-containing protein 2	Downregulated	Downregulated in Lymph node	0.00568884	0.0229771	-0.530495	19.7006	NaN	19.5987	NaN	20.5258	20.297	NaN	NaN	20.7739	NaN	20.0514	NaN	20.0716	NaN	NaN	NaN	NaN	NaN	20.7109	20.3755	NaN	NaN	20.333	NaN	NaN	NaN	20.5373	19.9505	NaN	19.5191	NaN	NaN	NaN	NaN	NaN	19.818	NaN	19.6238	NaN	NaN	NaN	NaN
FBLN2	P98095;P98095-2	Fibulin-2	Downregulated	Downregulated in Lymph node	0.00133847	0.00702548	-2.06163	24.5246	24.0742	22.3404	22.8557	25.5394	23.6606	24.7137	22.455	24.6317	24.1178	23.4422	24.3412	23.0939	19.1664	NaN	22.1863	22.2807	22.9985	22.2682	26.9636	24.1527	21.1672	23.4434	23.5534	23.3813	24.5982	23.4584	20.863	21.1782	20.1107	NaN	NaN	NaN	NaN	NaN	22.0042	NaN	NaN	21.3358	NaN	NaN	NaN
RCN3	Q96D15;M0QZH0	Reticulocalbin-3	Downregulated	Downregulated in Lymph node	1.26863e-05	0.000151158	-2.36607	22.8945	24.8256	21.6648	22.3837	24.4408	23.7489	22.9638	22.6225	20.7547	22.6406	22.7164	23.9078	22.754	NaN	21.8777	NaN	21.649	22.0376	23.0699	24.0121	23.3088	22.1349	25.0508	24.3616	23.3292	23.8784	23.1102	NaN	20.9043	NaN	NaN	NaN	NaN	NaN	NaN	NaN	NaN	NaN	NaN	NaN	NaN	NaN
PDLIM3	Q53GG5;A0A087WYF8;A0A0A0MQY0;Q53GG5-2;D6RAF1;Q53GG5-3	PDZ and LIM domain protein 3	Downregulated	Downregulated in Lymph node	0.0139358	0.0460597	-1.58291	24.3368	23.6461	NaN	NaN	NaN	21.5721	21.1563	19.2664	NaN	21.5223	22.3817	21.1451	18.8634	19.775	NaN	NaN	NaN	22.5671	NaN	23.6438	22.777	NaN	21.12	20.3293	20.9398	21.538	20.3918	NaN	20.3908	NaN	NaN	NaN	NaN	NaN	NaN	20.0451	NaN	19.6246	NaN	NaN	NaN	19.5654
EFEMP1	Q12805-2;Q12805-4;Q12805-3;Q12805;A0A0U1RQV3;Q12805-5	EGF-containing fibulin-like extracellular matrix protein 1	Downregulated	Downregulated in Lymph node	0.0124797	0.0424	-1.2962	23.8232	22.9932	22.2756	23.0163	24.6232	21.8539	22.9855	22.6316	23.6944	23.7947	22.5303	23.3167	22.6539	NaN	NaN	NaN	20.7113	22.2833	NaN	25.5872	23.3985	NaN	20.4399	21.0096	NaN	NaN	24.3502	22.0401	NaN	20.6691	21.0867	NaN	NaN	NaN	NaN	22.3052	NaN	NaN	NaN	NaN	21.4738	NaN
C8B	F5GY80;F5H7G1;P07358	Complement component C8 beta chain	Downregulated	Downregulated in Lymph node	0.000415619	0.00262016	-0.647423	20.9882	21.0177	20.4142	20.3576	NaN	20.3805	20.5805	NaN	NaN	20.8829	20.508	21.3384	21.0983	NaN	NaN	NaN	20.671	NaN	NaN	21.5201	NaN	21.0393	21.1602	NaN	NaN	21.4727	21.3219	NaN	NaN	NaN	20.0842	NaN	NaN	20.489	NaN	20.6727	NaN	20.5551	20.175	NaN	NaN	20.2274
C8G	P07360	Complement component C8 gamma chain	Downregulated	Downregulated in Lymph node	0.00610897	0.0240623	-0.73059	NaN	20.6271	20.4027	20.6449	20.8092	20.0568	22.3829	20.0742	19.9648	20.4176	NaN	21.0476	20.8794	NaN	NaN	NaN	NaN	20.496	NaN	NaN	NaN	20.6332	NaN	NaN	NaN	20.5411	20.5754	NaN	NaN	19.3379	NaN	NaN	NaN	20.6123	NaN	19.929	NaN	20.3066	NaN	NaN	NaN	NaN
LAMB3	Q13751	Laminin subunit beta-3	Downregulated	Downregulated in Lymph node	0.0118934	0.0408976	-1.86853	24.8158	24.4294	20.7072	NaN	24.9875	NaN	NaN	NaN	NaN	23.2842	20.2365	NaN	22.2523	NaN	NaN	NaN	20.6594	19.9329	20.8187	23.0904	NaN	NaN	NaN	NaN	21.0823	NaN	21.7319	NaN	NaN	NaN	NaN	NaN	19.6733	NaN	20.1136	NaN	20.4672	NaN	NaN	NaN	NaN	NaN
SFXN3	A0A0A0MS41;A0A1P0AYU5;Q9BWM7;S4R3N9	Sideroflexin;Sideroflexin-3	Downregulated	Downregulated in Lymph node	0.000581778	0.00349213	-0.998953	21.6636	20.4522	20.986	NaN	NaN	20.5972	NaN	NaN	NaN	20.9612	20.3561	NaN	21.2675	NaN	NaN	NaN	20.8995	NaN	20.9868	21.3422	20.6964	NaN	NaN	22.3703	NaN	NaN	21.8545	19.782	NaN	19.635	NaN	NaN	NaN	NaN	NaN	20.3002	NaN	NaN	NaN	NaN	NaN	NaN
GNS	H7C3P4;F6S8M0;P15586-2;P15586;F5H4C6;H0YFA9	N-acetylglucosamine-6-sulfatase	Downregulated	Downregulated in Lymph node	0.0116439	0.0403077	-0.580861	NaN	NaN	NaN	NaN	NaN	NaN	NaN	22.0083	21.5638	NaN	NaN	NaN	NaN	NaN	NaN	NaN	20.156	21.3682	21.2875	21.0515	21.5188	21.0948	21.4813	NaN	21.5778	21.414	21.318	20.6829	21.4695	NaN	20.8661	NaN	20.4254	NaN	NaN	NaN	20.0251	NaN	20.6953	NaN	NaN	NaN
MYO1D	K7EIG7;J3QRN6;O94832	Unconventional myosin-Id	Downregulated	Downregulated in Lymph node	0.00403043	0.0173175	-0.765586	20.5076	20.3615	20.1263	19.8966	NaN	20.2905	20.4809	19.9132	NaN	20.3205	19.6281	19.9978	20.821	NaN	NaN	NaN	NaN	20.3729	20.4586	20.9007	NaN	NaN	20.4371	21.45	NaN	21.3813	22.3121	19.987	NaN	19.5632	NaN	NaN	NaN	NaN	18.8358	20.1074	NaN	19.6815	19.7616	NaN	NaN	NaN
C1QC	P02747	Complement C1q subcomponent subunit C	Downregulated	Downregulated in Lymph node	0.000889485	0.00499238	-1.18884	22.2726	22.6354	NaN	22.0601	22.2567	NaN	21.592	20.8694	NaN	22.0224	NaN	NaN	22.9488	NaN	NaN	NaN	NaN	21.5657	21.5112	24.6223	22.0829	NaN	22.4503	22.0431	22.6558	21.9454	21.9196	21.7539	21.1245	NaN	NaN	NaN	NaN	NaN	NaN	20.28	20.4809	20.796	20.8124	20.6781	NaN	20.747
LIMS1	A0A0M3HER1;A0A0J9YXC7;P48059;P48059-4;P48059-2;P48059-5;P48059-3	LIM and senescent cell antigen-like-containing domain protein 1	Downregulated	Downregulated in Lymph node	0.0105932	0.0372873	-0.3978	21.323	20.7735	20.9238	21.011	NaN	20.9159	NaN	20.3431	NaN	21.1894	NaN	NaN	21.0745	20.628	NaN	NaN	NaN	21.1251	21.0187	21.8598	20.7046	NaN	21.3371	NaN	NaN	NaN	21.8233	20.8972	NaN	NaN	NaN	20.6369	NaN	NaN	NaN	20.5133	NaN	20.6247	NaN	20.8878	20.4799	NaN
MYH7	P12883	Myosin-7	Downregulated	Downregulated in Lymph node	0.0153223	0.0496102	-2.97468	26.8476	NaN	NaN	21.0132	NaN	19.0056	NaN	NaN	NaN	23.6084	20.8242	17.3524	NaN	20.2871	NaN	20.347	NaN	27.8862	23.6406	NaN	22.302	NaN	21.3907	NaN	20.8448	NaN	NaN	NaN	NaN	20.2769	17.509	17.4062	NaN	NaN	NaN	NaN	NaN	19.0258	17.6055	NaN	18.581	NaN
UGDH	O60701-2;O60701;O60701-3	UDP-glucose 6-dehydrogenase	Downregulated	Downregulated in Lymph node	2.5346e-05	0.00026491	-1.90969	24.4009	23.4302	20.3804	21.7911	21.8049	22.8917	22.7113	22.3978	21.686	22.2913	22.0341	23.5347	22.5705	NaN	20.8447	22.9204	19.3782	21.5424	22.2102	22.5602	22.2857	NaN	21.0627	21.9637	22.5034	23.4198	24.5921	21.09	NaN	19.7382	NaN	19.9573	NaN	NaN	NaN	21.4487	NaN	20.8601	19.8623	NaN	NaN	NaN
PCOLCE	Q15113	Procollagen C-endopeptidase enhancer 1	Downregulated	Downregulated in Lymph node	0.0125439	0.0424	-1.22988	23.4342	24.38	21.8822	22.2406	24.1005	23.3803	22.6486	21.2531	22.1131	21.2318	21.0507	22.7031	23.5988	NaN	NaN	22.809	22.1361	21.0661	21.9566	25.4342	23.2931	NaN	24.6407	21.6529	22.5576	23.3441	24.4895	24.7947	NaN	NaN	NaN	NaN	NaN	NaN	NaN	21.6482	NaN	20.7974	21.3137	NaN	NaN	NaN
NES	P48681	Nestin	Downregulated	Downregulated in Lymph node	0.00107204	0.00577981	-1.88304	25.2098	22.6775	NaN	20.364	24.3625	20.4471	20.6706	21.2888	21.3298	23.609	21.4811	22.6426	20.6343	NaN	NaN	NaN	NaN	25.6876	24.2069	20.6413	22.6327	21.2982	22.6039	22.5613	21.7376	NaN	22.7569	20.0551	20.7629	NaN	NaN	NaN	NaN	NaN	NaN	20.8323	NaN	21.8055	19.9202	NaN	NaN	NaN
PLOD3	H7C2V1;O60568;H7C0B8;H7C2S8	Procollagen-lysine,2-oxoglutarate 5-dioxygenase 3	Downregulated	Downregulated in Lymph node	0.0113788	0.0394699	-0.550761	20.9816	21.6361	NaN	NaN	22.2297	21.3998	21.2831	21.1208	NaN	21.7712	NaN	21.7036	21.2713	NaN	20.0207	NaN	20.877	21.0533	20.7157	21.5894	21.4705	NaN	21.9969	21.4439	21.9687	NaN	21.0965	NaN	NaN	20.6357	20.9787	NaN	NaN	NaN	NaN	NaN	NaN	20.422	NaN	NaN	20.3261	NaN
PALLD	Q8WX93-4;Q8WX93-3;Q8WX93;Q8WX93-7;Q8WX93-8;Q8WX93-5;Q8WX93-2;Q8WX93-9;H0YA05	Palladin	Downregulated	Downregulated in Lymph node	0.00202574	0.00995326	-1.49971	23.3209	22.9343	NaN	NaN	21.6971	23.3999	21.6983	NaN	NaN	21.9715	NaN	NaN	23.3403	NaN	NaN	NaN	NaN	20.9441	20.9427	25.6905	NaN	NaN	22.824	23.0426	21.2246	23.3457	24.3079	21.3875	NaN	21.6977	NaN	NaN	21.4133	NaN	NaN	20.9089	NaN	20.4674	20.8725	NaN	NaN	21.165
IFI30	P13284	Gamma-interferon-inducible lysosomal thiol reductase	Downregulated	Downregulated in Lymph node	0.000290874	0.00197479	-1.3379	21.1472	22.7008	23.6798	NaN	21.8348	23.5273	NaN	NaN	23.5577	21.6612	22.0209	NaN	21.8256	NaN	NaN	NaN	21.5763	21.7013	NaN	21.449	NaN	22.186	NaN	NaN	22.2595	NaN	20.8927	19.9587	NaN	NaN	21.0915	NaN	NaN	NaN	NaN	NaN	NaN	NaN	NaN	NaN	20.2665	20.0381
LRG1	P02750	Leucine-rich alpha-2-glycoprotein	Downregulated	Downregulated in Lymph node	0.0128041	0.0430962	-0.62129	21.5757	20.3864	NaN	21.0215	22.2864	20.9252	21.1133	20.6902	21.065	NaN	22.3743	22.0221	21.2129	NaN	NaN	NaN	NaN	NaN	NaN	21.6825	NaN	20.4767	21.5465	NaN	NaN	NaN	20.3105	20.2995	NaN	NaN	20.3721	NaN	NaN	20.3923	19.8919	21.0703	20.852	NaN	NaN	NaN	NaN	20.8724
GZMK	P49863	Granzyme K	Downregulated	Downregulated in Lymph node	0.000453965	0.00280259	-0.932684	NaN	NaN	21.6353	NaN	NaN	NaN	NaN	21.6803	21.792	NaN	NaN	NaN	NaN	21.7338	NaN	22.1352	NaN	NaN	NaN	NaN	NaN	NaN	NaN	NaN	NaN	NaN	NaN	21.4507	NaN	NaN	NaN	NaN	NaN	NaN	20.779	NaN	NaN	20.6926	NaN	20.3209	20.5176	NaN
LEPRE1	Q32P28-4;Q32P28;Q32P28-3	Prolyl 3-hydroxylase 1	Downregulated	Downregulated in Lymph node	1.28661e-06	2.6431e-05	-2.43379	22.7002	24.2413	20.2878	21.3162	25.0183	22.0358	22.3754	22.9509	21.0026	23.0613	21.3227	24.006	21.5158	NaN	20.5047	20.821	21.0315	22.5285	21.2854	22.4348	21.2769	20.3234	22.4954	21.6061	22.5904	24.4072	23.5169	NaN	NaN	NaN	20.4441	NaN	NaN	NaN	NaN	NaN	NaN	19.8864	NaN	NaN	19.7904	20.3896
AEBP1	Q8IUX7;Q8IUX7-2	Adipocyte enhancer-binding protein 1	Downregulated	Downregulated in Lymph node	3.77817e-06	5.69833e-05	-2.97103	27.3876	24.683	NaN	24.1627	26.8648	26.1763	25.0996	22.9226	22.8823	24.4707	23.4005	24.37	26.9724	21.3847	NaN	21.5267	NaN	23.8875	22.5745	24.6543	23.7507	23.6289	25.8388	24.2461	25.1539	25.4341	26.5085	22.1367	22.3862	20.0081	NaN	NaN	NaN	NaN	NaN	21.6609	NaN	NaN	21.0628	21.4801	20.5182	NaN
FKBP10	Q96AY3	Peptidyl-prolyl cis-trans isomerase FKBP10	Downregulated	Downregulated in Lymph node	3.01339e-06	4.78727e-05	-2.42267	22.2769	25.4681	21.394	22.6174	25.4347	23.871	22.7932	23.3711	NaN	22.8739	22.9956	22.5375	23.8886	NaN	NaN	21.0959	21.0661	21.9909	23.0594	23.4749	24.1155	23.0235	25.2768	24.2533	22.9589	23.7766	24.3907	NaN	21.1743	NaN	NaN	20.0216	19.7772	NaN	NaN	20.2552	NaN	20.446	NaN	NaN	NaN	20.4804
TAX1BP3	O14907	Tax1-binding protein 3	Downregulated	Downregulated in Lymph node	0.000538693	0.00324989	-1.0512	21.2989	22.6953	19.4866	20.8717	21.6065	21.6194	20.9557	20.2054	20.0427	20.5919	20.6766	21.3008	20.9176	20.0769	NaN	NaN	NaN	20.0625	21.2809	22.611	20.603	20.186	21.7481	20.9113	NaN	21.5133	20.9086	20.1942	NaN	NaN	NaN	NaN	19.6205	19.8185	NaN	20.394	19.5088	NaN	NaN	NaN	NaN	19.5052
PXDN	Q92626	Peroxidasin homolog	Downregulated	Downregulated in Lymph node	0.00105656	0.00573777	-1.43996	22.0753	22.3259	NaN	NaN	22.4562	21.7593	22.5508	21.9725	NaN	23.1469	21.2169	21.7819	21.0541	NaN	NaN	NaN	NaN	21.096	21.9129	22.0917	21.3884	NaN	22.4329	21.5003	21.0888	22.0517	25.3135	NaN	NaN	NaN	19.7901	NaN	21.2906	19.5456	NaN	NaN	NaN	19.7007	NaN	NaN	21.5395	21.49
PTMS	F5H7R9;F5GXR3;P20962	Parathymosin	Downregulated	Downregulated in Lymph node	0.000128264	0.00101546	-0.762897	21.7234	22.3841	21.9193	NaN	NaN	NaN	21.3491	21.9649	22.6646	NaN	21.7764	NaN	21.9163	NaN	21.1975	22.3801	21.7279	21.2911	NaN	22.0067	NaN	22.1593	21.9276	21.5643	22.2659	22.3501	NaN	NaN	NaN	NaN	NaN	20.8188	NaN	NaN	NaN	21.3147	20.8054	20.7222	21.6128	21.8844	NaN	NaN
FAM129B	Q96TA1-2;Q96TA1	Niban-like protein 1	Downregulated	Downregulated in Lymph node	0.000617104	0.00369487	-1.36793	21.0614	21.7263	20.3902	20.2392	NaN	22.5393	NaN	NaN	NaN	21.4797	NaN	21.1068	20.8036	NaN	NaN	NaN	20.7817	19.8154	NaN	20.8092	20.1845	NaN	20.7578	22.133	NaN	NaN	22.6679	NaN	NaN	NaN	NaN	18.7406	19.2155	NaN	NaN	NaN	19.4292	19.7909	19.6401	NaN	NaN	NaN
HSD17B12	E9PI21;A0A1B0GVY6;Q53GQ0	Very-long-chain 3-oxoacyl-CoA reductase	Downregulated	Downregulated in Lymph node	0.00105943	0.00573777	-0.832849	NaN	NaN	21.2747	NaN	NaN	NaN	NaN	NaN	NaN	NaN	NaN	NaN	NaN	20.3454	NaN	NaN	NaN	NaN	20.3779	NaN	NaN	NaN	NaN	20.7416	20.4571	NaN	NaN	NaN	NaN	NaN	19.7549	19.5962	NaN	NaN	NaN	20.3299	NaN	NaN	NaN	NaN	19.8697	NaN
CTTN	Q14247-3;Q14247;Q14247-2;H0YEV2;H0YCD9	Src substrate cortactin	Downregulated	Downregulated in Lymph node	0.0127216	0.04293	-1.07271	22.7899	23.859	21.8188	21.5032	NaN	22.647	23.6792	20.3353	NaN	22.3734	19.6738	20.5323	21.5472	21.1915	NaN	NaN	20.4034	20.1531	21.6731	23.1524	22.0604	NaN	22.4812	22.6318	21.4246	NaN	23.8977	21.3298	22.0193	NaN	NaN	NaN	21.3629	NaN	20.2937	21.4911	19.1379	21.161	20.9828	NaN	19.7448	NaN
SEC61A1	B4DR61;P61619;H7C1Q9;C9JXC6;H7C069;A6NK38;F2Z2C7;A6NIF9;C9JJV4;F8W776;Q8TC24;Q9H9S3-2;Q9H9S3-3;Q9H9S3	Protein transport protein Sec61 subunit alpha isoform 1;Protein transport protein Sec61 subunit alpha isoform 2	Downregulated	Downregulated in Lymph node	0.0142954	0.0468398	-0.63901	NaN	21.1842	21.4002	NaN	NaN	21.1389	NaN	21.362	NaN	21.1818	22.759	NaN	21.2593	21.2279	22.331	NaN	23.0145	21.0659	21.3963	21.204	21.5157	21.8315	23.3582	22.2699	NaN	20.8026	20.7314	20.0634	NaN	21.9379	20.8844	NaN	20.5934	NaN	20.8106	21.0167	NaN	21.2947	NaN	NaN	20.4981	21.1689
CKM	P06732	Creatine kinase M-type;Creatine kinase M-type, N-terminally processed	Downregulated	Downregulated in Lymph node	0.00462041	0.0191534	-1.92592	25.7672	19.4737	NaN	22.7357	NaN	22.1881	NaN	NaN	NaN	24.0955	21.8736	20.2395	21.0719	NaN	20.8515	22.3622	NaN	26.6374	22.8987	NaN	25.3649	21.6364	24.0076	NaN	20.9577	21.9103	21.4954	20.5149	20.1802	NaN	NaN	18.4399	20.6951	NaN	20.5821	21.45	NaN	21.2442	NaN	21.2504	NaN	NaN
AIMP1	Q12904;Q12904-2;D6R937	Aminoacyl tRNA synthase complex-interacting multifunctional protein 1;Endothelial monocyte-activating polypeptide 2	Downregulated	Downregulated in Lymph node	0.00449285	0.0187847	-0.651661	19.8349	NaN	NaN	NaN	NaN	NaN	20.3627	NaN	NaN	NaN	19.765	21.3992	NaN	NaN	20.3888	20.1811	20.2733	19.7676	NaN	20.2561	NaN	NaN	NaN	21.1915	19.9548	NaN	NaN	19.3323	NaN	20.0147	NaN	19.3442	19.6532	NaN	NaN	NaN	NaN	20.0616	NaN	NaN	NaN	NaN
ITIH1	P19827;P19827-2;P19827-3	Inter-alpha-trypsin inhibitor heavy chain H1	Downregulated	Downregulated in Lymph node	3.32976e-07	9.22654e-06	-3.7087	22.5627	27.5071	23.1876	23.9304	26.9558	24.3617	26.3143	NaN	25.1209	24.4817	21.5549	24.3514	22.9742	NaN	23.2539	NaN	NaN	23.5355	22.2299	27.2263	24.0479	20.8808	24.8451	23.5889	23.6029	22.565	23.2061	21.2649	20.8436	NaN	NaN	NaN	NaN	NaN	NaN	21.6379	19.361	19.7496	NaN	NaN	NaN	20.2932
LGALS7	P47929	Galectin-7	Downregulated	Downregulated in Lymph node	0.00263504	0.0122642	-1.44077	26.7501	23.6634	24.4854	25.0204	NaN	24.5161	NaN	23.1125	24.1765	24.6261	24.662	23.1504	25.409	NaN	NaN	24.5186	22.5213	NaN	22.6957	28.3879	24.778	25.2311	25.3907	23.563	23.5556	24.3431	23.1042	24.0591	22.8599	21.2973	NaN	NaN	NaN	23.0736	23.099	23.7847	NaN	NaN	NaN	NaN	NaN	NaN
PRG2	P13727;P13727-2	Bone marrow proteoglycan;Eosinophil granule major basic protein	Downregulated	Downregulated in Lymph node	0.000656192	0.00388981	-1.55418	20.927	22.133	23.9431	23.5181	NaN	20.8568	NaN	23.7208	NaN	22.6912	24.4075	NaN	NaN	NaN	NaN	NaN	NaN	24.3794	22.2324	NaN	22.638	22.7929	21.6644	NaN	22.3931	NaN	19.4487	21.0463	21.2216	21.4774	20.8751	20.8478	NaN	NaN	NaN	NaN	NaN	NaN	NaN	NaN	20.8051	20.1078
BAG2	O95816	BAG family molecular chaperone regulator 2	Downregulated	Downregulated in Lymph node	2.8929e-06	4.63997e-05	-1.55339	20.0717	20.4408	NaN	19.3318	21.9801	NaN	21.0743	19.8774	NaN	NaN	NaN	21.5095	20.8869	NaN	NaN	NaN	NaN	NaN	NaN	NaN	NaN	NaN	20.8378	21.0177	19.9069	21.999	21.0839	NaN	19.8455	19.4775	NaN	NaN	18.6613	NaN	NaN	NaN	18.8438	19.1145	NaN	NaN	19.5296	NaN
CTNND1	C9JZR2;O60716-24;O60716-23;O60716-21;O60716-19;O60716-22;O60716-20;O60716-16;O60716-18;O60716-15;O60716-17;O60716-13;O60716-11;O60716-14;O60716-12;O60716-10;O60716-8;O60716-9;O60716-7;O60716-5;O60716-3;O60716-6;O60716-4;O60716-2;O60716;E9PRE2;O60716-32;O60716-31;O60716-29;O60716-27;O60716-30;O60716-28;O60716-26;O60716-25	Catenin delta-1	Downregulated	Downregulated in Lymph node	0.0121529	0.04155	-0.527142	19.8131	NaN	NaN	NaN	NaN	NaN	20.1255	NaN	NaN	NaN	NaN	NaN	20.0856	19.7858	NaN	NaN	NaN	NaN	19.8955	20.3495	NaN	20.3305	20.3448	NaN	NaN	NaN	20.1956	19.6405	NaN	NaN	19.5285	NaN	18.6004	NaN	18.9288	19.5658	19.4972	19.8601	19.6235	NaN	NaN	19.5071
VCAN	P13611-2;P13611;P13611-5;E9PF17;P13611-4;P13611-3;D6RGZ6;Q86W61	Versican core protein	Downregulated	Downregulated in Lymph node	2.863e-08	1.42136e-06	-4.62071	27.055	29.7942	24.0993	24.6304	27.8941	27.7243	25.6806	23.3406	26.7691	25.7628	25.8297	25.1011	24.636	NaN	22.1104	22.3185	22.9479	25.1539	24.4911	30.4343	27.0375	25.86	27.381	23.4185	25.8211	26.0356	25.853	20.654	24.3041	20.2122	19.8828	NaN	19.1509	NaN	NaN	20.0114	NaN	20.8046	19.2496	NaN	NaN	NaN
SFN	P31947;P31947-2	14-3-3 protein sigma	Downregulated	Downregulated in Lymph node	0.000195928	0.0014455	-2.49802	26.4306	26.0933	24.7274	20.0767	27.3913	22.0445	21.0363	21.7589	23.1911	25.4942	21.7585	24.2061	23.6758	20.9945	NaN	21.1425	24.9153	20.8285	21.1096	27.0158	26.154	22.9841	23.8136	23.0347	25.1376	25.9548	21.6957	NaN	19.9924	NaN	NaN	NaN	NaN	22.0891	NaN	NaN	21.4768	NaN	20.4166	NaN	20.8219	20.4761
MYOF	Q9NZM1-6;Q9NZM1;Q9NZM1-2;Q9NZM1-3;H0YD14;Q9NZM1-5	Myoferlin	Downregulated	Downregulated in Lymph node	0.000667724	0.00394493	-1.10786	23.1127	23.2065	21.7959	22.2463	NaN	22.9939	22.1957	21.5373	NaN	22.8682	20.8829	23.4817	23.656	NaN	21.5274	22.4563	22.0815	21.1555	22.2021	23.0045	23.866	22.6457	22.9057	23.439	22.8066	23.6513	24.9027	21.7777	21.6382	NaN	22.3948	NaN	NaN	NaN	NaN	21.067	NaN	21.1777	21.4639	21.2815	21.3208	NaN
CSTA	P01040;C9J0E4	Cystatin-A;Cystatin-A, N-terminally processed	Downregulated	Downregulated in Lymph node	0.000876402	0.00496073	-0.783953	21.0377	21.1627	22.4493	NaN	22.2492	22.6824	22.3748	21.7656	22.7234	22.1914	22.2589	NaN	NaN	21.5068	NaN	22.1749	NaN	21.4485	21.5042	21.4558	21.4996	21.3279	21.8003	NaN	21.9703	20.6539	20.8963	NaN	22.0465	NaN	21.1993	21.2558	NaN	20.9954	21.2315	NaN	20.3119	NaN	NaN	NaN	20.883	21.0609
CRYAB	E9PJL7;E9PR44;P02511;E9PS12;E9PRA8;E9PRS4	Alpha-crystallin B chain	Downregulated	Downregulated in Lymph node	0.00145192	0.00753799	-1.87135	26.1504	20.397	NaN	21.6015	NaN	21.1828	NaN	NaN	NaN	21.6623	21.1401	NaN	20.8007	21.0762	NaN	NaN	NaN	25.6911	21.1486	22.3105	24.7412	NaN	21.5683	NaN	21.4745	NaN	24.9424	20.5702	NaN	20.4748	21.1279	20.6074	19.6481	20.5313	NaN	21.046	NaN	20.5188	20.8376	NaN	NaN	20.4128
CEACAM8	P31997	Carcinoembryonic antigen-related cell adhesion molecule 8	Downregulated	Downregulated in Lymph node	0.000410434	0.00260817	-1.37741	20.7768	NaN	19.9526	23.9072	22.4861	22.9566	20.3661	22.5522	21.0536	21.441	21.1543	23.3259	NaN	NaN	22.4214	NaN	NaN	21.0192	NaN	NaN	NaN	NaN	NaN	NaN	21.6419	NaN	NaN	NaN	NaN	20.1132	21.0327	NaN	21.3215	21.0477	20.4057	NaN	NaN	20.3045	20.0427	19.6604	NaN	20.3645
NAMPT	P43490;A0A0C4DFS8	Nicotinamide phosphoribosyltransferase	Downregulated	Downregulated in Lymph node	5.79092e-06	7.97675e-05	-0.965646	21.6812	22.1133	20.6922	22.5357	NaN	22.5051	22.0039	22.7968	NaN	21.2939	22.1417	22.1423	22.5026	NaN	23.3314	NaN	22.0828	22.602	NaN	22.2295	22.2703	22.3478	21.8435	21.4283	21.9497	22.0795	21.257	20.855	21.5531	20.4572	20.641	21.1744	21.113	NaN	NaN	NaN	NaN	20.8683	NaN	NaN	21.5969	21.2705
RCN1	Q15293;Q15293-2	Reticulocalbin-1	Downregulated	Downregulated in Lymph node	1.0924e-05	0.000132141	-0.928214	21.004	21.7719	NaN	21.3475	NaN	NaN	21.4623	20.8334	NaN	21.1274	20.6705	21.8421	21.1512	NaN	NaN	NaN	21.6891	21.8566	22.3372	21.6911	NaN	22.0424	22.4876	22.0146	21.6989	22.2183	21.7476	20.9017	21.0534	20.5454	NaN	NaN	NaN	NaN	20.101	20.5179	20.7112	21.1725	NaN	NaN	20.4816	20.613
COL7A1	Q02388-2;Q02388	Collagen alpha-1(VII) chain	Downregulated	Downregulated in Lymph node	0.000377436	0.00244411	-1.5521	21.8201	21.2425	21.2334	NaN	21.2025	20.7952	21.806	20.2334	NaN	21.5112	NaN	22.0226	20.5203	NaN	NaN	NaN	22.4951	NaN	24.7744	24.7852	20.8511	NaN	NaN	23.5513	NaN	NaN	NaN	20.0921	20.4868	20.7596	NaN	20.2725	NaN	21.4196	20.655	NaN	NaN	NaN	20.8015	NaN	20.0419	20.0601
ASPH	Q12797-10;Q12797	Aspartyl/asparaginyl beta-hydroxylase	Downregulated	Downregulated in Lymph node	0.00125557	0.00666376	-0.69449	20.7623	21.2408	19.9623	19.6821	NaN	19.9549	NaN	19.7588	NaN	20.9046	NaN	NaN	20.3606	NaN	NaN	NaN	NaN	NaN	20.3981	20.8806	20.149	NaN	20.1625	19.8935	NaN	NaN	20.7962	20.256	NaN	19.5566	NaN	18.8535	NaN	NaN	19.8834	NaN	19.4479	19.9496	19.7811	NaN	NaN	19.0905
LAMA4	A0A0A0MTC7;A0A0A0MQS9;Q16363-2;Q16363	Laminin subunit alpha-4	Downregulated	Downregulated in Lymph node	4.74664e-05	0.00044202	-1.79191	22.366	22.0007	NaN	20.7444	23.6058	22.2197	22.8519	21.5298	NaN	22.3955	20.6273	21.8204	22.8073	NaN	19.2105	NaN	21.5876	20.6194	21.7498	20.6729	21.7663	22.0442	23.9971	24.0992	21.8096	22.0987	24.7708	21.078	NaN	NaN	21.6495	19.7445	NaN	20.075	NaN	21.094	NaN	20.9218	21.6439	17.5477	20.2194	NaN
KNG1	P01042-2;P01042;P01042-3	Kininogen-1;Kininogen-1 heavy chain;T-kinin;Bradykinin;Lysyl-bradykinin;Kininogen-1 light chain;Low molecular weight growth-promoting factor	Downregulated	Downregulated in Lymph node	0.00257701	0.0121604	-0.701828	21.5153	21.2363	20.7054	21.755	21.0609	NaN	22.3569	20.7172	20.7596	21.3589	20.6336	21.9735	21.5164	21.1576	NaN	21.4529	NaN	20.7706	NaN	22.5716	20.8669	NaN	21.8948	21.4535	20.655	21.9852	20.5494	NaN	NaN	NaN	NaN	20.844	20.5574	20.5054	NaN	21.657	20.0352	20.4989	21.1799	19.3818	20.3799	20.2685
C1QB	A0A0A0MSV6;D6R934;P02746	Complement C1q subcomponent subunit B	Downregulated	Downregulated in Lymph node	1.06065e-05	0.000128956	-1.26726	22.515	24.2521	NaN	22.6787	23.2953	21.9627	22.494	NaN	22.3855	21.8184	21.2952	21.3104	23.1071	NaN	NaN	NaN	21.4614	22.0269	NaN	23.9105	22.211	NaN	22.8526	22.1694	NaN	NaN	21.7497	22.3274	NaN	21.3659	21.08	21.7274	NaN	NaN	NaN	21.4702	21.5884	21.2229	20.8648	NaN	NaN	20.6835
CAST	E7ES10;E9PCH5;E7EVY3;B7Z574;A0A0C4DGB5;P20810-4;P20810-8;P20810-2;P20810;P20810-9;P20810-5;P20810-10;P20810-7;P20810-6;E7EQ12;A0A0A0MR45;E7EQA0;H0Y7F0;H0YD33;H0Y9H6;E9PDE4;P20810-3	Calpastatin	Downregulated	Downregulated in Lymph node	0.00414253	0.0176911	-0.721539	NaN	20.3653	NaN	NaN	NaN	NaN	21.6028	NaN	NaN	20.3904	NaN	21.4552	NaN	20.2661	NaN	NaN	21.7228	20.9123	21.5107	20.9171	21.1117	NaN	NaN	21.0011	NaN	NaN	20.7953	20.6483	NaN	20.269	20.8488	NaN	20.4948	NaN	NaN	20.139	20.7323	NaN	18.9486	20.5295	20.2069	19.295
ASPN	Q9BXN1	Asporin	Downregulated	Downregulated in Lymph node	3.24149e-08	1.54489e-06	-3.43784	25.423	24.6295	23.7153	25.2899	21.3294	26.9599	25.5215	NaN	21.9723	23.4399	21.5635	23.391	26.9084	19.9391	22.5358	NaN	NaN	22.6801	21.6356	25.7951	23.3852	NaN	24.3685	22.7105	21.8933	24.6115	27.2201	20.2022	20.9737	20.5874	20.3795	19.6926	20.1249	21.0288	NaN	20.6596	19.7062	20.0884	20.8193	19.902	20.6273	NaN
CALU	O43852;O43852-3;O43852-10;O43852-5;O43852-6;O43852-2;O43852-4;O43852-13;O43852-14;O43852-9;O43852-11	Calumenin	Downregulated	Downregulated in Lymph node	1.88336e-05	0.000208746	-0.79184	22.0282	22.1464	21.1078	NaN	NaN	22.0473	22.2908	22.1465	NaN	22.1021	22.1845	22.4483	22.5692	21.0554	22.5073	NaN	23.0099	21.2842	22.1478	21.7256	21.3898	NaN	22.0784	22.1981	21.9787	22.4275	23.4942	21.9766	NaN	21.1908	21.6359	NaN	21.4576	NaN	21.5043	21.2456	20.8532	21.0655	NaN	21.4409	NaN	NaN
EIF4B	E7EX17;P23588-2;P23588;F8VRU1;F8VYE9;F8VSC7;F8VP89;F8VX11	Eukaryotic translation initiation factor 4B	Downregulated	Downregulated in Lymph node	0.00787726	0.0295614	-0.412691	NaN	NaN	21.2541	21.3178	NaN	NaN	NaN	21.3776	NaN	NaN	21.7318	NaN	21.3675	21.3882	NaN	21.5188	21.7651	21.875	22.2821	21.3953	21.6449	22.2554	21.4693	22.2167	22.0273	NaN	21.0978	21.3363	NaN	21.6801	20.9375	20.493	21.0152	NaN	NaN	21.0936	NaN	20.5666	NaN	21.914	NaN	20.7588
CNN3	Q15417;Q15417-3;Q15417-2;E9PDU6	Calponin-3;Calponin	Downregulated	Downregulated in Lymph node	5.34999e-07	1.38576e-05	-1.48278	23.9296	22.8689	NaN	22.9553	24.1541	23.8226	23.9189	22.6535	21.6847	22.9125	22.3539	22.4337	22.8617	21.7694	NaN	NaN	21.6335	21.6158	21.4497	24.138	24.2166	22.7997	24.0492	22.3545	24.4998	24.434	23.6613	21.7778	21.6868	21.9347	21.109	NaN	22.2782	NaN	21.656	21.5668	21.7591	21.6317	21.6435	NaN	20.7128	NaN
C4BPA	P04003	C4b-binding protein alpha chain	Downregulated	Downregulated in Lymph node	0.00496952	0.0204179	-1.26182	22.093	22.5615	20.5937	23.8239	24.5793	21.8092	23.5312	22.6526	23.1571	23.3335	NaN	22.2311	23.7784	NaN	20.9716	NaN	21.5735	22.0138	NaN	24.3058	20.6264	23.4674	22.1952	25.9376	NaN	21.1808	21.5732	19.7508	NaN	NaN	NaN	NaN	20.0447	22.3699	NaN	21.9775	NaN	NaN	22.5896	20.711	21.2846	23.7138
FLNC	Q14315-2;Q14315	Filamin-C	Downregulated	Downregulated in Lymph node	0.000143348	0.00111634	-2.03738	28.3699	22.6593	NaN	20.7762	21.5764	22.4514	22.0661	NaN	21.7871	21.7211	21.7142	23.1732	22.3174	NaN	NaN	NaN	20.9454	24.7864	23.9939	23.5064	24.2467	NaN	23.5922	19.082	21.5466	22.5451	20.6221	20.6684	NaN	NaN	20.659	20.1415	NaN	21.3891	NaN	20.334	18.9034	20.2918	20.9582	NaN	19.2832	NaN
FMOD	Q06828	Fibromodulin	Downregulated	Downregulated in Lymph node	3.88736e-05	0.000378105	-1.86774	22.0504	23.025	21.7244	23.278	21.853	21.8099	23.4437	NaN	NaN	22.2699	21.8483	NaN	25.1824	NaN	NaN	NaN	20.9213	21.1515	NaN	23.5121	21.4486	NaN	24.2498	NaN	21.4737	23.1188	27.3644	NaN	21.5887	NaN	21.2081	20.9157	21.0605	NaN	20.5408	20.6875	20.8573	20.9239	20.8645	NaN	21.1586	NaN
IGHV1-69-2	P01742;A0A0B4J2H0	Ig heavy chain V-I region EU	Downregulated	Downregulated in Lymph node	0.000388486	0.00249347	-1.04172	23.7483	22.8781	NaN	23.3054	24.8447	22.7537	23.6282	24.0079	23.8716	23.392	24.6768	22.1627	22.8849	22.4711	NaN	23.0399	23.5608	23.6306	NaN	23.8877	NaN	NaN	NaN	NaN	NaN	NaN	NaN	22.1847	NaN	NaN	22.0833	NaN	22.2508	22.1993	22.195	23.823	22.6361	21.6828	22.1205	NaN	NaN	21.7567
ATL3	F5H6I7;Q6DD88	Atlastin-3	Downregulated	Downregulated in Lymph node	0.00246634	0.0117311	-0.367878	21.0183	20.2527	21.2254	20.6012	NaN	21.0071	NaN	20.5477	NaN	20.6447	20.7752	NaN	20.7681	20.3852	NaN	NaN	20.7339	20.7053	NaN	20.675	NaN	NaN	20.8505	20.6532	20.5198	NaN	21.5641	20.8764	NaN	20.8231	20.5338	20.6262	20.5101	NaN	NaN	20.6162	NaN	20.7629	20.1899	20.0028	20.7606	20.2482
LRP1	Q07954	Prolow-density lipoprotein receptor-related protein 1;Low-density lipoprotein receptor-related protein 1 85 kDa subunit;Low-density lipoprotein receptor-related protein 1 515 kDa subunit;Low-density lipoprotein receptor-related protein 1 intracellular domain	Downregulated	Downregulated in Lymph node	2.84663e-07	8.44956e-06	-1.40964	23.5042	23.5518	21.5016	23.199	23.2871	23.3366	23.582	22.2953	23.1606	NaN	23.0927	24.7085	22.9447	NaN	NaN	22.1984	21.3096	22.0223	23.106	23.6452	22.4742	22.4918	22.6834	23.3211	22.472	23.3026	25.0696	22.3172	22.1333	NaN	21.4799	NaN	21.2681	21.9831	21.6105	21.8549	NaN	21.131	21.7968	NaN	NaN	NaN
THBS1	P07996;P07996-2;CON__Q28194	Thrombospondin-1	Downregulated	Downregulated in Lymph node	8.82197e-06	0.00011551	-2.7716	25.4305	26.5776	20.4815	23.683	28.9478	22.8222	24.3951	NaN	22.1539	22.4016	23.094	23.6503	24.1483	20.9795	23.0151	NaN	NaN	23.4004	21.4538	25.4096	24.1273	24.2478	23.6348	NaN	23.1539	26.474	24.1425	21.4219	25.0209	18.9581	20.4618	NaN	20.5361	20.4446	20.235	20.2696	19.1489	20.9093	22.2289	NaN	21.0253	20.7136
PLP2	Q04941	Proteolipid protein 2	Downregulated	Downregulated in Lymph node	2.42889e-06	4.22146e-05	-1.4055	23.1613	22.5771	NaN	22.9943	23.3596	NaN	22.6391	23.5477	23.906	21.9262	23.5938	25.2243	NaN	22.7169	24.6149	23.7812	25.7383	NaN	NaN	NaN	22.6626	23.8468	24.0413	22.4161	22.927	23.3542	22.8595	22.6566	NaN	22.0789	21.7449	21.3528	21.8918	NaN	21.6627	22.6476	21.6235	21.5697	21.8933	21.1686	21.1685	21.5166
CTSL	P07711	Cathepsin L1;Cathepsin L1 heavy chain;Cathepsin L1 light chain	Downregulated	Downregulated in Lymph node	0.00994916	0.0357061	-0.484182	21.2905	20.7154	NaN	NaN	21.3446	21.3403	20.3204	NaN	22.6714	NaN	21.0439	NaN	21.6995	20.1741	NaN	NaN	22.3902	21.4836	21.5788	21.4927	20.9144	NaN	21.1471	21.1425	22.1293	NaN	20.608	20.8748	20.9489	21.3255	21.5846	20.322	20.551	21.0382	20.2844	NaN	20.2633	21.1876	20.6061	20.6077	NaN	20.4908
SEC61B	P60468;S4R3B5	Protein transport protein Sec61 subunit beta	Downregulated	Downregulated in Lymph node	0.00582461	0.0232703	-0.764077	22.1566	NaN	NaN	NaN	NaN	NaN	NaN	23.5065	NaN	22.1452	22.7899	NaN	NaN	21.0875	NaN	NaN	22.1946	NaN	22.8894	21.5212	NaN	NaN	NaN	NaN	NaN	NaN	NaN	NaN	NaN	22.0092	22.2663	21.0813	21.089	NaN	21.1464	21.7502	20.8551	21.6125	21.2265	21.9072	20.999	NaN
NNMT	P40261	Nicotinamide N-methyltransferase	Downregulated	Downregulated in Lymph node	1.4278e-09	1.77621e-07	-2.31339	26.2351	24.0665	22.1568	22.367	24.3016	24.5896	23.6401	22.2088	NaN	23.8254	23.5042	23.5947	23.126	NaN	22.0481	22.0881	21.807	22.3912	22.7005	22.9912	24.8144	22.4587	24.1579	24.6146	23.553	24.4131	25.6858	20.9084	22.3452	21.6487	20.8715	20.9685	21.2857	NaN	NaN	21.3541	NaN	22.0181	20.9772	NaN	21.4676	20.8367
APOB	P04114	Apolipoprotein B-100;Apolipoprotein B-48	Downregulated	Downregulated in Lymph node	2.06677e-05	0.000224575	-1.2875	23.2456	21.3548	22.4434	22.461	22.9208	22.6176	24.4757	21.5653	21.9058	24.7914	21.6337	22.2025	23.0981	NaN	22.9425	NaN	21.0913	23.1641	22.9667	23.5894	22.9267	23.0404	23.2045	22.0178	21.0735	23.5299	21.8679	21.5069	21.618	20.9762	NaN	20.9619	20.4632	23.186	NaN	22.8505	20.7772	21.2303	22.5034	19.8502	20.9729	20.6727
DCD	P81605;P81605-2	Dermcidin;Survival-promoting peptide;DCD-1	Downregulated	Downregulated in Lymph node	0.010445	0.0369843	-1.21846	22.2876	21.3854	23.7161	NaN	28.0697	24.6814	21.2973	21.7776	24.612	22.8646	NaN	22.1474	21.5376	20.6188	22.2308	23.9738	22.1091	21.1447	22.3881	21.8755	23.7046	24.6834	25.3333	22.0699	23.7137	24.0973	23.2881	22.6897	24.0391	21.3706	20.5607	22.5804	21.0884	23.1172	22.8426	21.2996	NaN	NaN	21.987	23.8668	19.8411	20.5281
ALDH18A1	P54886-2;P54886	Delta-1-pyrroline-5-carboxylate synthase;Glutamate 5-kinase;Gamma-glutamyl phosphate reductase	Downregulated	Downregulated in Lymph node	0.00261443	0.0122401	-0.402442	21.6509	22.0765	21.9224	21.751	NaN	22.2587	22.2098	NaN	NaN	NaN	22.0059	22.7343	21.7462	21.9388	21.3325	22.1339	NaN	21.8865	22.259	NaN	21.5466	21.6994	22.3409	21.4697	22.7173	21.4952	21.7987	21.1319	21.8029	NaN	21.9062	21.5325	NaN	NaN	22.2119	21.4149	20.9386	21.8194	NaN	NaN	21.5122	22.0367
HSPH1	Q92598-2;Q92598-3;Q92598;Q92598-4;A0A0A0MSM0	Heat shock protein 105 kDa	Downregulated	Downregulated in Lymph node	0.00323962	0.0145113	-0.488923	21.6301	22.702	NaN	NaN	22.6207	NaN	22.4282	NaN	NaN	NaN	21.3851	22.1319	NaN	21.4191	21.4579	NaN	21.942	21.4653	NaN	21.152	21.8644	NaN	22.1817	22.4964	21.7089	21.298	NaN	NaN	21.5678	21.0192	21.497	21.342	21.4248	NaN	NaN	21.1533	22.0544	NaN	21.2751	20.4192	21.6087	21.5932
FAM129A	Q9BZQ8	Protein Niban	Downregulated	Downregulated in Lymph node	0.00417393	0.0176983	-0.64255	20.3484	NaN	21.5572	21.3396	NaN	NaN	NaN	21.0671	21.4184	19.7414	NaN	NaN	NaN	20.8636	NaN	NaN	21.7743	21.6028	21.4778	21.6784	NaN	NaN	NaN	NaN	NaN	NaN	20.7646	19.9222	NaN	20.6137	21.0491	20.0799	21.1224	NaN	20.4231	21.7679	20.3869	20.2467	20.3135	19.9393	20.149	NaN
KRT8	CON__P05787;P05787;P05787-2;CON__H-INV:HIT000292931;F8VUG2	Keratin, type II cytoskeletal 8	Downregulated	Downregulated in Lymph node	0.00259305	0.0121857	-1.32495	23.3518	24.7476	20.8779	NaN	22.3515	20.8916	22.7646	NaN	NaN	NaN	NaN	NaN	NaN	NaN	23.6206	NaN	NaN	NaN	NaN	NaN	20.8266	NaN	NaN	NaN	22.7323	NaN	21.6704	21.0445	21.18	NaN	20.4558	NaN	NaN	20.8657	21.6661	21.3343	NaN	21.2245	22.671	20.0662	21.0728	21.563
FBLN1	P23142	Fibulin-1	Downregulated	Downregulated in Lymph node	1.4777e-07	5.67961e-06	-3.43358	24.7713	27.2635	24.225	25.8058	26.1812	26.0288	27.2312	24.0864	24.5674	25.0602	24.6892	24.9575	26.0501	NaN	18.6279	19.338	22.5405	24.9581	24.2829	26.3013	25.6148	23.3016	26.4382	25.9135	25.9024	26.3471	26.7326	21.6687	24.3153	19.6332	22.6506	NaN	21.071	21.0744	NaN	21.9264	NaN	23.2391	21.5823	19.584	20.2144	19.5926
SERPINF1	P36955	Pigment epithelium-derived factor	Downregulated	Downregulated in Lymph node	2.53306e-05	0.00026491	-1.68759	24.9065	25.83	22.5425	22.3913	24.2861	23.4543	25.0855	21.8932	22.0552	22.8799	23.601	23.3156	24.5311	NaN	21.3538	22.4334	21.818	22.537	NaN	26.7169	23.4271	21.6279	24.3915	22.3275	22.4029	24.6791	24.9388	22.2718	23.6495	22.2285	NaN	NaN	21.8339	NaN	20.5272	22.3925	NaN	20.3928	21.9883	20.9779	NaN	20.59
OGN	P20774;Q5TBF5	Mimecan	Downregulated	Downregulated in Lymph node	0.00067694	0.00398308	-1.53136	25.2659	25.0578	21.8793	24.0339	NaN	24.094	24.3899	20.5418	NaN	22.8012	24.0186	24.1111	25.7841	22.2651	21.8229	23.9459	22.6569	23.1376	20.6878	23.6139	24.4475	22.6197	24.2686	23.1841	22.7412	24.89	25.9584	24.5808	21.5826	23.389	22.3083	21.2641	22.2221	22.8714	22.4005	24.6195	NaN	23.0353	23.6943	20.4483	NaN	NaN
ITIH4	B7ZKJ8;Q14624-3;Q14624-2;Q14624;H7C0L5;Q14624-4	Inter-alpha-trypsin inhibitor heavy chain H4;70 kDa inter-alpha-trypsin inhibitor heavy chain H4;35 kDa inter-alpha-trypsin inhibitor heavy chain H4	Downregulated	Downregulated in Lymph node	0.00124917	0.00664457	-0.795234	22.781	22.247	21.9389	23.7013	22.8333	22.6202	24.2187	21.3863	22.088	23.4522	21.9682	24.1335	23.5986	NaN	23.0509	NaN	21.5788	22.2401	21.0467	22.0358	NaN	22.2423	22.761	21.7751	21.5038	22.3526	22.5688	NaN	21.5015	21.2193	21.6647	21.6111	20.9624	22.1307	NaN	22.7546	NaN	21.443	22.3373	20.5102	21.2753	21.4749
EPX	P11678	Eosinophil peroxidase;Eosinophil peroxidase light chain;Eosinophil peroxidase heavy chain	Downregulated	Downregulated in Lymph node	0.00604988	0.0239747	-1.84055	24.5054	25.5748	26.9919	27.741	22.4635	25.2447	22.2421	27.8267	24.9283	27.5081	28.8746	23.7176	22.1606	22.9771	21.8049	NaN	21.6263	27.5153	27.6853	NaN	26.9212	28.7425	25.7334	NaN	27.2276	NaN	NaN	21.8757	24.6989	24.9136	24.3443	22.9563	23.8759	24.9665	NaN	23.4083	21.2219	21.31	NaN	NaN	24.483	25.1731
ANXA3	P12429;D6RA82;D6RFG5;D6RCA8	Annexin A3;Annexin	Downregulated	Downregulated in Lymph node	0.0102213	0.0364632	-1.27452	23.6733	22.7857	21.4747	25.7689	25.4823	21.4202	21.2775	26.1327	22.0463	23.4898	21.5557	NaN	NaN	NaN	23.7197	NaN	20.4829	21.2948	22.2462	NaN	21.6093	22.2383	19.9104	22.7902	22.4349	NaN	19.4115	22.6756	NaN	21.4756	21.1398	20.5357	23.1281	20.1301	20.3621	19.8804	19.5666	21.3624	NaN	20.3946	19.8921	22.0611
AP2M1	A0A087WY71;E9PFW3;Q96CW1-2;Q96CW1;C9JJ47	AP-2 complex subunit mu	Downregulated	Downregulated in Lymph node	0.000706711	0.00411759	-0.533474	21.498	20.4789	NaN	NaN	NaN	20.4971	21.0481	20.9202	NaN	20.9243	20.5511	22.0082	20.722	20.586	21.5496	NaN	20.849	20.526	21.4032	20.9628	20.5668	NaN	20.739	21.4743	20.1026	21.4117	21.5224	21.1363	NaN	20.4367	20.614	20.4899	20.4714	NaN	20.7198	20.7621	20.1411	21.1034	20.2882	20.3983	20.1686	19.5099
DNM1L	G8JLD5;O00429-4;O00429-5;O00429-3;O00429-2;O00429;O00429-8;O00429-6;B4DPZ9;F8W1W3;F8VUJ9	Dynamin-1-like protein	Downregulated	Downregulated in Lymph node	0.0103593	0.0367356	-0.59754	21.4469	NaN	19.421	20.0547	20.5329	NaN	23.4747	NaN	NaN	20.2043	19.9493	20.8834	NaN	20.2838	20.8036	NaN	21.2585	19.8574	20.4027	19.0531	19.9498	20.1542	20.2358	19.9321	NaN	20.6448	20.6934	NaN	20.5731	20.1924	19.9506	20.024	NaN	NaN	NaN	19.5414	19.6045	20.0884	19.3924	19.9143	20.1952	20.3567
IGHV3-23	A0A0J9YY99;P0DP03;P01768;P01764	Ig heavy chain V-III region CAM;Ig heavy chain V-III region 23	Downregulated	Downregulated in Lymph node	0.00207081	0.0101122	-1.21303	21.9552	22.49	20.9163	22.8878	23.555	NaN	24.3335	24.9055	22.9251	22.5435	24.6008	21.5987	22.7812	21.7105	NaN	22.2973	22.9122	21.4072	NaN	22.7182	NaN	NaN	NaN	NaN	20.7301	NaN	20.6088	21.781	NaN	21.013	20.7699	22.4063	NaN	21.2348	21.2956	22.5563	20.0143	20.4606	21.5608	22.429	20.974	21.0579
TUBB4A	P04350	Tubulin beta-4A chain	Downregulated	Downregulated in Lymph node	0.00180032	0.00899406	-1.03573	21.854	NaN	21.2928	NaN	NaN	NaN	NaN	19.3608	NaN	20.1302	NaN	NaN	20.9222	NaN	NaN	NaN	18.7775	NaN	19.8397	20.0743	NaN	19.2949	21.3729	21.6249	20.23	NaN	21.975	19.6073	19.279	18.9284	NaN	19.7122	19.3793	18.7511	19.718	20.1206	18.3467	NaN	19.1481	19.0319	NaN	NaN
KRT6A	CON__P02538;P02538	Keratin, type II cytoskeletal 6A	Downregulated	Downregulated in Lymph node	5.88156e-07	1.47534e-05	-3.46673	26.4144	25.7609	24.9567	23.5782	24.3292	27.112	21.5203	24.998	25.6701	25.4322	21.7802	25.6853	25.3841	20.0354	24.4664	24.9344	26.6502	21.3941	27.673	27.4023	26.8667	23.9829	24.5393	28.3919	25.5736	25.8646	24.8713	19.3936	24.4443	20.264	20.6689	21.8708	NaN	21.1544	19.3955	25.019	21.9732	21.1526	20.6302	NaN	NaN	20.7269
CD163	F5GZZ9;C9JHR8;Q86VB7-3;Q86VB7-4;Q86VB7;Q86VB7-2	Scavenger receptor cysteine-rich type 1 protein M130;Soluble CD163	Downregulated	Downregulated in Lymph node	0.00097716	0.00537776	-0.826819	23.657	24.2273	23.5473	24.6121	24.772	22.9223	23.8033	23.6685	25.2707	23.2728	24.5652	24.4651	24.7561	22.0425	23.1157	24.3189	24.5462	24.3842	24.0476	23.0387	24.671	25.0803	23.9203	23.7339	24.3292	23.8203	22.8802	24.2874	23.6298	NaN	22.4556	22.9632	NaN	23.4742	24.5397	23.6107	22.9206	22.3616	24.1654	23.709	22.548	22.4654
KRT16	CON__P08779;P08779	Keratin, type I cytoskeletal 16	Downregulated	Downregulated in Lymph node	0.000164813	0.0012508	-2.4832	24.2592	21.7922	22.9758	23.0694	23.2331	27.0006	NaN	25.0443	24.6906	24.1351	22.4296	22.2484	22.6497	NaN	NaN	22.4345	22.4555	NaN	26.8318	28.0234	26.1174	24.1003	22.3672	27.5702	23.9326	21.6587	24.0501	20.7072	24.157	20.3412	NaN	22.5479	NaN	21.5666	20.6723	27.272	20.3636	22.9866	22.4117	19.3185	19.4553	NaN
TPM1	Q6ZN40;H0YKX5;H0YL52;P09493-9;P09493-4;P09493-3;P09493-10;P09493	Tropomyosin alpha-1 chain	Downregulated	Downregulated in Lymph node	0.00182445	0.00905763	-1.19791	24.2097	21.7029	20.6991	22.3724	NaN	24.2061	22.9562	20.8322	NaN	23.6235	21.1991	23.4505	22.3032	21.367	21.199	NaN	21.9981	22.4978	20.9596	25.1749	23.9055	NaN	24.915	23.8653	22.8724	25.214	24.1029	22.1881	22.0485	21.9763	22.4946	20.661	22.3279	22.4765	NaN	23.0763	20.9034	22.1052	22.2112	NaN	20.6693	20.383
CFB	B4E1Z4;P00751;E7ETN3;H7C5H1	Complement factor B;Complement factor B Ba fragment;Complement factor B Bb fragment	Downregulated	Downregulated in Lymph node	9.29526e-05	0.000774497	-1.42916	23.1973	23.3641	NaN	23.6537	25.3958	22.6936	24.1905	21.7066	22.9106	24.4212	22.3534	24.403	24.3868	21.5282	22.6007	NaN	NaN	22.1124	NaN	26.1436	21.5985	NaN	23.5899	21.8573	22.5565	NaN	23.1021	20.0855	21.7566	21.4892	21.729	22.0863	20.7022	21.6135	NaN	22.8217	20.9099	22.7087	21.4415	22.1681	21.8091	22.816
GPX3	A0A087X1J7;P22352	Glutathione peroxidase;Glutathione peroxidase 3	Downregulated	Downregulated in Lymph node	0.00865233	0.0318678	-0.970149	23.5539	20.8734	21.3556	22.1103	21.1456	22.0935	23.3236	20.217	20.7314	22.569	20.5686	NaN	24.3037	NaN	NaN	NaN	21.3131	21.1149	20.5732	21.7624	20.4436	NaN	22.8551	20.7727	NaN	23.1291	25.0392	22.5159	22.2155	19.9073	20.4523	21.6071	21.2957	21.7962	21.4557	21.8583	20.8682	21.3674	22.236	19.619	NaN	NaN
PDLIM5	H0Y8Y3;A0A0A0MSP3;Q96HC4-7;Q96HC4-4;Q96HC4;Q96HC4-6	PDZ and LIM domain protein 5	Downregulated	Downregulated in Lymph node	0.000425719	0.00265873	-0.925782	21.8705	20.7786	19.7676	20.3793	NaN	21.7081	21.784	19.894	18.3398	NaN	20.0824	22.525	20.7706	NaN	20.6724	NaN	NaN	20.7388	19.2752	21.456	20.9925	NaN	21.3173	21.3445	21.4479	21.9969	22.0422	20.1976	20.0178	20.081	20.2878	20.4358	20.2947	NaN	20.039	21.0481	19.911	NaN	20.6262	18.8703	19.6077	19.796
PRAF2	A6NP52;O60831	PRA1 family protein 2	Downregulated	Downregulated in Lymph node	6.79595e-05	0.000593214	-0.770729	21.2032	NaN	19.8102	21.3323	20.656	NaN	21.7602	NaN	NaN	21.4746	21.2196	22.7191	NaN	20.1489	21.7567	21.6247	20.8031	20.5034	21.3773	20.4756	21.1456	21.3353	21.7497	20.7939	NaN	22.4225	21.107	20.2651	21.0089	20.9381	20.674	20.6174	20.3305	NaN	NaN	20.4425	20.3754	20.5395	20.7561	19.1411	20.2989	NaN
NCSTN	Q92542-2;Q92542;H0Y6T7;H0Y3Z4	Nicastrin	Downregulated	Downregulated in Lymph node	0.00619706	0.0243087	-0.251216	20.3985	20.6904	20.4138	20.9793	20.6109	21.0158	20.7927	20.6432	20.8979	20.7164	20.7476	21.0607	20.6347	20.5948	21.2073	21.0305	20.6567	NaN	20.6148	NaN	20.0909	NaN	NaN	NaN	NaN	21.4625	20.7758	NaN	20.6123	20.1932	20.4256	NaN	20.3555	20.9321	20.4156	20.8136	20.241	20.5223	NaN	20.1058	20.3474	20.6785
AZU1	P20160	Azurocidin	Downregulated	Downregulated in Lymph node	0.0102572	0.0365366	-1.5457	NaN	21.2937	NaN	26.4903	23.8684	NaN	23.7546	23.725	NaN	24.3522	22.1318	23.8844	19.0916	NaN	26.9318	NaN	23.7769	21.2289	21.7595	NaN	21.3798	23.1782	NaN	22.0941	22.7298	NaN	NaN	20.6024	21.2861	20.9091	21.908	19.8207	22.1722	23.3017	20.9561	NaN	NaN	22.644	20.6651	23.5649	21.2891	20.2876
COL1A2	A0A087WTA8;P08123	Collagen alpha-2(I) chain	Downregulated	Downregulated in Lymph node	8.77723e-15	2.09161e-11	-4.53672	29.3505	28.089	26.7287	27.4676	27.2984	28.5088	29.4183	25.3918	28.0081	26.5734	26.4537	29.0641	28.2382	24.4035	27.212	26.1832	26.0863	25.3583	26.6585	30.3596	27.9023	28.2856	28.4746	28.7992	28.1286	30.2448	28.7679	24.4147	25.3278	23.7031	22.2917	20.8161	NaN	22.9634	21.9642	23.3581	22.1877	21.8051	23.5858	NaN	21.323	22.0108
TUBB6	Q9BUF5;K7ESM5	Tubulin beta-6 chain	Downregulated	Downregulated in Lymph node	1.22084e-06	2.5298e-05	-1.27834	24.7967	24.2957	22.4974	22.2772	NaN	23.498	23.0714	23.0798	NaN	23.1417	22.3575	23.6177	22.8934	20.9682	21.4488	22.1075	22.2168	23.4783	22.8067	22.4246	23.457	22.761	23.8559	23.0897	22.9279	23.4826	24.1411	20.3871	21.7573	21.164	21.8388	21.7231	22.5186	NaN	22.1144	21.8987	NaN	21.8092	21.1314	21.1848	22.0892	21.8642
HRG	P04196	Histidine-rich glycoprotein	Downregulated	Downregulated in Lymph node	0.0125284	0.0424	-0.715759	21.8435	21.7399	20.8951	21.8989	21.6335	20.7852	22.9889	20.7385	20.8531	21.9896	19.3366	21.3398	21.8334	NaN	21.7275	20.1472	20.306	21.9271	21.3721	23.1067	NaN	20.355	21.4046	20.8806	19.5293	22.6341	21.5781	20.4083	20.3145	19.6791	21.1358	20.1773	20.1589	20.7868	20.4188	22.293	NaN	20.9566	19.6896	19.8173	21.2026	19.9459
IGKV1-5	P01602	Ig kappa chain V-I region HK102	Downregulated	Downregulated in Lymph node	2.07329e-05	0.000224575	-1.21597	NaN	22.0579	22.4853	22.164	23.6695	22.6697	24.2427	23.1803	24.4873	22.485	23.4065	24.6954	22.1597	22.0162	23.5827	23.4432	24.3076	21.7611	24.3589	22.8922	22.8188	22.5391	NaN	22.3721	NaN	22.5133	NaN	NaN	NaN	22.1506	21.7664	20.4081	21.0983	22.3211	21.8655	22.3782	21.8644	21.2827	21.9475	21.9593	20.5084	21.8173
RNASE3	P12724	Eosinophil cationic protein	Downregulated	Downregulated in Lymph node	0.000684274	0.00401632	-1.97381	22.3951	22.7129	24.3425	25.0258	20.9275	21.0893	21.8052	25.2675	22.5952	24.8083	26.0233	22.1794	20.1556	19.4571	NaN	NaN	23.0391	24.5717	25.8897	NaN	25.3837	27.5057	23.1918	21.2704	24.3213	NaN	NaN	20.536	22.5124	22.6864	21.9964	NaN	21.5793	24.0576	NaN	20.683	NaN	21.7897	18.9653	19.7919	21.2278	21.8384
MAN2B1	O00754-2;O00754;M0QZ24	Lysosomal alpha-mannosidase;Lysosomal alpha-mannosidase A peptide;Lysosomal alpha-mannosidase B peptide;Lysosomal alpha-mannosidase C peptide;Lysosomal alpha-mannosidase D peptide;Lysosomal alpha-mannosidase E peptide	Downregulated	Downregulated in Lymph node	0.00245903	0.0117197	-0.290008	21.4346	21.1104	21.5758	21.5806	NaN	21.9608	21.5639	21.7927	NaN	21.6519	21.8201	22.0509	21.4527	21.5206	NaN	21.8916	21.992	21.2983	21.9359	20.7617	21.5661	21.5767	21.3766	NaN	21.495	NaN	21.6481	21.6815	21.4635	21.5752	21.6017	21.398	21.4772	NaN	20.935	21.2531	20.9163	21.213	21.2808	20.8193	21.3317	21.6098
IGLV3-9	A0A075B6K5;P80748	Ig lambda chain V-III region LOI	Downregulated	Downregulated in Lymph node	0.00100625	0.00549974	-1.1229	NaN	21.7612	NaN	NaN	23.9197	24.0394	22.8576	24.203	23.0778	23.2545	23.2364	21.7323	23.1515	22.365	20.714	21.6589	21.3537	22.5874	NaN	22.8175	NaN	NaN	NaN	NaN	NaN	NaN	21.0783	21.013	20.6604	21.7866	21.7367	20.9489	21.2898	20.9748	20.5623	23.7785	21.2063	21.9638	20.7968	20.4672	21.5698	21.4759
S100A10	P60903	Protein S100-A10	Downregulated	Downregulated in Lymph node	0.000510856	0.00310553	-1.13626	23.6435	22.2872	22.9341	21.7795	NaN	22.6574	21.528	21.9183	NaN	21.6776	20.8366	21.5013	24.1308	21.8686	NaN	21.968	21.2333	22.5009	NaN	NaN	NaN	NaN	NaN	NaN	NaN	NaN	25.1533	21.8258	NaN	21.5325	21.1063	21.66	21.7927	19.8338	21.1489	21.3645	20.8418	21.7984	21.3031	20.2403	21.7628	21.6224
APOA1BP	Q8NCW5-2;Q8NCW5	NAD(P)H-hydrate epimerase	Downregulated	Downregulated in Lymph node	0.0103215	0.0366814	-0.399669	NaN	NaN	20.162	NaN	20.9158	NaN	NaN	NaN	NaN	NaN	NaN	NaN	NaN	20.8643	NaN	NaN	NaN	NaN	20.1782	20.3408	NaN	NaN	NaN	NaN	NaN	NaN	20.0069	20.4108	20.1173	20.028	19.7032	19.4944	NaN	NaN	19.8834	20.0433	20.2926	19.8275	19.6455	19.9901	20.0876	20.0964
COL1A1	P02452	Collagen alpha-1(I) chain	Downregulated	Downregulated in Lymph node	7.60009e-14	6.03701e-11	-4.87014	28.308	27.2772	25.5578	26.6146	26.5786	28.0786	27.3739	24.1439	27.6142	25.8683	24.8378	27.2839	27.5243	22.1865	25.5644	25.1503	24.8649	23.4235	24.9185	29.7557	25.736	25.1889	27.5367	28.2888	25.2932	28.5579	27.8292	23.7122	22.5867	21.3788	22.2012	18.3887	21.0145	NaN	21.2158	22.1972	19.0577	20.0895	22.138	NaN	19.8059	21.989
F13A1	P00488	Coagulation factor XIII A chain	Downregulated	Downregulated in Lymph node	0.000838149	0.00481597	-1.81117	27.1321	25.0486	25.326	25.1596	21.5488	22.9602	20.0192	23.8579	22.3101	24.4466	26.4483	22.8894	27.2002	22.1564	24.245	24.5898	21.6333	25.8616	24.6665	23.3848	25.2939	23.2408	24.0737	24.0618	24.1901	24.1375	23.0387	24.8295	22.1581	NaN	22.0414	NaN	19.7815	21.1556	24.366	25.8544	20.0439	25.1722	23.9905	23.7393	19.7562	22.2717
HDLBP	A0A024R4E5;Q00341;Q00341-2;H0Y394	Vigilin	Downregulated	Downregulated in Lymph node	6.83975e-06	9.17595e-05	-1.09476	23.5492	24.005	22.4001	23.858	21.875	24.2863	23.4454	23.9435	22.6624	23.3791	24.1386	24.3069	23.5503	22.6829	23.4586	22.8436	23.0154	23.3897	25.2512	23.9776	23.3821	23.4677	24.358	23.7286	23.7377	23.8983	23.7207	21.8932	23.6076	22.4724	23.0472	NaN	NaN	22.3634	21.4809	23.3054	22.1378	23.6449	22.7893	21.3201	20.7644	22.7031
LGALS3BP	Q08380	Galectin-3-binding protein	Downregulated	Downregulated in Lymph node	0.000430884	0.00267825	-1.0259	24.0945	24.5129	21.5513	22.3819	22.1646	22.4115	23.6323	21.8432	21.9719	21.8273	22.4727	23.459	22.8615	20.6058	21.6507	21.8841	22.8348	22.277	NaN	24.0179	22.2525	NaN	21.8772	21.3631	21.0387	22.3272	22.4633	21.3047	22.852	20.1112	20.2666	20.1728	20.4571	22.1884	21.1057	23.2826	21.3815	21.4933	21.9189	20.9425	20.6843	20.4029
RTN4	Q9NQC3-2;Q9NQC3-5;Q9NQC3;F8W914;Q9NQC3-4	Reticulon-4;Reticulon	Downregulated	Downregulated in Lymph node	2.65061e-05	0.0002717	-0.76551	23.8	23.3115	22.5395	23.134	24.2351	23.7494	23.2797	NaN	24.5774	22.8046	22.802	24.3803	23.4047	NaN	22.6422	23.3853	23.5657	22.9916	23.4964	22.5375	23.6874	24.467	23.5495	22.9631	23.3671	23.8328	23.9538	22.642	22.7473	22.8501	22.5154	22.0828	22.5475	24.1435	22.4881	22.3828	23.0417	23.6946	22.3767	22.4061	22.2094	23.6424
BSG	R4GMX5;I3L192;A0A087WUV8;A0A087X2B5;P35613-3;P35613-4;P35613-2;P35613;R4GN83	Basigin	Downregulated	Downregulated in Lymph node	2.36601e-05	0.000249478	-0.67241	21.6502	23.1588	21.5825	22.019	22.402	22.0222	22.049	21.7488	22.2406	NaN	21.8654	21.6409	22.5266	NaN	21.3659	NaN	21.8598	21.5981	22.0724	21.8153	21.8268	22.0934	22.1556	21.7753	22.2295	21.7515	21.8277	21.0654	NaN	20.9243	21.1222	22.062	21.9859	NaN	20.8763	20.7179	21.6789	21.1127	21.3906	20.5571	21.0575	21.061
COLGALT1	Q8NBJ5	Procollagen galactosyltransferase 1	Downregulated	Downregulated in Lymph node	0.000224703	0.00162262	-0.633632	21.8218	22.2833	21.036	NaN	22.6637	21.9357	21.6654	21.2158	21.2379	21.7186	21.6651	22.5933	21.6751	NaN	20.8669	NaN	21.8398	21.8973	20.9818	21.326	21.593	21.7916	20.9185	21.4054	21.5054	22.4546	21.1158	21.0245	NaN	20.315	21.0944	20.2049	20.2207	22.1885	21.4403	21.2007	20.2412	21.1808	21.2979	21.5451	21.0784	21.1797
ARF4	P18085;C9JPM4;C9JAK5	ADP-ribosylation factor 4	Downregulated	Downregulated in Lymph node	2.26226e-07	7.60532e-06	-0.96265	23.0553	24.0636	22.0189	22.2316	NaN	22.6532	23.1569	23.3115	NaN	22.9627	22.3357	22.5895	22.3854	21.7802	23.0691	22.1049	NaN	22.2653	23.2468	23.3001	22.9433	NaN	23.1584	24.078	22.8615	22.2369	23.8098	21.9349	22.2022	22.14	21.9084	22.0894	21.9284	NaN	21.7436	22.5219	NaN	22.5302	21.4674	21.4381	22.0434	21.7048
MNDA	P41218	Myeloid cell nuclear differentiation antigen	Downregulated	Downregulated in Lymph node	0.000234698	0.00166454	-0.973829	21.8587	21.8426	21.8432	23.8445	21.2562	21.8697	NaN	23.2175	NaN	23.2823	22.6917	NaN	21.3786	21.8603	23.1609	NaN	21.0358	22.5087	22.8364	21.6145	22.3695	22.2592	21.9919	23.4284	22.8182	NaN	21.4249	21.0189	22.6819	21.4722	21.1344	20.5505	21.4546	22.2374	20.9035	20.2402	20.9708	21.7174	NaN	19.8775	21.5064	21.3403
SCARB2	Q14108-2;Q14108	Lysosome membrane protein 2	Downregulated	Downregulated in Lymph node	0.00290891	0.0132917	-0.480014	22.5056	22.3381	21.0447	21.5637	22.1729	22.5616	22.1883	NaN	22.4547	22.0772	22.3368	NaN	NaN	21.2143	21.012	21.7193	22.2302	22.2079	NaN	NaN	NaN	NaN	21.9668	21.8547	NaN	NaN	21.8747	21.262	21.6738	21.4357	21.8851	20.7589	21.742	NaN	21.7667	22.1863	20.8092	21.3678	22.0736	21.0919	21.1823	21.6288
LAMB1	G3XAI2;P07942	Laminin subunit beta-1	Downregulated	Downregulated in Lymph node	4.48936e-07	1.20204e-05	-1.3379	23.1988	22.8417	20.5862	22.5195	24.3817	22.4055	23.2863	22.253	22.6084	22.8481	22.0393	21.1412	22.4733	NaN	NaN	NaN	22.5865	21.9817	23.9749	23.6717	22.2975	22.1144	23.4752	23.2407	22.3039	22.6184	24.2982	21.9835	22.1875	21.4472	22.1549	20.9594	21.2999	21.3501	21.1277	21.8345	20.0479	22.0965	21.3616	20.8051	21.5434	21.5353
CTSZ	Q9UBR2	Cathepsin Z	Downregulated	Downregulated in Lymph node	0.010765	0.0377785	-0.563616	23.6957	24.1922	23.0559	24.0588	23.9854	24.0243	21.3292	23.405	25.2561	23.9102	24.0451	22.3622	24.2819	22.8428	NaN	22.9501	22.9786	23.737	23.5362	23.8978	23.7798	NaN	23.9668	23.7344	24.518	NaN	23.3947	22.429	NaN	23.1763	23.6589	22.6958	NaN	23.4709	23.5517	22.7674	22.2895	22.8214	22.7338	23.5827	22.8545	22.4874
GLIPR2	Q9H4G4;Q5VZR0	Golgi-associated plant pathogenesis-related protein 1	Downregulated	Downregulated in Lymph node	0.00436621	0.0183181	-0.481974	21.3618	21.7733	NaN	23.1131	23.1563	NaN	21.6151	22.5898	NaN	22.3782	23.0061	22.2741	21.1856	22.3345	22.4884	NaN	22.423	22.6572	22.8837	23.0405	NaN	22.5267	21.6098	22.9447	22.5468	21.9188	22.2183	22.1853	NaN	21.3004	21.5839	21.6212	21.9547	21.9401	22.1839	21.7809	20.7106	21.3201	21.873	22.176	21.6187	21.4317
SEPT11	D6RGI3;D6RER5;Q9NVA2;Q9NVA2-2	Septin-11	Downregulated	Downregulated in Lymph node	2.06569e-05	0.000224575	-0.903812	NaN	23.2479	21.3813	21.7279	NaN	22.4279	23.0001	21.6035	22.5482	21.7808	NaN	22.8116	22.1163	20.8544	NaN	NaN	21.6173	21.355	22.8441	23.5317	22.4614	NaN	22.4147	23.0092	21.8487	22.8175	22.8088	22.1051	21.5365	21.7734	21.29	20.8355	21.488	22.1753	21.5054	21.3095	20.2368	21.3488	21.8315	21.9294	21.9647	21.3185
LMAN2	Q12907;D6RIU4;D6RBV2;D6RDX1	Vesicular integral-membrane protein VIP36	Downregulated	Downregulated in Lymph node	0.00307594	0.0138825	-0.472695	21.8065	NaN	NaN	22.3138	NaN	NaN	21.9317	23.4282	22.237	22.2597	22.5143	22.2401	22.5606	22.6747	22.9477	NaN	22.5374	22.6779	23.6457	22.7845	22.3869	NaN	22.9211	22.5357	22.4206	NaN	22.2678	22.9685	22.0747	21.9297	21.6449	21.5216	22.3718	NaN	21.3389	22.7296	21.8459	23.5728	22.1175	21.7332	22.0747	21.6416
IGHV1-18	A0A0C4DH31		Downregulated	Downregulated in Lymph node	0.000890375	0.00499238	-1.18891	NaN	NaN	NaN	23.5527	24.7538	21.6626	25.098	24.9185	23.2971	23.0866	25.4909	22.4176	23.2814	23.1642	NaN	22.4002	24.1107	23.5458	NaN	24.0672	NaN	NaN	NaN	NaN	NaN	NaN	22.1106	22.2505	23.7635	21.9142	21.741	21.5315	21.1128	22.0615	21.9763	22.535	23.3667	21.525	21.7378	22.2721	22.0858	22.4008
SYNGR2	O43760;O43760-2;K7ELD9;K7ENG9	Synaptogyrin-2	Downregulated	Downregulated in Lymph node	0.00024369	0.00171809	-1.16521	22.2268	22.1249	NaN	NaN	22.903	22.4747	25.5927	NaN	23.9871	25.9037	22.8731	NaN	22.1373	22.6452	24.4435	24.4879	24.0488	23.7809	NaN	NaN	NaN	NaN	NaN	NaN	22.5363	NaN	NaN	22.8113	22.4292	21.9118	NaN	22.0115	22.3376	23.1871	22.1228	22.2246	22.0469	22.2626	20.9245	23.3088	22.4569	23.0648
MYDGF	M0QXF7;M0QYN0;Q969H8	Myeloid-derived growth factor	Downregulated	Downregulated in Lymph node	0.00367442	0.0160663	-0.575727	NaN	21.1343	21.514	21.9761	21.739	21.9652	NaN	22.3625	NaN	NaN	22.1092	22.3579	21.499	NaN	NaN	NaN	22.605	21.6614	NaN	21.7647	NaN	NaN	NaN	NaN	20.7088	NaN	22.0194	21.6771	20.3057	21.2874	21.493	21.1604	20.8576	20.1398	21.3366	22.0039	21.1563	22.5154	21.3299	20.9254	21.1097	21.0863
KRT17	CON__Q04695;Q04695;F5GWP8	Keratin, type I cytoskeletal 17	Downregulated	Downregulated in Lymph node	5.58442e-06	7.77418e-05	-3.11077	27.4615	25.5079	24.7829	25.0717	24.2827	27.6242	21.8688	24.5007	22.0792	24.8155	20.2897	23.5124	24.6215	20.176	21.7331	22.9888	24.6964	20.7317	26.5127	27.1102	26.2567	21.9782	22.424	30.0276	24.0683	21.9465	25.4303	20.7062	23.5088	20.9599	19.2474	21.0419	20.3417	21.6336	18.4346	22.0703	20.2228	19.8638	19.8254	20.9254	20.5051	20.9053
CKAP4	Q07065	Cytoskeleton-associated protein 4	Downregulated	Downregulated in Lymph node	4.5915e-09	3.66534e-07	-2.13026	25.8517	26.9686	24.4345	25.3728	27.5437	26.3778	26.1416	26.1682	24.6931	25.2895	25.7148	26.5471	25.5268	23.1128	24.7059	24.0062	25.61	25.1746	26.64	26.557	25.5691	25.6205	26.9133	25.8921	25.7983	26.4552	25.4412	23.9504	25.0488	23.7239	24.2102	22.9065	22.2042	23.3663	21.5457	24.5503	22.0272	25.0329	23.4986	22.6715	23.6857	23.7858
DPYSL3	Q14195-2;Q14195	Dihydropyrimidinase-related protein 3	Downregulated	Downregulated in Lymph node	2.71783e-07	8.32744e-06	-1.54097	25.8516	26.1142	23.8748	24.5574	23.0864	25.7555	25.5215	23.7387	24.3687	24.7344	24.5875	26.1309	26.058	24.0229	22.4737	23.7266	23.4371	24.9432	24.0897	26.0464	25.5244	23.6593	25.9004	25.7105	25.4607	26.3852	26.9174	24.0694	24.129	23.3442	23.3629	22.9857	23.9438	NaN	22.082	24.1502	22.5131	23.6472	24.2615	22.6284	22.1593	23.0477
RRBP1	A0A0A0MRV0;Q9P2E9;Q9P2E9-2;Q9P2E9-3;A0A087WVV2;F8W7S5	Ribosome-binding protein 1	Downregulated	Downregulated in Lymph node	9.70105e-06	0.000122545	-1.43204	25.4368	26.5731	25.407	26.502	26.3989	26.6576	25.6866	26.8061	24.2165	25.8488	26.0802	27.0376	26.1084	24.9847	25.724	25.0118	25.5898	25.6499	27.1388	26.0489	25.8036	25.5618	26.9647	26.8371	26.3507	26.4335	26.1362	24.9325	25.6255	25.0047	25.4005	24.0394	24.077	24.4109	24.4144	25.6964	23.4573	26.4909	24.3332	22.1525	24.439	24.8678
LGALS3	P17931;G3V3R6	Galectin-3;Galectin	Downregulated	Downregulated in Lymph node	6.85219e-08	2.91585e-06	-1.01726	24.4544	23.4428	23.2339	24.574	23.3476	25.5621	23.793	24.1519	23.9369	23.5622	23.8251	23.0502	24.8486	23.5236	23.799	24.3462	24.6792	23.746	23.4837	25.4283	24.5141	23.4639	24.1866	24.8077	23.9192	24.083	23.9472	23.8103	23.3538	23.2775	22.9841	22.9905	23.5201	23.2825	22.9397	23.9329	22.2628	23.1154	23.2437	23.0929	23.2542	22.6639
PRSS3	B1AN99;P35030-5;P35030-3;P35030-2;P35030-4;P35030	Trypsin-3	Downregulated	Downregulated in Lymph node	0.00555546	0.0224765	-0.922609	22.4253	23.5057	22.3706	22.739	25.6425	23.7872	23.6709	22.1672	25.6411	24.9753	22.6208	22.7479	23.5931	22.3653	24.4589	24.8065	23.3794	23.8344	24.6788	23.1562	23.6464	26.0202	24.6754	22.9833	24.9245	24.5787	21.3836	22.1504	24.8407	22.8083	21.8523	22.7244	23.4316	25.2364	24.9613	21.9748	22.0857	NaN	22.281	22.2407	22.1878	20.9632
SEC31A	D6REX3;O94979-6;O94979-3;O94979-10;O94979-4;O94979-9;O94979-2;O94979;O94979-8;D6RHZ5;H7BXG7;O94979-7;O94979-5	Protein transport protein Sec31A	Downregulated	Downregulated in Lymph node	0.000477393	0.002917	-0.493365	23.3585	23.3605	22.764	23.6104	21.9587	23.1815	23.3994	23.4252	22.4218	23.1282	23.6074	23.9999	23.2528	23.2921	23.5703	22.6311	22.4376	23.2743	23.321	22.8574	22.2903	22.3346	23.2474	22.7286	22.847	22.728	23.4987	22.2924	23.2904	22.7691	23.0214	22.6601	23.3142	NaN	22.459	22.0302	22.3494	22.7107	22.7395	22.4706	21.4356	22.8112
ZYX	H0Y2Y8;Q15942;Q15942-2	Zyxin	Downregulated	Downregulated in Lymph node	0.00545395	0.0221033	-0.477326	22.664	22.6191	23.0386	23.1297	23.6934	23.8049	21.5714	22.6001	23.9011	22.6654	21.9666	23.1657	22.381	21.2664	22.5413	22.4778	21.9694	22.4776	22.3903	23.483	22.5027	23.4794	23.2626	22.5648	23.0683	23.2227	22.3769	21.8588	NaN	22.6525	21.4042	22.0096	22.3645	22.7449	22.5652	22.3197	22.4706	21.6045	21.9333	23.5602	21.9177	21.2419
CFH	P08603	Complement factor H	Downregulated	Downregulated in Lymph node	5.40182e-05	0.000495098	-1.96809	23.1473	25.8953	22.2432	24.8155	27.0424	22.22	26.5582	22.4298	26.3792	25.3021	22.2242	23.2359	26.1058	20.0997	21.6516	20.4252	22.6075	23.3127	NaN	27.9728	23.9477	23.6868	24.0143	23.8706	21.9861	23.4464	25.8283	21.7644	22.211	20.3003	21.5899	22.0208	21.1794	22.5676	21.9986	23.8629	20.6319	21.8538	22.9952	21.372	22.2278	22.3797
HRNR	CON__Q86YZ3;Q86YZ3	Hornerin	Downregulated	Downregulated in Lymph node	0.00992689	0.0356799	-1.29049	NaN	23.5641	25.2213	24.1038	26.3292	24.6372	21.9054	22.7764	26.2072	22.6249	23.2617	21.2585	21.6016	21.2829	21.8733	28.5386	23.4257	24.7852	21.4227	21.6476	23.9934	25.4551	23.5819	19.2805	25.4574	24.4399	22.0859	22.2138	20.937	21.4209	20.9174	22.2647	22.2721	25.5699	24.2686	21.1957	22.0392	21.2117	22.7979	23.173	19.2968	22.3076
DSTN	F6RFD5;P60981;P60981-2	Destrin	Downregulated	Downregulated in Lymph node	0.00165498	0.00839109	-0.587481	23.8767	23.2562	23.0812	23.7824	24.2217	23.5718	23.1539	22.7353	22.9869	24.0008	22.6029	22.2458	23.8948	22.9457	NaN	21.7088	23.1824	22.8464	22.5262	25.2671	23.6122	22.6586	23.9156	23.8076	23.0978	23.3192	25.0612	23.1587	22.9478	22.7602	22.6632	22.4497	22.961	22.0751	22.7513	23.8147	22.8854	22.9369	23.3244	22.418	22.678	22.2445
PGM1	P36871;P36871-2;P36871-3	Phosphoglucomutase-1	Downregulated	Downregulated in Lymph node	0.00027249	0.00186593	-0.526365	23.202	23.6713	22.5353	22.9963	22.1885	23.3986	23.4485	23.5708	NaN	22.4412	23.0652	24.2704	23.2718	22.7118	23.2156	23.5026	22.827	23.2393	22.255	22.0875	23.3358	23.0596	23.9923	23.0747	22.9062	23.9692	23.6212	22.7744	22.8721	22.4041	23.3262	22.7311	22.9792	22.286	22.3101	22.2692	22.7452	22.6097	22.5813	21.2884	23.0587	22.8991
TMED9	Q9BVK6	Transmembrane emp24 domain-containing protein 9	Downregulated	Downregulated in Lymph node	0.00626992	0.0244938	-0.498592	20.9217	21.6241	21.6915	21.5294	23.8809	21.8485	22.0181	21.5928	21.9945	22.5279	21.3534	21.6567	21.3969	21.8433	21.9827	21.2443	22.5928	22.3577	20.9392	22.5471	21.7686	NaN	21.8709	21.9698	21.8045	20.3055	21.9975	21.1433	22.2166	20.8567	21.9232	21.2524	21.3082	21.3343	20.8246	21.0423	20.8736	21.8864	21.5496	20.8121	21.7015	21.2947
AP2A1	O95782-2;O95782	AP-2 complex subunit alpha-1	Downregulated	Downregulated in Lymph node	0.00620213	0.0243087	-0.481943	21.5662	21.9194	21.0352	20.787	NaN	20.5653	22.4133	21.2809	20.0203	21.3093	21.8164	22.3616	20.9508	20.8752	21.834	22.1584	21.4546	22.1692	21.3266	20.7942	21.1564	21.452	21.3474	21.9012	21.4405	22.2278	21.5948	21.4527	NaN	21.1006	21.9373	20.6162	21.0411	20.6807	20.488	20.9972	20.5726	21.6622	21.2488	20.343	21.7684	21.5186
LRRC59	Q96AG4	Leucine-rich repeat-containing protein 59	Downregulated	Downregulated in Lymph node	9.20037e-05	0.00076928	-0.888892	23.0229	23.7082	22.3914	23.3788	22.5473	22.9341	22.3417	23.0685	NaN	22.8838	23.177	21.6409	23.3322	22.4465	22.017	22.1408	NaN	23.2151	23.2446	23.9819	21.9105	21.6582	22.4356	23.2232	22.262	22.2608	24.6394	21.9525	22.0215	21.5473	21.8396	21.7376	21.1383	21.9196	21.1484	21.597	21.7558	23.6178	21.5732	21.2452	22.0683	22.8894
LAMP2	P13473-2;P13473;P13473-3	Lysosome-associated membrane glycoprotein 2	Downregulated	Downregulated in Lymph node	7.93876e-05	0.000682963	-0.518567	22.9339	22.4977	22.1759	21.8674	NaN	21.889	22.7125	22.6424	NaN	22.4606	22.6277	22.8601	22.1416	22.0099	22.7277	22.4841	23.2777	22.217	21.8637	22.5381	21.402	21.6257	22.2819	22.9505	22.0572	22.0024	22.139	22.1324	22.2407	21.4138	22.2025	21.3648	21.527	21.2394	21.7345	22.5093	21.3447	22.2661	21.8666	20.878	21.8416	22.0687
VDAC1	P21796;C9JI87	Voltage-dependent anion-selective channel protein 1	Downregulated	Downregulated in Lymph node	0.000843239	0.00483038	-0.499008	23.7937	23.9761	23.1027	22.6654	NaN	23.3291	23.2996	22.9817	23.5225	23.7984	22.832	24.0197	22.9245	22.955	24.7663	24.4995	24.0227	23.0238	22.4157	23.1405	22.6924	NaN	23.4329	23.7258	22.5644	23.3507	23.5754	23.1279	22.9202	22.9161	22.6059	23.2778	23.271	NaN	22.7953	22.4644	22.9005	23.0779	22.4584	23.2558	23.3105	23.3773
CMPK1	P30085;Q5T0D2;P30085-2	UMP-CMP kinase	Downregulated	Downregulated in Lymph node	0.00975857	0.0351279	-0.284032	22.5496	21.9997	21.7454	21.8033	21.0188	22.2706	22.2487	22.4426	NaN	21.7078	21.682	22.6663	21.4397	21.7798	22.7241	22.1561	22.4389	21.7069	22.4686	21.6041	22.0454	NaN	21.4704	22.5204	22.1793	22.9353	22.384	21.7651	21.7995	22.1388	21.7556	21.9737	21.848	NaN	21.6007	21.7015	21.7115	21.6981	21.818	22.1268	21.4867	22.0425
TUBB2A	Q13885;Q9BVA1	Tubulin beta-2A chain;Tubulin beta-2B chain	Downregulated	Downregulated in Lymph node	0.00137081	0.00717941	-0.926239	23.7376	23.2925	22.3932	22.622	NaN	23.2594	24.9914	21.7758	21.0435	22.7477	22.2101	20.9969	23.1702	22.328	NaN	21.6542	20.4283	22.1604	21.3518	24.4488	21.6364	NaN	22.68	23.7359	21.3745	23.6422	24.0372	21.3361	21.3604	21.9099	21.9608	21.6666	22.6509	NaN	21.978	22.4551	19.1107	21.2642	21.7503	21.3568	22.4457	22.4565
TTR	A0A087WT59;P02766;A0A087WV45	Transthyretin	Downregulated	Downregulated in Lymph node	0.0102129	0.0364632	-0.606134	22.4026	22.7737	23.7413	24.0977	22.3356	22.6786	22.6526	21.9425	22.0957	23.1483	NaN	NaN	23.5432	22.0595	21.5945	21.3431	22.5466	22.7275	NaN	24.2431	24.1574	22.4597	23.0519	22.3388	22.0468	22.8998	22.3439	21.6805	21.9641	20.2437	NaN	23.0555	21.8606	22.6569	22.547	23.2051	22.2665	21.5911	23.1699	22.9304	22.3311	21.8482
COPE	M0QXB4;O14579;O14579-2;O14579-3	Coatomer subunit epsilon	Downregulated	Downregulated in Lymph node	0.00379612	0.0164476	-0.449874	22.6489	22.7714	NaN	22.6165	21.5399	21.9989	23.2943	23.1565	22.5033	22.0055	23.2939	23.5464	22.21	22.0571	22.902	NaN	23.1371	23.0754	23.2092	22.2022	22.7595	NaN	22.9741	22.829	22.8901	23.2847	22.6876	21.6173	23.0218	22.7713	22.168	22.3114	22.0095	NaN	21.9141	22.2271	21.8305	22.9055	21.6406	21.0106	22.7376	22.9568
PRELP	P51888	Prolargin	Downregulated	Downregulated in Lymph node	0.000641139	0.00382665	-2.01221	24.5848	23.7003	25.1355	24.4889	NaN	24.9283	26.015	NaN	23.1619	19.9284	22.7116	23.3386	28.3659	23.405	NaN	22.3265	20.8629	23.3377	NaN	27.8757	24.4601	21.0752	24.7954	25.0271	24.0138	25.5041	29.0008	25.2592	23.2718	21.9486	23.9124	20.909	22.991	23.418	23.4506	25.7661	20.5585	22.9748	23.3903	20.4747	20.536	20.7896
MYL9	P24844;P24844-2	Myosin regulatory light polypeptide 9	Downregulated	Downregulated in Lymph node	0.000211006	0.0015377	-1.10647	24.7639	23.6633	22.0516	23.086	22.2515	23.376	23.1362	21.9977	NaN	22.4371	21.2816	22.5072	22.3654	21.6082	NaN	NaN	21.8795	22.2009	22.8186	25.0067	23.7573	NaN	24.2706	23.2476	23.2133	23.2517	23.5688	23.2092	22.7508	22.2796	22.135	21.1833	21.3836	22.1395	21.3714	23.9733	21.5534	22.7436	23.5451	20.5476	20.9762	21.0691
A1BG	P04217;M0R009;P04217-2	Alpha-1B-glycoprotein	Downregulated	Downregulated in Lymph node	0.000933193	0.00517213	-0.774719	23.3028	22.4542	22.317	23.7652	24.5063	22.4781	23.9377	22.2423	24.6986	22.8782	22.9327	24.4838	23.5875	21.9863	23.5622	22.8052	21.7615	22.7658	NaN	24.5319	21.9702	NaN	22.5581	NaN	22.2629	NaN	22.3094	21.5913	22.3809	21.9221	21.9933	22.5241	21.6487	22.6295	21.1593	23.2603	21.9028	21.9352	22.6103	22.4281	22.4417	22.0701
CLTA	P09496-5;P09496-2;C9J8P9;F8WF69;P09496-4;P09496-3;P09496	Clathrin light chain A	Downregulated	Downregulated in Lymph node	0.0046632	0.0192924	-0.570789	21.7774	22.5423	22.6791	22.2439	22.1095	22.7766	NaN	22.1932	22.8535	21.9388	22.1176	NaN	21.8016	20.7792	NaN	NaN	NaN	21.7939	23.7296	22.8662	22.28	NaN	22.5878	22.0127	22.1263	NaN	22.2484	21.7953	22.5463	21.8285	21.283	21.3262	22.0076	NaN	21.3522	21.021	21.7409	22.1739	21.3863	20.6168	21.7885	21.5525
POSTN	Q15063-5	Periostin	Downregulated	Downregulated in Lymph node	8.2375e-13	4.90749e-10	-5.58516	30.6615	30.9926	26.1715	27.6496	28.6282	29.4365	29.4929	26.0813	27.3714	27.3154	27.3015	29.5791	29.2026	23.5885	23.7968	27.4259	25.4375	26.4529	27.4448	31.6349	29.1228	25.8246	29.9913	29.1548	27.5413	30.4862	30.6814	24.1994	26.8599	21.3925	23.5857	22.4095	21.861	20.8367	20.4767	22.978	20.6862	23.2677	21.8467	21.7316	23.013	22.4064
SERPINH1	P50454;E9PPV6;E9PR70;E9PKH2	Serpin H1	Downregulated	Downregulated in Lymph node	3.64983e-14	4.34877e-11	-3.56646	28.0384	28.4507	25.8056	26.338	27.1486	27.5511	27.6978	26.4568	24.3961	27.0423	26.5759	27.7398	26.8002	22.3142	26.6162	24.7979	25.8567	26.769	26.7962	28.0356	27.7072	25.6203	28.4737	28.0325	27.2584	28.3892	28.1861	22.7978	24.9032	22.7923	23.21	22.7326	22.4608	22.037	22.2735	23.5807	23.3899	24.4928	23.7114	22.0808	24.4762	24.3124
BGN	P21810	Biglycan	Downregulated	Downregulated in Lymph node	4.01457e-09	3.55772e-07	-3.34352	28.0441	28.2442	25.4651	26.7631	26.9915	27.7851	27.3853	23.8014	26.4633	25.3854	25.9116	26.7769	28.2505	23.388	24.1465	23.3995	24.4895	26.0212	25.4823	29.0023	26.8682	24.6564	27.8688	26.3281	26.0559	28.2225	28.8182	26.1065	25.0166	23.08	23.1859	22.2274	23.237	23.3494	23.321	25.5192	22.0671	23.9294	24.6446	21.8047	22.9909	22.0481
FN1	P02751;P02751-3;P02751-8;P02751-17;P02751-15;P02751-6;P02751-5;P02751-14;P02751-7;P02751-10;P02751-9;P02751-11;P02751-13;P02751-4;P02751-12;H0Y7Z1	Fibronectin;Anastellin;Ugl-Y1;Ugl-Y2;Ugl-Y3	Downregulated	Downregulated in Lymph node	4.8714e-11	1.59855e-08	-3.08286	30.7316	32.4012	28.077	28.9385	31.95	30.1424	31.2154	27.9594	28.4766	29.3156	29.1426	30.8944	29.8318	26.4946	27.3903	26.9643	27.2421	29.3474	28.3076	31.735	30.9663	29.0674	30.9527	29.729	30.5158	30.8336	30.243	26.5065	28.2536	25.762	26.266	25.7049	25.7422	26.8479	25.1388	26.9718	26.0998	27.1196	26.6755	25.2007	26.083	27.2172
LUM	P51884	Lumican	Downregulated	Downregulated in Lymph node	3.23757e-08	1.54489e-06	-2.91266	28.5028	28.7793	26.6319	27.7343	26.7385	28.4737	27.3674	25.9185	27.3816	26.8423	27.2223	26.2005	28.8215	25.2969	22.8256	24.6715	25.1346	26.313	25.9246	29.5026	27.855	25.5236	28.1295	26.9356	27.001	28.3098	28.9558	26.7393	25.534	25.081	24.4668	23.7933	24.735	25.2695	24.3521	26.8323	23.0968	23.711	25.8369	20.5347	23.4875	23.5543
DCN	P07585;F8VXZ8;F8VUF6;F8VWU0;F8VX58;P07585-4	Decorin	Downregulated	Downregulated in Lymph node	2.48031e-11	9.85096e-09	-2.63646	25.6677	26.0404	24.1972	25.7407	25.0667	24.9337	25.5841	24.2721	25.5796	24.9559	25.2457	26.9311	26.3631	23.9028	23.7576	24.7158	23.943	24.3797	24.7115	27.5201	25.6455	25.0438	25.7403	25.2896	24.8696	27.8394	27.3116	24.9428	22.9544	23.931	23.6137	21.5529	22.4284	24.6372	22.5761	24.694	21.5749	23.1406	24.1789	20.7337	21.3144	21.5874
FBN1	P35555	Fibrillin-1	Downregulated	Downregulated in Lymph node	6.72539e-08	2.91393e-06	-2.5007	27.6178	25.8803	25.5487	26.9248	27.6564	25.492	29.0328	24.6957	28.2312	26.5226	26.3837	27.47	28.4416	24.9398	22.6171	25.9131	26.4347	25.3606	24.9647	29.2826	25.93	25.8479	26.454	26.6757	25.3834	27.6216	29.5872	26.9438	24.8683	24.7145	24.3309	23.2859	25.0842	25.5051	25.6597	25.61	22.7551	24.3603	25.7885	22.7303	22.1831	21.9133
KRT5	CON__P13647;P13647	Keratin, type II cytoskeletal 5	Downregulated	Downregulated in Lymph node	1.74584e-06	3.22507e-05	-2.02691	29.1039	27.1794	27.1675	26.4258	27.7248	26.9039	27.224	27.5042	28.3746	28.4759	24.5842	27.4527	26.4576	25.4439	25.0386	27.7662	28.7314	25.6474	29.5541	28.7297	28.2016	27.5054	27.3405	27.7113	27.6605	27.9021	26.9628	26.2276	27.106	26.4044	24.5299	25.2481	24.4093	27.2863	26.9365	25.7604	24.001	24.0896	25.9979	24.4963	23.4133	23.9842
KRT14	CON__P02533;P02533	Keratin, type I cytoskeletal 14	Downregulated	Downregulated in Lymph node	1.58076e-07	5.79533e-06	-2.01391	28.8509	27.6212	27.3702	27.6885	28.4047	28.3233	26.6461	28.4413	28.8067	28.9418	26.0397	27.6904	27.2647	25.454	26.7961	28.1504	28.4835	25.7426	29.8375	29.6621	28.9005	28.1994	27.8368	29.6474	28.3436	28.3179	27.4032	26.0392	27.5965	26.0769	24.9655	26.0826	24.9783	27.5086	27.1254	27.8033	25.5349	24.8572	26.3508	25.0954	23.3661	24.6913
LGALS1	P09382	Galectin-1	Downregulated	Downregulated in Lymph node	5.3665e-11	1.59855e-08	-1.82562	27.2474	28.4394	26.6399	27.4636	28.1364	27.6094	27.2954	27.0557	27.3615	27.8743	25.9716	25.8452	27.5293	26.0349	25.3213	25.9496	25.9	26.9913	26.5217	28.3531	27.2642	25.6149	26.693	27.5661	26.8571	27.5527	28.8463	25.3704	25.8959	24.7755	25.4869	25.2346	25.3438	23.2588	25.0314	25.7128	25.1937	25.7806	24.9108	24.7322	25.4267	25.5571
CALD1	E9PGZ1;E7EX44;Q05682-5;Q05682-3;Q05682-4;Q05682-6;Q05682-2;Q05682;C9J813	Caldesmon	Downregulated	Downregulated in Lymph node	2.368e-07	7.75278e-06	-1.4753	25.6018	25.9938	24.4695	24.1031	24.9415	25.5134	24.5072	24.4344	24.0206	25.0742	23.3363	25.0056	25.075	22.9757	23.8404	23.2231	24.1613	24.0417	24.7374	26.7141	25.4738	23.2251	26.797	25.5693	24.9059	26.0576	25.7826	24.139	23.6812	23.3081	23.6572	22.6562	22.5834	24.1474	23.5511	24.5476	22.4184	23.6885	23.9656	23.5065	23.2058	22.6212
IGHG1	A0A0A0MS08;P01857;A0A0A0MS07	Ig gamma-1 chain C region	Downregulated	Downregulated in Lymph node	6.8181e-06	9.17595e-05	-1.20896	28.4363	29.5742	28.8202	29.4881	29.9665	28.9742	31.4534	30.0333	29.386	29.3721	29.4421	30.4005	29.3605	28.3802	29.3683	30.0112	29.5606	28.9294	29.4332	31.0759	28.6052	27.4963	28.5976	30.4121	28.7797	29.115	29.2589	28.534	28.459	28.5184	27.9331	27.7394	27.5378	26.8932	27.2316	29.3951	28.1217	28.8953	28.0535	27.5937	27.84	28.0522
S100A9	P06702	Protein S100-A9	Downregulated	Downregulated in Lymph node	0.00843115	0.0311979	-1.16711	27.0977	24.6953	26.7437	29.3127	25.3535	24.998	26.1011	28.7142	24.2713	27.5645	26.2445	25.5999	25.114	23.4966	28.2222	23.2251	27.1141	26.4028	28.1864	26.1957	26.6413	25.5818	25.8729	28.7322	26.4066	24.0867	23.5775	25.3485	25.632	25.716	25.8046	25.547	26.7852	23.8807	23.7721	23.6807	24.6935	25.8327	23.749	25.7066	25.1425	26.3446
TNC	P24821;E9PC84;P24821-3;P24821-5;P24821-6	Tenascin	Downregulated	Downregulated in Lymph node	0.00190637	0.00938613	-1.15437	29.7577	30.3262	28.3263	27.0582	29.2923	28.4757	28.1922	26.7886	28.2971	28.1227	27.2256	28.6176	29.0348	26.7242	24.0101	22.8093	27.5858	28.0416	27.1945	28.0074	27.9883	28.0392	29.4723	27.6158	28.3067	30.0054	30.9401	28.0198	26.4946	26.9329	27.1316	26.3186	26.3011	27.4841	26.9367	27.4377	26.8841	27.127	27.7224	26.2204	27.1314	26.6998
IGHG3	P01860	Ig gamma-3 chain C region	Downregulated	Downregulated in Lymph node	0.000269962	0.00185395	-1.15068	25.932	25.9678	25.1795	27.7151	28.7341	24.7616	28.8482	27.6487	27.7633	25.4309	26.3758	28.0445	26.1421	26.4897	26.8837	26.3445	27.2152	25.7147	27.1896	28.2886	26.6679	25.4329	26.8018	27.1771	25.4337	27.0158	25.3403	25.2546	26.2167	25.1955	25.0828	26.205	24.5692	26.7015	24.1326	26.6819	25.1936	25.754	25.9546	24.3822	25.9435	25.4601
FGA	P02671-2;P02671	Fibrinogen alpha chain;Fibrinopeptide A;Fibrinogen alpha chain	Downregulated	Downregulated in Lymph node	0.00637185	0.0248107	-1.06475	25.9252	27.341	26.465	28.1331	28.084	26.4907	27.6362	26.6392	26.6102	28.2464	26.0473	26.6396	27.6687	24.1717	28.0718	20.8733	24.9696	26.3733	26.34	28.3806	26.6188	26.5312	27.7614	26.0179	26.4308	25.7957	25.6879	24.9527	25.686	24.889	24.185	24.7857	24.6664	25.6065	24.5837	26.5809	25.069	26.2701	26.5106	26.576	25.063	27.0313
EMILIN1	A0A0C4DFX3;Q9Y6C2	EMILIN-1	Downregulated	Downregulated in Lymph node	8.19578e-05	0.00070002	-1.05212	26.215	27.2005	25.0581	25.3861	27.6692	26.094	26.5017	24.3557	25.0974	25.5833	25.0058	27.2962	26.6565	23.4517	23.6	24.154	25.531	25.1995	24.8429	26.5042	25.8027	25.9839	26.2655	25.5664	24.9371	25.962	26.6213	25.8426	25.6321	24.5204	24.399	23.4986	24.4244	25.2541	24.6159	25.2458	23.5769	25.0477	25.6418	23.9593	24.0846	24.5382
P4HB	P07237;H7BZ94;I3L312;I3L398	Protein disulfide-isomerase	Downregulated	Downregulated in Lymph node	6.37527e-09	4.44841e-07	-1.0399	27.3306	27.5083	26.7802	27.5149	27.4229	27.4959	27.5512	27.7718	25.6559	27.3301	27.5159	28.1878	27.1989	26.4656	28.0079	27.3336	27.6026	27.0416	27.8684	27.6771	26.8593	26.1175	27.3538	27.879	26.9978	27.1594	27.3222	26.271	26.8001	26.3659	26.7436	26.228	25.9146	25.2911	25.9177	26.9274	25.7142	27.5082	25.8341	25.9329	26.5035	26.4284
COL6A3	P12111-2;P12111;E7ENL6;P12111-4;P12111-5;P12111-3	Collagen alpha-3(VI) chain	Downregulated	Downregulated in Lymph node	3.47883e-06	5.38315e-05	-1.03485	30.5655	31.0968	30.1176	29.8388	31.5291	30.7453	31.1438	28.8838	30.3433	30.6743	30.6752	30.7679	31.0868	29.1814	29.3768	29.3198	29.2977	29.6739	29.4969	30.8816	30.1981	29.961	31.0532	29.8971	29.9779	30.9267	31.1424	30.5154	29.3055	29.2793	29.3944	28.3957	28.5634	29.7119	29.7802	30.6176	29.5128	29.8916	30.5445	28.7156	28.579	28.4383
IGHG4	P01861	Ig gamma-4 chain C region	Downregulated	Downregulated in Lymph node	0.0130702	0.043711	-1.03286	24.7219	26.1874	24.9133	26.683	27.2584	25.0331	28.0794	27.434	26.7848	25.6726	26.6885	27.0702	24.4833	26.3446	26.0541	25.1597	25.691	25.7973	26.7944	26.8719	25.3028	24.2729	25.0994	25.568	24.5748	25.601	24.6517	24.5978	25.8177	24.8198	24.3338	25.2929	24.179	24.7665	23.3773	27.4615	24.7035	25.7456	25.1705	23.6308	24.8831	25.7514
ANXA2	P07355;P07355-2;H0YN42;H0YMD0;H0YMU9;A6NMY6;H0YM50;H0YKS4;H0YNP5	Annexin A2;Annexin;Putative annexin A2-like protein	Downregulated	Downregulated in Lymph node	1.49073e-09	1.77621e-07	-1.01361	28.7534	29.2908	28.3937	28.4617	28.7569	29.157	28.0386	28.3823	28.0583	28.7045	27.8749	28.1873	29.2171	28.0261	27.2787	27.6241	28.6402	28.1313	28.3808	29.4686	28.8677	27.6619	29.0445	28.8344	28.3667	28.7618	29.7091	27.8048	27.6838	27.3567	27.6211	27.1299	27.5401	27.1138	27.5064	28.166	26.94	27.6819	27.8271	27.4213	27.1808	27.2097
COL6A1	A0A087X0S5;P12109	Collagen alpha-1(VI) chain	Downregulated	Downregulated in Lymph node	3.76943e-05	0.000371179	-0.930169	28.9748	29.3358	28.8417	28.5469	29.9251	29.2898	29.6333	27.1531	29.4556	29.4188	28.9895	28.7429	29.4912	27.8656	27.9162	27.6054	27.9967	28.1018	28.156	29.383	29.0651	28.2077	29.9475	28.6019	28.5086	29.2127	29.6848	29.3168	28.0381	27.8049	27.6079	27.0898	27.3492	27.6628	28.5371	29.6391	28.28	28.7864	29.0925	27.5311	27.2508	26.9952
HSPG2	P98160	Basement membrane-specific heparan sulfate proteoglycan core protein;Endorepellin;LG3 peptide	Downregulated	Downregulated in Lymph node	0.00320057	0.0143634	-0.907977	27.8368	27.9108	25.9647	26.9524	28.8584	26.4029	27.9906	25.7939	27.0151	26.7747	26.6499	27.5953	27.1406	25.9514	23.4956	22.7093	26.3156	26.3756	26.2793	27.6505	27.1742	26.6366	27.4101	26.6225	26.9685	28.3319	27.933	27.144	26.2868	25.9911	25.9508	24.4059	25.1365	26.8284	25.8324	26.9884	25.2561	26.8912	27.2019	25.3484	25.6246	25.5533
COL6A2	P12110;P12110-3;P12110-2	Collagen alpha-2(VI) chain	Downregulated	Downregulated in Lymph node	0.000281546	0.00191692	-0.90105	28.034	28.3794	27.5287	27.7178	29.3507	28.6026	28.4221	26.2269	28.4522	28.1959	28.1043	27.2477	28.5418	26.7763	26.0706	26.0346	26.3847	27.229	27.2631	28.2981	27.848	27.2178	28.8664	27.5513	27.7457	28.1057	28.6168	28.4617	26.976	26.8286	26.8382	26.0402	26.1823	26.8448	27.4673	28.1332	27.2709	27.5272	28.0523	26.3552	26.2184	26.0253
MARCKS	P29966	Myristoylated alanine-rich C-kinase substrate	Downregulated	Downregulated in Lymph node	1.5057e-06	2.94106e-05	-0.898233	24.1111	25.4449	24.84	25.3155	26.1077	26.18	24.774	25.0579	25.8267	25.2358	24.5949	25.797	25.0993	24.1737	24.7503	24.9236	25.1969	24.6581	25.7853	26.4535	25.3992	26.3253	26.2463	25.6605	25.8391	25.6298	25.3846	23.7845	24.8305	24.2168	23.879	23.9449	24.5218	25.1764	24.9041	24.2418	24.2378	24.2522	23.8097	25.2301	23.6849	24.032
FABP5	Q01469;I6L8B7	Fatty acid-binding protein, epidermal	Downregulated	Downregulated in Lymph node	0.00581488	0.0232703	-0.895656	26.3056	23.2812	24.8073	25.6707	25.7013	25.449	23.8058	24.5423	26.3359	25.5988	24.3289	26.1289	25.3398	23.7295	23.3748	23.9209	26.612	24.8306	25.7296	30.0312	26.5325	25.4996	26.4225	27.3291	26.3223	26.6964	26.0377	23.6064	24.5982	23.751	24.5534	24.3876	24.5706	24.2758	24.8882	24.3479	25.2552	23.8811	24.3871	23.947	25.7748	25.3244
PLEC	Q15149;Q15149-7;Q15149-8;Q15149-9;Q15149-5;Q15149-4;Q15149-6;Q15149-2	Plectin	Downregulated	Downregulated in Lymph node	2.73805e-10	5.15337e-08	-0.874789	29.1719	28.6486	27.8538	27.8901	28.2208	28.2204	28.5709	28.0811	27.6383	28.0333	27.8206	28.9292	28.6006	27.5972	27.7292	28.0003	28.6884	28.1833	28.1221	28.2598	28.2948	28.1959	28.5287	28.3664	27.9899	28.9032	29.3638	27.653	27.3395	27.3118	27.3734	27.2242	27.2996	27.9539	27.0646	27.5563	27.2899	27.4257	27.6571	26.7908	27.1621	27.1366
COL18A1	P39060-2;P39060-1;P39060;H7BXV5;H7C457	Collagen alpha-1(XVIII) chain;Endostatin	Downregulated	Downregulated in Lymph node	0.000134921	0.00106111	-0.860133	24.511	24.783	23.9536	23.2883	24.4078	22.994	24.4791	22.6108	23.8737	24.1569	23.9235	22.674	24.461	23.392	23.1274	22.6141	23.726	23.7129	23.322	24.8803	23.0391	22.6852	24.6341	22.9414	23.6406	23.4897	25.9965	24.362	23.527	22.577	22.8147	22.0044	22.1881	22.7432	22.4015	24.0794	22.335	23.4427	23.2781	22.6576	22.4808	22.5518
TPM4	P67936	Tropomyosin alpha-4 chain	Downregulated	Downregulated in Lymph node	7.63628e-07	1.74974e-05	-0.854823	28.9285	28.2616	26.8889	27.5377	27.303	28.5567	28.0619	27.3271	26.5959	28.3298	27.0246	28.9163	28.0134	26.9349	26.8423	27.6252	27.3241	27.8471	27.9191	28.9865	28.0748	27.1104	28.8014	28.3023	27.7833	29.2189	28.3939	27.3265	27.381	27.2225	26.8341	26.8447	27.1396	26.9181	26.9858	27.5441	26.8819	27.1626	27.0924	26.7466	26.8125	26.8056
TGFBI	Q15582;H0Y8L3	Transforming growth factor-beta-induced protein ig-h3	Downregulated	Downregulated in Lymph node	0.0139739	0.0461215	-0.83813	28.9226	29.9083	25.78	27.4564	28.7304	26.0155	27.958	25.1947	26.3532	27.0083	26.0257	26.1672	28.4732	26.1957	24.8294	23.8629	25.9667	27.7365	23.9213	27.8822	26.3571	26.7087	28.1135	26.5901	26.4493	28.8562	28.3659	27.4011	25.9491	26.3668	26.2891	25.6613	25.8182	26.4868	26.0123	26.648	26.664	26.6192	27.1381	25.3559	25.6223	25.7214
FTH1	P02794;E9PRK8;E9PKY7;G3V192;G3V1D1	Ferritin heavy chain;Ferritin heavy chain, N-terminally processed;Ferritin	Downregulated	Downregulated in Lymph node	0.000348327	0.00229299	-0.837685	26.1081	24.4091	25.14	25.6112	24.0193	25.4965	24.9078	24.6433	24.001	25.6554	25.5617	24.9103	24.8311	23.7496	24.3655	25.3233	25.6304	24.501	24.1013	25.2715	25.1911	24.3026	24.9442	24.9587	24.4648	24.3981	25.9177	25.2472	25.5951	23.966	23.3176	25.4367	23.459	23.8974	24.9844	22.6874	23.543	23.7492	24.1756	25.5093	22.9659	23.4009
IGKV2-40	A0A087X0Q4;A2NJV5;A0A0A0MRZ7;A0A075B6S6;A0A075B6S2;A0A075B6P5;A0A087WW87;P06310;P01615;P01614	Ig kappa chain V-II region RPMI 6410;Ig kappa chain V-II region FR;Ig kappa chain V-II region Cum	Downregulated	Downregulated in Lymph node	0.000988997	0.00543037	-0.82634	23.7982	23.8362	23.2716	24.2926	25.1577	23.3707	25.0008	24.8976	23.5896	23.999	24.2391	27.2296	24.8452	23.8875	24.791	24.5215	25.3509	24.7019	23.5103	24.8844	24.1151	23.0762	24.1595	24.3505	24.4735	25.6916	23.4496	23.8528	23.359	23.5442	23.4191	23.0627	21.9545	24.1197	22.6559	24.1269	23.6498	23.5133	24.2832	22.9735	22.8625	23.9376
LMNA	P02545;P02545-3;P02545-6;P02545-2;P02545-5;P02545-4;Q3BDU5;Q5TCI8	Prelamin-A/C;Lamin-A/C	Downregulated	Downregulated in Lymph node	2.90235e-05	0.000291827	-0.818681	28.6591	28.2171	28.5592	28.6797	27.1716	29.5032	28.721	28.508	27.6441	29.2453	27.9164	28.6937	29.3349	28.0768	27.5718	28.0553	28.7577	28.3912	29.3096	29.1759	28.3236	28.0252	29.0844	29.7543	28.3213	29.017	30.6291	28.9177	28.3015	28.0901	27.5901	26.986	27.7057	28.5024	27.9351	28.806	27.2823	27.7142	28.6828	27.7839	27.147	27.3154
ANXA1	P04083;Q5T3N1	Annexin A1;Annexin	Downregulated	Downregulated in Lymph node	2.48066e-06	4.22244e-05	-0.818522	26.8051	26.8897	27.1693	27.3583	27.0547	28.166	26.3056	27.1849	26.2453	27.06	27.0218	27.3259	26.9083	26.0863	26.8915	26.5683	27.0322	26.8284	28.0491	26.9358	27.4755	26.9327	27.0888	27.7273	27.137	27.0458	27.8246	25.8534	25.949	26.2525	26.44	25.9982	26.327	25.8481	25.96	25.9801	26.0893	26.1644	26.0276	26.4041	26.0324	25.696
KRT10	CON__P13645;P13645	Keratin, type I cytoskeletal 10	Downregulated	Downregulated in Lymph node	0.0143044	0.0468398	-0.797071	29.9701	30.1354	31.3549	30.7371	31.392	31.4954	29.321	30.3458	32.4586	30.6646	29.1483	31.3865	28.7518	28.4804	29.0608	31.8846	30.2552	29.5945	31.5276	30.1907	31.7463	32.0577	31.4161	29.9898	32.0484	31.2951	29.9404	30.3011	31.9633	31.1535	29.2943	29.8444	29.767	31.6676	31.4618	29.5852	28.7718	29.402	30.8284	29.0131	27.4141	29.0134
TYMP	P19971;C9JGI3;P19971-2	Thymidine phosphorylase	Downregulated	Downregulated in Lymph node	5.49254e-07	1.40739e-05	-0.777506	26.5452	26.7127	26.7852	26.5028	26.2615	27.0482	26.7486	26.7648	27.9931	26.7199	27.0175	27.4101	27.1524	26.1348	27.006	27.7084	28.1834	27.1912	26.9791	28.2353	26.3052	26.9781	26.2334	27.4299	26.7093	26.4401	26.2689	25.9185	26.5826	25.4962	26.2955	25.9632	26.2786	26.4688	25.8646	26.0919	26.3401	25.7621	25.9382	25.4996	26.3156	26.1117
MAP4	E7EVA0;P27816;P27816-6;P27816-2	Microtubule-associated protein;Microtubule-associated protein 4	Downregulated	Downregulated in Lymph node	8.56351e-10	1.2004e-07	-0.765785	24.9722	24.8066	24.2396	24.3344	25.2141	24.1311	24.7715	24.2108	25.5748	24.9078	24.0831	25.1421	24.2975	23.9127	24.147	24.6726	24.5804	24.4155	24.505	24.6087	24.5705	24.969	25.3354	24.4169	24.7	25.204	24.9926	23.6835	24.097	23.9695	23.8435	23.7765	23.7847	24.6306	23.8976	23.7458	23.7589	23.1583	23.8243	23.7012	23.7312	23.4904
GSN	A0A0A0MS51;A0A0A0MT01;P06396-2;P06396-4;P06396-3;P06396;CON__Q3SX14	Gelsolin	Downregulated	Downregulated in Lymph node	6.7443e-05	0.00059087	-0.724627	27.19	27.4647	27.2567	26.9924	26.1833	27.3987	26.3239	26.5772	26.3573	26.508	25.7135	25.2862	27.2102	25.8136	26.1355	26.0448	26.2368	26.8655	27.3546	28.0711	27.056	25.3834	26.9191	27.2462	26.4817	26.2121	27.5769	25.9054	26.2366	25.8534	25.7682	25.9646	26.2268	24.5811	25.5608	26.1283	25.5823	25.8165	25.6571	25.745	26.0523	25.9092
IGKV3-20	P01619	Ig kappa chain V-III region B6	Downregulated	Downregulated in Lymph node	0.0074419	0.0282839	-0.713151	22.6743	23.6874	25.6105	24.4653	23.7311	24.2552	24.8242	24.8657	23.2461	24.396	25.2572	25.0373	24.2927	24.0029	25.2443	24.734	25.3315	24.0383	24.22	24.3737	22.8552	23.9976	23.8338	23.8337	24.2822	25.1674	22.4033	22.8977	23.3193	23.4238	24.0266	23.118	22.1073	24.0282	22.2809	25.201	24.2315	23.874	23.6532	22.603	22.9718	23.4078
ALB	CON__P02768-1;P02768;A0A0C4DGB6;B7WNR0;H0YA55;D6RHD5;C9JKR2;P02768-2;A0A087WWT3;P02768-3	Serum albumin	Downregulated	Downregulated in Lymph node	0.00106662	0.00576363	-0.704304	32.2452	32.3892	32.1357	33.1695	31.7407	32.0453	33.5508	31.114	32.6589	32.6038	31.0044	32.147	33.1847	30.9911	31.8694	31.5854	31.564	32.1065	31.4593	33.7668	32.3966	31.2624	32.3546	31.6963	31.6924	32.7634	32.2891	31.4787	31.0696	30.9207	31.0693	31.9853	31.2089	31.727	31.168	33.3553	31.5026	31.0782	31.948	31.4343	31.2299	30.8196
FLNA	P21333-2;P21333;Q5HY54;Q60FE5;A0A087WWY3	Filamin-A	Downregulated	Downregulated in Lymph node	2.88288e-06	4.63997e-05	-0.680993	29.1804	29.0157	28.2147	27.9524	28.5526	29.1555	28.5256	27.8597	28.4079	28.42	27.6036	29.0317	28.3881	27.7232	27.8488	27.8207	28.5283	28.196	28.235	30.062	28.8053	27.8588	29.2502	28.8054	28.4684	29.2822	29.1388	27.9432	28.167	28.0385	27.6789	27.6154	27.8367	27.5148	27.3972	28.3114	27.7069	27.9048	27.8049	27.5738	27.9002	27.7897
VCL	P18206-2;P18206;Q5JQ13	Vinculin	Downregulated	Downregulated in Lymph node	0.000919507	0.00511959	-0.674567	26.9573	26.0258	25.279	25.4087	25.1647	26.0627	26.3644	25.1822	22.9708	25.8075	24.7769	26.6133	25.9303	24.7799	25.8022	25.218	24.8872	25.2221	25.3335	26.7972	26.0339	24.776	26.4804	26.4385	25.5704	26.7358	26.6751	25.9595	24.9625	25.0333	25.3299	24.7809	24.8316	25.2574	25.0061	25.8994	24.6701	25.5423	25.797	24.5624	24.7992	24.4742
PRSS3P2	Q8NHM4;H0Y8D1;A6XMV8;CON__P07477;A0A0J9YYC8;A0A087WW55;E7EQ64;A6XMV9;P07478;P07477	Putative trypsin-6;Trypsin-2;Trypsin-1;Alpha-trypsin chain 1;Alpha-trypsin chain 2	Downregulated	Downregulated in Lymph node	0.00748233	0.0283924	-0.642387	30.5158	31.2683	33.6604	30.6938	32.1122	32.9266	31.0297	31.2861	32.1955	31.3746	30.8058	32.087	29.8433	30.385	31.7656	32.1888	30.7851	31.0103	31.8194	30.2813	31.082	29.9295	29.7828	29.4812	30.7861	30.8772	30.1957	30.5577	31.1937	30.4619	29.8927	30.2538	30.2148	32.114	31.7026	30.2417	30.0445	29.6255	30.7731	29.5707	29.1526	29.4396
AHNAK	Q09666	Neuroblast differentiation-associated protein AHNAK	Downregulated	Downregulated in Lymph node	9.15687e-08	3.73269e-06	-0.642221	26.9173	26.18	26.7918	26.607	25.9371	26.9745	26.5842	26.4955	26.6481	26.6865	26.3053	26.6588	27.0891	26.7165	26.2588	26.9994	26.8738	26.5625	27.2474	27.152	27.0074	26.6402	27.3241	27.4758	26.7027	27.2086	28.0547	26.4987	25.7835	26.2321	26.2223	26.0827	26.2986	26.0168	26.2091	26.8506	26.1321	26.3281	26.552	25.7609	25.9743	25.9596
IGKV3D-11	A0A0A0MRZ8;P04433	Ig kappa chain V-III region VG	Downregulated	Downregulated in Lymph node	0.00896151	0.0329049	-0.633507	25.2671	24.2853	22.6835	23.7915	25.0346	23.4859	24.2382	25.4189	24.7441	23.447	24.611	23.2852	24.3741	23.3077	21.1175	23.1889	25.2008	23.9051	23.7252	23.6121	22.8099	22.5834	23.1076	23.6551	24.4296	23.6582	23.9235	23.6392	22.9911	23.1063	23.5584	22.5497	22.2327	22.3787	22.672	23.3442	23.4811	22.5165	23.2738	22.9245	22.7884	23.2071
HPX	P02790	Hemopexin	Downregulated	Downregulated in Lymph node	0.0101946	0.0364632	-0.633137	25.6853	26.1135	25.3538	26.3615	27.2725	25.0661	25.5161	24.9228	26.6298	25.8567	25.6603	24.6958	26.9519	24.3613	23.944	23.7212	24.385	25.1786	23.6694	28.131	25.9276	25.1359	26.2052	25.3692	25.2073	24.505	26.0936	24.4672	24.78	24.2168	24.6466	25.8269	23.8998	25.2755	24.3287	26.2326	24.8019	25.2984	25.8935	24.9558	24.9731	25.2104
SERPINA1	P01009;P01009-2;P01009-3	Alpha-1-antitrypsin;Short peptide from AAT	Downregulated	Downregulated in Lymph node	0.0040972	0.0175605	-0.631821	26.9446	26.5599	25.7415	26.5786	26.3914	26.0943	27.0144	25.1512	26.3353	26.3713	26.1822	26.3964	26.9492	24.7254	26.3756	25.5325	24.976	25.8214	24.8657	27.2752	25.9741	24.307	26.3813	25.7114	25.6779	26.2614	25.8844	25.1933	25.5525	24.2004	25.5396	26.0663	24.8355	25.0023	25.1811	27.0595	25.8052	24.7266	25.9599	24.8783	25.1968	25.9946
PPIB	P23284	Peptidyl-prolyl cis-trans isomerase B	Downregulated	Downregulated in Lymph node	0.000151233	0.00117009	-0.624756	26.2817	27.0495	26.471	26.8679	25.0087	26.7794	26.8225	27.1653	24.6691	26.5205	26.9713	27.628	26.517	26.2137	27.0072	26.6047	26.9214	26.6331	27.0421	26.5793	26.5042	25.8481	27.0312	27.0439	26.8772	26.7975	26.7025	26.0293	26.8208	26.3109	26.5272	25.8249	26.044	25.1775	25.518	26.3631	25.6613	27.2645	25.9612	25.2257	26.1197	26.3484
PLIN3	O60664-4;O60664-3;O60664;K7ERZ3;K7EL96	Perilipin-3	Downregulated	Downregulated in Lymph node	2.58525e-07	8.10972e-06	-0.603464	24.3542	23.7829	23.3156	22.8238	23.6468	23.5064	23.5683	23.3514	23.7824	23.274	23.3834	23.9646	23.6318	23.3789	23.3609	23.0119	23.3362	23.7694	24.2227	24.4142	24.0228	23.4541	24.1335	23.7734	23.3306	23.3709	24.1049	22.596	23.3683	23.4826	22.9607	22.8519	22.9475	22.7339	22.6085	22.8233	23.1114	22.4841	22.4835	22.554	23.2416	22.9856
VAT1	Q99536;Q99536-3;K7ERT7;Q99536-2	Synaptic vesicle membrane protein VAT-1 homolog	Downregulated	Downregulated in Lymph node	0.000389244	0.00249347	-0.584614	23.6193	23.4133	23.0802	24.2367	22.1675	23.8475	23.618	23.3045	22.3333	23.6103	22.6942	24.1791	23.3569	22.8868	23.3557	23.5107	23.477	23.2025	23.3923	24.3062	23.2488	23.784	23.3348	22.6745	23.7247	23.7618	24.0173	23.5715	22.974	22.766	22.1539	21.9977	22.6048	23.432	23.7004	23.7062	22.4592	22.5443	23.618	23.3956	22.1156	22.4372
TF	P02787	Serotransferrin	Downregulated	Downregulated in Lymph node	0.010532	0.0371268	-0.57539	27.5169	27.0218	27.2004	28.5202	27.8205	27.6188	28.1869	26.3701	28.2717	27.3691	26.4985	26.8689	28.3981	26.2941	26.1144	25.7407	26.3845	27.5779	26.4015	29.6476	27.4696	26.3202	27.2586	26.6622	27.4413	27.5557	27.6638	26.8283	26.2946	26.1165	26.9619	27.1703	26.1685	26.6225	25.5101	28.9903	26.6006	26.4758	27.6642	26.2338	26.9182	26.8124
TPD52L2	A0A087WYR3;O43399-2;O43399-4;O43399;O43399-3;O43399-5;O43399-7;A0A087WZ51;O43399-6	Tumor protein D54	Downregulated	Downregulated in Lymph node	0.00219683	0.0106188	-0.482643	22.3338	23.0604	22.4916	22.4091	24.4973	22.3984	23.3703	22.3898	22.3301	22.0838	22.3419	24.1341	22.1356	22.2903	23.4609	23.6187	23.5042	22.3933	23.328	22.3863	22.363	23.2897	22.7122	22.8158	23.0169	23.5983	22.1551	21.897	22.6801	22.2378	22.7461	22.2691	22.6181	22.7139	22.1824	22.2131	22.0279	22.2392	22.3695	21.8124	22.5849	22.287
PKM	P14618;P14618-3;B4DNK4;H3BQ34	Pyruvate kinase PKM;Pyruvate kinase	Downregulated	Downregulated in Lymph node	1.33099e-05	0.000157179	-0.453415	28.8225	29.4362	28.3642	28.3288	28.2087	28.5338	28.9447	28.7787	28.3757	28.5084	28.4178	29.3457	28.5785	28.3609	28.7971	28.9145	28.9232	28.6536	28.7703	29.5384	28.9341	28.5579	29.1316	29.6102	28.8	28.946	29.1604	28.0632	28.7134	28.2543	28.5012	28.2027	28.4178	27.9402	28.1446	27.6585	28.6024	27.8441	27.8808	28.3489	28.5691	28.5027
LDHA	P00338;P00338-3;P00338-4;P00338-5;P00338-2;F5GXY2;F5GYU2	L-lactate dehydrogenase A chain	Downregulated	Downregulated in Lymph node	0.00026254	0.0018187	-0.449861	28.1489	28.1198	27.0729	27.2054	27.6073	27.1165	28.2352	27.5598	27.264	27.2755	27.6374	28.5523	27.8872	27.094	28.0144	27.8206	27.4787	27.2488	27.6658	27.2596	27.928	26.7677	27.4126	28.8931	27.3895	28.0523	28.228	26.9417	27.5847	27.0665	27.0824	27.1549	27.0782	26.4727	26.9068	26.7927	27.3402	26.997	26.4978	27.6024	27.4846	27.7171
MVP	Q14764	Major vault protein	Downregulated	Downregulated in Lymph node	0.000346151	0.00228498	-0.42841	25.7599	25.3327	25.4562	25.3231	25.7975	25.3954	25.1715	25.5681	25.7011	25.5867	25.8285	26.2782	25.6041	24.6347	26.084	25.8987	26.3133	25.8468	26.0037	25.1225	25.5631	26.2557	25.5733	25.8435	25.2365	24.9573	25.1372	24.3641	25.4546	24.8275	25.0158	25.0138	25.3089	25.5851	24.5179	24.8904	25.117	25.2483	24.6752	25.239	25.05	25.3057
ERP44	Q9BS26	Endoplasmic reticulum resident protein 44	Downregulated	Downregulated in Lymph node	0.00973354	0.0351279	-0.388836	23.961	22.8209	23.1428	22.6624	24.1161	23.0345	23.9003	23.4109	22.9598	23.1957	23.9271	24.6218	23.4559	22.5431	24.3754	23.9066	24.6234	23.3052	23.8883	22.7664	23.0519	24.484	23.3196	23.5744	23.5766	24.189	23.4544	22.7948	23.6123	23.5831	23.4243	22.4731	23.1041	24.1037	23.0835	23.7998	22.849	23.4922	23.2399	22.6097	22.9765	22.979
TXN	P10599;P10599-2	Thioredoxin	Downregulated	Downregulated in Lymph node	0.00103639	0.00565153	-0.379094	25.0804	24.3625	24.4029	24.2122	25.101	24.276	24.4255	24.826	24.8395	24.722	24.6208	24.6012	24.2921	23.9439	24.5431	25.0468	24.9168	24.8049	24.8448	24.4561	24.4398	24.4678	24.251	24.6409	24.7064	24.1004	24.0631	23.9693	24.223	23.6743	24.7958	24.2903	24.378	24.1272	24.1229	23.9648	24.4897	23.926	23.5552	22.8297	24.2348	24.5303
HSPA5	P11021	78 kDa glucose-regulated protein	Downregulated	Downregulated in Lymph node	0.00605655	0.0239747	-0.370725	27.4179	27.5172	27.5997	28.0497	27.1635	27.9315	27.3894	28.4571	26.6339	27.7057	28.1085	27.888	28.0266	27.3055	27.874	27.3674	28.5378	27.6976	28.6266	27.6079	27.2391	27.4795	27.5054	27.7028	27.9043	26.9108	27.4533	27.3815	28.0884	27.2029	27.5653	27.1461	26.997	26.7357	27.0736	28.0208	27.1624	28.2041	27.1579	26.6737	27.432	27.3286
NUCB1	Q02818;H7BZI1	Nucleobindin-1	Downregulated	Downregulated in Lymph node	0.00938092	0.0341815	-0.366477	23.3788	23.0858	22.9263	22.1684	23.2855	23.3318	22.8488	23.1308	24.1092	23.1844	23.4651	23.5076	22.6141	22.7029	22.8993	23.1884	22.9411	23.1329	23.5855	23.3568	23.7711	23.286	23.5328	23.9687	23.216	23.0496	23.6913	24.4504	22.8564	22.5787	23.8583	22.3109	22.6996	22.6951	22.2809	22.4496	22.0303	23.1303	23.3377	23.1341	23.0877	22.5883
ATP6V1A	P38606-2;P38606	V-type proton ATPase catalytic subunit A	Downregulated	Downregulated in Lymph node	0.00506396	0.0207344	-0.341831	24.3393	24.0785	23.7733	24.0655	24.0997	24.7764	23.6222	24.5782	25.3911	23.7186	24.2652	24.4852	24.3727	23.5509	23.997	24.6523	25.1843	23.8633	25.0184	24.057	23.8289	24.1025	24.3369	24.8763	24.4581	24.6301	24.1377	23.8407	24.3582	23.8046	23.7978	23.7908	24.0152	24.3723	24.1689	23.6633	23.3367	23.3773	23.6619	23.7325	23.9577	24.0146
PDIA3	P30101	Protein disulfide-isomerase A3	Downregulated	Downregulated in Lymph node	0.000433192	0.00268129	-0.305933	27.2266	27.7767	27.6235	27.8067	27.3067	27.7839	27.3242	27.9289	26.6554	27.6758	28.0514	27.1993	27.6508	27.2953	27.4293	27.2836	28.1998	27.6612	27.518	27.6239	27.4406	26.922	27.4806	27.8477	27.5435	27.6293	27.6195	26.9013	27.4128	27.0865	27.3849	27.1834	27.2311	26.4998	27.1353	27.3844	26.9938	27.7282	27.0129	27.3617	27.4599	27.3098
TARS	P26639;P26639-2	Threonine--tRNA ligase, cytoplasmic	Downregulated	Downregulated in Lymph node	0.00655096	0.0253014	-0.289531	23.5089	23.4072	22.829	23.0314	23.7422	23.3395	23.7364	23.9444	23.8566	23.1151	23.5186	24.1196	23.2992	23.5032	23.6854	23.2974	23.2765	23.2535	24.0891	23.5011	23.0228	23.2634	22.8155	23.7516	23.5087	23.4923	23.2319	22.6424	23.8303	22.9874	23.5181	23.1158	23.4042	22.6443	22.677	22.9288	23.2634	23.7056	22.9709	22.136	23.3802	23.5897
COL12A1	D6RGG3;Q99715;Q99715-4;A0A087X0A8;Q99715-2	Collagen alpha-1(XII) chain	Downregulated	Downregulated in Lymph node	3.19363e-10	5.43602e-08	-5.34365	29.219	28.9443	24.6493	27.8858	28.3777	29.3227	28.5898	27.1948	24.4558	27.545	26.2474	28.2067	30.2387	18.2649	22.3604	NaN	24.126	26.1803	25.5289	28.6955	27.6778	24.514	30.3301	28.3162	27.5701	30.7983	29.64	23.6426	26.5604	23.6913	22.2529	20.8399	19.2493	23.8513	19.884	24.9969	19.3006	22.5253	25.6143	20.6672	20.6509	18.7276
ITIH2	Q5T985;P19823	Inter-alpha-trypsin inhibitor heavy chain H2	Downregulated	Downregulated in Lymph node	2.72573e-07	8.32744e-06	-2.17897	24.7717	27.6113	23.5572	23.9361	26.9393	23.6298	24.435	20.8718	24.89	24.599	22.2054	23.1035	24.7396	21.721	23.267	22.8862	NaN	23.6843	23.2417	27.7663	24.0585	22.4403	23.4287	22.7351	22.9005	22.8763	25.3129	21.4174	22.3442	21.4839	21.397	22.0218	21.1513	22.4874	20.9451	24.2717	20.2462	21.7534	22.9555	21.3721	20.7624	21.8485
PLS3	A0A0A0MSQ0;P13797-3;P13797-2;P13797	Plastin-3	Downregulated	Downregulated in Lymph node	0.000237486	0.00167932	-1.23964	24.4942	25.064	22.5616	21.4329	22.0205	23.589	24.3122	22.0859	NaN	21.8995	21.9955	24.5477	24.0786	21.3252	23.3088	23.1561	22.9772	22.1349	21.9417	26.2807	23.4837	21.9133	24.4167	23.4248	21.8429	25.1283	26.2387	21.793	21.1229	22.7423	21.6271	21.5372	22.7956	21.7381	21.8885	22.926	23.0098	22.1734	22.3867	23.1548	21.1289	21.1941
THY1	E9PIM6;E9PNQ8;P04216;J3QRJ3	Thy-1 membrane glycoprotein	Downregulated	Downregulated in Lymph node	6.64398e-05	0.000586393	-0.847989	24.0034	24.6724	24.2527	24.6477	24.645	24.87	23.7587	23.8187	23.8483	24.6604	23.5057	22.4398	24.8026	22.5473	NaN	22.0773	23.4848	24.0224	23.845	24.6597	24.5723	23.4821	24.4075	24.024	24.1514	23.9256	25.5554	23.8886	23.5579	22.78	22.8101	23.8144	23.4432	23.1398	22.8032	23.5681	23.0847	23.9266	23.6639	21.7429	23.6661	24.0404
NDRG1	Q92597-3;Q92597-2;Q92597;E7ESM1	Protein NDRG1	Downregulated	Downregulated in Lymph node	0.00120287	0.00642699	-0.687508	23.2037	22.8029	22.7784	22.872	24.8811	22.7404	24.9388	22.7236	23.0049	22.7035	22.4088	24.4964	23.5844	22.8533	NaN	23.7212	24.2951	21.6943	22.9037	23.5023	22.5547	23.5395	22.6037	22.7111	22.64	23.8868	23.7186	22.1388	23.2706	21.8746	22.1922	22.1929	22.2856	22.9228	22.3635	22.1726	22.5672	21.839	22.5701	22.1233	22.5285	22.112
SEC23A	F5H365;Q15436;Q15436-2	Protein transport protein Sec23A	Downregulated	Downregulated in Lymph node	0.000431577	0.00267825	-0.409444	23.6215	23.9934	23.4546	23.3324	22.9819	23.4712	24.0534	23.4324	22.6121	23.2453	23.1021	23.2267	23.2162	23.0003	22.8067	23.8733	23.2943	23.4082	23.4061	23.3892	23.3357	NaN	23.1886	23.3906	22.9188	23.6101	24.298	22.826	22.8161	23.1452	23.074	22.3222	22.6314	22.6348	23.1971	23.2224	23.0615	23.5976	22.7488	21.9904	23.7875	22.6843
NID2	Q14112-2;Q14112;A0A087WZP6;H0YJV3	Nidogen-2	Downregulated	Downregulated in Lymph node	1.56332e-05	0.000178248	-1.20302	23.8807	23.3391	20.4597	22.7189	24.5933	23.115	24.7794	22.691	22.7689	23.0735	22.3251	23.49	23.5706	22.221	NaN	NaN	21.8808	22.8219	24.285	24.0218	24.2271	23.1682	24.5858	24.0564	22.914	23.5706	24.5816	23.728	23.1396	22.4195	22.4035	22.0296	22.1917	21.2242	21.8229	23.3922	21.8046	23.2809	22.8665	21.8813	21.9076	22.0348
TUBB3	Q13509	Tubulin beta-3 chain	Downregulated	Downregulated in Lymph node	0.000335089	0.0022181	-1.17287	25.2967	25.9481	21.3358	21.0721	NaN	23.2636	23.3875	21.4346	20.8566	22.225	21.3551	25.1558	23.8798	20.2634	NaN	21.374	21.1165	22.3724	21.8013	23.9563	22.9278	21.5242	23.443	23.0005	22.2761	22.8387	23.3235	21.472	21.4877	22.037	20.8002	21.5074	21.5512	20.5618	21.2642	21.9299	21.6344	22.2584	20.8873	20.9769	21.7653	21.8351
GAA	P10253	Lysosomal alpha-glucosidase;76 kDa lysosomal alpha-glucosidase;70 kDa lysosomal alpha-glucosidase	Downregulated	Downregulated in Lymph node	0.00355807	0.0157308	-0.736134	21.8662	21.8398	NaN	20.9218	21.2148	20.8988	22.5287	21.3532	21.7812	21.6988	21.9983	22.9732	21.3087	21.3868	NaN	20.141	21.7378	20.0092	22.6011	24.3312	21.879	20.3709	21.5745	21.5993	22.4382	20.643	22.322	20.1402	21.2668	20.8455	22.2077	20.1853	21.1494	20.7958	20.1332	21.0805	20.9698	21.6573	21.0994	19.6301	20.843	20.7985
ICAM1	P05362	Intercellular adhesion molecule 1	Downregulated	Downregulated in Lymph node	0.000231477	0.00165649	-0.585675	22.6885	23.0665	23.0776	22.5587	23.9642	22.4656	23.5735	22.9577	24.0518	22.7558	22.7187	23.2973	22.3399	22.551	22.6202	22.6098	23.6046	22.0294	22.8363	22.5853	22.6463	22.6543	22.778	22.3129	22.8029	NaN	NaN	22.0679	22.8307	22.6379	22.3468	21.9794	22.0746	22.6997	22.279	21.5717	21.8004	22.7009	21.0645	22.3541	21.6577	22.1231
DAD1	F5GXX5;P61803;F5H895;A0A0B4J239	Dolichyl-diphosphooligosaccharide--protein glycosyltransferase subunit DAD1	Downregulated	Downregulated in Lymph node	0.00267325	0.0123937	-0.58033	23.168	22.9786	22.7418	23.2555	NaN	23.3731	22.9759	23.6504	NaN	23.2471	24.1427	23.2165	23.3182	23.5192	24.3049	23.8385	24.2043	23.3422	24.7286	23.5024	22.8066	23.9469	23.3881	23.8047	23.7212	23.4615	23.7942	23.185	23.8754	23.105	23.3472	22.3052	22.4571	24.2528	22.1256	24.1681	22.7858	23.9619	22.978	21.3279	22.7588	22.9365
PDIA3	H7BZJ3		Downregulated	Downregulated in Lymph node	0.00520908	0.0212192	-0.561916	22.4328	23.8189	23.265	23.8663	24.114	23.949	23.0728	23.2781	24.3657	23.4844	22.4859	22.0703	23.4265	22.4069	NaN	NaN	24.3144	22.87	24.3896	23.7184	22.7253	22.2527	23.8164	24.1403	23.1106	22.5604	22.9683	22.2899	23.7206	22.3855	22.2433	22.7195	22.3663	21.2022	22.6311	23.6406	23.1522	23.0639	21.9984	22.5506	22.6875	22.1539
ARCN1	B0YIW6;P48444;Q6P1Q5;P48444-2	Coatomer subunit delta	Downregulated	Downregulated in Lymph node	0.000205898	0.00150508	-0.442356	22.612	23.3113	22.4086	22.9894	NaN	22.8945	23.4608	23.3327	NaN	22.6672	23.2984	23.3283	22.9168	22.8823	23.8444	22.9621	22.7034	23.1387	23.3926	22.6394	22.6014	22.5939	23.2966	23.2731	23.2005	23.0872	22.9469	22.3782	22.9284	22.2811	23.0652	22.8614	22.6599	22.5347	22.3157	22.3468	22.0492	23.4301	22.4299	21.8845	22.8213	22.8441
MYH14	Q7Z406;Q7Z406-6;Q7Z406-2;Q7Z406-5;Q7Z406-4;A0A0C4DFM8	Myosin-14	Downregulated	Downregulated in Lymph node	0.00651216	0.0251923	-0.451787	22.9107	22.9186	22.2768	22.304	NaN	23.0658	22.1062	22.0424	NaN	22.9313	21.4507	22.6822	22.0249	21.5575	22.349	22.2651	21.9631	22.2048	22.8052	23.3947	22.6072	22.1712	23.0496	23.1053	22.713	NaN	22.0821	22.0187	19.7544	22.0976	21.9719	22.2461	22.1677	21.2982	22.5941	22.0339	22.5522	21.9876	22.2785	22.1031	22.1712	21.5345
CD48	A0A087X1S7;P09326	CD48 antigen	Exclusive Lymph node	Upregulated in Lymph node	1	1	NaN	NaN	NaN	NaN	NaN	NaN	NaN	NaN	NaN	NaN	NaN	NaN	NaN	NaN	NaN	NaN	NaN	NaN	NaN	NaN	NaN	NaN	NaN	NaN	NaN	NaN	NaN	NaN	NaN	NaN	NaN	NaN	NaN	NaN	NaN	NaN	NaN	NaN	NaN	NaN	NaN	NaN	NaN
RER1	Q5T092;A0A0A0MR06;Q5T091;O15258	Protein RER1	Exclusive Lymph node	Upregulated in Lymph node	1	1	NaN	NaN	NaN	NaN	NaN	NaN	NaN	NaN	NaN	NaN	NaN	NaN	NaN	NaN	NaN	NaN	NaN	NaN	NaN	NaN	NaN	NaN	NaN	NaN	NaN	NaN	NaN	NaN	NaN	20.1546	NaN	NaN	NaN	NaN	NaN	NaN	NaN	NaN	NaN	NaN	NaN	NaN	NaN
PRPSAP1	C9JKT9;C9JUN4;C9J168;B4DP31;C9JNQ3;Q14558;Q14558-2	Phosphoribosyl pyrophosphate synthase-associated protein 1	Exclusive Lymph node	Upregulated in Lymph node	1	1	NaN	NaN	NaN	NaN	NaN	NaN	NaN	NaN	NaN	NaN	NaN	NaN	NaN	NaN	NaN	NaN	NaN	NaN	NaN	NaN	NaN	NaN	NaN	NaN	NaN	NaN	NaN	NaN	NaN	NaN	NaN	NaN	NaN	NaN	NaN	NaN	NaN	NaN	NaN	NaN	NaN	NaN	NaN
LDAH	C9JHU6;B5MCU4;Q9H6V9-4;C9JUM0;A0A0A0MSH6;B5MDU6;Q9H6V9-3;Q9H6V9;Q9H6V9-2	UPF0554 protein C2orf43	Exclusive Lymph node	Upregulated in Lymph node	1	1	NaN	NaN	NaN	NaN	NaN	NaN	NaN	NaN	NaN	NaN	NaN	NaN	NaN	NaN	NaN	NaN	NaN	NaN	NaN	NaN	NaN	NaN	NaN	NaN	NaN	NaN	NaN	NaN	NaN	NaN	NaN	NaN	NaN	NaN	NaN	NaN	NaN	NaN	NaN	NaN	NaN	NaN	NaN
RANBP3	B7Z7F3;Q9H6Z4-3;Q9H6Z4-2;Q9H6Z4;K7ESQ0;K7EIJ4	Ran-binding protein 3	Exclusive Lymph node	Upregulated in Lymph node	1	1	NaN	NaN	NaN	NaN	NaN	NaN	NaN	NaN	NaN	NaN	NaN	NaN	NaN	NaN	NaN	NaN	NaN	NaN	NaN	NaN	NaN	NaN	NaN	NaN	NaN	NaN	NaN	NaN	NaN	NaN	NaN	NaN	NaN	NaN	NaN	NaN	NaN	NaN	NaN	NaN	NaN	NaN	NaN
CPE	D6RF88;C9JE88;D6R930;P16870-2;P16870	Carboxypeptidase E	Exclusive Lymph node	Upregulated in Lymph node	1	1	NaN	NaN	NaN	NaN	NaN	NaN	NaN	NaN	NaN	NaN	NaN	NaN	NaN	NaN	NaN	NaN	NaN	NaN	NaN	NaN	NaN	NaN	NaN	NaN	NaN	NaN	NaN	NaN	22.2197	NaN	NaN	NaN	NaN	NaN	NaN	NaN	NaN	NaN	NaN	NaN	NaN	NaN	NaN
DIS3L2	C9JGP4;Q8IYB7-4;Q8IYB7-5;Q8IYB7-3;Q8IYB7-2;Q8IYB7	DIS3-like exonuclease 2	Exclusive Lymph node	Upregulated in Lymph node	1	1	NaN	NaN	NaN	NaN	NaN	NaN	NaN	NaN	NaN	NaN	NaN	NaN	NaN	NaN	NaN	NaN	NaN	NaN	NaN	NaN	NaN	NaN	NaN	NaN	NaN	NaN	NaN	NaN	NaN	NaN	NaN	NaN	NaN	NaN	NaN	NaN	NaN	NaN	NaN	NaN	NaN	NaN	NaN
BCL11B	D3YTK1;Q9C0K0-2;Q9C0K0	B-cell lymphoma/leukemia 11B	Exclusive Lymph node	Upregulated in Lymph node	1	1	NaN	NaN	NaN	NaN	NaN	NaN	NaN	NaN	NaN	NaN	NaN	NaN	NaN	NaN	NaN	NaN	NaN	NaN	NaN	NaN	NaN	NaN	NaN	NaN	NaN	NaN	NaN	NaN	NaN	NaN	NaN	NaN	NaN	NaN	NaN	NaN	NaN	NaN	NaN	NaN	NaN	NaN	NaN
POLR1C	D6RDJ3;H0Y723;E7EQB9;O15160-2;O15160	DNA-directed RNA polymerases I and III subunit RPAC1	Exclusive Lymph node	Upregulated in Lymph node	1	1	NaN	NaN	NaN	NaN	NaN	NaN	NaN	NaN	NaN	NaN	NaN	NaN	NaN	NaN	NaN	NaN	NaN	NaN	NaN	NaN	NaN	NaN	NaN	NaN	NaN	NaN	NaN	NaN	NaN	NaN	NaN	NaN	NaN	NaN	NaN	NaN	NaN	NaN	NaN	NaN	NaN	NaN	NaN
NDUFB9	E9PH64;Q9Y6M9;E7EWZ0;E9PF49	NADH dehydrogenase [ubiquinone] 1 beta subcomplex subunit 9	Exclusive Lymph node	Upregulated in Lymph node	1	1	NaN	NaN	NaN	NaN	NaN	NaN	NaN	NaN	NaN	NaN	NaN	NaN	NaN	NaN	NaN	NaN	NaN	NaN	NaN	NaN	NaN	NaN	NaN	NaN	NaN	NaN	NaN	NaN	NaN	NaN	NaN	NaN	NaN	NaN	NaN	NaN	NaN	NaN	NaN	NaN	NaN	NaN	NaN
NXF1	E9PIN3;Q9UBU9;B4E227;Q9UBU9-2	Nuclear RNA export factor 1	Exclusive Lymph node	Upregulated in Lymph node	1	1	NaN	NaN	NaN	NaN	NaN	NaN	NaN	NaN	NaN	NaN	NaN	NaN	NaN	NaN	NaN	NaN	NaN	NaN	NaN	NaN	NaN	NaN	NaN	NaN	NaN	NaN	NaN	NaN	NaN	NaN	NaN	NaN	NaN	NaN	NaN	NaN	NaN	NaN	NaN	NaN	NaN	NaN	NaN
GRWD1	M0QX71;Q9BQ67	Glutamate-rich WD repeat-containing protein 1	Exclusive Lymph node	Upregulated in Lymph node	1	1	NaN	NaN	NaN	NaN	NaN	NaN	NaN	NaN	NaN	NaN	NaN	NaN	NaN	NaN	NaN	NaN	NaN	NaN	NaN	NaN	NaN	NaN	NaN	NaN	NaN	NaN	NaN	NaN	NaN	NaN	NaN	NaN	NaN	NaN	NaN	NaN	NaN	NaN	NaN	NaN	NaN	NaN	NaN
SPTLC1	O15269	Serine palmitoyltransferase 1	Exclusive Lymph node	Upregulated in Lymph node	1	1	NaN	NaN	NaN	NaN	NaN	NaN	NaN	NaN	NaN	NaN	NaN	NaN	NaN	NaN	NaN	NaN	NaN	NaN	NaN	NaN	NaN	NaN	NaN	NaN	NaN	NaN	NaN	NaN	NaN	NaN	NaN	NaN	NaN	NaN	NaN	NaN	NaN	NaN	NaN	NaN	NaN	NaN	NaN
EPB41	Q4VB86;P11171-6;P11171-4;P11171-3;P11171-5;P11171-2;P11171	Protein 4.1	Exclusive Lymph node	Upregulated in Lymph node	1	1	NaN	NaN	NaN	NaN	NaN	NaN	NaN	NaN	NaN	NaN	NaN	NaN	NaN	NaN	NaN	NaN	NaN	NaN	NaN	NaN	NaN	NaN	NaN	NaN	NaN	NaN	NaN	NaN	NaN	NaN	NaN	NaN	NaN	NaN	NaN	NaN	NaN	20.0051	NaN	NaN	NaN	NaN	NaN
MMP8	P22894	Neutrophil collagenase	Exclusive Lymph node	Upregulated in Lymph node	1	1	NaN	NaN	NaN	NaN	NaN	NaN	NaN	NaN	NaN	NaN	NaN	NaN	NaN	NaN	NaN	NaN	NaN	NaN	NaN	NaN	NaN	NaN	NaN	NaN	NaN	NaN	NaN	NaN	NaN	NaN	NaN	NaN	NaN	NaN	NaN	NaN	NaN	NaN	NaN	NaN	NaN	NaN	NaN
IGHV1-2	P23083	Ig heavy chain V-I region V35	Exclusive Lymph node	Upregulated in Lymph node	1	1	NaN	NaN	NaN	NaN	NaN	NaN	NaN	NaN	NaN	NaN	NaN	NaN	NaN	NaN	NaN	NaN	NaN	NaN	NaN	NaN	NaN	NaN	NaN	NaN	NaN	NaN	NaN	NaN	NaN	NaN	NaN	NaN	NaN	NaN	NaN	NaN	NaN	NaN	NaN	NaN	NaN	NaN	NaN
MAGEA4	P43358;P43362;P43363	Melanoma-associated antigen 4;Melanoma-associated antigen 9;Melanoma-associated antigen 10	Exclusive Lymph node	Upregulated in Lymph node	1	1	NaN	NaN	NaN	NaN	NaN	NaN	NaN	NaN	NaN	NaN	NaN	NaN	NaN	NaN	NaN	NaN	NaN	NaN	NaN	NaN	NaN	NaN	NaN	NaN	NaN	NaN	NaN	NaN	NaN	NaN	NaN	NaN	NaN	NaN	NaN	NaN	NaN	NaN	NaN	NaN	NaN	NaN	NaN
EIF1AX	P47813;X6RAC9;A6NJH9;O14602	Eukaryotic translation initiation factor 1A, X-chromosomal;Eukaryotic translation initiation factor 1A, Y-chromosomal	Exclusive Lymph node	Upregulated in Lymph node	1	1	NaN	NaN	NaN	NaN	NaN	NaN	NaN	NaN	NaN	NaN	NaN	NaN	NaN	NaN	NaN	NaN	NaN	NaN	NaN	NaN	NaN	NaN	NaN	NaN	NaN	NaN	NaN	NaN	NaN	NaN	NaN	NaN	NaN	NaN	NaN	NaN	NaN	NaN	NaN	NaN	NaN	NaN	NaN
HMGA2	P52926;F5H2U8;F5H2A4;F5H6H0;P52926-3;P52926-6;P52926-4;P52926-5;P52926-2	High mobility group protein HMGI-C	Exclusive Lymph node	Upregulated in Lymph node	1	1	NaN	NaN	NaN	NaN	NaN	NaN	NaN	NaN	NaN	NaN	NaN	NaN	NaN	NaN	NaN	NaN	NaN	NaN	NaN	NaN	NaN	NaN	NaN	NaN	NaN	NaN	NaN	NaN	NaN	NaN	NaN	NaN	NaN	NaN	NaN	NaN	NaN	NaN	NaN	NaN	NaN	NaN	NaN
ABCE1	P61221;D6R9I9	ATP-binding cassette sub-family E member 1	Exclusive Lymph node	Upregulated in Lymph node	1	1	NaN	NaN	NaN	NaN	NaN	NaN	NaN	NaN	NaN	NaN	NaN	NaN	NaN	NaN	NaN	NaN	NaN	NaN	NaN	NaN	NaN	NaN	NaN	NaN	NaN	NaN	NaN	NaN	NaN	NaN	NaN	NaN	NaN	NaN	NaN	NaN	NaN	NaN	NaN	NaN	NaN	NaN	NaN
PRKCD	Q05655;Q05655-2	Protein kinase C delta type;Protein kinase C delta type regulatory subunit;Protein kinase C delta type catalytic subunit	Exclusive Lymph node	Upregulated in Lymph node	1	1	NaN	NaN	NaN	NaN	NaN	NaN	NaN	NaN	NaN	NaN	NaN	NaN	NaN	NaN	NaN	NaN	NaN	NaN	NaN	NaN	NaN	NaN	NaN	NaN	NaN	NaN	NaN	NaN	NaN	NaN	NaN	NaN	NaN	NaN	NaN	NaN	NaN	NaN	NaN	NaN	NaN	NaN	NaN
CKAP5	Q14008-2;Q14008;Q14008-3	Cytoskeleton-associated protein 5	Exclusive Lymph node	Upregulated in Lymph node	1	1	NaN	NaN	NaN	NaN	NaN	NaN	NaN	NaN	NaN	NaN	NaN	NaN	NaN	NaN	NaN	NaN	NaN	NaN	NaN	NaN	NaN	NaN	NaN	NaN	NaN	NaN	NaN	NaN	NaN	NaN	NaN	NaN	NaN	NaN	NaN	NaN	NaN	NaN	NaN	NaN	NaN	NaN	NaN
MCM6	Q14566	DNA replication licensing factor MCM6	Exclusive Lymph node	Upregulated in Lymph node	1	1	NaN	NaN	NaN	NaN	NaN	NaN	NaN	NaN	NaN	NaN	NaN	NaN	NaN	NaN	NaN	NaN	NaN	NaN	NaN	NaN	NaN	NaN	NaN	NaN	NaN	NaN	NaN	NaN	NaN	NaN	NaN	NaN	NaN	NaN	NaN	NaN	NaN	NaN	NaN	NaN	NaN	NaN	21.5241
SF3A2	Q15428;K7EMT0	Splicing factor 3A subunit 2	Exclusive Lymph node	Upregulated in Lymph node	1	1	NaN	NaN	NaN	NaN	NaN	NaN	NaN	NaN	NaN	NaN	NaN	NaN	NaN	NaN	NaN	NaN	NaN	NaN	NaN	NaN	NaN	NaN	NaN	NaN	NaN	NaN	NaN	NaN	NaN	NaN	NaN	18.1739	NaN	NaN	NaN	NaN	NaN	NaN	NaN	NaN	NaN	NaN	NaN
KRTAP24-1	Q3LI83	Keratin-associated protein 24-1	Exclusive Lymph node	Upregulated in Lymph node	1	1	NaN	NaN	NaN	NaN	NaN	NaN	NaN	NaN	NaN	NaN	NaN	NaN	NaN	NaN	NaN	NaN	NaN	NaN	NaN	NaN	NaN	NaN	NaN	NaN	NaN	NaN	NaN	NaN	NaN	NaN	NaN	NaN	NaN	NaN	21.0657	NaN	NaN	NaN	NaN	NaN	NaN	NaN	NaN
TP53RK	Q5JZ02;Q96S44	TP53-regulating kinase	Exclusive Lymph node	Upregulated in Lymph node	1	1	NaN	NaN	NaN	NaN	NaN	NaN	NaN	NaN	NaN	NaN	NaN	NaN	NaN	NaN	NaN	NaN	NaN	NaN	NaN	NaN	NaN	NaN	NaN	NaN	NaN	NaN	NaN	NaN	NaN	NaN	NaN	NaN	NaN	NaN	NaN	NaN	NaN	NaN	NaN	NaN	NaN	19.0862	NaN
FSTL5	Q8N475-3;Q8N475-2;Q8N475	Follistatin-related protein 5	Exclusive Lymph node	Upregulated in Lymph node	1	1	NaN	NaN	NaN	NaN	NaN	NaN	NaN	NaN	NaN	NaN	NaN	NaN	NaN	NaN	NaN	NaN	NaN	NaN	NaN	NaN	NaN	NaN	NaN	NaN	NaN	NaN	NaN	NaN	NaN	NaN	NaN	NaN	NaN	NaN	NaN	20.4019	NaN	NaN	NaN	NaN	NaN	NaN	NaN
PIP5K1A	Q99755-4		Exclusive Lymph node	Upregulated in Lymph node	1	1	NaN	NaN	NaN	NaN	NaN	NaN	NaN	NaN	NaN	NaN	NaN	NaN	NaN	NaN	NaN	NaN	NaN	NaN	NaN	NaN	NaN	NaN	NaN	NaN	NaN	NaN	NaN	NaN	NaN	NaN	NaN	NaN	NaN	NaN	NaN	NaN	NaN	NaN	NaN	NaN	NaN	NaN	NaN
ARHGAP39	Q9C0H5;Q9C0H5-2	Rho GTPase-activating protein 39	Exclusive Lymph node	Upregulated in Lymph node	1	1	NaN	NaN	NaN	NaN	NaN	NaN	NaN	NaN	NaN	NaN	NaN	NaN	NaN	NaN	NaN	NaN	NaN	NaN	NaN	NaN	NaN	NaN	NaN	NaN	NaN	NaN	NaN	NaN	NaN	NaN	NaN	NaN	18.6535	NaN	NaN	NaN	NaN	NaN	NaN	NaN	NaN	NaN	NaN
RAI14	Q9P0K7-3;Q9P0K7-4;Q9P0K7;Q9P0K7-2	Ankycorbin	Exclusive Lymph node	Upregulated in Lymph node	1	1	NaN	NaN	NaN	NaN	NaN	NaN	NaN	NaN	NaN	NaN	NaN	NaN	NaN	NaN	NaN	NaN	NaN	NaN	NaN	NaN	NaN	NaN	NaN	NaN	NaN	NaN	NaN	NaN	NaN	19.8438	NaN	NaN	NaN	NaN	NaN	NaN	NaN	NaN	NaN	NaN	NaN	NaN	NaN
GDI2	V9GYF8		Exclusive Lymph node	Upregulated in Lymph node	1	1	NaN	NaN	NaN	NaN	NaN	NaN	NaN	NaN	NaN	NaN	NaN	NaN	NaN	NaN	NaN	NaN	NaN	NaN	NaN	NaN	NaN	NaN	NaN	NaN	NaN	NaN	NaN	NaN	NaN	NaN	NaN	NaN	NaN	NaN	NaN	NaN	NaN	NaN	NaN	NaN	NaN	NaN	NaN
ABLIM1	H0Y7N6;F6XFR5;J3QSX6;F8W8M4;A0A0A0MRL6;O14639-4;O14639-3;O14639-5;O14639-2;O14639-6;O14639	Actin-binding LIM protein 1	Exclusive Lymph node	Upregulated in Lymph node	1	1	NaN	NaN	NaN	NaN	NaN	NaN	NaN	NaN	NaN	NaN	NaN	NaN	NaN	NaN	NaN	NaN	NaN	NaN	NaN	NaN	NaN	NaN	NaN	NaN	NaN	NaN	NaN	NaN	NaN	NaN	NaN	NaN	NaN	NaN	NaN	NaN	NaN	NaN	NaN	NaN	NaN	NaN	NaN
IQGAP3	F2Z2E2;Q86VI3	Ras GTPase-activating-like protein IQGAP3	Exclusive Lymph node	Upregulated in Lymph node	1	1	NaN	NaN	NaN	NaN	NaN	NaN	NaN	NaN	NaN	NaN	NaN	NaN	NaN	NaN	NaN	NaN	NaN	NaN	NaN	NaN	NaN	NaN	NaN	NaN	NaN	NaN	NaN	NaN	NaN	NaN	NaN	NaN	NaN	NaN	NaN	NaN	NaN	NaN	NaN	NaN	NaN	NaN	NaN
PPP4C	I3L4X0;H3BV22;H3BTA2;P60510	Serine/threonine-protein phosphatase;Serine/threonine-protein phosphatase 4 catalytic subunit	Exclusive Lymph node	Upregulated in Lymph node	1	1	NaN	NaN	NaN	NaN	NaN	NaN	NaN	NaN	NaN	NaN	NaN	NaN	NaN	NaN	NaN	NaN	NaN	NaN	NaN	NaN	NaN	NaN	NaN	NaN	NaN	NaN	NaN	NaN	20.1155	NaN	NaN	NaN	NaN	NaN	NaN	NaN	NaN	NaN	NaN	NaN	NaN	NaN	NaN
CLINT1	Q14677-2;Q14677;Q14677-3	Clathrin interactor 1	Exclusive Lymph node	Upregulated in Lymph node	1	1	NaN	NaN	NaN	NaN	NaN	NaN	NaN	NaN	NaN	NaN	NaN	NaN	NaN	NaN	NaN	NaN	NaN	NaN	NaN	NaN	NaN	NaN	NaN	NaN	NaN	NaN	NaN	NaN	NaN	NaN	NaN	NaN	NaN	16.8722	NaN	NaN	NaN	NaN	17.1418	NaN	NaN	NaN	NaN
KRTAP11-1	Q8IUC1	Keratin-associated protein 11-1	Exclusive Lymph node	Upregulated in Lymph node	1	1	NaN	NaN	NaN	NaN	NaN	NaN	NaN	NaN	NaN	NaN	NaN	NaN	NaN	NaN	NaN	NaN	NaN	NaN	NaN	NaN	NaN	NaN	NaN	NaN	NaN	NaN	NaN	NaN	NaN	NaN	NaN	NaN	NaN	NaN	21.6347	20.6386	NaN	NaN	NaN	NaN	NaN	NaN	NaN
TRMT6	Q9UJA5-3;Q9UJA5-2;Q9UJA5;Q9UJA5-4	tRNA (adenine(58)-N(1))-methyltransferase non-catalytic subunit TRM6	Exclusive Lymph node	Upregulated in Lymph node	1	1	NaN	NaN	NaN	NaN	NaN	NaN	NaN	NaN	NaN	NaN	NaN	NaN	NaN	NaN	NaN	NaN	NaN	NaN	NaN	NaN	NaN	NaN	NaN	NaN	NaN	NaN	NaN	NaN	NaN	NaN	NaN	NaN	NaN	NaN	NaN	NaN	NaN	NaN	19.4414	NaN	NaN	NaN	NaN
EPB42	H3BPV8;H3BTE6;F5H563;P16452-3;P16452;P16452-2	Erythrocyte membrane protein band 4.2	Exclusive Lymph node	Upregulated in Lymph node	1	1	NaN	NaN	NaN	NaN	NaN	NaN	NaN	NaN	NaN	NaN	NaN	NaN	NaN	NaN	NaN	NaN	NaN	NaN	NaN	NaN	NaN	NaN	NaN	NaN	NaN	NaN	NaN	NaN	NaN	NaN	NaN	NaN	NaN	NaN	NaN	20.7356	NaN	NaN	NaN	20.3134	21.1794	NaN	NaN
NFYA	P23511-2;P23511	Nuclear transcription factor Y subunit alpha	Exclusive Lymph node	Upregulated in Lymph node	1	1	NaN	NaN	NaN	NaN	NaN	NaN	NaN	NaN	NaN	NaN	NaN	NaN	NaN	NaN	NaN	NaN	NaN	NaN	NaN	NaN	NaN	NaN	NaN	NaN	NaN	NaN	NaN	NaN	NaN	18.3382	NaN	NaN	NaN	NaN	NaN	NaN	NaN	NaN	NaN	NaN	NaN	NaN	19.2396
OXCT1	P55809	Succinyl-CoA:3-ketoacid coenzyme A transferase 1, mitochondrial	Exclusive Lymph node	Upregulated in Lymph node	1	1	NaN	NaN	NaN	NaN	NaN	NaN	NaN	NaN	NaN	NaN	NaN	NaN	NaN	NaN	NaN	NaN	NaN	NaN	NaN	NaN	NaN	NaN	NaN	NaN	NaN	NaN	NaN	NaN	NaN	NaN	NaN	NaN	NaN	NaN	NaN	NaN	NaN	NaN	NaN	NaN	NaN	NaN	NaN
C11orf58	E9PRZ9;E9PM92;O00193	Small acidic protein	Exclusive Lymph node	Upregulated in Lymph node	1	1	NaN	NaN	NaN	NaN	NaN	NaN	NaN	NaN	NaN	NaN	NaN	NaN	NaN	NaN	NaN	NaN	NaN	NaN	NaN	NaN	NaN	NaN	NaN	NaN	NaN	NaN	NaN	NaN	19.9176	NaN	19.6406	NaN	NaN	NaN	NaN	NaN	NaN	20.3036	NaN	NaN	NaN	NaN	NaN
UTP15	H0Y8P4;Q8TED0-2;Q8TED0-3;Q8TED0	U3 small nucleolar RNA-associated protein 15 homolog	Exclusive Lymph node	Upregulated in Lymph node	1	1	NaN	NaN	NaN	NaN	NaN	NaN	NaN	NaN	NaN	NaN	NaN	NaN	NaN	NaN	NaN	NaN	NaN	NaN	NaN	NaN	NaN	NaN	NaN	NaN	NaN	NaN	NaN	NaN	NaN	NaN	NaN	NaN	NaN	NaN	NaN	NaN	NaN	NaN	NaN	NaN	NaN	NaN	18.4474
SYNPO2	H0Y9Y3;Q9UMS6;Q9UMS6-3;Q9UMS6-4;Q9UMS6-2	Synaptopodin-2	Exclusive Lymph node	Upregulated in Lymph node	1	1	NaN	NaN	NaN	NaN	NaN	NaN	NaN	NaN	NaN	NaN	NaN	NaN	NaN	NaN	NaN	NaN	NaN	NaN	NaN	NaN	NaN	NaN	NaN	NaN	NaN	NaN	NaN	NaN	19.9543	NaN	NaN	NaN	NaN	NaN	NaN	NaN	19.6748	NaN	NaN	NaN	NaN	NaN	NaN
SF3B5	Q9BWJ5	Splicing factor 3B subunit 5	Exclusive Lymph node	Upregulated in Lymph node	1	1	NaN	NaN	NaN	NaN	NaN	NaN	NaN	NaN	NaN	NaN	NaN	NaN	NaN	NaN	NaN	NaN	NaN	NaN	NaN	NaN	NaN	NaN	NaN	NaN	NaN	NaN	NaN	NaN	19.9097	NaN	NaN	NaN	NaN	NaN	NaN	NaN	NaN	19.8966	19.9499	NaN	NaN	NaN	NaN
TCOF1	J3KQ96;E7ETY2;Q13428-2;Q13428-8;Q13428-6;Q13428-7;Q13428;Q13428-3;Q13428-4;H0YA99;Q13428-5	Treacle protein	Exclusive Lymph node	Upregulated in Lymph node	1	1	NaN	NaN	NaN	NaN	NaN	NaN	NaN	NaN	NaN	NaN	NaN	NaN	NaN	NaN	NaN	NaN	NaN	NaN	NaN	NaN	NaN	NaN	NaN	NaN	NaN	NaN	NaN	NaN	NaN	NaN	NaN	NaN	19.5359	NaN	NaN	NaN	NaN	NaN	19.4075	NaN	NaN	19.286	NaN
STRBP	Q96SI9-2;Q96SI9	Spermatid perinuclear RNA-binding protein	Exclusive Lymph node	Upregulated in Lymph node	1	1	NaN	NaN	NaN	NaN	NaN	NaN	NaN	NaN	NaN	NaN	NaN	NaN	NaN	NaN	NaN	NaN	NaN	NaN	NaN	NaN	NaN	NaN	NaN	NaN	NaN	NaN	NaN	NaN	NaN	NaN	NaN	19.5095	NaN	NaN	NaN	NaN	NaN	NaN	NaN	NaN	NaN	NaN	20.278
JAK1	P23458	Tyrosine-protein kinase JAK1	Exclusive Lymph node	Upregulated in Lymph node	1	1	NaN	NaN	NaN	NaN	NaN	NaN	NaN	NaN	NaN	NaN	NaN	NaN	NaN	NaN	NaN	NaN	NaN	NaN	NaN	NaN	NaN	NaN	NaN	NaN	NaN	NaN	NaN	NaN	NaN	NaN	17.7729	NaN	NaN	NaN	NaN	NaN	NaN	NaN	18.1303	NaN	18.8449	NaN	NaN
PLCB2	Q00722-3;Q00722-2;Q00722;Q9BVT6	1-phosphatidylinositol 4,5-bisphosphate phosphodiesterase beta-2	Exclusive Lymph node	Upregulated in Lymph node	1	1	NaN	NaN	NaN	NaN	NaN	NaN	NaN	NaN	NaN	NaN	NaN	NaN	NaN	NaN	NaN	NaN	NaN	NaN	NaN	NaN	NaN	NaN	NaN	NaN	NaN	NaN	NaN	NaN	NaN	NaN	NaN	18.8165	NaN	NaN	NaN	NaN	NaN	NaN	19.1393	NaN	NaN	NaN	18.8552
TBL3	Q12788	Transducin beta-like protein 3	Exclusive Lymph node	Upregulated in Lymph node	1	1	NaN	NaN	NaN	NaN	NaN	NaN	NaN	NaN	NaN	NaN	NaN	NaN	NaN	NaN	NaN	NaN	NaN	NaN	NaN	NaN	NaN	NaN	NaN	NaN	NaN	NaN	NaN	NaN	NaN	18.0114	NaN	NaN	NaN	NaN	NaN	17.6589	NaN	NaN	NaN	NaN	NaN	18.9249	NaN
SAFB2	Q14151	Scaffold attachment factor B2	Exclusive Lymph node	Upregulated in Lymph node	1	1	NaN	NaN	NaN	NaN	NaN	NaN	NaN	NaN	NaN	NaN	NaN	NaN	NaN	NaN	NaN	NaN	NaN	NaN	NaN	NaN	NaN	NaN	NaN	NaN	NaN	NaN	NaN	NaN	NaN	19.9105	18.8978	NaN	19.4036	NaN	NaN	NaN	NaN	NaN	NaN	NaN	NaN	NaN	NaN
BRIX1	Q8TDN6	Ribosome biogenesis protein BRX1 homolog	Exclusive Lymph node	Upregulated in Lymph node	1	1	NaN	NaN	NaN	NaN	NaN	NaN	NaN	NaN	NaN	NaN	NaN	NaN	NaN	NaN	NaN	NaN	NaN	NaN	NaN	NaN	NaN	NaN	NaN	NaN	NaN	NaN	NaN	NaN	NaN	NaN	19.2774	NaN	NaN	NaN	NaN	20.2993	NaN	NaN	NaN	NaN	NaN	NaN	NaN
RBM14	Q96PK6-5	RNA-binding protein 14	Exclusive Lymph node	Upregulated in Lymph node	1	1	NaN	NaN	NaN	NaN	NaN	NaN	NaN	NaN	NaN	NaN	NaN	NaN	NaN	NaN	NaN	NaN	NaN	NaN	NaN	NaN	NaN	NaN	NaN	NaN	NaN	NaN	NaN	NaN	19.8561	NaN	NaN	NaN	NaN	NaN	NaN	NaN	NaN	NaN	20.0403	NaN	NaN	NaN	19.969
DKFZp686H0575	Q6MZZ4;A0A0U1RRL5;P32519-2;P32519	ETS-related transcription factor Elf-1	Exclusive Lymph node	Upregulated in Lymph node	1	1	NaN	NaN	NaN	NaN	NaN	NaN	NaN	NaN	NaN	NaN	NaN	NaN	NaN	NaN	NaN	NaN	NaN	NaN	NaN	NaN	NaN	NaN	NaN	NaN	NaN	NaN	NaN	NaN	NaN	NaN	19.3406	NaN	NaN	19.5433	NaN	NaN	NaN	20.6843	NaN	NaN	NaN	19.3746	NaN
HMOX1	B1AHA8;P09601	Heme oxygenase 1	Exclusive Lymph node	Upregulated in Lymph node	1	1	NaN	NaN	NaN	NaN	NaN	NaN	NaN	NaN	NaN	NaN	NaN	NaN	NaN	NaN	NaN	NaN	NaN	NaN	NaN	NaN	NaN	NaN	NaN	NaN	NaN	NaN	NaN	NaN	21.0532	NaN	19.8843	NaN	NaN	NaN	NaN	NaN	20.1246	NaN	20.3166	20.3871	19.7792	19.4014	NaN
TUBB3	A0A0B4J269;Q13509-2	Tubulin beta-3 chain	Exclusive Lymph node	Upregulated in Lymph node	1	1	NaN	NaN	NaN	NaN	NaN	NaN	NaN	NaN	NaN	NaN	NaN	NaN	NaN	NaN	NaN	NaN	NaN	NaN	NaN	NaN	NaN	NaN	NaN	NaN	NaN	NaN	NaN	NaN	NaN	NaN	NaN	NaN	NaN	17.9596	NaN	NaN	NaN	18.1659	18.115	NaN	17.6556	18.5936	18.3983
MMRN1	E7EPG1;Q13201	Multimerin-1;Platelet glycoprotein Ia*;155 kDa platelet multimerin	Exclusive Lymph node	Upregulated in Lymph node	1	1	NaN	NaN	NaN	NaN	NaN	NaN	NaN	NaN	NaN	NaN	NaN	NaN	NaN	NaN	NaN	NaN	NaN	NaN	NaN	NaN	NaN	NaN	NaN	NaN	NaN	NaN	NaN	NaN	20.6917	NaN	NaN	NaN	NaN	NaN	NaN	20.8224	19.7369	NaN	21.1222	20.6179	20.2242	NaN	NaN
PACSIN2	B0QYG7;B0QYG8;A0A0U1RR22;Q9UNF0-2;Q9UNF0	Protein kinase C and casein kinase substrate in neurons protein 2	Exclusive Lymph node	Upregulated in Lymph node	1	1	NaN	NaN	NaN	NaN	NaN	NaN	NaN	NaN	NaN	NaN	NaN	NaN	NaN	NaN	NaN	NaN	NaN	NaN	NaN	NaN	NaN	NaN	NaN	NaN	NaN	NaN	NaN	NaN	NaN	NaN	19.1803	NaN	NaN	19.2955	NaN	NaN	NaN	18.847	NaN	18.7988	NaN	18.9571	19.3583
PIK3AP1	Q6ZUJ8-2;Q6ZUJ8	Phosphoinositide 3-kinase adapter protein 1	Exclusive Lymph node	Upregulated in Lymph node	1	1	NaN	NaN	NaN	NaN	NaN	NaN	NaN	NaN	NaN	NaN	NaN	NaN	NaN	NaN	NaN	NaN	NaN	NaN	NaN	NaN	NaN	NaN	NaN	NaN	NaN	NaN	NaN	NaN	NaN	20.7953	NaN	NaN	NaN	19.9855	NaN	NaN	NaN	20.2864	NaN	NaN	NaN	NaN	20.1312
TAF15	A0A075B7D9;Q92804-2;Q92804	TATA-binding protein-associated factor 2N	Exclusive Lymph node	Upregulated in Lymph node	1	1	NaN	NaN	NaN	NaN	NaN	NaN	NaN	NaN	NaN	NaN	NaN	NaN	NaN	NaN	NaN	NaN	NaN	NaN	NaN	NaN	NaN	NaN	NaN	NaN	NaN	NaN	NaN	NaN	19.3034	NaN	19.2763	NaN	19.8819	NaN	NaN	NaN	NaN	NaN	19.8186	NaN	19.4053	NaN	19.2926
MAP2K3	J3KRV4;P46734-2;P46734;P46734-3;A0A1B0GVD9	Dual specificity mitogen-activated protein kinase kinase 3	Exclusive Lymph node	Upregulated in Lymph node	1	1	NaN	NaN	NaN	NaN	NaN	NaN	NaN	NaN	NaN	NaN	NaN	NaN	NaN	NaN	NaN	NaN	NaN	NaN	NaN	NaN	NaN	NaN	NaN	NaN	NaN	NaN	NaN	NaN	NaN	NaN	19.4239	NaN	19.5256	NaN	NaN	NaN	NaN	NaN	NaN	NaN	19.4858	19.7861	19.3968
WDFY4	Q6ZS81-5;Q6ZS81-4;Q6ZS81;H3BLT2	WD repeat- and FYVE domain-containing protein 4	Exclusive Lymph node	Upregulated in Lymph node	1	1	NaN	NaN	NaN	NaN	NaN	NaN	NaN	NaN	NaN	NaN	NaN	NaN	NaN	NaN	NaN	NaN	NaN	NaN	NaN	NaN	NaN	NaN	NaN	NaN	NaN	NaN	NaN	NaN	NaN	NaN	NaN	19.2524	18.7667	19.686	NaN	NaN	18.208	19.1251	19.4418	NaN	NaN	19.5829	NaN
HMGN1	A6NL93;A6NEL0;P05114	Non-histone chromosomal protein HMG-14	Exclusive Lymph node	Upregulated in Lymph node	1	1	NaN	NaN	NaN	NaN	NaN	NaN	NaN	NaN	NaN	NaN	NaN	NaN	NaN	NaN	NaN	NaN	NaN	NaN	NaN	NaN	NaN	NaN	NaN	NaN	NaN	NaN	NaN	NaN	NaN	NaN	18.6374	NaN	18.8428	18.7298	21.5465	20.3452	NaN	NaN	NaN	NaN	21.9299	NaN	NaN
FAM107B	C9J6N5;C9JQ40;C9JW51;A0A1C7CYX8;Q9H098;C9J3Q3;Q9H098-2	Protein FAM107B	Exclusive Lymph node	Upregulated in Lymph node	1	1	NaN	NaN	NaN	NaN	NaN	NaN	NaN	NaN	NaN	NaN	NaN	NaN	NaN	NaN	NaN	NaN	NaN	NaN	NaN	NaN	NaN	NaN	NaN	NaN	NaN	NaN	NaN	NaN	NaN	NaN	20.9516	20.1229	20.3281	20.3784	NaN	NaN	NaN	21.3613	20.218	NaN	21.2063	20.3165	20.8731
COL5A2	P05997;A0A087WYX9	Collagen alpha-2(V) chain	Exclusive Primary tumor	Downregulated in Lymph node	1	1	NaN	23.0186	22.4616	NaN	NaN	19.9888	21.1699	21.7084	NaN	NaN	NaN	NaN	21.2632	20.1545	NaN	NaN	NaN	NaN	NaN	20.4119	23.267	20.916	NaN	21.9511	22.3609	NaN	22.0023	22.1802	NaN	NaN	NaN	NaN	NaN	NaN	NaN	NaN	NaN	NaN	NaN	NaN	NaN	NaN	NaN
MYL1	P05976-2;P05976	Myosin light chain 1/3, skeletal muscle isoform	Exclusive Primary tumor	Downregulated in Lymph node	1	1	NaN	25.3171	NaN	NaN	22.16	NaN	21.307	NaN	NaN	NaN	24.325	23.0564	NaN	NaN	NaN	NaN	21.5868	NaN	26.5396	25.6684	NaN	23.5484	21.2724	21.9309	NaN	21.4016	21.8179	NaN	NaN	NaN	NaN	NaN	NaN	NaN	NaN	NaN	NaN	NaN	NaN	NaN	NaN	NaN	NaN
CILP	O75339	Cartilage intermediate layer protein 1;Cartilage intermediate layer protein 1 C1;Cartilage intermediate layer protein 1 C2	Exclusive Primary tumor	Downregulated in Lymph node	1	1	NaN	25.1057	NaN	NaN	20.2977	NaN	20.2968	NaN	NaN	NaN	19.2759	19.6842	NaN	NaN	NaN	NaN	NaN	NaN	21.4758	NaN	NaN	22.0399	20.6542	19.4475	NaN	19.1411	NaN	NaN	NaN	NaN	NaN	NaN	NaN	NaN	NaN	NaN	NaN	NaN	NaN	NaN	NaN	NaN	NaN
CASQ2	O14958-2;O14958	Calsequestrin-2	Exclusive Primary tumor	Downregulated in Lymph node	1	1	NaN	22.8421	NaN	NaN	18.8009	NaN	NaN	NaN	NaN	NaN	19.202	18.5434	NaN	NaN	NaN	NaN	NaN	NaN	20.9978	20.743	NaN	21.6111	NaN	19.3402	NaN	NaN	NaN	NaN	NaN	NaN	NaN	NaN	NaN	NaN	NaN	NaN	NaN	NaN	NaN	NaN	NaN	NaN	NaN
PPIC	P45877	Peptidyl-prolyl cis-trans isomerase C	Exclusive Primary tumor	Downregulated in Lymph node	1	1	NaN	NaN	18.2009	NaN	NaN	20.0837	17.6475	NaN	NaN	NaN	NaN	NaN	NaN	17.3073	NaN	NaN	NaN	NaN	NaN	NaN	18.2148	NaN	NaN	18.5914	18.7333	NaN	NaN	18.398	NaN	NaN	NaN	NaN	NaN	NaN	NaN	NaN	NaN	NaN	NaN	NaN	NaN	NaN	NaN
POSTN	Q15063;Q15063-2;CON__Q2KJC7	Periostin	Exclusive Primary tumor	Downregulated in Lymph node	1	1	NaN	NaN	20.3487	NaN	NaN	NaN	19.904	20.2799	NaN	NaN	NaN	NaN	NaN	20.4293	NaN	NaN	NaN	NaN	NaN	NaN	22.2068	NaN	NaN	20.6877	NaN	NaN	21.2783	21.4247	NaN	NaN	NaN	NaN	NaN	NaN	NaN	NaN	NaN	NaN	NaN	NaN	NaN	NaN	NaN
CCDC116	Q8IYX3-3		Exclusive Primary tumor	Downregulated in Lymph node	1	1	NaN	NaN	21.0509	NaN	NaN	21.8272	NaN	21.4533	NaN	21.5757	NaN	NaN	NaN	21.134	NaN	NaN	NaN	NaN	NaN	NaN	22.4422	21.2651	NaN	21.501	NaN	NaN	NaN	NaN	NaN	NaN	NaN	NaN	NaN	NaN	NaN	NaN	NaN	NaN	NaN	NaN	NaN	NaN	NaN
CDH1	A0A087WX17;A0A087WU43;A0A087WXI5;P12830;H3BNC6;P12830-2;H3BVI7	Cadherin-1;E-Cad/CTF1;E-Cad/CTF2;E-Cad/CTF3	Exclusive Primary tumor	Downregulated in Lymph node	1	1	NaN	NaN	20.1995	NaN	NaN	NaN	21.6311	22.7656	NaN	NaN	NaN	NaN	21.634	20.4065	NaN	NaN	NaN	NaN	NaN	NaN	22.7232	20.7397	NaN	NaN	NaN	NaN	NaN	NaN	NaN	NaN	NaN	NaN	NaN	NaN	NaN	NaN	NaN	NaN	NaN	NaN	NaN	NaN	NaN
EFEMP2	E9PRU1;O95967;E9PRQ8;E9PKA3	EGF-containing fibulin-like extracellular matrix protein 2	Exclusive Primary tumor	Downregulated in Lymph node	1	1	NaN	20.2322	20.0087	NaN	NaN	20.6429	NaN	20.3786	NaN	NaN	NaN	NaN	20.5986	NaN	NaN	NaN	NaN	NaN	NaN	NaN	20.7792	NaN	NaN	NaN	NaN	NaN	NaN	20.4847	NaN	NaN	NaN	NaN	NaN	NaN	NaN	NaN	NaN	NaN	NaN	NaN	NaN	NaN	NaN
LTBP2	G3V511;G3V3X5;Q14767	Latent-transforming growth factor beta-binding protein 2	Exclusive Primary tumor	Downregulated in Lymph node	1	1	NaN	NaN	21.5736	NaN	22.297	NaN	NaN	NaN	NaN	NaN	NaN	NaN	NaN	23.6609	NaN	NaN	NaN	NaN	21.7292	NaN	22.4576	NaN	NaN	NaN	NaN	22.204	NaN	24.3759	NaN	NaN	NaN	NaN	NaN	NaN	NaN	NaN	NaN	NaN	NaN	NaN	NaN	NaN	NaN
POSTN	Q15063-6	Periostin	Exclusive Primary tumor	Downregulated in Lymph node	1	1	NaN	21.8461	22.2155	NaN	NaN	NaN	21.5391	21.3239	NaN	NaN	NaN	NaN	NaN	21.1613	NaN	NaN	NaN	NaN	NaN	NaN	22.2696	NaN	NaN	NaN	NaN	NaN	NaN	22.0523	NaN	NaN	NaN	NaN	NaN	NaN	NaN	NaN	NaN	NaN	NaN	NaN	NaN	NaN	NaN
FAM114A1	Q8IWE2-2;Q8IWE2	Protein NOXP20	Exclusive Primary tumor	Downregulated in Lymph node	1	1	NaN	NaN	18.5214	NaN	NaN	NaN	NaN	18.7893	NaN	NaN	NaN	NaN	18.8421	17.9674	NaN	NaN	NaN	NaN	NaN	NaN	18.6965	NaN	NaN	NaN	18.753	NaN	NaN	19.4604	NaN	NaN	NaN	NaN	NaN	NaN	NaN	NaN	NaN	NaN	NaN	NaN	NaN	NaN	NaN
PFN2	C9J0J7;G5E9Q6;P35080-2;C9J712;C9JQ45;P35080	Profilin;Profilin-2	Exclusive Primary tumor	Downregulated in Lymph node	1	1	NaN	22.0813	21.626	NaN	NaN	NaN	NaN	NaN	NaN	NaN	NaN	NaN	NaN	22.2962	NaN	NaN	NaN	NaN	NaN	NaN	21.9291	NaN	NaN	NaN	21.4166	NaN	NaN	22.364	NaN	NaN	NaN	NaN	NaN	NaN	NaN	NaN	NaN	NaN	NaN	NaN	NaN	NaN	NaN
PRRX1	G3V2N3;P54821-2;P54821;Q99811	Paired mesoderm homeobox protein 1;Paired mesoderm homeobox protein 2	Exclusive Primary tumor	Downregulated in Lymph node	1	1	NaN	20.9891	NaN	NaN	NaN	21.6023	22.2671	NaN	20.5759	NaN	NaN	NaN	NaN	21.1127	NaN	NaN	NaN	NaN	NaN	NaN	NaN	NaN	NaN	NaN	NaN	NaN	NaN	21.3904	NaN	NaN	NaN	NaN	NaN	NaN	NaN	NaN	NaN	NaN	NaN	NaN	NaN	NaN	NaN
ELOVL1	Q9BW60-2;Q9BW60	Elongation of very long chain fatty acids protein 1	Exclusive Primary tumor	Downregulated in Lymph node	1	1	NaN	NaN	18.4491	18.6468	NaN	NaN	18.4391	NaN	NaN	NaN	NaN	NaN	NaN	NaN	NaN	NaN	NaN	NaN	NaN	NaN	NaN	NaN	NaN	18.1411	NaN	17.8509	NaN	19.7787	NaN	NaN	NaN	NaN	NaN	NaN	NaN	NaN	NaN	NaN	NaN	NaN	NaN	NaN	NaN
THBS4	E7ES19;P35443	Thrombospondin-4	Exclusive Primary tumor	Downregulated in Lymph node	1	1	NaN	22.3129	NaN	NaN	NaN	NaN	NaN	NaN	NaN	NaN	NaN	NaN	NaN	20.7591	NaN	NaN	NaN	NaN	20.8615	NaN	NaN	22.2328	NaN	NaN	NaN	NaN	NaN	19.9287	NaN	NaN	NaN	NaN	NaN	NaN	NaN	NaN	NaN	NaN	NaN	NaN	NaN	NaN	NaN
CSRP3	P50461	Cysteine and glycine-rich protein 3	Exclusive Primary tumor	Downregulated in Lymph node	1	1	NaN	23.0491	NaN	NaN	NaN	NaN	NaN	NaN	NaN	NaN	NaN	19.5255	NaN	NaN	NaN	NaN	NaN	NaN	21.1551	20.0952	NaN	22.5642	NaN	NaN	NaN	NaN	NaN	NaN	NaN	NaN	NaN	NaN	NaN	NaN	NaN	NaN	NaN	NaN	NaN	NaN	NaN	NaN	NaN
PLTP	P55058-3;P55058-2;P55058	Phospholipid transfer protein	Exclusive Primary tumor	Downregulated in Lymph node	1	1	NaN	19.0989	19.1676	NaN	NaN	NaN	NaN	NaN	NaN	NaN	NaN	NaN	18.4723	19.3855	NaN	NaN	NaN	NaN	NaN	NaN	NaN	NaN	NaN	NaN	18.6962	NaN	NaN	NaN	NaN	NaN	NaN	NaN	NaN	NaN	NaN	NaN	NaN	NaN	NaN	NaN	NaN	NaN	NaN
ACTA1	P68133;A6NL76	Actin, alpha skeletal muscle	Exclusive Primary tumor	Downregulated in Lymph node	1	1	NaN	24.1225	NaN	NaN	21.2622	NaN	NaN	NaN	NaN	NaN	NaN	NaN	NaN	NaN	NaN	NaN	NaN	NaN	23.3789	21.336	NaN	24.1257	NaN	NaN	NaN	NaN	NaN	NaN	NaN	NaN	NaN	NaN	NaN	NaN	NaN	NaN	NaN	NaN	NaN	NaN	NaN	NaN	NaN
TWF1	Q12792;Q12792-3;F8VS81	Twinfilin-1	Exclusive Primary tumor	Downregulated in Lymph node	1	1	NaN	NaN	19.7868	NaN	NaN	NaN	NaN	NaN	NaN	NaN	NaN	NaN	NaN	NaN	NaN	NaN	NaN	19.449	NaN	NaN	19.7903	NaN	NaN	NaN	19.7551	NaN	NaN	18.6675	NaN	NaN	NaN	NaN	NaN	NaN	NaN	NaN	NaN	NaN	NaN	NaN	NaN	NaN	NaN
HSPB2	A8KAH6;Q16082	Heat shock protein beta-2	Exclusive Primary tumor	Downregulated in Lymph node	1	1	NaN	22.043	NaN	NaN	NaN	NaN	NaN	NaN	NaN	NaN	NaN	NaN	NaN	NaN	NaN	NaN	NaN	NaN	20.9012	NaN	NaN	19.8399	NaN	19.7111	NaN	NaN	NaN	NaN	NaN	NaN	NaN	NaN	NaN	NaN	NaN	NaN	NaN	NaN	NaN	NaN	NaN	NaN	NaN
PLOD2	E7ETU9;O00469;O00469-2;O00469-3	Procollagen-lysine,2-oxoglutarate 5-dioxygenase 2	Exclusive Primary tumor	Downregulated in Lymph node	1	1	NaN	NaN	21.9462	NaN	NaN	21.8426	NaN	NaN	NaN	NaN	NaN	NaN	NaN	NaN	NaN	NaN	NaN	NaN	NaN	NaN	NaN	21.6961	NaN	21.8355	NaN	NaN	NaN	NaN	NaN	NaN	NaN	NaN	NaN	NaN	NaN	NaN	NaN	NaN	NaN	NaN	NaN	NaN	NaN
IGF2BP2	F8W930;O00425-2;Q9NZI8-2;Q9Y6M1-5;Q9Y6M1-6;Q9Y6M1-3;Q9Y6M1-4;Q9Y6M1-1;Q9NZI8;O00425;Q9Y6M1	Insulin-like growth factor 2 mRNA-binding protein 3;Insulin-like growth factor 2 mRNA-binding protein 1;Insulin-like growth factor 2 mRNA-binding protein 2	Exclusive Primary tumor	Downregulated in Lymph node	1	1	NaN	19.9805	20.3953	NaN	NaN	NaN	20.754	21.0282	NaN	NaN	NaN	NaN	NaN	NaN	NaN	NaN	NaN	NaN	NaN	NaN	NaN	NaN	NaN	NaN	NaN	NaN	NaN	NaN	NaN	NaN	NaN	NaN	NaN	NaN	NaN	NaN	NaN	NaN	NaN	NaN	NaN	NaN	NaN
TNC	P24821-4;J3QSU6;P24821-2;F5H7V9	Tenascin	Exclusive Primary tumor	Downregulated in Lymph node	1	1	NaN	NaN	19.5786	NaN	NaN	NaN	NaN	NaN	NaN	NaN	NaN	NaN	NaN	NaN	NaN	NaN	NaN	NaN	NaN	NaN	18.632	NaN	NaN	19.9406	NaN	NaN	NaN	20.2179	NaN	NaN	NaN	NaN	NaN	NaN	NaN	NaN	NaN	NaN	NaN	NaN	NaN	NaN	NaN
MYOT	B4DT68;A0A0C4DFM5;Q9UBF9-2;Q9UBF9	Myotilin	Exclusive Primary tumor	Downregulated in Lymph node	1	1	NaN	22.3387	NaN	NaN	NaN	NaN	NaN	NaN	NaN	NaN	NaN	NaN	NaN	NaN	NaN	NaN	NaN	NaN	21.5813	NaN	NaN	21.9208	NaN	NaN	NaN	NaN	NaN	NaN	NaN	NaN	NaN	NaN	NaN	NaN	NaN	NaN	NaN	NaN	NaN	NaN	NaN	NaN	NaN
ACTN1	H9KV75		Exclusive Primary tumor	Downregulated in Lymph node	1	1	NaN	NaN	NaN	NaN	NaN	NaN	NaN	NaN	NaN	NaN	NaN	NaN	NaN	NaN	NaN	NaN	NaN	NaN	NaN	19.1084	NaN	NaN	NaN	20.5981	20.3172	NaN	NaN	NaN	NaN	NaN	NaN	NaN	NaN	NaN	NaN	NaN	NaN	NaN	NaN	NaN	NaN	NaN	NaN
APP	P05067-7;P05067-11;P05067-8;P05067-9;P05067;H7C0V9;A0A0A0MRG2;E9PG40;P05067-2;P05067-3;P05067-4;P05067-5;P05067-6	Amyloid beta A4 protein;N-APP;Soluble APP-alpha;Soluble APP-beta;C99;Beta-amyloid protein 42;Beta-amyloid protein 40;C83;P3(42);P3(40);C80;Gamma-secretase C-terminal fragment 59;Gamma-secretase C-terminal fragment 57;Gamma-secretase C-terminal fragment 50;C31	Exclusive Primary tumor	Downregulated in Lymph node	1	1	NaN	NaN	20.0706	NaN	NaN	NaN	NaN	NaN	NaN	NaN	NaN	NaN	NaN	NaN	NaN	NaN	NaN	NaN	NaN	NaN	20.25	NaN	NaN	NaN	NaN	NaN	NaN	20.2104	NaN	NaN	NaN	NaN	NaN	NaN	NaN	NaN	NaN	NaN	NaN	NaN	NaN	NaN	NaN
IVL	P07476	Involucrin	Exclusive Primary tumor	Downregulated in Lymph node	1	1	NaN	NaN	NaN	NaN	NaN	NaN	19.3355	NaN	NaN	NaN	NaN	NaN	NaN	NaN	NaN	NaN	NaN	NaN	NaN	NaN	26.0136	NaN	NaN	NaN	18.9907	NaN	NaN	NaN	NaN	NaN	NaN	NaN	NaN	NaN	NaN	NaN	NaN	NaN	NaN	NaN	NaN	NaN	NaN
AMY2B	P19961;P19961-2	Alpha-amylase 2B	Exclusive Primary tumor	Downregulated in Lymph node	1	1	NaN	NaN	NaN	NaN	NaN	20.3419	NaN	NaN	NaN	NaN	NaN	NaN	NaN	NaN	NaN	NaN	NaN	21.4825	NaN	NaN	NaN	NaN	NaN	NaN	NaN	NaN	20.4739	NaN	NaN	NaN	NaN	NaN	NaN	NaN	NaN	NaN	NaN	NaN	NaN	NaN	NaN	NaN	NaN
ENPP1	P22413;E9PE72	Ectonucleotide pyrophosphatase/phosphodiesterase family member 1;Alkaline phosphodiesterase I;Nucleotide pyrophosphatase	Exclusive Primary tumor	Downregulated in Lymph node	1	1	NaN	NaN	NaN	NaN	NaN	NaN	NaN	19.4811	NaN	NaN	NaN	NaN	NaN	18.8343	NaN	NaN	NaN	NaN	NaN	NaN	NaN	NaN	NaN	NaN	NaN	NaN	NaN	21.1036	NaN	NaN	NaN	NaN	NaN	NaN	NaN	NaN	NaN	NaN	NaN	NaN	NaN	NaN	NaN
TBXAS1	P24557-4;P24557;P24557-3;A0A0A0MSK3;Q53F23;A0A0C4DH47;P24557-2	Thromboxane-A synthase	Exclusive Primary tumor	Downregulated in Lymph node	1	1	NaN	NaN	22.4578	22.5547	NaN	NaN	23.6078	NaN	NaN	NaN	NaN	NaN	NaN	NaN	NaN	NaN	NaN	NaN	NaN	NaN	NaN	NaN	NaN	NaN	NaN	NaN	NaN	NaN	NaN	NaN	NaN	NaN	NaN	NaN	NaN	NaN	NaN	NaN	NaN	NaN	NaN	NaN	NaN
UBA7	P41226	Ubiquitin-like modifier-activating enzyme 7	Exclusive Primary tumor	Downregulated in Lymph node	1	1	NaN	NaN	NaN	NaN	NaN	NaN	NaN	NaN	NaN	NaN	NaN	NaN	NaN	NaN	NaN	NaN	21.4083	20.7037	NaN	NaN	NaN	NaN	NaN	NaN	NaN	19.3478	NaN	NaN	NaN	NaN	NaN	NaN	NaN	NaN	NaN	NaN	NaN	NaN	NaN	NaN	NaN	NaN	NaN
KEL	H0Y8A1		Exclusive Primary tumor	Downregulated in Lymph node	1	1	NaN	NaN	NaN	NaN	NaN	NaN	NaN	21.7369	NaN	NaN	NaN	NaN	22.7146	NaN	NaN	NaN	NaN	NaN	NaN	NaN	NaN	NaN	NaN	NaN	NaN	NaN	NaN	NaN	NaN	NaN	NaN	NaN	NaN	NaN	NaN	NaN	NaN	NaN	NaN	NaN	NaN	NaN	NaN
YAP1	H0YCI3;P46937-4;P46937-5;P46937-3;P46937-6;P46937-7;P46937-2;P46937-8;P46937;P46937-9	Transcriptional coactivator YAP1	Exclusive Primary tumor	Downregulated in Lymph node	1	1	NaN	19.0607	NaN	NaN	NaN	23.0361	NaN	NaN	NaN	NaN	NaN	NaN	NaN	NaN	NaN	NaN	NaN	NaN	NaN	NaN	NaN	NaN	NaN	NaN	NaN	NaN	NaN	NaN	NaN	NaN	NaN	NaN	NaN	NaN	NaN	NaN	NaN	NaN	NaN	NaN	NaN	NaN	NaN
MXRA7	K7EQX8;P84157-2;Q6ZR64		Exclusive Primary tumor	Downregulated in Lymph node	1	1	NaN	NaN	NaN	NaN	NaN	NaN	NaN	NaN	NaN	NaN	NaN	NaN	NaN	NaN	NaN	NaN	NaN	NaN	NaN	NaN	21.4785	NaN	NaN	NaN	NaN	NaN	NaN	20.0825	NaN	NaN	NaN	NaN	NaN	NaN	NaN	NaN	NaN	NaN	NaN	NaN	NaN	NaN	NaN
CA3	P07451	Carbonic anhydrase 3	Exclusive Primary tumor	Downregulated in Lymph node	1	1	NaN	19.6991	NaN	NaN	NaN	NaN	NaN	NaN	NaN	NaN	NaN	NaN	NaN	NaN	NaN	NaN	NaN	NaN	NaN	NaN	NaN	NaN	NaN	19.0646	NaN	NaN	NaN	NaN	NaN	NaN	NaN	NaN	NaN	NaN	NaN	NaN	NaN	NaN	NaN	NaN	NaN	NaN	NaN
CST2	P09228	Cystatin-SA	Exclusive Primary tumor	Downregulated in Lymph node	1	1	NaN	NaN	NaN	NaN	NaN	NaN	NaN	NaN	NaN	21.5426	NaN	NaN	NaN	NaN	NaN	NaN	NaN	NaN	NaN	NaN	NaN	NaN	NaN	NaN	NaN	NaN	19.4303	NaN	NaN	NaN	NaN	NaN	NaN	NaN	NaN	NaN	NaN	NaN	NaN	NaN	NaN	NaN	NaN
PTPRF	P10586-2;P10586	Receptor-type tyrosine-protein phosphatase F	Exclusive Primary tumor	Downregulated in Lymph node	1	1	NaN	NaN	NaN	NaN	NaN	NaN	NaN	22.3071	NaN	NaN	NaN	NaN	NaN	NaN	NaN	NaN	NaN	NaN	NaN	NaN	21.0088	NaN	NaN	NaN	NaN	NaN	NaN	NaN	NaN	NaN	NaN	NaN	NaN	NaN	NaN	NaN	NaN	NaN	NaN	NaN	NaN	NaN	NaN
IGFALS	P35858;P35858-2	Insulin-like growth factor-binding protein complex acid labile subunit	Exclusive Primary tumor	Downregulated in Lymph node	1	1	NaN	NaN	NaN	NaN	NaN	NaN	NaN	NaN	NaN	NaN	NaN	NaN	NaN	20.98	NaN	NaN	NaN	NaN	NaN	NaN	21.3032	NaN	NaN	NaN	NaN	NaN	NaN	NaN	NaN	NaN	NaN	NaN	NaN	NaN	NaN	NaN	NaN	NaN	NaN	NaN	NaN	NaN	NaN
CDH13	P55290-5;P55290;P55290-4	Cadherin-13	Exclusive Primary tumor	Downregulated in Lymph node	1	1	NaN	NaN	NaN	NaN	NaN	NaN	NaN	NaN	NaN	NaN	NaN	NaN	NaN	NaN	NaN	NaN	NaN	NaN	19.7141	NaN	NaN	NaN	NaN	NaN	NaN	NaN	NaN	19.9621	NaN	NaN	NaN	NaN	NaN	NaN	NaN	NaN	NaN	NaN	NaN	NaN	NaN	NaN	NaN
EEA1	Q15075	Early endosome antigen 1	Exclusive Primary tumor	Downregulated in Lymph node	1	1	NaN	19.4118	NaN	NaN	NaN	NaN	NaN	NaN	NaN	NaN	NaN	NaN	NaN	NaN	NaN	NaN	NaN	NaN	NaN	NaN	NaN	NaN	NaN	NaN	NaN	NaN	NaN	19.8606	NaN	NaN	NaN	NaN	NaN	NaN	NaN	NaN	NaN	NaN	NaN	NaN	NaN	NaN	NaN
SGCB	Q16585-2;Q16585	Beta-sarcoglycan	Exclusive Primary tumor	Downregulated in Lymph node	1	1	NaN	20.3408	NaN	NaN	NaN	NaN	NaN	NaN	NaN	NaN	NaN	NaN	NaN	NaN	NaN	NaN	NaN	NaN	NaN	NaN	NaN	20.1745	NaN	NaN	NaN	NaN	NaN	NaN	NaN	NaN	NaN	NaN	NaN	NaN	NaN	NaN	NaN	NaN	NaN	NaN	NaN	NaN	NaN
CPQ	Q9Y646;E5RH35;E5RJZ7;E5RJP8;E5RJA8	Carboxypeptidase Q	Exclusive Primary tumor	Downregulated in Lymph node	1	1	NaN	NaN	NaN	NaN	NaN	NaN	NaN	NaN	NaN	NaN	NaN	NaN	NaN	NaN	NaN	NaN	NaN	NaN	NaN	NaN	21.638	NaN	NaN	NaN	NaN	NaN	NaN	20.7623	NaN	NaN	NaN	NaN	NaN	NaN	NaN	NaN	NaN	NaN	NaN	NaN	NaN	NaN	NaN
PRR4	A0A087WY73;Q16378	Proline-rich protein 4	Exclusive Primary tumor	Downregulated in Lymph node	1	1	NaN	NaN	NaN	NaN	NaN	NaN	NaN	NaN	NaN	NaN	NaN	NaN	NaN	NaN	NaN	NaN	NaN	NaN	NaN	NaN	NaN	NaN	NaN	NaN	NaN	20.3206	NaN	NaN	NaN	NaN	NaN	NaN	NaN	NaN	NaN	NaN	NaN	NaN	NaN	NaN	NaN	NaN	NaN
ARMC9	C9JW07;A0A087X1I8;Q7Z3E5-2;Q7Z3E5	LisH domain-containing protein ARMC9	Exclusive Primary tumor	Downregulated in Lymph node	1	1	NaN	NaN	NaN	NaN	NaN	NaN	NaN	NaN	NaN	NaN	NaN	NaN	NaN	NaN	NaN	NaN	NaN	NaN	NaN	NaN	17.9928	NaN	NaN	NaN	NaN	NaN	NaN	NaN	NaN	NaN	NaN	NaN	NaN	NaN	NaN	NaN	NaN	NaN	NaN	NaN	NaN	NaN	NaN
SERPINB13	A0A0A0MQW3;Q9UIV8-2;Q9UIV8	Serpin B13	Exclusive Primary tumor	Downregulated in Lymph node	1	1	NaN	NaN	NaN	NaN	NaN	NaN	NaN	NaN	NaN	NaN	NaN	NaN	NaN	NaN	NaN	NaN	NaN	NaN	NaN	NaN	20.1774	NaN	NaN	NaN	NaN	NaN	NaN	NaN	NaN	NaN	NaN	NaN	NaN	NaN	NaN	NaN	NaN	NaN	NaN	NaN	NaN	NaN	NaN
SLC4A7	H7C3C4;C9JRP1;A0A0A0MST8;E9PFN4;Q9Y6M7-5;Q9Y6M7-4;Q9Y6M7-3;Q9Y6M7-2;Q9Y6M7-9;Q9Y6M7-6;Q9Y6M7-13;Q9Y6M7-12;Q9Y6M7;Q9Y6M7-8;Q9Y6M7-7;Q9Y6M7-11;Q9Y6M7-14;Q9Y6M7-10	Anion exchange protein;Sodium bicarbonate cotransporter 3	Exclusive Primary tumor	Downregulated in Lymph node	1	1	NaN	NaN	20.955	NaN	NaN	NaN	NaN	NaN	NaN	NaN	NaN	NaN	NaN	NaN	NaN	NaN	NaN	NaN	NaN	NaN	NaN	NaN	NaN	NaN	NaN	NaN	NaN	NaN	NaN	NaN	NaN	NaN	NaN	NaN	NaN	NaN	NaN	NaN	NaN	NaN	NaN	NaN	NaN
LTBP4	A0A0C4DH07;Q8N2S1-2;Q8N2S1-3;Q8N2S1	Latent-transforming growth factor beta-binding protein 4	Exclusive Primary tumor	Downregulated in Lymph node	1	1	NaN	NaN	NaN	NaN	NaN	NaN	NaN	NaN	NaN	NaN	NaN	NaN	NaN	NaN	NaN	NaN	NaN	NaN	NaN	NaN	NaN	NaN	NaN	NaN	NaN	NaN	NaN	19.1585	NaN	NaN	NaN	NaN	NaN	NaN	NaN	NaN	NaN	NaN	NaN	NaN	NaN	NaN	NaN
AIF1L	Q5JUP1;A6PVM9		Exclusive Primary tumor	Downregulated in Lymph node	1	1	NaN	NaN	NaN	24.778	NaN	NaN	NaN	NaN	NaN	NaN	NaN	NaN	NaN	NaN	NaN	NaN	NaN	NaN	NaN	NaN	NaN	NaN	NaN	NaN	NaN	NaN	NaN	NaN	NaN	NaN	NaN	NaN	NaN	NaN	NaN	NaN	NaN	NaN	NaN	NaN	NaN	NaN	NaN
TRIM73	C9JQH3;I3L0H3;J3KQW6;Q86UV6-2;Q86UV7;Q86UV6	Tripartite motif-containing protein 74;Tripartite motif-containing protein 73	Exclusive Primary tumor	Downregulated in Lymph node	1	1	NaN	NaN	NaN	NaN	NaN	NaN	NaN	NaN	NaN	NaN	22.4008	NaN	NaN	NaN	NaN	NaN	NaN	NaN	NaN	NaN	NaN	NaN	NaN	NaN	NaN	NaN	NaN	NaN	NaN	NaN	NaN	NaN	NaN	NaN	NaN	NaN	NaN	NaN	NaN	NaN	NaN	NaN	NaN
KRT7	CON__Q3KNV1;CON__P08729;P08729	Keratin, type II cytoskeletal 7	Exclusive Primary tumor	Downregulated in Lymph node	1	1	NaN	NaN	NaN	NaN	NaN	NaN	NaN	NaN	NaN	NaN	NaN	NaN	NaN	NaN	NaN	NaN	NaN	NaN	NaN	NaN	NaN	NaN	NaN	NaN	NaN	21.1091	NaN	NaN	NaN	NaN	NaN	NaN	NaN	NaN	NaN	NaN	NaN	NaN	NaN	NaN	NaN	NaN	NaN
CCDC67	E9PIY2		Exclusive Primary tumor	Downregulated in Lymph node	1	1	NaN	NaN	NaN	NaN	NaN	NaN	22.5544	NaN	NaN	NaN	NaN	NaN	NaN	NaN	NaN	NaN	NaN	NaN	NaN	NaN	NaN	NaN	NaN	NaN	NaN	NaN	NaN	NaN	NaN	NaN	NaN	NaN	NaN	NaN	NaN	NaN	NaN	NaN	NaN	NaN	NaN	NaN	NaN
TMBIM6	F8W1G3;F8VQW0;F8VX73;F8VPI1;F8W201;F8W086;F8VR05;F8VQQ5;F8VSI7;F8VVJ4;P55061;P55061-2	Bax inhibitor 1	Exclusive Primary tumor	Downregulated in Lymph node	1	1	NaN	22.811	NaN	NaN	NaN	NaN	NaN	NaN	NaN	NaN	NaN	NaN	NaN	NaN	NaN	NaN	NaN	NaN	NaN	NaN	NaN	NaN	NaN	NaN	NaN	NaN	NaN	NaN	NaN	NaN	NaN	NaN	NaN	NaN	NaN	NaN	NaN	NaN	NaN	NaN	NaN	NaN	NaN
MAML3	H0Y920		Exclusive Primary tumor	Downregulated in Lymph node	1	1	NaN	NaN	NaN	NaN	NaN	NaN	NaN	NaN	NaN	NaN	NaN	NaN	21.0977	NaN	NaN	NaN	NaN	NaN	NaN	NaN	NaN	NaN	NaN	NaN	NaN	NaN	NaN	NaN	NaN	NaN	NaN	NaN	NaN	NaN	NaN	NaN	NaN	NaN	NaN	NaN	NaN	NaN	NaN
ANXA2	H0YL33;H0YN28;H0YNA0	Annexin	Exclusive Primary tumor	Downregulated in Lymph node	1	1	NaN	NaN	NaN	NaN	NaN	NaN	NaN	NaN	NaN	NaN	NaN	NaN	NaN	NaN	NaN	NaN	NaN	NaN	NaN	NaN	NaN	NaN	NaN	NaN	18.6092	NaN	NaN	NaN	NaN	NaN	NaN	NaN	NaN	NaN	NaN	NaN	NaN	NaN	NaN	NaN	NaN	NaN	NaN
STARD5	H0YLW4;Q9NSY2-3;Q9NSY2	StAR-related lipid transfer protein 5	Exclusive Primary tumor	Downregulated in Lymph node	1	1	NaN	20.8062	NaN	NaN	NaN	NaN	NaN	NaN	NaN	NaN	NaN	NaN	NaN	NaN	NaN	NaN	NaN	NaN	NaN	NaN	NaN	NaN	NaN	NaN	NaN	NaN	NaN	NaN	NaN	NaN	NaN	NaN	NaN	NaN	NaN	NaN	NaN	NaN	NaN	NaN	NaN	NaN	NaN
NOP10	H0YM60;Q9NPE3	H/ACA ribonucleoprotein complex subunit 3	Exclusive Primary tumor	Downregulated in Lymph node	1	1	NaN	NaN	NaN	NaN	NaN	NaN	NaN	NaN	NaN	NaN	NaN	NaN	NaN	18.4405	NaN	NaN	NaN	NaN	NaN	NaN	NaN	NaN	NaN	NaN	NaN	NaN	NaN	NaN	NaN	NaN	NaN	NaN	NaN	NaN	NaN	NaN	NaN	NaN	NaN	NaN	NaN	NaN	NaN
KLHDC4	H3BP99;H3BQL0;H3BQ90;Q8TBB5-3;Q8TBB5	Kelch domain-containing protein 4	Exclusive Primary tumor	Downregulated in Lymph node	1	1	NaN	NaN	NaN	NaN	NaN	NaN	NaN	NaN	19.5411	NaN	NaN	NaN	NaN	NaN	NaN	NaN	NaN	NaN	NaN	NaN	NaN	NaN	NaN	NaN	NaN	NaN	NaN	NaN	NaN	NaN	NaN	NaN	NaN	NaN	NaN	NaN	NaN	NaN	NaN	NaN	NaN	NaN	NaN
ZSCAN5A	K7EIX9;K7EMC4		Exclusive Primary tumor	Downregulated in Lymph node	1	1	NaN	NaN	NaN	NaN	19.5342	NaN	NaN	NaN	NaN	NaN	NaN	NaN	NaN	NaN	NaN	NaN	NaN	NaN	NaN	NaN	NaN	NaN	NaN	NaN	NaN	NaN	NaN	NaN	NaN	NaN	NaN	NaN	NaN	NaN	NaN	NaN	NaN	NaN	NaN	NaN	NaN	NaN	NaN
AQP1	K7N7A8;P29972-4;P29972-2;P29972-3;P29972	Aquaporin-1	Exclusive Primary tumor	Downregulated in Lymph node	1	1	NaN	NaN	NaN	NaN	NaN	NaN	NaN	NaN	NaN	NaN	NaN	NaN	NaN	NaN	NaN	NaN	NaN	NaN	NaN	NaN	NaN	NaN	NaN	NaN	NaN	NaN	NaN	19.9529	NaN	NaN	NaN	NaN	NaN	NaN	NaN	NaN	NaN	NaN	NaN	NaN	NaN	NaN	NaN
CD5L	O43866	CD5 antigen-like	Exclusive Primary tumor	Downregulated in Lymph node	1	1	NaN	NaN	NaN	NaN	NaN	NaN	NaN	NaN	NaN	NaN	NaN	NaN	NaN	NaN	NaN	NaN	NaN	NaN	NaN	NaN	19.3232	NaN	NaN	NaN	NaN	NaN	NaN	NaN	NaN	NaN	NaN	NaN	NaN	NaN	NaN	NaN	NaN	NaN	NaN	NaN	NaN	NaN	NaN
WDHD1	O75717-2;O75717;C9JYB3	WD repeat and HMG-box DNA-binding protein 1	Exclusive Primary tumor	Downregulated in Lymph node	1	1	NaN	NaN	NaN	NaN	NaN	NaN	NaN	NaN	NaN	21.2351	NaN	NaN	NaN	NaN	NaN	NaN	NaN	NaN	NaN	NaN	NaN	NaN	NaN	NaN	NaN	NaN	NaN	NaN	NaN	NaN	NaN	NaN	NaN	NaN	NaN	NaN	NaN	NaN	NaN	NaN	NaN	NaN	NaN
ACTL6A	O96019-2;O96019	Actin-like protein 6A	Exclusive Primary tumor	Downregulated in Lymph node	1	1	NaN	19.6827	NaN	NaN	NaN	NaN	NaN	NaN	NaN	NaN	NaN	NaN	NaN	NaN	NaN	NaN	NaN	NaN	NaN	NaN	NaN	NaN	NaN	NaN	NaN	NaN	NaN	NaN	NaN	NaN	NaN	NaN	NaN	NaN	NaN	NaN	NaN	NaN	NaN	NaN	NaN	NaN	NaN
LMOD1	P29536-2;P29536;Q9BV00	Leiomodin-1	Exclusive Primary tumor	Downregulated in Lymph node	1	1	NaN	NaN	NaN	NaN	NaN	NaN	NaN	NaN	NaN	NaN	NaN	NaN	NaN	NaN	NaN	NaN	NaN	NaN	NaN	NaN	20.798	NaN	NaN	NaN	NaN	NaN	NaN	NaN	NaN	NaN	NaN	NaN	NaN	NaN	NaN	NaN	NaN	NaN	NaN	NaN	NaN	NaN	NaN
MMP12	P39900	Macrophage metalloelastase	Exclusive Primary tumor	Downregulated in Lymph node	1	1	NaN	NaN	NaN	NaN	NaN	NaN	NaN	NaN	NaN	NaN	NaN	NaN	NaN	21.5499	NaN	NaN	NaN	NaN	NaN	NaN	NaN	NaN	NaN	NaN	NaN	NaN	NaN	NaN	NaN	NaN	NaN	NaN	NaN	NaN	NaN	NaN	NaN	NaN	NaN	NaN	NaN	NaN	NaN
MTOR	P42345;B1AKP8	Serine/threonine-protein kinase mTOR	Exclusive Primary tumor	Downregulated in Lymph node	1	1	NaN	NaN	NaN	NaN	21.0345	NaN	NaN	NaN	NaN	NaN	NaN	NaN	NaN	NaN	NaN	NaN	NaN	NaN	NaN	NaN	NaN	NaN	NaN	NaN	NaN	NaN	NaN	NaN	NaN	NaN	NaN	NaN	NaN	NaN	NaN	NaN	NaN	NaN	NaN	NaN	NaN	NaN	NaN
TNNC1	P63316	Troponin C, slow skeletal and cardiac muscles	Exclusive Primary tumor	Downregulated in Lymph node	1	1	NaN	19.5596	NaN	NaN	NaN	NaN	NaN	NaN	NaN	NaN	NaN	NaN	NaN	NaN	NaN	NaN	NaN	NaN	NaN	NaN	NaN	NaN	NaN	NaN	NaN	NaN	NaN	NaN	NaN	NaN	NaN	NaN	NaN	NaN	NaN	NaN	NaN	NaN	NaN	NaN	NaN	NaN	NaN
KRT76	Q01546;CON__Q01546	Keratin, type II cytoskeletal 2 oral	Exclusive Primary tumor	Downregulated in Lymph node	1	1	NaN	NaN	NaN	NaN	NaN	NaN	NaN	NaN	NaN	NaN	NaN	NaN	NaN	NaN	NaN	NaN	NaN	NaN	NaN	NaN	NaN	NaN	NaN	31.0153	NaN	NaN	NaN	NaN	NaN	NaN	NaN	NaN	NaN	NaN	NaN	NaN	NaN	NaN	NaN	NaN	NaN	NaN	NaN
IGFBP7	Q16270-2;Q16270	Insulin-like growth factor-binding protein 7	Exclusive Primary tumor	Downregulated in Lymph node	1	1	NaN	NaN	NaN	NaN	NaN	NaN	NaN	NaN	NaN	NaN	NaN	NaN	NaN	NaN	NaN	NaN	NaN	NaN	NaN	NaN	NaN	NaN	NaN	NaN	NaN	NaN	NaN	19.2012	NaN	NaN	NaN	NaN	NaN	NaN	NaN	NaN	NaN	NaN	NaN	NaN	NaN	NaN	NaN
PPP1R14B	Q96C90	Protein phosphatase 1 regulatory subunit 14B	Exclusive Primary tumor	Downregulated in Lymph node	1	1	NaN	NaN	NaN	NaN	NaN	NaN	NaN	NaN	NaN	20.3486	NaN	NaN	NaN	NaN	NaN	NaN	NaN	NaN	NaN	NaN	NaN	NaN	NaN	NaN	NaN	NaN	NaN	NaN	NaN	NaN	NaN	NaN	NaN	NaN	NaN	NaN	NaN	NaN	NaN	NaN	NaN	NaN	NaN
NDST4	Q9H3R1	Bifunctional heparan sulfate N-deacetylase/N-sulfotransferase 4;Heparan sulfate N-deacetylase 4;Heparan sulfate N-sulfotransferase 4	Exclusive Primary tumor	Downregulated in Lymph node	1	1	NaN	NaN	NaN	NaN	NaN	NaN	NaN	NaN	NaN	NaN	NaN	NaN	NaN	NaN	17.7971	NaN	NaN	NaN	NaN	NaN	NaN	NaN	NaN	NaN	NaN	NaN	NaN	NaN	NaN	NaN	NaN	NaN	NaN	NaN	NaN	NaN	NaN	NaN	NaN	NaN	NaN	NaN	NaN
GRPEL1	Q9HAV7	GrpE protein homolog 1, mitochondrial	Exclusive Primary tumor	Downregulated in Lymph node	1	1	NaN	NaN	NaN	NaN	NaN	20.8973	NaN	NaN	NaN	NaN	NaN	NaN	NaN	NaN	NaN	NaN	NaN	NaN	NaN	NaN	NaN	NaN	NaN	NaN	NaN	NaN	NaN	NaN	NaN	NaN	NaN	NaN	NaN	NaN	NaN	NaN	NaN	NaN	NaN	NaN	NaN	NaN	NaN
SPTBN5	Q9NRC6	Spectrin beta chain, non-erythrocytic 5	Exclusive Primary tumor	Downregulated in Lymph node	1	1	NaN	NaN	NaN	19.9481	NaN	NaN	NaN	NaN	NaN	NaN	NaN	NaN	NaN	NaN	NaN	NaN	NaN	NaN	NaN	NaN	NaN	NaN	NaN	NaN	NaN	NaN	NaN	NaN	NaN	NaN	NaN	NaN	NaN	NaN	NaN	NaN	NaN	NaN	NaN	NaN	NaN	NaN	NaN
GPC1	H7C024;H7C410;P35052-2;P35052;C9J4Y6;H7BZE9	Glypican-1;Secreted glypican-1	Upregulated	Upregulated in Lymph node	0.0116906	0.0403748	0.826664	NaN	20.4806	NaN	NaN	20.2568	NaN	NaN	NaN	NaN	NaN	NaN	20.3964	20.1159	NaN	NaN	NaN	NaN	NaN	NaN	20.4472	NaN	20.0791	20.011	20.0486	NaN	21.1207	19.9109	21.3189	NaN	NaN	NaN	NaN	NaN	NaN	NaN	NaN	NaN	NaN	NaN	NaN	NaN	NaN
HLA-DRB1	P13761;A0A140T958	HLA class II histocompatibility antigen, DRB1-7 beta chain	Upregulated	Upregulated in Lymph node	0.0128262	0.0431098	1.03896	NaN	NaN	NaN	22.0561	NaN	NaN	NaN	NaN	NaN	NaN	22.5924	NaN	22.3097	NaN	NaN	21.9161	NaN	NaN	NaN	22.0723	NaN	NaN	21.526	NaN	NaN	NaN	NaN	NaN	NaN	NaN	NaN	24.169	NaN	NaN	22.1445	NaN	23.7486	23.8084	NaN	22.9144	NaN	NaN
SUPT6H	Q7KZ85-2;Q7KZ85	Transcription elongation factor SPT6	Upregulated	Upregulated in Lymph node	0.0113725	0.0394699	0.813765	NaN	NaN	NaN	NaN	NaN	NaN	NaN	NaN	NaN	NaN	NaN	NaN	NaN	NaN	NaN	NaN	NaN	19.5406	NaN	NaN	NaN	NaN	NaN	18.8797	NaN	NaN	NaN	NaN	NaN	NaN	20.325	NaN	19.47	NaN	NaN	NaN	20.2099	NaN	NaN	NaN	NaN	NaN
BCAS2	O75934	Pre-mRNA-splicing factor SPF27	Upregulated	Upregulated in Lymph node	0.0153576	0.0496571	0.441373	18.3325	18.2874	NaN	NaN	18.6772	18.6716	NaN	NaN	NaN	NaN	NaN	NaN	NaN	NaN	NaN	NaN	NaN	17.8594	NaN	18.0917	NaN	NaN	NaN	17.931	NaN	NaN	NaN	18.0797	NaN	18.6888	NaN	NaN	NaN	NaN	NaN	NaN	NaN	NaN	NaN	18.2843	NaN	NaN
DPY30	Q9C005	Protein dpy-30 homolog	Upregulated	Upregulated in Lymph node	0.00188141	0.00930168	0.971271	NaN	NaN	NaN	NaN	NaN	18.7724	19.2987	NaN	NaN	NaN	20.2105	NaN	19.503	19.2084	18.8573	NaN	18.3681	19.5922	NaN	NaN	19.0798	NaN	18.389	19.5274	NaN	NaN	19.9445	19.6491	NaN	NaN	21.236	20.5757	20.2025	NaN	NaN	NaN	20.2999	21.306	19.8067	19.886	20.4562	20.3161
HLA-DQB1	A0A140T8Z1;Q5Y7D3;B4DJG1		Upregulated	Upregulated in Lymph node	0.00372089	0.01621	1.14367	NaN	NaN	19.7682	NaN	NaN	NaN	19.7245	NaN	NaN	19.6944	NaN	NaN	20.4588	21.4929	NaN	NaN	20.0817	NaN	NaN	NaN	NaN	NaN	NaN	NaN	22.0217	NaN	19.281	NaN	21.7949	NaN	22.725	21.6216	21.1548	NaN	NaN	NaN	21.415	20.8098	NaN	20.776	NaN	NaN
HLA-DQA1	Q5Y7H0		Upregulated	Upregulated in Lymph node	0.00432349	0.0181772	1.21846	20.7343	NaN	20.7177	NaN	NaN	19.8644	NaN	20.8758	21.2367	20.2071	20.6641	NaN	NaN	NaN	NaN	NaN	20.1664	NaN	NaN	NaN	NaN	NaN	NaN	19.7585	NaN	NaN	NaN	NaN	NaN	22.2982	NaN	21.9073	21.941	NaN	NaN	19.5325	NaN	NaN	NaN	NaN	24.0591	22.3378
MAGOHB	Q96A72;F5H124;F5H6N1	Protein mago nashi homolog 2	Upregulated	Upregulated in Lymph node	0.00411672	0.0176125	0.524753	20.5231	NaN	20.5495	NaN	20.0182	NaN	NaN	NaN	NaN	NaN	NaN	NaN	NaN	NaN	NaN	NaN	NaN	20.4803	20.211	NaN	NaN	NaN	NaN	19.7772	20.6973	NaN	NaN	20.849	NaN	20.4896	NaN	21.3034	21.0695	NaN	20.9958	20.4232	NaN	21.0307	NaN	20.1115	21.3737	20.6203
CAP1	Q01518-2;Q5T0R9	Adenylyl cyclase-associated protein 1;Adenylyl cyclase-associated protein	Upregulated	Upregulated in Lymph node	0.00218717	0.0105935	1.12547	17.5493	NaN	NaN	NaN	NaN	NaN	NaN	NaN	NaN	NaN	NaN	NaN	17.186	NaN	NaN	NaN	NaN	16.696	NaN	16.9071	NaN	NaN	NaN	NaN	NaN	NaN	17.2479	NaN	NaN	17.626	18.1023	18.0566	19.7555	NaN	NaN	18.5103	19.5205	18.2131	18.0693	17.3263	NaN	18.3443
HIST2H3A	Q71DI3	Histone H3.2	Upregulated	Upregulated in Lymph node	0.00267193	0.0123937	1.65543	23.724	19.388	22.1802	18.914	NaN	22.0209	NaN	23.2449	NaN	23.474	24.3346	NaN	23.6214	24.4437	NaN	19.9392	NaN	23.5896	NaN	NaN	NaN	20.8896	NaN	23.823	21.5793	NaN	23.3773	23.122	NaN	26.7116	23.3934	24.515	23.6584	NaN	23.6229	23.3983	24.6426	23.8649	NaN	22.1033	23.6493	24.5621
ABI1	B6VEX4;A0A0A0MRT6;Q8IZP0-11;Q8IZP0-10;Q8IZP0-8;Q8IZP0-7;Q8IZP0-2;Q8IZP0-4;Q8IZP0-3;Q8IZP0-5;Q8IZP0-6;Q8IZP0-9;Q8IZP0-12;Q8IZP0	Abl interactor 1	Upregulated	Upregulated in Lymph node	0.0134225	0.0445486	0.294764	NaN	19.7229	NaN	NaN	NaN	20.9663	20.2424	20.6627	20.6459	NaN	20.7526	NaN	20.7565	20.7702	20.1446	NaN	NaN	20.2238	NaN	20.2622	20.2781	NaN	20.1512	20.4268	NaN	NaN	20.1293	20.5855	20.5876	20.9008	NaN	20.8678	20.4367	NaN	NaN	20.7672	20.7244	NaN	20.2193	20.5705	NaN	NaN
ME2	P23368;P23368-2	NAD-dependent malic enzyme, mitochondrial	Upregulated	Upregulated in Lymph node	0.000838703	0.00481597	0.348019	NaN	NaN	20.8446	NaN	NaN	NaN	20.5195	20.9018	20.7466	NaN	21.223	20.6862	20.76	20.9582	NaN	21.0931	NaN	21.2138	NaN	20.5643	20.6798	NaN	20.5763	21.0409	NaN	NaN	20.6608	21.0087	21.4958	NaN	21.1856	21.4095	21.3333	20.8189	NaN	21.3835	NaN	21.3504	20.7945	NaN	21.2305	20.9872
NUP160	E9PR16;G3V198;Q12769	Nuclear pore complex protein Nup160	Upregulated	Upregulated in Lymph node	0.00287031	0.0132045	0.900494	18.6397	NaN	NaN	NaN	NaN	18.9025	NaN	NaN	NaN	NaN	19.3824	NaN	18.4017	18.7027	NaN	NaN	18.0107	NaN	NaN	16.9815	18.7306	NaN	NaN	NaN	NaN	NaN	NaN	18.5994	NaN	NaN	20.4812	19.961	19.6274	NaN	19.3842	18.8341	19.4426	19.6857	NaN	NaN	18.776	20.0398
GIT2	F8W822;R4GNG3;F8WAK2;F8VXI9;Q14161-2;Q14161-11;Q14161-7;Q14161-6;Q14161-10;Q14161-8;Q14161-4;Q14161-5;Q14161-3;Q14161;Q14161-9	ARF GTPase-activating protein GIT2	Upregulated	Upregulated in Lymph node	0.00624334	0.02443	1.43836	NaN	NaN	NaN	NaN	NaN	17.6661	NaN	NaN	NaN	NaN	19.3712	NaN	NaN	NaN	18.8916	NaN	NaN	NaN	NaN	NaN	NaN	NaN	NaN	NaN	17.6738	NaN	NaN	19.088	NaN	19.2086	19.6467	20.6754	20.7756	NaN	20.0094	NaN	20.1282	21.0685	NaN	18.1277	19.6966	19.5633
SWAP70	E7EMB1;Q9UH65	Switch-associated protein 70	Upregulated	Upregulated in Lymph node	9.62843e-05	0.000791192	1.03325	19.5307	NaN	NaN	NaN	NaN	NaN	NaN	NaN	NaN	NaN	19.8504	NaN	NaN	21.0854	NaN	NaN	NaN	NaN	NaN	19.2866	20.2042	NaN	19.6226	19.2185	NaN	NaN	19.2983	NaN	20.9393	20.7961	NaN	21.6715	21.1573	NaN	20.09	20.7036	20.935	20.6187	19.772	20.493	21.2955	21.2688
STK10	O94804	Serine/threonine-protein kinase 10	Upregulated	Upregulated in Lymph node	0.00257263	0.0121604	0.533444	19.4018	NaN	20.4083	NaN	NaN	NaN	NaN	NaN	NaN	NaN	20.6216	NaN	NaN	21.0465	NaN	21.157	19.8829	20.5623	20.7639	NaN	NaN	20.555	NaN	20.3662	20.0242	NaN	NaN	21.1343	NaN	20.7963	21.3223	21.2044	20.822	NaN	20.6508	NaN	20.9384	21.0472	NaN	NaN	21.0725	20.9222
PCYOX1	Q9UHG3;Q9UHG3-2	Prenylcysteine oxidase 1	Upregulated	Upregulated in Lymph node	0.000104824	0.000846767	0.668115	19.6391	19.7992	NaN	19.5013	NaN	19.2325	NaN	19.4678	NaN	NaN	19.7396	NaN	NaN	20.9238	NaN	NaN	19.8992	19.7078	NaN	20.2496	NaN	NaN	NaN	NaN	NaN	NaN	19.2527	21.2235	NaN	20.1407	20.8474	20.4476	20.4176	NaN	20.4338	20.2483	20.5768	20.4435	20.0103	20.2057	20.0461	NaN
ALDH6A1	Q02252-2;Q02252;G3V4Z4	Methylmalonate-semialdehyde dehydrogenase [acylating], mitochondrial	Upregulated	Upregulated in Lymph node	0.0137427	0.0455369	0.433146	NaN	NaN	20.7076	NaN	NaN	20.5078	NaN	21.055	NaN	NaN	NaN	NaN	20.8796	21.5904	21.7397	NaN	NaN	21.2325	NaN	21.007	NaN	NaN	NaN	NaN	NaN	NaN	20.5711	22.0371	NaN	21.6408	20.972	21.4696	21.9013	21.7212	21.1429	21.4423	21.3635	21.3587	22.2312	NaN	NaN	21.478
RCC1	C9JRH2;C9JMJ4;C9J3R0;C9JQZ4;C9JW69;P18754;P18754-2	Regulator of chromosome condensation	Upregulated	Upregulated in Lymph node	2.65657e-05	0.0002717	0.891974	20.2822	NaN	19.4373	NaN	NaN	19.7293	NaN	NaN	NaN	20.0423	NaN	NaN	20.0089	21.3158	NaN	NaN	NaN	19.6595	NaN	NaN	NaN	NaN	NaN	NaN	20.613	NaN	19.1372	21.1682	20.1198	20.9656	21.0329	20.5914	20.8957	NaN	20.6725	NaN	NaN	21.0528	20.6898	NaN	21.1231	21.0912
MBNL1	C9JP00;A0A0A0MQX8;Q9NR56-3;Q9NR56-4;Q9NR56-7;Q9NR56-6;Q9NR56-2;Q9NR56-5;Q9NR56	Muscleblind-like protein 1	Upregulated	Upregulated in Lymph node	0.00686435	0.0264261	0.512245	NaN	20.6637	NaN	20.9179	NaN	NaN	NaN	20.8557	NaN	NaN	NaN	NaN	NaN	21.8555	NaN	NaN	NaN	21.6782	21.3889	NaN	NaN	NaN	NaN	NaN	NaN	NaN	21.3092	21.3561	NaN	21.739	21.543	21.2103	21.8371	NaN	21.4841	NaN	22.1567	20.665	NaN	21.7974	22.0756	21.6329
THRAP3	Q9Y2W1	Thyroid hormone receptor-associated protein 3	Upregulated	Upregulated in Lymph node	0.0122049	0.0416679	0.42479	NaN	22.8022	22.7549	22.6984	21.3277	22.6347	22.3252	22.9017	22.3281	22.8983	22.9728	21.1202	22.3347	NaN	NaN	21.6083	NaN	NaN	20.7755	NaN	22.5665	23.0588	22.9299	22.6258	22.8984	22.1612	21.9465	23.1447	22.9484	22.6665	23.0358	22.1687	22.6643	23.249	22.9415	23.4807	22.5679	22.7804	22.5939	23.2086	NaN	NaN
FIS1	Q9Y3D6	Mitochondrial fission 1 protein	Upregulated	Upregulated in Lymph node	0.00258486	0.0121734	0.497383	19.8254	18.9601	NaN	NaN	NaN	19.3001	19.8752	19.4251	NaN	19.7369	19.1445	NaN	19.2844	19.7516	NaN	NaN	20.3043	19.0576	19.71	20.4542	19.8644	NaN	19.1558	20.2019	19.2608	19.4991	20.1039	20.3005	NaN	19.9536	19.9112	20.3433	20.7634	NaN	20.1287	19.5802	20.3046	21.1495	NaN	19.8247	20.1901	19.4935
NUP210	Q8TEM1-2;Q8TEM1	Nuclear pore membrane glycoprotein 210	Upregulated	Upregulated in Lymph node	0.0072855	0.0277781	0.680182	NaN	NaN	20.114	NaN	NaN	NaN	NaN	NaN	20.2512	NaN	20.6435	NaN	NaN	21.7975	NaN	20.4916	21.8235	21.2018	NaN	19.2821	20.6419	20.3933	20.0173	20.625	NaN	NaN	NaN	NaN	21.4721	20.4872	NaN	21.7125	21.3429	20.7146	20.5821	20.5014	22.0262	20.3481	20.4953	NaN	21.2507	21.595
UBA2	Q9UBT2;Q9UBT2-2;K7ESK7;K7EPL2	SUMO-activating enzyme subunit 2	Upregulated	Upregulated in Lymph node	0.00842699	0.0311979	0.423759	NaN	19.9673	NaN	20.7068	NaN	20.7928	NaN	21.2586	NaN	20.7776	NaN	NaN	20.1551	21.5676	NaN	NaN	20.5887	NaN	NaN	20.8435	NaN	NaN	NaN	20.6987	NaN	NaN	20.5912	20.8916	NaN	21.3428	21.0338	21.132	21.125	NaN	20.8204	20.8535	21.8917	21.1803	20.9725	NaN	21.7122	20.8001
ANP32E	Q9BTT0-3;Q9BTT0;E9PPH5;Q5TB19;Q9BTT0-2	Acidic leucine-rich nuclear phosphoprotein 32 family member E	Upregulated	Upregulated in Lymph node	0.000799554	0.00462461	0.98442	NaN	NaN	NaN	NaN	NaN	NaN	NaN	NaN	NaN	NaN	NaN	NaN	19.4808	21.0652	20.0405	NaN	NaN	NaN	NaN	NaN	NaN	NaN	NaN	21.1325	NaN	NaN	NaN	21.9357	21.0532	21.6771	21.2584	21.0725	21.791	NaN	20.6638	21.4604	21.0423	21.112	NaN	21.3947	21.5691	21.4621
RPRD1B	Q9NQG5;A2A2M0	Regulation of nuclear pre-mRNA domain-containing protein 1B	Upregulated	Upregulated in Lymph node	0.0139992	0.0461413	0.47399	NaN	NaN	19.7583	NaN	NaN	NaN	NaN	NaN	NaN	NaN	NaN	NaN	NaN	NaN	NaN	NaN	NaN	NaN	NaN	NaN	NaN	NaN	NaN	20.257	NaN	NaN	20.3732	20.5135	NaN	20.5118	20.5453	20.8041	NaN	NaN	20.1726	20.3536	20.6411	20.0609	20.4434	20.199	20.8737	20.6866
CUL3	A0A087WTG3;Q13618-3;Q13618-2;Q13618	Cullin-3	Upregulated	Upregulated in Lymph node	0.00960872	0.0348517	0.540188	NaN	NaN	NaN	NaN	NaN	NaN	NaN	NaN	NaN	NaN	NaN	NaN	NaN	NaN	NaN	NaN	NaN	NaN	NaN	19.7868	NaN	NaN	NaN	NaN	NaN	NaN	19.2464	19.9496	NaN	20.3836	20.1738	20.1668	20.246	NaN	20.0234	19.7462	20.1058	19.7438	19.9486	NaN	19.4946	20.2247
DDX6	P26196	Probable ATP-dependent RNA helicase DDX6	Upregulated	Upregulated in Lymph node	0.000181674	0.0013529	0.558724	21.0282	21.2238	21.2522	20.8392	NaN	21.4597	20.9082	21.893	21.6622	21.1581	NaN	NaN	20.7652	21.7799	NaN	21.3428	21.7452	21.4513	NaN	20.8091	21.035	21.489	21.3172	20.8441	21.1726	NaN	21.4725	21.7743	21.1041	22.4892	21.5896	21.8056	21.9361	NaN	NaN	21.1394	21.9173	21.7023	21.2085	NaN	22.6352	22.0675
COPS3	Q9UNS2;J3QL22;J3QS85;J3KTQ1;J3QKR0;C9JLV5;H7C3P9;Q9UNS2-2	COP9 signalosome complex subunit 3	Upregulated	Upregulated in Lymph node	5.23371e-06	7.46822e-05	0.884293	NaN	20.4764	NaN	18.2402	20.92	19.7578	20.5474	20.3874	20.6064	20.2464	20.51	20.1	19.97	NaN	NaN	19.3112	19.8351	20.3962	20.5257	19.7631	NaN	19.2861	19.7671	NaN	19.7192	NaN	19.6835	21.1488	20.3219	20.5727	21.0111	NaN	20.669	NaN	20.6583	NaN	20.7948	NaN	20.4438	21.0823	21.3661	21.6196
MAPRE1	Q15691	Microtubule-associated protein RP/EB family member 1	Upregulated	Upregulated in Lymph node	0.00580289	0.0232703	0.401473	21.0142	21.1231	20.7609	19.9445	20.4408	20.8441	NaN	21.3345	21.1485	21.5911	20.994	NaN	20.1993	21.1388	NaN	NaN	21.0479	21.2624	NaN	21.2205	NaN	NaN	NaN	20.3999	20.0303	NaN	20.1073	20.8559	NaN	20.849	21.136	21.125	21.3571	NaN	21.0544	21.6107	21.2954	21.2722	21.1066	NaN	22.3114	21.3987
ALYREF	Q86V81;E9PB61	THO complex subunit 4	Upregulated	Upregulated in Lymph node	3.3698e-06	5.24851e-05	0.793151	20.7699	20.7083	21.0022	20.5037	NaN	20.5769	NaN	20.5628	NaN	NaN	20.824	NaN	20.5797	21.8425	NaN	NaN	20.3283	21.756	NaN	NaN	20.9291	21.6634	21.5816	20.8981	21.0875	20.6081	21.2861	NaN	22.3306	21.562	21.8219	22.2485	21.3938	21.4271	NaN	21.2258	21.4344	21.5634	21.6019	NaN	22.0396	22.0861
NMT1	P30419-2;P30419;K7EN82;B7Z8J4	Glycylpeptide N-tetradecanoyltransferase 1	Upregulated	Upregulated in Lymph node	0.00594134	0.0236759	0.371017	20.3508	20.6074	21.3646	NaN	NaN	20.4576	NaN	20.8135	NaN	NaN	20.4873	NaN	20.3105	20.7363	NaN	21.1769	NaN	20.5135	NaN	19.5462	NaN	NaN	NaN	20.3271	NaN	NaN	20.5507	20.8736	NaN	20.9117	NaN	20.7555	20.7953	NaN	21.2488	21.1549	21.0528	20.973	20.919	20.4609	20.9336	21.0551
C11orf31	H0YE28;A0A087WYP2;Q8IZQ5	Selenoprotein H	Upregulated	Upregulated in Lymph node	3.1448e-07	8.92149e-06	0.626104	20.5957	NaN	NaN	NaN	NaN	NaN	NaN	21.0679	NaN	NaN	21.2037	NaN	20.683	21.5476	NaN	20.9295	NaN	21.1597	20.7915	NaN	NaN	21.2642	NaN	20.8974	NaN	NaN	20.4547	NaN	21.4625	21.5899	21.679	21.6254	21.5517	21.9794	21.2828	21.0467	21.6793	21.4282	21.5941	21.6568	21.7138	21.4958
LBR	Q14739	Lamin-B receptor	Upregulated	Upregulated in Lymph node	0.00203754	0.00997013	0.827607	20.314	19.6501	NaN	20.553	NaN	NaN	NaN	20.6226	NaN	20.7325	21.158	NaN	NaN	21.9742	NaN	NaN	20.1025	21.6222	19.9293	NaN	NaN	NaN	NaN	NaN	NaN	NaN	NaN	22.0199	20.7299	21.2602	21.3604	21.0286	21.6931	NaN	21.3502	NaN	21.3851	22.2171	20.8884	21.7159	22.216	21.838
CELF2	V9GYD9;Q5VZZ6;A0A0J9YX66;A0A1B0GU44;E9PC62;A0A1B0GUN8;A0A0J9YXJ0;O95319-5;O95319-2;O95319;O95319-4;O95319-3;V9GY47;A0A0J9YXK1	CUGBP Elav-like family member 2	Upregulated	Upregulated in Lymph node	0.0101242	0.0362797	0.457317	NaN	20.4607	21.372	NaN	21.7824	NaN	NaN	NaN	NaN	NaN	NaN	NaN	NaN	21.6492	NaN	NaN	20.9069	NaN	20.8991	NaN	21.072	NaN	NaN	20.4065	21.2215	NaN	NaN	21.2481	NaN	NaN	21.3892	21.7339	21.6882	NaN	NaN	20.8948	21.6798	21.4738	21.2076	22.2766	21.8729	21.5439
MCTS1	Q9ULC4-2;Q9ULC4;Q9ULC4-3	Malignant T-cell-amplified sequence 1	Upregulated	Upregulated in Lymph node	0.0142538	0.0468398	0.579706	NaN	18.7756	NaN	NaN	NaN	NaN	NaN	NaN	NaN	NaN	NaN	NaN	18.4875	NaN	NaN	NaN	17.9236	18.9902	19.2241	NaN	NaN	NaN	17.665	18.704	NaN	NaN	18.8279	19.1766	NaN	19.2909	18.788	19.3762	19.6169	NaN	NaN	18.7347	18.856	18.5357	18.9731	NaN	19.3802	20.816
GCN1L1	Q92616	Translational activator GCN1	Upregulated	Upregulated in Lymph node	0.00963291	0.0348863	0.419832	23.3369	NaN	NaN	NaN	NaN	23.7294	24.1924	24.2268	23.229	23.3231	24.2069	NaN	22.9792	23.8387	24.0508	22.812	23.4016	24.2162	24.4322	22.7505	23.1519	24.0927	22.8718	24.6219	23.3951	NaN	24.0143	24.171	23.8374	23.985	23.9174	24.0029	24.0513	24.4615	NaN	24.554	24.2586	24.5192	24.2721	23.7737	24.5567	24.0988
TSNAX	Q99598;C4P0D6;C4P0D8	Translin-associated protein X	Upregulated	Upregulated in Lymph node	0.00145607	0.0075431	0.629268	20.4937	NaN	NaN	NaN	NaN	20.054	20.5803	20.4269	20.0359	NaN	21.3608	NaN	20.5341	21.7276	NaN	21.0125	20.6892	20.8781	NaN	19.6162	NaN	21.2323	19.0714	21.412	19.4515	NaN	20.1273	21.2435	NaN	20.5275	21.2486	21.2231	21.4212	21.9809	21.0411	21.2697	20.7581	21.0958	20.9496	20.9599	21.5962	21.5668
ESD	P10768;X6RA14;H7BZT7	S-formylglutathione hydrolase	Upregulated	Upregulated in Lymph node	0.0147125	0.0478306	0.304786	21.942	22.1186	21.7982	21.5183	NaN	21.5996	21.7062	NaN	NaN	22.2871	21.4288	NaN	22.475	22.2821	NaN	NaN	21.8654	21.4178	NaN	21.7839	NaN	NaN	NaN	NaN	21.2919	21.9388	22.2063	22.6412	NaN	21.8471	21.7156	22.5267	22.068	NaN	22.1397	22.0451	21.8529	22.0875	21.8964	22.0965	22.4377	22.5027
BTK	U3NG26;Q06187;Q5JY90;Q06187-2	Non-specific protein-tyrosine kinase;Tyrosine-protein kinase BTK	Upregulated	Upregulated in Lymph node	0.0001377	0.00107941	1.45808	NaN	NaN	20.9975	17.4871	NaN	19.5878	NaN	18.8204	NaN	NaN	20.3663	20.0272	19.0577	21.1301	21.4338	20.864	20.0162	NaN	NaN	NaN	18.5768	20.6457	NaN	21.3497	18.4333	NaN	17.8762	19.5922	NaN	21.1844	22.4024	22.7697	21.339	21.8377	20.7639	21.5961	21.1826	20.9678	19.5187	19.5652	22.1386	22.1373
PFAS	O15067	Phosphoribosylformylglycinamidine synthase	Upregulated	Upregulated in Lymph node	0.00705497	0.0270289	0.381863	20.1623	NaN	NaN	20.2911	20.1244	NaN	NaN	20.7748	NaN	20.8902	20.4865	20.6876	19.852	21.4319	NaN	21.0838	20.0772	20.3931	NaN	NaN	NaN	NaN	20.2641	NaN	NaN	NaN	20.111	NaN	20.2959	20.9037	20.678	20.8381	21.0035	20.4825	NaN	21.1671	20.9361	20.4173	NaN	20.6379	21.212	22.0427
HLA-DPA1	J3KQ99;A0A140T9Y9;A0A140T9U4;A0A140T9R4;A0A140T9H1;A0A140T9F8;A0A140T9D6;A0A140T914;A0A140T9Y8;A0A140T9U1;A0A140T9J4;A0A140T980;A0A140T909;A0A140T900;A0A140T8Z9;P20036;H0Y6F8;A0A140T9G9;A0A140T9G7;A0A140T9A6;A0A140T992;A0A140T977;A0A140T968;A0A140T961	HLA class II histocompatibility antigen, DP alpha 1 chain	Upregulated	Upregulated in Lymph node	0.00598443	0.0238078	0.913034	20.4307	21.5143	22.275	21.5358	NaN	NaN	NaN	20.5293	20.2815	20.516	21.2868	NaN	20.1581	NaN	NaN	NaN	19.8776	22.0258	NaN	19.4226	20.4935	NaN	NaN	19.6458	NaN	NaN	NaN	20.2341	20.3074	20.9282	NaN	21.87	23.4192	NaN	21.3459	20.3706	21.0102	21.7898	20.334	20.5713	22.9494	22.1053
CHTOP	A0A087X1B7;X6R700;Q9Y3Y2-4;Q9Y3Y2;Q9Y3Y2-3	Chromatin target of PRMT1 protein	Upregulated	Upregulated in Lymph node	0.0118413	0.0407772	0.392048	NaN	20.7385	21.6775	20.7084	NaN	21.0717	NaN	21.3282	NaN	21.012	21.1959	NaN	NaN	21.4428	NaN	NaN	NaN	20.6837	20.8468	20.921	21.2947	NaN	NaN	NaN	NaN	NaN	20.8368	21.712	NaN	22.6223	20.5241	NaN	21.4147	NaN	21.2219	21.4663	21.5438	20.8352	21.7653	22.5954	21.1549	21.3097
VPS13C	Q709C8-4;Q709C8-2;Q709C8-3;Q709C8	Vacuolar protein sorting-associated protein 13C	Upregulated	Upregulated in Lymph node	2.14407e-05	0.00023015	0.630732	19.2635	NaN	19.0462	NaN	NaN	18.8977	19.3437	20.0918	NaN	NaN	19.7905	NaN	19.7523	19.8431	NaN	NaN	19.8204	19.464	NaN	19.6745	NaN	NaN	NaN	NaN	NaN	NaN	19.2053	19.8719	NaN	20.4586	20.5967	20.4216	20.5488	NaN	19.7857	19.8615	20.1549	20.5522	19.9413	20.4353	20.4684	19.6484
ACIN1	S4R3H4;E7EQT4;Q9UKV3-5;Q9UKV3	Apoptotic chromatin condensation inducer in the nucleus	Upregulated	Upregulated in Lymph node	0.000849822	0.00483323	0.706224	19.8363	19.163	NaN	18.571	NaN	NaN	NaN	18.9377	19.7373	19.0904	19.2932	19.9989	NaN	20.2571	NaN	NaN	NaN	NaN	NaN	19.2293	NaN	NaN	NaN	NaN	NaN	NaN	18.7145	20.5369	NaN	19.497	19.8077	20.0687	20.5389	NaN	19.4747	19.5032	20.1121	20.2378	19.9005	19.5484	21.0964	20.4448
ECHDC1	Q9NTX5-3;Q9NTX5-6;Q9NTX5-2;Q9NTX5	Ethylmalonyl-CoA decarboxylase	Upregulated	Upregulated in Lymph node	0.000899713	0.0050329	0.537102	NaN	20.1717	20.2098	NaN	NaN	NaN	NaN	NaN	NaN	20.2151	NaN	NaN	NaN	20.5393	NaN	NaN	NaN	19.8826	20.9661	19.0569	20.3351	NaN	NaN	20.0663	NaN	NaN	19.9431	21.0085	20.8018	20.3861	20.3998	21.2612	20.427	NaN	20.6588	20.615	NaN	20.5639	NaN	19.9562	21.0534	21.1112
SMCHD1	J3KTL8;A6NHR9-2;A6NHR9;A6NHR9-3	Structural maintenance of chromosomes flexible hinge domain-containing protein 1	Upregulated	Upregulated in Lymph node	0.00129798	0.0068735	0.709809	NaN	NaN	NaN	NaN	NaN	NaN	NaN	18.9472	NaN	NaN	19.6088	NaN	NaN	19.9238	18.9338	19.191	19.5967	18.9132	19.2208	NaN	NaN	NaN	NaN	18.6711	NaN	NaN	18.5096	19.8764	NaN	20.02	19.7584	19.771	19.5337	NaN	19.8177	19.5404	19.6977	20.4812	19.0293	19.3946	20.5295	NaN
NUDT21	O43809;H3BND3;H3BV41	Cleavage and polyadenylation specificity factor subunit 5	Upregulated	Upregulated in Lymph node	0.00351452	0.0155671	0.812098	21.5336	19.9144	22.2063	21.7948	24.6159	20.7636	21.8549	21.6201	NaN	21.9882	21.5395	NaN	21.0307	22.5384	21.4628	22.4212	21.1297	21.3517	NaN	19.61	21.4521	22.0564	NaN	21.0002	19.1066	22.2701	21.1077	21.5314	NaN	22.1534	22.1739	22.8585	22.2176	22.6137	22.5584	21.7681	21.4623	22.897	22.7037	21.7136	21.8439	21.9334
LYN	P07948-2;P07948;H0Y3C5;J3KPD6;P08631-3;P08631-2;P08631-4;P08631	Tyrosine-protein kinase Lyn;Non-specific protein-tyrosine kinase;Tyrosine-protein kinase HCK	Upregulated	Upregulated in Lymph node	0.0140464	0.0462327	0.289899	20.5524	20.3001	20.3592	20.8634	NaN	20.2521	20.5022	21.0027	NaN	21.1048	20.7453	20.2189	20.6027	21.1758	21.568	21.0972	20.7609	20.8313	21.0583	19.8857	19.9263	NaN	20.4768	20.7402	NaN	NaN	20.5532	20.8474	NaN	20.8012	21.1623	21.256	20.9593	20.0522	20.8802	20.5267	20.4687	21.3105	20.9019	20.5492	21.2069	20.7326
CISD1	Q9NZ45	CDGSH iron-sulfur domain-containing protein 1	Upregulated	Upregulated in Lymph node	9.33912e-05	0.000775439	0.480228	20.9724	20.2718	21.5859	21.3231	NaN	21.2859	20.3331	20.7818	21.5778	20.9523	20.793	20.463	21.3058	21.249	NaN	21.2169	21.379	21.5358	NaN	20.5754	21.2372	NaN	21.1667	NaN	21.6925	NaN	20.6857	21.2654	21.8141	21.3124	21.5436	22.0426	21.6763	21.1992	22.2758	21.6863	21.5755	21.1895	21.6988	22.1024	21.5305	21.3986
ETFB	P38117;P38117-2;M0QY67	Electron transfer flavoprotein subunit beta	Upregulated	Upregulated in Lymph node	0.0127367	0.04293	0.302802	22.217	NaN	NaN	NaN	NaN	21.3913	21.8127	21.7784	21.9146	22.4195	NaN	22.3979	22.1731	22.1053	22.1095	23.0841	22.1209	21.9851	22.2787	21.8524	NaN	21.9117	22.0506	22.4394	NaN	NaN	22.2911	22.6148	21.971	22.6529	22.4294	22.2326	22.0963	NaN	21.7908	23.059	22.7589	22.5594	22.4909	22.7542	23.1003	22.7371
ATP5H	F5H608;O75947-2;O75947	ATP synthase subunit d, mitochondrial	Upregulated	Upregulated in Lymph node	0.00840489	0.0311979	0.429545	22.4285	22.0753	22.161	21.9742	NaN	21.9434	NaN	NaN	20.9021	22.1927	22.3316	NaN	21.5574	22.6668	NaN	NaN	21.7973	22.4781	22.3571	22.0893	21.2109	NaN	22.1414	21.6433	20.9209	NaN	21.9621	22.4726	22.0598	22.3457	22.478	22.666	22.6354	NaN	21.4008	21.6847	21.9052	22.8716	22.3325	22.401	22.7383	23.3052
XPO1	O14980	Exportin-1	Upregulated	Upregulated in Lymph node	0.00290536	0.0132917	0.518027	21.4457	20.0938	21.2477	20.9993	NaN	20.7199	21.5249	21.349	NaN	20.8179	21.4501	NaN	21.3734	22.4685	NaN	NaN	21.052	21.8558	22.0554	21.8782	20.297	NaN	NaN	21.3146	21.0552	NaN	21.3067	22.029	NaN	21.5933	21.9682	21.9155	21.7606	NaN	21.5726	21.134	20.8199	21.7562	21.8231	21.5474	22.5142	22.2344
NIPSNAP1	Q9BPW8;C9JDV8;H7C2U6	Protein NipSnap homolog 1	Upregulated	Upregulated in Lymph node	9.42987e-06	0.000121467	0.721913	20.9952	20.8774	21.6937	20.7491	NaN	20.7585	20.4384	21.1592	NaN	20.5494	21.4816	NaN	20.8903	22.0636	NaN	20.8418	20.2023	20.694	NaN	21.6127	20.8095	NaN	NaN	NaN	20.6565	20.8126	20.6391	22.1242	21.7226	22.0146	21.9768	21.9406	22.1438	NaN	21.6772	21.7182	21.8796	21.0141	21.6826	NaN	21.4875	21.8079
GPX4	K7ERP4;A0A087X2I2;A0A087WT12;P36969-2;P36969;A0A0A0MTT1;K7EKX7;R4GNE4;K7ENB4;K7EJ20	Glutathione peroxidase;Phospholipid hydroperoxide glutathione peroxidase, mitochondrial	Upregulated	Upregulated in Lymph node	0.00449319	0.0187847	0.402313	NaN	NaN	21.631	21.561	NaN	20.7621	20.4247	21.354	20.738	22.1426	20.9909	NaN	20.6442	21.651	NaN	20.7706	21.4216	21.212	21.2701	21.0435	21.644	NaN	NaN	20.973	21.2618	NaN	NaN	21.5864	21.8184	21.261	21.8938	21.9342	22.4181	NaN	21.4193	21.6019	22.1914	21.2463	21.3645	21.4808	21.6961	21.3029
LARP1B	Q659C4-9;Q659C4-2;Q659C4;Q6PKG0-3;Q6PKG0;H0YC33;D6RJB0;E5RH50;A0A0B4J210;Q659C4-7;Q659C4-6;Q659C4-5	La-related protein 1B;La-related protein 1	Upregulated	Upregulated in Lymph node	0.00105773	0.00573777	0.681882	23.9805	23.0042	24.1601	23.2598	NaN	23.3831	23.2005	25.5669	22.9828	24.4196	24.6721	22.4535	24.4008	25.2483	NaN	23.2175	23.3243	24.4336	24.2159	23.2807	NaN	NaN	NaN	NaN	NaN	NaN	NaN	NaN	NaN	24.2942	24.5978	23.9187	24.668	24.3288	24.0002	23.9137	24.1171	25.3151	NaN	24.7063	24.9299	25.1542
NDUFA10	A0A087WXC5;E7ESZ7;O95299;O95299-2;Q8N1B9;C9J6X0	NADH dehydrogenase [ubiquinone] 1 alpha subcomplex subunit 10, mitochondrial	Upregulated	Upregulated in Lymph node	0.00319816	0.0143634	0.749423	20.4175	19.9085	20.036	18.4841	NaN	19.2091	NaN	19.992	NaN	19.5504	19.4981	NaN	19.8703	19.9235	NaN	NaN	18.8194	19.5822	20.7435	18.7408	20.5966	NaN	NaN	19.6468	18.4728	NaN	19.5156	20.3988	NaN	20.6933	20.4216	19.4401	20.5645	NaN	19.688	20.3006	20.1999	20.8069	21.9852	20.0425	19.9755	20.0989
DIAPH1	H9KV28;A0A140T8Z0;A0A0G2JH68;O60610-2;O60610-3;O60610	Protein diaphanous homolog 1	Upregulated	Upregulated in Lymph node	0.0119603	0.0410092	0.390418	21.6914	21.8783	NaN	21.2503	NaN	22.0215	NaN	NaN	NaN	20.7816	21.722	21.4051	20.9139	21.7092	21.4416	22.0641	20.7677	21.4717	NaN	NaN	NaN	NaN	NaN	21.6345	NaN	20.8239	21.2101	21.5937	20.976	22.269	21.563	21.4044	21.6773	NaN	21.3638	21.5147	21.9025	21.3316	21.2687	21.3292	22.0887	22.0938
FBL	M0R0P1;M0R299;M0QXL5;M0R2Q4;P22087;M0R2U2;M0R1H0;M0R2B0	rRNA 2-O-methyltransferase fibrillarin	Upregulated	Upregulated in Lymph node	0.0120089	0.0411167	0.471582	20.7053	20.8564	NaN	20.244	NaN	21.0745	NaN	20.8704	NaN	NaN	20.7788	20.2895	21.2765	21.3215	NaN	NaN	20.879	20.7546	20.5792	20.599	20.8744	NaN	NaN	21.2132	NaN	NaN	20.6457	21.2825	21.1214	21.6818	20.7718	21.875	21.2198	21.0049	23.6686	21.3873	21.8621	21.2768	21.0415	21.9306	21.3449	21.0369
SNRPB2	P08579;M0R0G9;M0QXK2;M0R221;M0R2B8	U2 small nuclear ribonucleoprotein B	Upregulated	Upregulated in Lymph node	0.0125293	0.0424	0.492457	20.6501	20.3474	20.8285	20.6273	NaN	20.7761	20.9559	20.8847	NaN	NaN	21.198	20.769	20.4052	20.767	NaN	21.4113	21.1852	20.8012	NaN	20.3843	NaN	NaN	NaN	NaN	NaN	NaN	20.2573	21.2132	NaN	21.3254	20.428	20.7061	21.8714	20.8668	21.6608	20.4468	21.0643	20.7826	20.672	21.2196	23.2751	21.6804
MICAL1	Q8TDZ2;Q8TDZ2-4;Q8TDZ2-2	Protein-methionine sulfoxide oxidase MICAL1	Upregulated	Upregulated in Lymph node	0.00944192	0.0343513	0.395396	20.9476	20.2364	21.2999	NaN	NaN	19.9207	NaN	20.957	NaN	NaN	21.156	NaN	20.3352	20.9779	NaN	NaN	21.5478	NaN	21.2252	19.8157	20.6878	NaN	20.6514	21.0477	20.8667	NaN	NaN	NaN	20.8811	21.3418	21.6869	20.8049	21.3592	NaN	20.9844	20.3477	21.0061	20.6207	20.9772	20.7715	21.6604	21.9966
DDX21	Q9NR30-2;Q9NR30	Nucleolar RNA helicase 2	Upregulated	Upregulated in Lymph node	0.00332955	0.0148305	0.431445	NaN	20.2782	20.3579	NaN	NaN	NaN	20.7312	20.5969	NaN	21.0928	20.319	NaN	20.5368	21.3862	NaN	NaN	20.7927	NaN	20.7951	NaN	20.8413	21.4251	NaN	21.6417	20.5336	NaN	20.3887	20.9977	20.998	21.6506	21.5304	21.3561	21.4454	NaN	20.7162	20.4161	21.1678	21.0023	20.8579	21.2927	21.3058	21.9019
SYPL1	A0A0U1RQT9;C9JYN0;Q16563-2;Q16563	Synaptophysin-like protein 1	Upregulated	Upregulated in Lymph node	7.8535e-05	0.000678076	0.741985	21.4388	NaN	21.4931	21.6416	NaN	21.9389	22.0142	21.6988	20.8727	22.0486	21.5897	NaN	NaN	22.865	NaN	22.5343	22.9681	21.4784	NaN	21.1845	NaN	NaN	NaN	NaN	NaN	NaN	20.7852	22.4877	NaN	22.5837	22.435	22.8599	22.3643	22.6833	22.6194	22.9969	22.397	22.2307	22.5004	22.791	22.7569	22.8096
SRP14	P37108;H0YLA2	Signal recognition particle 14 kDa protein	Upregulated	Upregulated in Lymph node	0.00949568	0.0344942	0.361319	21.4485	21.5883	NaN	21.642	NaN	NaN	NaN	21.7242	NaN	21.6352	NaN	NaN	21.7067	22.1357	21.9783	21.8864	22.0236	NaN	22.897	21.3351	NaN	NaN	NaN	22.0483	NaN	NaN	21.9504	22.39	NaN	22.492	22.0754	22.2059	22.8588	NaN	22.129	21.8692	22.5155	22.0669	22.1262	21.7675	22.1484	22.0208
ADK	P55263-4;P55263-2;P55263;P55263-3	Adenosine kinase	Upregulated	Upregulated in Lymph node	0.0103287	0.0366814	0.230867	NaN	NaN	NaN	21.1558	NaN	20.7218	21.5678	NaN	NaN	NaN	21.1811	21.2415	21.1677	21.5118	21.3756	21.2067	21.3172	21.1719	NaN	NaN	20.6984	NaN	NaN	NaN	NaN	NaN	21.2644	21.3514	20.9718	21.2833	21.1909	21.6348	21.505	21.2103	21.0907	21.18	21.7491	21.0179	21.5934	21.4163	21.5499	21.4625
TFAM	Q00059;H7BYN3;Q00059-2	Transcription factor A, mitochondrial	Upregulated	Upregulated in Lymph node	0.00416362	0.0176983	0.564135	NaN	NaN	NaN	NaN	NaN	NaN	NaN	21.1691	NaN	NaN	21.2645	NaN	NaN	21.5523	NaN	NaN	NaN	NaN	21.241	NaN	NaN	NaN	NaN	NaN	NaN	NaN	20.1442	21.5717	21.6498	22.1128	21.0534	21.5907	21.778	NaN	NaN	21.1394	21.7278	21.278	21.7964	22.1157	21.9217	21.1771
CRLF3	Q8IUI8-2	Cytokine receptor-like factor 3	Upregulated	Upregulated in Lymph node	0.0143094	0.0468398	0.566764	NaN	NaN	NaN	NaN	NaN	NaN	NaN	21.5403	NaN	NaN	21.2814	NaN	NaN	21.1604	NaN	NaN	NaN	NaN	NaN	NaN	NaN	NaN	NaN	20.3328	21.6343	NaN	NaN	21.331	NaN	22.116	21.8363	21.7174	22.2466	NaN	21.7035	21.2966	21.458	20.954	21.6345	21.7111	22.0682	NaN
FARSA	K7ER16;Q9Y285-2;Q9Y285;K7EK06;K7ER00	Phenylalanine--tRNA ligase alpha subunit	Upregulated	Upregulated in Lymph node	0.00577854	0.0232703	0.464455	21.2501	21.1243	20.8143	21.1204	21.332	21.0601	NaN	21.6097	22.0977	21.4729	21.5728	22.0814	21.2912	21.7604	21.9273	21.4998	21.3248	21.7336	22.2722	20.1248	21.1547	20.7552	21.0393	21.1917	21.1391	21.2674	21.0953	21.4821	21.6856	19.5305	22.0425	21.6487	22.07	21.2525	21.3276	21.7486	21.9885	22.2428	21.6597	21.2693	21.9832	21.8222
STMN1	A2A2D0;P16949;P16949-2	Stathmin	Upregulated	Upregulated in Lymph node	0.00289135	0.0132757	0.494632	21.2829	21.8435	21.6689	NaN	22.183	21.8198	22.6993	21.3004	22.2682	21.7953	21.6932	23.0627	20.9976	21.9091	22.0275	21.8108	22.5181	21.8249	21.4325	20.8939	21.3552	22.3464	21.8114	20.9156	21.6913	22.8875	20.8826	20.9827	21.8077	22.7669	22.3363	22.3679	21.7598	21.6748	22.3878	21.6178	21.9654	22.2527	22.7494	NaN	23.1827	22.9285
CPVL	Q9H3G5;H7C0X5	Probable serine carboxypeptidase CPVL	Upregulated	Upregulated in Lymph node	0.00634895	0.0247619	0.51019	20.9501	22.1498	22.5426	22.4805	20.3064	21.659	20.7599	22.2194	22.0346	21.092	22.9742	21.9414	22.1419	21.6201	21.4874	22.3218	22.7148	22.4518	21.6068	23.151	21.3253	21.5254	21.8275	21.8235	23.4452	NaN	21.3816	21.8415	NaN	22.3341	23.4176	21.9316	22.3411	22.7773	22.5986	22.7633	22.6765	23.6787	22.5506	23.0742	21.9002	21.6156
CPNE1	F2Z2V0;B0QZ18;Q99829;A6PVH9;Q5JX56;Q5JX58;Q5JX59;Q5JX61;Q5JX60;Q5JX44;Q5JX52;Q5JX45;E7ENH5	Copine-1	Upregulated	Upregulated in Lymph node	0.00501787	0.020581	0.540998	22.5237	22.7915	23.0115	22.2484	21.566	21.3012	21.7592	22.1477	21.5851	21.2542	21.887	21.5166	21.6008	23.0039	22.6797	21.4902	22.6255	21.5968	22.0846	NaN	22.4322	NaN	22.14	22.7713	21.3737	21.6227	21.7182	23.0413	21.9256	23.1541	22.6895	23.0103	22.1087	21.8837	21.1887	20.9253	22.9013	NaN	23.3001	21.5933	23.4747	23.1737
RPL28	H0YMF4;H0YKD8;P46779-4;P46779-5;P46779;P46779-2;P46779-3;H0YLP6	60S ribosomal protein L28	Upregulated	Upregulated in Lymph node	0.01469	0.0478227	0.686561	24.4793	24.5336	25.0484	24.0163	25.2103	24.6029	NaN	25.0563	25.7337	23.2467	25.2697	NaN	24.2414	25.4598	25.1915	23.8495	22.0541	25.0105	23.2382	21.3601	23.5822	23.6561	23.7799	22.5511	21.4852	23.3331	23.9644	24.4554	NaN	24.2753	24.9924	24.773	24.9395	23.3196	24.2084	24.3869	25.098	24.6086	24.4303	24.7446	25.1915	25.1896
PPP2R2A	P63151;P63151-2;E5RFR9;Q66LE6	Serine/threonine-protein phosphatase 2A 55 kDa regulatory subunit B alpha isoform;Serine/threonine-protein phosphatase 2A 55 kDa regulatory subunit B delta isoform	Upregulated	Upregulated in Lymph node	0.0084659	0.0312295	0.367179	20.6132	22.5201	20.422	19.9577	NaN	20.999	20.8051	20.9085	NaN	NaN	20.9896	21.0501	20.9612	21.1413	21.8035	21.0946	20.4371	20.6238	21.3237	20.3683	20.6847	20.8091	20.4158	21.3247	20.1847	21.2427	21.0636	20.6571	NaN	21.2475	20.8022	21.4671	21.1235	21.4768	21.0387	20.8775	21.3316	21.6697	21.2199	21.5977	21.9566	21.0644
SMU1	Q2TAY7	WD40 repeat-containing protein SMU1;WD40 repeat-containing protein SMU1, N-terminally processed	Upregulated	Upregulated in Lymph node	0.000154387	0.00119063	0.545358	21.2654	21.3161	21.6222	21.5853	NaN	21.5893	21.8787	21.6191	20.1167	21.4191	21.4073	21.5774	20.7984	21.9312	20.9941	22.1237	21.8145	21.8877	21.3746	NaN	20.8114	NaN	21.1428	21.0884	20.7153	21.4893	21.2589	22.2824	21.6719	21.7378	22.5791	22.2493	22.1523	NaN	21.8446	21.9523	22.5031	21.9131	21.8845	21.0934	21.981	22.0033
PDHB	P11177-2;P11177;P11177-3;C9J634	Pyruvate dehydrogenase E1 component subunit beta, mitochondrial	Upregulated	Upregulated in Lymph node	0.0106627	0.0374767	0.545868	23.6659	21.2937	23.2873	22.2867	22.027	NaN	22.3416	22.7152	20.4977	21.3031	22.7537	22.2325	21.9215	23.4497	22.7339	22.7155	22.5064	23.5045	23.4251	22.2	23.6536	NaN	22.2573	22.8031	22.5818	NaN	22.5753	22.8719	23.5608	22.7955	23.9041	22.4435	21.7868	NaN	22.6137	22.3755	22.7855	23.5702	23.0313	22.6714	23.5404	23.5464
TMX1	Q9H3N1;G3V448	Thioredoxin-related transmembrane protein 1	Upregulated	Upregulated in Lymph node	0.0117122	0.0403909	0.412481	21.7252	21.5555	22.7138	23.0989	NaN	NaN	22.0326	22.4296	22.3761	22.8569	22.2884	21.7455	22.4474	22.9402	21.6715	NaN	22.0763	22.3733	21.8622	21.0865	20.0659	NaN	22.3297	22.0475	22.2947	21.2759	21.2745	21.9926	NaN	22.3501	22.1481	22.1145	22.6556	22.2893	22.3846	21.9835	22.1343	22.1243	22.3262	22.6673	22.5823	22.9066
LSM3	P62310	U6 snRNA-associated Sm-like protein LSm3	Upregulated	Upregulated in Lymph node	0.0131308	0.0438246	0.468283	21.1587	20.2989	20.6907	20.3054	19.7789	20.7775	21.8487	20.8608	NaN	21.0161	21.2326	23.113	20.5881	21.6623	22.6851	22.9506	22.1879	21.3244	NaN	20.3978	20.5843	21.9047	NaN	NaN	20.7924	20.9419	21.2935	21.857	21.4464	22.0304	21.7746	21.5101	21.7928	22.1811	21.5635	21.409	21.4152	21.8693	21.7938	21.3771	21.7239	21.6618
UBXN1	A0A087WTZ5;E9PJ81;E9PRQ7;Q04323;Q04323-2	UBX domain-containing protein 1	Upregulated	Upregulated in Lymph node	0.00330729	0.0147589	0.795219	19.2308	20.3635	20.4463	19.0888	NaN	20.6903	22.281	NaN	NaN	NaN	22.4195	22.416	19.9181	21.6923	21.8176	21.9876	21.6289	21.3994	21.0747	19.3614	20.8648	20.4589	20.1536	21.2057	19.8657	21.484	19.7679	21.2963	NaN	21.3721	22.205	21.3609	20.8114	22.3542	20.6996	21.5627	21.5159	21.0148	21.0749	21.0666	21.9902	22.7386
NOP58	Q9Y2X3	Nucleolar protein 58	Upregulated	Upregulated in Lymph node	1.24193e-10	3.28836e-08	1.34224	22.7172	22.0664	23.2168	22.3509	NaN	21.8003	22.0777	22.4303	NaN	22.1266	23.4271	21.7357	21.9015	24.0171	22.6632	23.3723	22.7969	23.2052	23.8087	22.3275	22.185	NaN	NaN	23.297	22.1292	21.2304	22.8428	23.9829	23.6737	23.9952	23.8679	24.3705	24.053	23.7052	23.6899	23.2323	24.7694	23.743	23.7184	24.2318	24.1388	23.8116
PRPF8	Q6P2Q9;I3L0J9	Pre-mRNA-processing-splicing factor 8	Upregulated	Upregulated in Lymph node	7.45427e-08	3.11641e-06	1.08976	21.6573	21.6732	21.2147	20.4744	NaN	21.1599	22.1306	22.4126	NaN	22.022	22.374	21.9994	21.4972	22.6266	NaN	22.966	21.7635	22.3705	22.7772	20.719	21.6458	NaN	21.8128	22.0972	22.0201	NaN	21.9257	22.3832	22.6354	23.0573	22.7268	22.8576	22.5149	22.3255	22.2736	22.1086	22.3713	22.8766	22.5698	23.1499	24.1967	23.642
VTA1	A0A087WY55;Q9NP79	Vacuolar protein sorting-associated protein VTA1 homolog	Upregulated	Upregulated in Lymph node	0.000172756	0.00130277	0.479354	20.6253	NaN	20.7916	20.4455	20.9703	NaN	20.9912	NaN	NaN	20.1552	20.7177	20.2171	19.7063	20.539	20.0592	20.3328	20.9523	20.5426	NaN	20.8761	20.6065	20.5608	20.244	20.793	19.9488	NaN	20.7572	20.8574	20.6037	20.716	21.5733	21.0912	20.9582	20.8795	19.912	20.6651	21.2653	20.9238	20.6007	20.6737	20.6882	21.6066
IMPA1	P29218;P29218-3;H0YBL1;E5RIP7	Inositol monophosphatase 1	Upregulated	Upregulated in Lymph node	0.000102018	0.000829724	0.531244	21.6255	21.419	21.3601	21.5755	21.2399	NaN	21.818	21.6802	22.062	21.2425	NaN	NaN	21.1328	22.36	21.7962	22.1835	22.0545	22.4466	21.4979	20.919	22.4435	NaN	NaN	21.0276	21.802	NaN	21.3753	22.1853	21.5321	22.066	22.3972	22.2519	22.1935	21.995	21.6837	22.1575	22.3005	22.1117	22.3327	21.6229	22.3791	23.0217
HIST2H2BE	Q16778;P06899;P33778	Histone H2B type 2-E;Histone H2B type 1-J;Histone H2B type 1-B	Upregulated	Upregulated in Lymph node	1.51218e-07	5.71986e-06	3.06956	25.9099	25.5676	27.822	26.2017	21.954	26.5301	21.9837	26.7863	23.5781	26.0604	26.6954	NaN	25.552	27.5466	NaN	21.809	25.0348	26.9825	NaN	24.6638	NaN	23.8386	21.6877	NaN	NaN	23.2122	26.5733	28.82	22.4307	28.5412	27.795	28.0717	28.6985	29.043	29.2384	27.3858	28.9347	27.3368	28.3082	29.1234	28.1573	27.9041
HNRNPDL	O14979-3;O14979-2;A0A087WUK2;O14979	Heterogeneous nuclear ribonucleoprotein D-like	Upregulated	Upregulated in Lymph node	0.000370162	0.0024101	0.534737	21.9506	21.9087	21.6683	22.2243	NaN	21.8613	21.6941	22.5226	NaN	22.6179	22.505	NaN	22.2622	22.5643	NaN	22.7607	22.9036	NaN	NaN	21.1044	NaN	22.048	22.451	22.5832	22.7348	21.825	22.5715	22.2291	22.5021	22.941	22.4661	22.7392	22.6176	NaN	22.6344	23.1659	23.1097	23.1395	22.4401	21.5075	23.1142	23.1302
TES	Q9UGI8-2;Q9UGI8;F8W7T0	Testin	Upregulated	Upregulated in Lymph node	1.16406e-05	0.000140099	0.542926	21.0414	20.8889	21.0047	20.8712	NaN	21.1153	21.0348	21.316	NaN	21.4003	21.3451	NaN	21.0429	22.1334	NaN	21.6066	20.9123	21.5142	21.9741	21.4268	21.4543	NaN	NaN	21.3435	21.189	NaN	21.7757	22.437	21.5466	21.7051	21.7689	22.1028	22.735	NaN	21.7465	21.7631	21.978	21.3865	21.5291	22.4473	22.1088	21.4786
GGT5	P36269;P36269-3;P36269-2	Gamma-glutamyltransferase 5;Gamma-glutamyltransferase 5 heavy chain;Gamma-glutamyltransferase 5 light chain	Upregulated	Upregulated in Lymph node	0.000906794	0.00506063	0.948653	19.4508	21.3111	20.4558	21.0316	22.089	NaN	20.843	21.5513	22.165	NaN	21.4083	NaN	22.3856	22.2027	NaN	21.1075	21.6889	NaN	22.0159	22.0883	21.3579	NaN	20.4061	22.0822	20.4054	NaN	22.6635	24.1618	22.2901	22.6306	23.1278	NaN	21.2045	21.3793	21.3397	24.0606	22.3494	23.5285	23.5807	21.8363	22.7642	21.4666
TARDBP	A0A087WX29;Q13148;K7EJM5;K7EN94;B1AKP7;G3V162;A0A087X260;A0A087WYY0	TAR DNA-binding protein 43	Upregulated	Upregulated in Lymph node	1.72338e-07	6.22246e-06	0.628995	22.4914	22.7015	22.9462	NaN	NaN	22.5372	NaN	22.8314	23.0325	22.2044	22.9058	NaN	22.4996	23.1139	NaN	NaN	21.586	22.6059	22.8729	22.1075	22.523	NaN	22.7201	22.8609	22.7883	NaN	22.7791	23.3526	22.6847	23.4238	22.7864	23.1202	22.9728	NaN	22.8606	23.2302	23.3122	23.3647	23.318	23.0432	23.3701	23.5823
SF3B1	O75533	Splicing factor 3B subunit 1	Upregulated	Upregulated in Lymph node	2.96091e-07	8.50102e-06	0.692707	21.3131	21.4365	21.1413	21.2483	NaN	21.8254	21.2605	21.6773	NaN	NaN	21.5569	NaN	21.5078	22.34	NaN	NaN	21.7677	22.1733	21.5901	21.4382	22.2	NaN	20.9678	21.8025	21.0871	NaN	21.5609	22.7339	21.5989	22.4631	22.3738	22.4542	22.1055	NaN	22.01	21.6256	22.208	22.4511	21.9184	22.5852	22.1467	22.8077
GNA13	Q14344-2;Q14344	Guanine nucleotide-binding protein subunit alpha-13	Upregulated	Upregulated in Lymph node	5.61124e-06	7.77418e-05	0.873294	20.8737	20.4705	19.3947	21.0608	NaN	20.9564	20.5896	NaN	20.9047	20.4584	21.0609	NaN	20.7517	21.3526	NaN	20.6148	21.9415	NaN	20.7253	20.1982	20.938	20.4314	NaN	20.9572	NaN	NaN	20.6982	21.3126	21.1237	21.6271	21.7658	21.7958	21.6305	20.957	20.9566	20.9687	21.3822	22.4093	20.9653	20.6237	22.5874	23.1278
EFTUD2	Q15029-2;Q15029-3;Q15029	116 kDa U5 small nuclear ribonucleoprotein component	Upregulated	Upregulated in Lymph node	0.000200164	0.00146766	0.777997	20.0917	21.1197	NaN	NaN	NaN	NaN	20.1747	20.579	NaN	20.0649	21.1454	20.7142	20.5433	21.7729	NaN	20.9635	21.3943	21.3253	21.4865	NaN	21.204	NaN	20.6426	21.4352	20.0249	NaN	20.1048	22.619	21.203	20.9223	21.9178	21.9641	21.5742	NaN	21.0062	20.7947	20.8858	22.1621	21.6054	21.2255	22.8922	22.3131
LONP1	K7EJE8;K7EKE6;P36776-3;P36776-2;P36776	Lon protease homolog, mitochondrial	Upregulated	Upregulated in Lymph node	0.0122996	0.0419311	0.290564	20.0776	19.9731	20.4065	NaN	NaN	19.963	20.4526	20.4043	NaN	20.3188	20.5834	NaN	19.8067	20.6066	NaN	20.7735	20.8002	20.5077	NaN	21.1065	20.0451	NaN	NaN	20.8704	NaN	NaN	20.1952	20.3116	20.2235	21.1537	20.772	20.6063	20.9247	20.8343	20.7692	20.2737	20.6504	20.7042	20.4628	20.3209	20.9298	20.7214
ABCF1	Q8NE71-2;Q8NE71;H0YGW7	ATP-binding cassette sub-family F member 1	Upregulated	Upregulated in Lymph node	0.000846011	0.00483323	0.505432	20.851	20.2405	NaN	NaN	NaN	20.3219	19.6357	19.7344	20.742	NaN	20.0268	19.8684	19.9745	20.6531	21.0558	NaN	NaN	20.2367	18.9971	20.1803	NaN	20.5633	NaN	19.8292	NaN	NaN	19.5718	19.7855	NaN	20.1042	20.7546	20.7074	20.9155	20.8173	20.8095	20.274	20.6516	21.1398	20.3483	20.6541	21.096	20.8609
PTGES3	A0A087WYT3;Q15185-4;Q15185;Q15185-3	Prostaglandin E synthase 3	Upregulated	Upregulated in Lymph node	0.0018177	0.00904298	0.689243	21.6103	21.8823	NaN	NaN	NaN	NaN	21.8178	21.4979	19.63	22.3439	21.3278	NaN	21.1889	21.4227	NaN	21.4408	NaN	22.0592	20.1211	21.3499	20.8878	NaN	NaN	21.7561	NaN	19.8199	21.497	22.3702	21.9344	22.0542	22.0944	22.1788	22.2058	NaN	22.7071	22.3019	22.0398	22.4589	21.7545	21.6979	22.8902	20.8796
PSMF1	Q5QPM9;Q5QPM7;Q92530	Proteasome inhibitor PI31 subunit	Upregulated	Upregulated in Lymph node	0.000977122	0.00537776	0.468951	20.7415	20.4656	20.8084	NaN	20.7111	20.5411	NaN	20.7173	20.4291	20.4444	20.7675	NaN	20.4625	21.1602	NaN	NaN	NaN	20.6499	NaN	NaN	21.1852	NaN	20.4951	20.8157	NaN	NaN	20.9388	21.1843	21.3919	22.216	20.9107	21.0699	21.0406	NaN	20.7497	21.6918	21.5464	20.8609	21.1462	20.9554	21.0786	20.8234
SUCLG2	Q96I99;H0Y852;E9PDQ8;Q96I99-2	Succinyl-CoA ligase [GDP-forming] subunit beta, mitochondrial	Upregulated	Upregulated in Lymph node	0.00846293	0.0312295	0.539937	NaN	20.6405	21.3209	NaN	NaN	20.025	20.7729	NaN	NaN	21.7415	21.855	NaN	21.4148	22.4724	NaN	21.7931	21.6496	22.3016	22.7275	21.7719	NaN	NaN	NaN	21.0342	21.3403	NaN	20.9436	21.5766	22.423	22.4686	22.3837	21.9154	21.7418	NaN	21.4274	21.8735	21.8648	22.4495	21.5824	21.543	22.7561	22.6772
PSPC1	Q8WXF1-2;Q8WXF1;X6RDA4	Paraspeckle component 1	Upregulated	Upregulated in Lymph node	1.98569e-05	0.000219069	0.621491	21.0321	NaN	21.5674	21.3015	NaN	NaN	21.3627	21.8094	NaN	21.7107	21.8492	NaN	20.8699	21.8675	NaN	22.26	22.0318	21.9288	22.1588	20.8707	NaN	NaN	NaN	NaN	21.5438	NaN	20.633	21.8294	NaN	21.7543	22.4464	22.1284	22.5176	NaN	22.059	21.771	22.4668	22.0207	21.9728	22.0117	22.2825	22.6067
LUC7L2	Q9Y383;Q96HJ9-2;A0A0A6YYJ8;Q9Y383-3;Q9Y383-2	Putative RNA-binding protein Luc7-like 2	Upregulated	Upregulated in Lymph node	0.000257413	0.00180416	0.847459	20.7833	NaN	21.395	NaN	NaN	NaN	21.2882	21.1813	NaN	20.8365	21.2918	NaN	20.6761	21.9894	NaN	NaN	21.9538	20.7822	23.1106	18.9762	20.7694	NaN	NaN	21.5755	NaN	21.7002	20.6198	22.2223	21.2982	22.1339	22.3397	22.3391	22.3251	21.8311	22.4643	21.6758	21.9085	22.2202	22.8364	22.2386	22.1859	22.2454
SMARCC2	F8VXC8;Q8TAQ2-2;Q8TAQ2-3;Q8TAQ2	SWI/SNF complex subunit SMARCC2	Upregulated	Upregulated in Lymph node	0.0144553	0.0472525	0.398303	21.3108	20.6948	21.7152	NaN	21.067	NaN	20.7988	NaN	NaN	NaN	21.4058	NaN	21.4457	22.2704	21.6491	NaN	21.7735	21.8228	NaN	20.8164	21.6319	NaN	NaN	20.9212	NaN	NaN	20.9228	21.5021	21.2632	22.1042	21.7002	20.9842	22.1069	20.63	21.6382	21.1418	21.8833	22.0351	21.5089	21.5049	21.5378	21.8126
SLC4A1	P02730-2;P02730;A0A0A0MS98	Band 3 anion transport protein	Upregulated	Upregulated in Lymph node	0.000642325	0.00382665	1.58097	21.9326	NaN	NaN	23.5443	NaN	20.0929	21.01	NaN	NaN	23.4863	20.3464	NaN	20.7341	20.9602	21.9847	NaN	NaN	20.6551	20.3483	19.8098	22.1653	NaN	20.3869	NaN	NaN	NaN	21.0646	22.2007	21.7696	22.233	24.2672	23.4493	19.6215	25.5292	23.3026	23.2909	19.9931	23.0141	24.3641	24.7337	23.0996	22.7409
HIBADH	P31937	3-hydroxyisobutyrate dehydrogenase, mitochondrial	Upregulated	Upregulated in Lymph node	0.00897676	0.0329102	0.443347	21.0725	NaN	NaN	20.65	NaN	NaN	19.5319	NaN	NaN	NaN	20.4165	NaN	20.9065	21.268	NaN	NaN	20.2476	20.2613	NaN	19.8238	20.6431	NaN	20.2791	20.803	19.688	NaN	20.4469	21.2491	20.7984	21.214	20.84	20.6093	20.8756	21.029	NaN	21.083	20.8245	21.4603	21.527	NaN	20.3056	21.079
ACADM	B7Z9I1;Q5T4U5;P11310;P11310-2	Medium-chain specific acyl-CoA dehydrogenase, mitochondrial	Upregulated	Upregulated in Lymph node	0.000198283	0.00145836	0.702106	20.9273	20.6501	NaN	NaN	NaN	NaN	NaN	21.1197	20.3287	20.8519	20.5536	NaN	20.5503	21.5732	NaN	NaN	21.2332	20.6867	21.9772	NaN	NaN	NaN	NaN	21.0494	NaN	21.9402	20.0518	20.8359	22.0556	21.9374	21.6338	21.5343	21.9253	NaN	20.9704	21.2442	21.4236	22.1393	21.0974	21.2984	21.6455	21.9446
ACADS	E9PE82;P16219	Short-chain specific acyl-CoA dehydrogenase, mitochondrial	Upregulated	Upregulated in Lymph node	2.63011e-05	0.000271323	0.799487	19.8553	NaN	NaN	NaN	NaN	NaN	NaN	19.1742	NaN	NaN	19.8373	19.007	NaN	20.1131	NaN	19.6112	NaN	19.2935	20.2973	18.6446	19.1909	NaN	18.8881	19.5366	18.8794	NaN	19.494	19.7958	NaN	19.6943	20.5227	20.3737	20.4286	19.1694	20.3779	19.9949	20.7624	20.6452	19.9471	20.6005	19.3908	20.3892
TRA2A	Q13595-2;Q13595-4;Q13595-3;Q13595	Transformer-2 protein homolog alpha	Upregulated	Upregulated in Lymph node	5.02144e-06	7.25218e-05	0.944822	20.5413	NaN	21.4345	NaN	NaN	20.8602	NaN	20.5607	NaN	NaN	20.2788	NaN	20.8456	21.9169	NaN	NaN	22.2005	21.1689	21.0261	20.0193	NaN	20.4717	NaN	21.0446	NaN	20.6809	NaN	21.9185	21.6255	22.3277	22.5546	22.1279	22.1728	22.1632	21.4117	21.6301	21.9434	22.1491	22.2922	21.5045	21.2374	21.611
PTPRCAP	Q14761	Protein tyrosine phosphatase receptor type C-associated protein	Upregulated	Upregulated in Lymph node	0.00329847	0.0147472	0.657026	NaN	NaN	23.1095	NaN	NaN	NaN	NaN	22.8131	23.3992	22.0877	22.9139	NaN	21.4615	23.993	22.318	23.9948	23.9583	22.4513	NaN	NaN	NaN	23.1258	NaN	NaN	NaN	NaN	NaN	23.328	22.7235	24.157	23.3938	23.5934	23.9541	23.5111	23.5177	22.687	23.7437	23.0867	23.3022	24.0606	23.7001	23.4846
PRKCB	P05771;P05771-2;P17252	Protein kinase C beta type;Protein kinase C alpha type	Upregulated	Upregulated in Lymph node	0.000230831	0.00165649	0.685752	NaN	NaN	20.8686	NaN	NaN	NaN	NaN	20.761	NaN	NaN	20.965	20.8778	20.7913	21.1836	NaN	22.0082	21.7404	21.7312	NaN	NaN	NaN	NaN	20.4995	NaN	20.8563	NaN	20.4741	21.502	21.7289	21.9033	21.2767	21.6751	21.7549	22.1807	21.9812	21.1962	21.5014	21.4072	21.4285	22.6362	21.4548	21.0507
HARS	P12081-3;P12081-2;P12081-4;P12081;E7ETE2;B4E1C5;B4DDD8;B3KWE1;P49590-2;P49590	Histidine--tRNA ligase, cytoplasmic;Probable histidine--tRNA ligase, mitochondrial	Upregulated	Upregulated in Lymph node	0.0137585	0.0455369	0.285874	22.9495	23.2933	23.2787	23.5758	23.1662	24.3509	23.2902	23.8996	22.8658	22.8223	23.6103	23.2081	23.0892	23.5642	22.8458	23.4336	22.8868	23.2581	24.2713	22.0976	23.4096	23.5116	23.4534	23.3977	23.0806	23.104	22.9171	22.6012	23.4385	23.6153	23.7263	23.6288	23.9936	23.4461	23.8337	23.4435	23.5373	23.8227	23.0919	23.0745	23.7641	23.732
UQCRC1	P31930	Cytochrome b-c1 complex subunit 1, mitochondrial	Upregulated	Upregulated in Lymph node	0.00727031	0.0277781	0.317284	23.5183	22.917	23.417	23.5212	22.5335	23.2778	23.1973	23.3876	22.5937	23.6655	23.4467	23.6664	23.4149	23.6862	24.0631	23.2513	23.3074	23.9604	23.9923	22.895	23.7358	22.52	24.0527	22.5556	23.8442	23.9387	23.0027	23.8723	23.609	23.4738	23.6672	23.6942	23.797	NaN	23.9244	24.1685	23.6425	24.6545	23.0735	23.4902	23.5457	23.5472
MAT2B	Q9NZL9-3;Q9NZL9-4;Q9NZL9-2;Q9NZL9;E5RJR3;H7C0X7;Q9NZL9-5	Methionine adenosyltransferase 2 subunit beta	Upregulated	Upregulated in Lymph node	0.0108927	0.0380048	0.325349	20.9535	20.8352	20.7173	21.0055	21.1476	21.0309	21.106	21.5495	22.0986	21.2337	21.8328	22.2477	20.7621	21.7532	22.3015	22.2758	22.0299	21.7735	21.682	20.6154	20.9163	21.9709	20.9877	21.2299	21.5745	20.8951	20.5264	21.307	21.9495	21.8679	21.6247	21.6846	21.9002	21.7716	21.4764	21.843	21.7395	21.1825	21.3474	21.0412	21.582	21.5455
NDUFS3	O75489	NADH dehydrogenase [ubiquinone] iron-sulfur protein 3, mitochondrial	Upregulated	Upregulated in Lymph node	0.00733387	0.0279179	0.463487	22.5355	21.4297	22.9812	21.6029	22.7763	20.7111	21.8651	22.0275	20.9133	20.9703	22.379	21.7779	22.2482	22.7553	22.2832	22.9532	20.7392	22.3283	23.1397	21.2759	21.782	21.075	21.7969	21.6414	22.022	22.0925	21.7228	22.3281	22.6303	22.0377	23.0988	22.4207	22.2774	21.7208	22.3693	22.2562	22.3784	22.9567	22.371	21.9672	23.2194	22.2424
PSMD5	Q16401-2;Q16401	26S proteasome non-ATPase regulatory subunit 5	Upregulated	Upregulated in Lymph node	0.000556319	0.00334775	0.497989	23.3388	22.274	22.6601	21.8144	22.0416	22.3917	23.0628	22.9455	21.4379	22.1862	23.0952	23.4299	22.4321	23.7535	22.7906	23.2667	22.8685	22.6133	22.5581	21.2334	22.1839	23.0747	22.9035	22.526	22.6932	22.5188	22.5968	23.1203	23.224	23.4737	23.2445	23.2838	23.0211	22.9645	22.7698	23.3049	23.3374	23.0456	22.5602	23.016	23.0557	23.3691
RPL32	D3YTB1;F8W727;P62910	60S ribosomal protein L32	Upregulated	Upregulated in Lymph node	0.000871667	0.00494567	0.510854	24.21	24.236	23.873	24.4355	23.2991	24.4509	23.5215	24.5878	26.0746	23.9482	24.2847	24.3692	24.4646	24.967	22.6323	24.4502	23.3033	24.6461	24.7087	23.0097	24.7009	24.1573	24.521	24.0274	24.4623	23.8927	23.9338	24.7738	24.4849	24.3482	24.2067	24.5989	24.6243	24.642	24.7148	24.4248	25.0295	24.7099	24.577	24.695	24.8682	24.6091
RPL36	Q9Y3U8;J3QSB5	60S ribosomal protein L36	Upregulated	Upregulated in Lymph node	2.79719e-07	8.4376e-06	0.896802	23.8652	23.6885	23.561	23.3956	23.6839	23.0056	22.7305	23.9888	23.3343	24.0086	24.288	23.6668	24.0383	24.9937	24.356	24.1531	22.9166	24.4415	22.7948	22.742	23.1831	23.0533	22.8401	24.1948	23.5008	22.5729	24.023	24.225	23.1546	24.7399	24.9174	24.7457	24.4255	24.4709	24.6204	23.9294	24.1722	24.8418	24.2635	24.6524	24.781	24.4894
RPL38	J3KT73;J3QL01;P63173;J3KSP2	60S ribosomal protein L38	Upregulated	Upregulated in Lymph node	2.0178e-05	0.000221586	1.04083	24.0604	24.2796	24.2708	23.6257	23.8152	23.2283	23.3438	24.3871	23.861	23.2018	24.801	23.3391	23.6677	25.143	23.0214	24.2476	22.8326	24.8268	22.2933	21.775	22.6197	24.6035	22.5591	22.2133	24.1142	23.3376	23.5819	24.0088	23.5299	25.0878	24.836	23.9432	23.6126	26.604	25.1595	24.5715	24.3118	24.2679	24.5352	23.7795	24.9038	24.2129
EIF3D	O15371-2;O15371-3;O15371;B0QYA4	Eukaryotic translation initiation factor 3 subunit D	Upregulated	Upregulated in Lymph node	0.00291888	0.0132996	0.344818	22.2712	21.8306	22.6112	22.4315	NaN	22.5501	22.9326	22.8633	22.1501	22.6526	22.9317	23.3928	21.9882	23.0665	23.0826	23.1689	22.8197	22.7658	22.6885	21.2374	22.7126	22.2667	22.3939	22.9632	22.8177	22.7176	22.4819	22.8036	23.202	23.102	22.3635	23.2686	22.8418	22.4285	23.0305	22.9088	22.7969	22.4853	22.8956	22.8075	23.5321	22.8552
PLCG2	A0A0A0MRF9;P16885	Phosphoinositide phospholipase C;1-phosphatidylinositol 4,5-bisphosphate phosphodiesterase gamma-2	Upregulated	Upregulated in Lymph node	0.00294578	0.0133456	0.412364	25.749	26.7146	24.967	26.1871	26.4879	27.2079	25.3111	26.4894	26.6661	26.0084	26.4483	25.2414	25.4515	26.8428	26.1603	26.5537	25.8955	26.1454	25.9192	NaN	26.1743	27.146	26.0669	25.2602	25.7133	26.532	25.9858	25.9512	27.135	26.5149	26.4201	26.7213	26.8516	26.2033	26.0973	26.3152	26.4993	26.2859	26.1943	26.2686	26.6618	26.9991
[truncated: 380 more rows]
[truncated: 12 more columns]

## Sheet: Sheet 8
Sheet 8. Differentially abundant proteins between pN+ and pN0 non-malignant cells from lymph nodes after FDR correction (q ≤ 0.05; Student's t-test followed by Benjamini-Hochberg correction).
[truncated: 15 more rows]
