# Supplementary material for: Connecting multiple microenvironment proteomes uncovers the biology in head and neck cancer
Source: Nat Commun. 2022 Nov 7;13:6725. doi: 10.1038/s41467-022-34407-1 (PMC9640649; doi:10.1038/s41467-022-34407-1)
Supplement: Supplementary file 6 — Supplementary Data 3 [file 41467_2022_34407_MOESM6_ESM.xlsx]

## Sheet: Data S3
Supplementary Data 3. Functional annotation of proteins that were differentially abundant between lymph nodes and primary sites for malignant and non-malignant samples.
	Sheet 1. GO biological processes significantly enriched for the differential proteins (ShinyGO v. 0.61; top-20; Enrichment FDR ≤ 0.05).
	Sheet 2. Details of differentially abundant proteins from non-malignant sites enriched for translation and ribosomal GO biological processes (DDA data; p ≤ 0.05; two-sided unpaired Student’s t-test).
	Sheet 3. Details of differentially abundant proteins from malignant sites enriched for actin-based cell movement GO biological processes (DDA data; p ≤ 0.05; two-sided unpaired Student’s t-test).

## Sheet: Sheet 1
Sheet 1. GO biological processes significantly enriched for the differential proteins (ShinyGO v. 0.61; top-20; Enrichment FDR ≤ 0.05).
Enrichment FDR	Genes in list	Total genes	Functional Category	Genes
Malignant cells (Lymph node vs. Primary tumor)
0.00012161	6	41	Actin-myosin filament sliding	MYH7 MYL1 ACTN2 TPM3 ACTA1 NEB
0.00422534	20	1175	Anatomical structure formation involved in morphogenesis	ACTA1 CLIC4 NEB COL15A1 AGT ITGB6 MBOAT7 CASQ1 OTULIN ITGA5 SPINT1 MAP2K1 SETD2 EPN1 TCOF1 ACTN2 STAT1 SLC12A2 PODXL ERBB2
0.0114136	7	152	Actin filament-based movement	MYO1G MYH7 MYL1 ACTN2 TPM3 ACTA1 NEB
0.014674	6	121	Actin-mediated cell contraction	MYH7 MYL1 ACTN2 TPM3 ACTA1 NEB
0.0179162	3	15	Regulation of skeletal muscle contraction	CASQ1 GSTM2 MYH7
0.0228797	26	2205	Tissue development	NEB COL15A1 SFRP4 EFEMP1 AGT ELN ACTN2 ITGB6 KRT36 CASQ1 ACTA1 SPINT1 MAP2K1 CLIC4 SETD2 ITGA5 ITGAM AKR1C3 TCOF1 MYH7 STAT1 PODXL RYR1 KRT33A KLK13 KRT35
0.0264711	13	712	Blood vessel development	CLIC4 COL15A1 AGT OTULIN ITGA5 SPINT1 MAP2K1 SETD2 EPN1 STAT1 SLC12A2 LRP1 ERBB2
0.0264711	6	143	ERBB signaling pathway	FAM83A EFEMP1 AGT PIGR EPN1 ERBB2
0.0283757	26	2265	Movement of cell or subcellular component	ITGB6 KIF14 PODXL MYO1G CENPE AGT IGFBP3 CLIC4 SYNPO2 LRP1 MBOAT7 ERBB2 ITGA5 MAP2K1 SETD2 SLC12A2 SLC8B1 MYH7 BIN2 DST MYL1 ACTN2 TPM3 ACTA1 ITGAM NEB
0.030705	13	744	Vasculature development	CLIC4 COL15A1 AGT OTULIN ITGA5 SPINT1 MAP2K1 SETD2 EPN1 STAT1 SLC12A2 LRP1 ERBB2
0.030705	12	649	Circulatory system process	GSTM2 MYH7 AGT TBXAS1 STAT1 MYL1 LRP1 SLC12A2 SLC1A4 ELN CASQ1 RYR1
0.030705	30	2851	Anatomical structure morphogenesis	ACTA1 CLIC4 NEB COL15A1 ELN KIF14 AGT CUL1 DMRT3 ITGB6 LRP1 MBOAT7 ERBB2 CASQ1 OTULIN ITGA5 SPINT1 MAP2K1 SETD2 EFEMP1 EPN1 TCOF1 ACTN2 MYH7 SFRP4 STAT1 SLC12A2 PODXL RYR1 KRT35
0.030705	2	4	Regulation of skeletal muscle contraction by regulation of release of sequestered calcium ion	CASQ1 GSTM2
0.0318598	16	1084	Tube development	CLIC4 COL15A1 AGT ITGB6 OTULIN ITGA5 SPINT1 MAP2K1 SETD2 EIF4EBP1 EPN1 STAT1 SLC12A2 LRP1 PODXL ERBB2
0.0318598	14	863	Ion homeostasis	SLC4A1 SLC12A2 SLC8B1 CASQ1 RYR1 GSTM2 SFRP4 AGT TBXAS1 ITGB6 LRP1 CLIC4 CUL1 CYBRD1
0.032809	14	871	Cellular chemical homeostasis	SLC4A1 SLC8B1 CASQ1 RYR1 GSTM2 AGT UNC13B TBXAS1 PDK3 LRP1 CLIC4 SLC12A2 CUL1 CYBRD1
0.0351451	5	106	Muscle adaptation	AGT MYH7 CASQ1 ACTA1 GATM
0.0355487	2	5	Regulation of skeletal muscle contraction by calcium ion signaling	CASQ1 GSTM2
0.0366826	4	60	Muscle fiber development	NEB FLNC ACTA1 RYR1
0.0373874	15	1011	Cellular homeostasis	SLC4A1 SLC12A2 SLC8B1 CASQ1 RYR1 GSTM2 AGT UNC13B TBXAS1 PDK3 LRP1 CLIC4 RFC1 CUL1 CYBRD1
Non-malignant cells (Lymph node vs. Primary tumor)
Enrichment FDR	Genes in list	Total genes	Functional Category	Genes
1.63e-37	45	321	Ribosome	RPL12 RPL31 RPS18 RPS7 RPS4X RPS6 RPL17 RPS24 RPS23 RPL6 RPS2 RPS12 RPL22 RPL18A RPL4 RPS13 RPS9 RPS5 RPL38 RPL7 RPS17 RPL14 RPL13A RPL11 RPL9 RPL29 RPL18 RPL28 RPL32 RPL23A RPL13 RPL23 RPS15A RPLP2 RPS3A RPLP1 RPSA RPL27 RPL10 RPL30 RPS14 RPS19 RPL36 RPS26 RPS3
1.63e-37	45	321	Structural constituent of ribosome	RPL12 RPL31 RPS18 RPS7 RPS4X RPS6 RPL17 RPS24 RPS23 RPL6 RPS2 RPS12 RPL22 RPL18A RPL4 RPS13 RPS9 RPS5 RPL38 RPL7 RPS17 RPL14 RPL13A RPL11 RPL9 RPL29 RPL18 RPL28 RPL32 RPL23A RPL13 RPL23 RPS15A RPLP2 RPS3A RPLP1 RPSA RPL27 RPL10 RPL30 RPS14 RPS19 RPL36 RPS26 RPS3
5.84e-31	49	569	Translation	RPL12 RPL31 RPS18 RPS7 HARS RPS4X EIF3C FARSB RPS6 RPL17 RPS24 RPS23 RPL6 RPS2 RPS12 RPL22 RPL18A RPL4 RPS13 RPS9 RPS5 RPL38 RPS17 RPL14 RPL13A RPL11 RPL9 RPL29 RPL18 RPL28 RPL32 FARSA TUFM RPL23A RPL13 RPL23 RPS15A RPLP2 RPS3A RPLP1 RPSA RPL27 EIF5A RPL10 RPS14 RPS19 RPL36 RPS26 RPS3
7.16e-31	49	575	Peptide biosynthetic process	RPL12 RPL31 RPS18 RPS7 HARS RPS4X EIF3C FARSB RPS6 RPL17 RPS24 RPS23 RPL6 RPS2 RPS12 RPL22 RPL18A RPL4 RPS13 RPS9 RPS5 RPL38 RPS17 RPL14 RPL13A RPL11 RPL9 RPL29 RPL18 RPL28 RPL32 FARSA TUFM RPL23A RPL13 RPL23 RPS15A RPLP2 RPS3A RPLP1 RPSA RPL27 EIF5A RPL10 RPS14 RPS19 RPL36 RPS26 RPS3
9.89e-31	50	613	Peptide metabolic process	RPL12 RPL31 RPS18 RPS7 HARS RPS4X EIF3C FARSB RPS6 RPL17 RPS24 RPS23 RPL6 RPS2 RPS12 RPL22 RPL18A RPL4 RPS13 RPS9 RPS5 RPL38 RPS17 RPL14 RPL13A RPL11 RPL9 RPL29 RPL18 RPL28 RPL32 FARSA TUFM RPL23A RPL13 RPL23 RPS15A RPLP2 RPS3A RPLP1 RPSA RPL27 EIF5A GSR RPL10 RPS14 RPS19 RPL36 RPS26 RPS3
1.12e-30	50	617	Amide biosynthetic process	RPL12 RPL31 RPS18 RPS7 HARS RPS4X EIF3C FARSB RPS6 RPL17 RPS24 RPS23 RPL6 RPS2 RPS12 RPL22 RPL18A RPL4 RPS13 RPS9 RPS5 RPL38 RPS17 RPL14 RPL13A RPL11 RPL9 RPL29 RPL18 RPL28 RPL32 FARSA TUFM RPL23A RPL13 RPL23 RPS15A RPLP2 RPS3A PDHB RPLP1 RPSA RPL27 EIF5A RPL10 RPS14 RPS19 RPL36 RPS26 RPS3
7.36e-30	52	711	Cellular amide metabolic process	RPL12 RPL31 RPS18 RPS7 HARS RPS4X SUCLG2 EIF3C FARSB RPS6 RPL17 RPS24 RPS23 RPL6 RPS2 RPS12 RPL22 RPL18A RPL4 RPS13 RPS9 RPS5 RPL38 RPS17 RPL14 RPL13A RPL11 RPL9 RPL29 RPL18 RPL28 RPL32 FARSA TUFM RPL23A RPL13 RPL23 RPS15A RPLP2 RPS3A PDHB RPLP1 RPSA RPL27 EIF5A GSR RPL10 RPS14 RPS19 RPL36 RPS26 RPS3
2.04e-26	50	766	Structural molecule activity	RPL12 RPL31 COPE RPS18 CLTA DCN RPS7 RPS4X RPS6 RPL17 RPS24 RPS23 RPL6 RPS2 RPS12 RPL22 RPL18A RPL4 RPS13 RPS9 RPS5 RPL38 RPL7 RPS17 RPL14 RPL13A RPL11 RPL9 RPL29 RPL18 RPL28 RPL32 RPL23A RPL13 RPL23 RPS15A PRELP COL1A2 RPLP2 RPS3A RPLP1 RPSA RPL27 RPL10 RPL30 RPS14 RPS19 RPL36 RPS26 RPS3
3.22e-23	67	1701	Non-membrane-bounded organelle	RPL12 RPL31 ACTR3 MYH14 RUVBL2 RPS18 TMSB4X ARPC1B JAK1 MYH7 UTP15 RPS7 RPS4X HP1BP3 PDLIM1 RPS6 RPL17 RPS24 RPS23 MYO1G RPL6 RPS2 RPS12 RPL22 ARPC2 RPL18A ARMC9 RPL4 KRT5 KRT8 RPS13 RPS9 HMGA2 RPS5 RPL38 RPL7 RPS17 RPL14 RPL13A RPL11 ARPC3 RPL9 RPL29 RPL18 RPL28 RPL32 SMCHD1 RPL23A RPL13 RPL23 RPS15A ARHGAP39 RPLP2 RPS3A RPLP1 RPSA SMARCC2 RPL27 RPL10 RPL30 LIMS1 RPS14 CAPZB RPS19 RPL36 RPS26 RP…
3.22e-23	67	1701	Intracellular non-membrane-bounded organelle	RPL12 RPL31 ACTR3 MYH14 RUVBL2 RPS18 TMSB4X ARPC1B JAK1 MYH7 UTP15 RPS7 RPS4X HP1BP3 PDLIM1 RPS6 RPL17 RPS24 RPS23 MYO1G RPL6 RPS2 RPS12 RPL22 ARPC2 RPL18A ARMC9 RPL4 KRT5 KRT8 RPS13 RPS9 HMGA2 RPS5 RPL38 RPL7 RPS17 RPL14 RPL13A RPL11 ARPC3 RPL9 RPL29 RPL18 RPL28 RPL32 SMCHD1 RPL23A RPL13 RPL23 RPS15A ARHGAP39 RPLP2 RPS3A RPLP1 RPSA SMARCC2 RPL27 RPL10 RPL30 LIMS1 RPS14 CAPZB RPS19 RPL36 RPS26 RP…
2.95e-19	45	892	RNA binding	KHSRP HNRNPK TSN RPS18 SNRNP70 MYH7 RPS4X SRP14 MCTS1 EIF3C FARSB FBL HNRNPM HNRNPL SSB RPS2 SF1 RPL22 U2AF1 DKC1 RPS9 STRBP FUS RPS5 RPL14 LSM3 RPL9 PRPF8 SF3A3 FARSA TUFM SF3B1 NUDT21 DIS3L2 NOP10 DDX21 NXF1 FUBP1 EIF3D EIF5A TAF15 RPL30 HNRNPA3 DAZAP1 RPS3
6.77e-19	54	1341	Organonitrogen compound biosynthetic process	RPL12 RPL31 RPS18 RPS7 HARS RPS4X EIF3C FARSB RPS6 RPL17 RPS24 RPS23 RPL6 RPS2 RPS12 RPL22 RPL18A RPL4 RPS13 RPS9 RPS5 RPL38 RPS17 RPL14 RPL13A RPL11 RPL9 RPL29 RPL18 RPL28 RPL32 FARSA TUFM RPL23A RPL13 RPL23 RPS15A RPLP2 ALDH18A1 RPS3A APRT PDHB RPLP1 RPSA RPL27 EIF5A RPL10 PFAS RPS14 RPS19 ATIC RPL36 RPS26 RPS3
1.37e-15	101	4784	Intracellular organelle	RPL12 SNRPD3 RPL31 AP2A1 ACTR3 MYH14 PRKDC RUVBL2 RPS18 TMSB4X DPY30 CLTA ARPC1B SF3A2 XRCC6 JAK1 ATP2A3 XRCC5 SYPL1 MYH7 UTP15 RPS7 RPS4X HP1BP3 PDLIM1 RPS6 RPL17 RPS24 HNRNPL SSB RPS23 MYO1G RPL6 RPS2 RPS12 RPL22 NDUFA10 ARPC2 RPL18A U2AF1 ARMC9 RPL4 MECP2 KRT5 KRT8 RPS13 NUMA1 RPS9 HMGA2 RPS5 RPL38 VDAC1 RPL7 RPS17 RPL14 DAD1 RPL13A RPL11 ARPC3 MCM6 RPL9 RPL29 DDB1 RPL18 PRPF8 RPL28 RPL32 SMCH…
1.06e-14	101	4938	Organelle	RPL12 SNRPD3 RPL31 AP2A1 ACTR3 MYH14 PRKDC RUVBL2 RPS18 TMSB4X DPY30 CLTA ARPC1B SF3A2 XRCC6 JAK1 ATP2A3 XRCC5 SYPL1 MYH7 UTP15 RPS7 RPS4X HP1BP3 PDLIM1 RPS6 RPL17 RPS24 HNRNPL SSB RPS23 MYO1G RPL6 RPS2 RPS12 RPL22 NDUFA10 ARPC2 RPL18A U2AF1 ARMC9 RPL4 MECP2 KRT5 KRT8 RPS13 NUMA1 RPS9 HMGA2 RPS5 RPL38 VDAC1 RPL7 RPS17 RPL14 DAD1 RPL13A RPL11 ARPC3 MCM6 RPL9 RPL29 DDB1 RPL18 PRPF8 RPL28 RPL32 SMCH…
4.01e-11	85	4324	Gene expression	RPL12 KHSRP SNRPD3 RPL31 HNRNPK RPS18 DCPS UTP15 RPS7 TBL3 HARS RPS4X HP1BP3 EIF3C FARSB RPS6 RPL17 FBL RPS24 HNRNPM EFTUD2 HNRNPL SSB RPS23 POLR1C RPL6 SF3B5 RPS2 SF1 RPS12 RPL22 BCAS2 RPL18A U2AF1 DKC1 RPL4 MECP2 RTCB RPS13 RPS9 HMGA2 FUS RPS5 RPL38 RPL7 RPS17 RPL14 LYN RPL13A RPL11 LSM3 RPL9 RPL29 RPL18 PRPF8 RPL28 RPL32 SF3A3 FARSA NFYA TUFM SF3B1 RPL23A RPL13 NUDT21 RPL23 RPS15A NXF1 FUBP1 T…
3.74e-09	20	351	Supramolecular fiber organization	LCP1 CYFIP1 ACTR3 TMSB4X ARPC1B LUM MYH7 PFN1 ACTN1 HCLS1 PFN2 ARPC2 DPYSL3 CTTN ARPC3 SH3KBP1 CAPZB PLS3 TPM3 NACA
1.35e-08	16	226	Ribonucleoprotein complex	SNRPD3 TBL3 SRP14 RPL17 SSB RPS23 RPS2 RPS9 RPS5 RPL7 RPL13A PRPF8 SF3A3 RPSA RPL30 RPS3
6.57e-08	24	606	RNA processing	SNRPD3 HNRNPK UTP15 TBL3 FBL HNRNPM EFTUD2 HNRNPL SSB SF3B5 SF1 BCAS2 U2AF1 DKC1 RTCB RPL7 LYN LSM3 PRPF8 SF3A3 SF3B1 NUDT21 TRMT6 CCAR2
8.54e-08	10	76	Ribosomal subunit	RPL17 RPS23 RPS2 RPS9 RPS5 RPL7 RPL13A RPSA RPL30 RPS3
1.14e-07	13	160	Protein folding	CCT4 GRPEL1 CCT7 PPIB TCP1 HSPA9 CCT3 CCT2 HSPD1 CCT8 PPIC CCT5 CCT6A

## Sheet: Sheet 2
Sheet 2. Details of differentially abundant proteins from non-malignant sites enriched for translation and ribosomal GO biological processes (DDA data; p ≤ 0.05; two-sided unpaired Student’s t-test).
Gene names	Majority protein IDs	Protein names	Status (Lymph node vs Primary tumor)	Abundance (Lymph node vs Primary tumor)	Student's T-test p-value (Lymph node vs Primary tumor)	Student's T-test q-value (Lymph node vs Primary tumor)	Ratio log2 (Lymph node vs Primary tumor)	E_2875	E_3898	E_5199	E_3371	E_3208	E_1130	E_3212	E_2730	E_799	E_636	E_4326	E_4417	E_4867	E_400	E_1159	E_5214	E_2008	E_617	E_2233	E_949	E_2812	E_3033	E_1421	E_2753	E_1347	E_2097	E_4955	L_2097	L_3212	L_2233	L_1347	L_3371	L_636	L_3033	L_5214	L_1130	L_1421	L_949	L_2812	L_4867	L_2053	L_3208
								Primary tumor	Primary tumor	Primary tumor	Primary tumor	Primary tumor	Primary tumor	Primary tumor	Primary tumor	Primary tumor	Primary tumor	Primary tumor	Primary tumor	Primary tumor	Primary tumor	Primary tumor	Primary tumor	Primary tumor	Primary tumor	Primary tumor	Primary tumor	Primary tumor	Primary tumor	Primary tumor	Primary tumor	Primary tumor	Primary tumor	Primary tumor	Lymph node	Lymph node	Lymph node	Lymph node	Lymph node	Lymph node	Lymph node	Lymph node	Lymph node	Lymph node	Lymph node	Lymph node	Lymph node	Lymph node	Lymph node
EIF3C	Q99613-2;Q99613;B5ME19	Eukaryotic translation initiation factor 3 subunit C;Eukaryotic translation initiation factor 3 subunit C-like protein	Upregulated	Upregulated in Lymph node	0.000116565	0.000929012	0.544421	22.2906	21.7101	21.5243	22.0195	21.6178	22.1562	22.4393	22.6896	NaN	22.3243	22.7126	22.498	21.8668	22.9902	22.254	22.3901	22.2413	22.5858	22.5506	21.0805	22.1832	NaN	22.2345	22.0657	22.2766	20.8194	21.9233	22.5398	22.7497	22.583	23.265	22.8878	22.7552	22.341	22.2673	22.5761	22.5597	23.2127	22.7521	22.1618	23.6525	23.2289
EIF5A	P63241;I3L397;I3L504;P63241-2;Q6IS14;F8WCJ1;C9J7B5;C9J4W5;Q9GZV4	Eukaryotic translation initiation factor 5A-1;Eukaryotic translation initiation factor 5A;Eukaryotic translation initiation factor 5A-1-like;Eukaryotic translation initiation factor 5A-2	Upregulated	Upregulated in Lymph node	0.00397922	0.0171784	0.682051	24.3597	24.3019	23.8152	24.1758	22.0942	24.442	23.2909	24.7836	22.1524	23.9615	24.8543	23.4291	24.548	25.3258	23.4549	24.09	23.4047	24.4015	22.7088	22.9373	24.1352	24.8584	23.7464	24.312	24.646	24.8037	23.8391	24.2749	24.1246	25.3588	24.6003	25.0723	24.53	25.7186	25.1588	24.5374	24.6475	24.5142	24.5525	24.6096	24.8031	25.18
FARSA	K7ER16;Q9Y285-2;Q9Y285;K7EK06;K7ER00	Phenylalanine--tRNA ligase alpha subunit	Upregulated	Upregulated in Lymph node	0.00577854	0.0232703	0.464455	21.2501	21.1243	20.8143	21.1204	21.332	21.0601	NaN	21.6097	22.0977	21.4729	21.5728	22.0814	21.2912	21.7604	21.9273	21.4998	21.3248	21.7336	22.2722	20.1248	21.1547	20.7552	21.0393	21.1917	21.1391	21.2674	21.0953	21.4821	21.6856	19.5305	22.0425	21.6487	22.07	21.2525	21.3276	21.7486	21.9885	22.2428	21.6597	21.2693	21.9832	21.8222
FARSB	Q9NSD9;Q9NSD9-2	Phenylalanine--tRNA ligase beta subunit	Upregulated	Upregulated in Lymph node	0.000692999	0.00404759	0.493301	22.6645	21.9863	22.5527	22.5226	22.133	22.5699	23.1837	22.7946	22.2375	22.4785	23.5556	23.3905	22.3762	23.4709	23.1178	23.3418	23.1338	22.998	22.8531	21.1716	21.8006	NaN	22.0063	22.3436	22.3456	NaN	21.8285	22.7709	23.0697	23.1081	23.0421	22.9379	22.9485	22.513	22.7211	22.8092	22.9559	23.47	23.1256	22.5954	23.0479	23.2312
GSR	P00390-2;P00390-3;P00390;P00390-5;P00390-4	Glutathione reductase, mitochondrial	Upregulated	Upregulated in Lymph node	4.23592e-05	0.000405389	0.709489	22.395	21.1635	22.3673	NaN	21.2169	21.8469	23.0385	22.1744	22.3479	21.9951	22.5912	23.1312	22.401	23.0821	23.6221	24.3744	22.8068	21.6337	NaN	22.2005	21.5739	22.5886	21.766	22.6749	21.7677	22.252	22.9435	23.2753	22.8615	22.9748	22.968	23.0141	22.6969	23.2116	23.2421	23.1948	23.6757	23.0657	22.6906	23.201	22.878	22.9349
HARS	P12081-3;P12081-2;P12081-4;P12081;E7ETE2;B4E1C5;B4DDD8;B3KWE1;P49590-2;P49590	Histidine--tRNA ligase, cytoplasmic;Probable histidine--tRNA ligase, mitochondrial	Upregulated	Upregulated in Lymph node	0.0137585	0.0455369	0.285874	22.9495	23.2933	23.2787	23.5758	23.1662	24.3509	23.2902	23.8996	22.8658	22.8223	23.6103	23.2081	23.0892	23.5642	22.8458	23.4336	22.8868	23.2581	24.2713	22.0976	23.4096	23.5116	23.4534	23.3977	23.0806	23.104	22.9171	22.6012	23.4385	23.6153	23.7263	23.6288	23.9936	23.4461	23.8337	23.4435	23.5373	23.8227	23.0919	23.0745	23.7641	23.732
RPL10	X1WI28;P27635	60S ribosomal protein L10	Upregulated	Upregulated in Lymph node	0.00176864	0.00885434	0.65098	20.5384	19.8312	21.1685	19.906	22.6479	19.8859	NaN	20.4273	20.2264	20.5318	19.9405	NaN	21.054	21.0529	NaN	NaN	NaN	20.4085	21.4638	19.6425	21.1164	NaN	20.6597	20.5116	NaN	20.1015	20.1498	20.7428	20.5277	20.6423	20.5812	21.3587	21.7258	NaN	21.1446	21.0944	21.3616	22.2194	20.7823	22.4086	21.9467	21.1418
RPL10	F8W7C6		Upregulated	Upregulated in Lymph node	0.00281496	0.0130001	0.562257	24.8302	25.5891	26.0057	25.102	26.4303	25.531	23.8094	25.2796	23.7649	24.6135	25.5867	24.0775	25.3771	26.1064	25.2675	25.2332	23.8462	25.6223	25.927	23.7023	25.6934	25.6667	25.5439	26.2649	25.9444	25.7245	24.5731	25.4468	26.3438	25.5799	25.9723	26.17	25.104	26.0683	25.5481	25.7274	26.2863	25.5564	25.6136	25.545	26.284	26.4669
RPL11	P62913;P62913-2	60S ribosomal protein L11	Upregulated	Upregulated in Lymph node	1.47253e-07	5.67961e-06	0.914524	24.5806	23.7633	24.405	24.5851	22.8039	24.1952	22.9677	24.7712	23.766	24.1448	25.0429	22.5702	24.1954	24.752	23.3631	23.5683	22.8347	24.3752	25.4061	24.0938	24.3699	24.2224	24.3719	24.9692	24.241	23.3877	24.3884	25.0545	25.1013	25.0482	25.142	24.9604	25.2719	24.5117	24.7505	25.3761	24.911	25.1573	24.7803	24.2906	24.8599	25.2058
RPL12	P30050;P30050-2	60S ribosomal protein L12	Upregulated	Upregulated in Lymph node	2.59066e-05	0.000268415	0.519417	24.8917	24.7779	25.0812	25.5644	25.4319	25.4224	24.2039	25.6132	25.7563	25.3786	25.3516	24.9068	24.9213	25.9693	24.6777	24.3898	24.5164	25.3633	25.472	25.202	25.0594	25.7228	25.1884	25.1774	25.2281	24.8115	25.1168	25.3958	25.9387	25.4293	25.4578	25.6917	25.5141	25.4351	25.7268	25.6127	25.7766	25.9836	25.3455	25.5826	25.7622	25.825
RPL13	P26373;J3QSB4;P26373-2	60S ribosomal protein L13	Upregulated	Upregulated in Lymph node	0.00154252	0.00788805	0.591124	25.0182	25.9921	25.7366	25.7902	26.2189	26.112	25.4875	27.1033	26.7907	25.9705	27.2376	26.1752	26.1324	26.896	26.0446	25.7966	24.3988	26.5296	26.6127	24.5968	25.7307	26.8883	26.4406	25.7831	26.5014	25.9243	25.2793	25.9488	26.9282	26.4586	26.8042	26.4316	26.4713	25.7842	26.572	26.7252	26.6913	26.8578	26.6377	26.0962	26.9445	27.0321
RPL13A	P40429;M0QYS1;Q8J015	60S ribosomal protein L13a	Upregulated	Upregulated in Lymph node	0.00293644	0.0133456	0.551974	24.0261	24.2659	24.5401	23.7895	25.6768	24.2691	23.2176	24.0659	24.4085	24.217	24.8162	NaN	24.2107	24.7056	23.679	23.565	22.5458	24.3516	24.0781	23.3673	23.7716	25.3656	24.4197	24.6882	24.7309	23.7268	23.4964	23.8676	25.1443	24.7606	25.3874	24.6467	23.919	25.3586	25.1195	24.5527	24.7214	24.4636	24.0247	25.3332	24.6986	24.2455
RPL14	E7EPB3;P50914	60S ribosomal protein L14	Upregulated	Upregulated in Lymph node	5.77008e-05	0.000518872	0.839314	25.0362	25.211	24.9993	25.0162	26.1789	25.4959	23.6146	25.4112	24.9326	25.1163	25.3765	22.7488	24.9605	26.0741	23.6154	23.1734	23.7567	25.7606	25.7618	24.0851	24.844	25.2398	25.4267	25.9981	25.6142	24.099	24.9934	25.149	25.446	25.8136	25.9562	25.6242	25.5067	24.7931	25.6357	25.8546	25.9036	26.007	25.4931	25.5368	26.054	25.7339
RPL17	A0A087WXM6;J3QQT2;J3KRX5;A0A0A6YYL6;P18621;P18621-3;J3KRB3;A0A087WWH0;J3QS96;J3QLC8;A0A0A0MRF8;P18621-2;A0A087WY81	60S ribosomal protein L17	Upregulated	Upregulated in Lymph node	1.90617e-06	3.41535e-05	1.24458	24.3852	23.9864	24.2472	24.2866	22.8458	24.0331	22.0488	24.8142	22.8844	23.556	24.5782	21.3102	24.4788	25.3549	22.2352	23.7759	22.1465	24.4785	23.0032	22.3364	23.7539	24.1822	23.7443	23.3966	23.8933	24.2159	23.6817	24.458	24.3901	25.284	25.0917	25.5245	24.9604	24.7742	24.8863	24.8073	25.3528	25.6858	24.7853	24.0642	25.6448	25.349
RPL18	G3V203;H0YHA7;J3QQ67;Q07020-2;Q07020;F8VUA6;F8VYV2;A0A075B7A0	60S ribosomal protein L18	Upregulated	Upregulated in Lymph node	4.51575e-05	0.000427025	0.614318	26.7511	26.7205	26.833	26.8071	27.6451	26.799	25.5164	27.6881	27.7677	27.2575	27.4037	25.7655	26.8342	27.5858	25.9951	26.121	25.6469	27.1188	27.0318	26.0841	26.7398	27.2852	26.883	26.8401	27.1091	26.325	26.7424	26.9515	27.6128	27.4227	27.5959	27.3953	27.2013	27.4648	27.4456	27.1576	27.5641	27.2256	27.1797	27.3064	27.3295	27.1693
RPL18A	M0R3D6;M0R1A7;M0R117;Q02543;M0R0P7	60S ribosomal protein L18a	Upregulated	Upregulated in Lymph node	0.000225769	0.0016254	0.827252	25.5324	25.7128	25.2089	25.2273	25.9067	25.1309	23.5691	26.1961	26.2858	26.0236	25.1789	23.4605	25.5945	26.3019	23.655	24.5849	23.2808	25.7355	25.9433	24.4879	24.8393	23.7416	24.6158	24.8465	25.5789	24.6846	25.7448	25.9509	25.247	26.0517	25.9252	25.9852	25.9926	24.9978	25.8728	26.1102	25.767	26.5667	25.6185	26.3207	26.3241	25.7639
RPL22	P35268;K7ERI7;K7EJT5;K7EP65;K7EKS7;K7ELC4;K7EMH1	60S ribosomal protein L22	Upregulated	Upregulated in Lymph node	3.15717e-05	0.000316115	0.692958	25.1133	24.7515	25.2014	25.5456	25.0493	25.2654	23.9203	25.8677	24.4872	25.3302	25.8249	23.7422	24.9861	25.5737	24.6726	25.0529	23.3927	25.1849	25.3646	24.3467	24.7382	26.3831	25.0601	25.0187	25.3312	24.2735	24.911	25.6245	25.7208	25.6139	25.4894	25.5649	25.7406	26.9781	25.8269	25.2871	25.8738	25.7641	25.4244	25.574	25.3349	25.3939
RPL23	P62829;C9JD32;B9ZVP7;J3KT29	60S ribosomal protein L23	Upregulated	Upregulated in Lymph node	5.48794e-05	0.000501064	0.933376	23.9617	24.2053	24.1585	23.1923	22.8962	23.1135	22.5184	24.6205	23.3119	23.865	24.4433	22.194	24.356	25.4049	21.4667	23.3881	NaN	24.8943	24.9924	23.1963	24.4019	24.51	24.2578	24.1718	24.4825	23.0465	24.3236	24.41	25.0339	25.0694	25.1126	25.0773	24.6789	24.0507	24.1219	24.8746	25.2475	25.0831	24.4739	24.495	25.4114	25.0737
RPL23A	H7BY10;K7EJV9;K7ERT8;A8MUS3;P62750;K7EMA7	60S ribosomal protein L23a	Upregulated	Upregulated in Lymph node	9.74256e-05	0.000797818	0.726666	25.471	25.4767	25.1457	25.5002	25.2617	25.7101	24.1687	26.3083	24.7147	25.8571	26.1146	23.1723	25.6507	26.0775	24.0123	24.8451	24.6293	25.6892	26.5681	25.3898	25.4622	26.5704	25.6702	26.0893	25.7873	24.7353	25.3133	25.7928	26.2383	26.1369	26.058	26.4734	25.753	25.9187	25.9582	26.1093	26.3861	25.9958	25.5655	25.6777	26.667	26.3664
RPL27	P61353;K7ELC7;K7EQQ9	60S ribosomal protein L27	Upregulated	Upregulated in Lymph node	0.000361521	0.00236028	0.512441	24.3396	24.4451	24.7868	24.1697	22.6027	24.6599	23.7161	25.0152	NaN	24.2501	24.9085	23.7447	24.3675	24.9388	24.7617	24.295	23.7338	24.5085	24.4827	22.734	24.1814	24.9184	24.6052	24.8315	25.0545	24.1899	24.7035	24.592	24.9502	24.7754	25.0006	24.9304	24.8704	25.6373	25.0756	24.6197	24.6401	24.912	24.681	24.7821	24.9698	24.729
RPL28	H0YMF4;H0YKD8;P46779-4;P46779-5;P46779;P46779-2;P46779-3;H0YLP6	60S ribosomal protein L28	Upregulated	Upregulated in Lymph node	0.01469	0.0478227	0.686561	24.4793	24.5336	25.0484	24.0163	25.2103	24.6029	NaN	25.0563	25.7337	23.2467	25.2697	NaN	24.2414	25.4598	25.1915	23.8495	22.0541	25.0105	23.2382	21.3601	23.5822	23.6561	23.7799	22.5511	21.4852	23.3331	23.9644	24.4554	NaN	24.2753	24.9924	24.773	24.9395	23.3196	24.2084	24.3869	25.098	24.6086	24.4303	24.7446	25.1915	25.1896
RPL29	P47914	60S ribosomal protein L29	Upregulated	Upregulated in Lymph node	0.00294369	0.0133456	0.643588	24.3817	24.7447	24.9991	24.782	25.1142	24.7927	22.931	25.2081	25.6986	23.9791	24.9018	22.9965	24.4446	24.846	22.5973	23.8871	23.1844	25.3288	25.7325	24.2402	24.4003	25.8821	24.6095	24.8776	24.8501	23.0431	24.0656	25.2122	24.9769	25.0028	24.3729	24.8997	25.1525	25.2511	25.343	24.9838	25.1257	25.1054	24.5937	26.5256	24.532	24.9398
RPL30	E5RI99;P62888	60S ribosomal protein L30	Upregulated	Upregulated in Lymph node	6.45134e-05	0.000571507	0.593426	23.4291	23.0048	23.5193	23.034	22.5305	22.6522	22.5317	24.1685	22.2673	24.0779	23.8052	22.9796	23.1935	24.5655	23.4556	23.7194	22.6405	23.9927	24.7112	23.761	23.7274	23.4909	23.6426	24.4359	23.4839	23.583	23.5852	23.8867	23.8471	24.2074	24.5666	24.0436	24.4228	24.1481	24.0532	23.9971	23.6931	24.8718	23.9309	23.7731	24.4951	23.6765
RPL31	P62899;H7C2W9;C9JU56;B7Z4E3;B7Z4C8;P62899-3;P62899-2	60S ribosomal protein L31	Upregulated	Upregulated in Lymph node	0.00692969	0.0266346	0.698731	24.2861	25.5989	24.9683	24.2809	21.7834	24.2683	23.8269	25.2047	23.9025	25.0161	25.5173	NaN	24.5729	25.9258	20.8891	23.9287	23.4319	24.837	25.211	24.244	24.416	25.2679	24.3482	25.0243	25.097	23.6379	24.7985	24.7281	25.5473	25.2376	24.27	24.458	24.1859	25.9047	25.4658	24.8108	25.3903	25.0307	25.1301	25.7879	24.9506	24.7484
RPL32	D3YTB1;F8W727;P62910	60S ribosomal protein L32	Upregulated	Upregulated in Lymph node	0.000871667	0.00494567	0.510854	24.21	24.236	23.873	24.4355	23.2991	24.4509	23.5215	24.5878	26.0746	23.9482	24.2847	24.3692	24.4646	24.967	22.6323	24.4502	23.3033	24.6461	24.7087	23.0097	24.7009	24.1573	24.521	24.0274	24.4623	23.8927	23.9338	24.7738	24.4849	24.3482	24.2067	24.5989	24.6243	24.642	24.7148	24.4248	25.0295	24.7099	24.577	24.695	24.8682	24.6091
RPL36	Q9Y3U8;J3QSB5	60S ribosomal protein L36	Upregulated	Upregulated in Lymph node	2.79719e-07	8.4376e-06	0.896802	23.8652	23.6885	23.561	23.3956	23.6839	23.0056	22.7305	23.9888	23.3343	24.0086	24.288	23.6668	24.0383	24.9937	24.356	24.1531	22.9166	24.4415	22.7948	22.742	23.1831	23.0533	22.8401	24.1948	23.5008	22.5729	24.023	24.225	23.1546	24.7399	24.9174	24.7457	24.4255	24.4709	24.6204	23.9294	24.1722	24.8418	24.2635	24.6524	24.781	24.4894
RPL38	J3KT73;J3QL01;P63173;J3KSP2	60S ribosomal protein L38	Upregulated	Upregulated in Lymph node	2.0178e-05	0.000221586	1.04083	24.0604	24.2796	24.2708	23.6257	23.8152	23.2283	23.3438	24.3871	23.861	23.2018	24.801	23.3391	23.6677	25.143	23.0214	24.2476	22.8326	24.8268	22.2933	21.775	22.6197	24.6035	22.5591	22.2133	24.1142	23.3376	23.5819	24.0088	23.5299	25.0878	24.836	23.9432	23.6126	26.604	25.1595	24.5715	24.3118	24.2679	24.5352	23.7795	24.9038	24.2129
RPL4	P36578;H3BM89	60S ribosomal protein L4	Upregulated	Upregulated in Lymph node	0.000112107	0.00089648	0.848393	26.0525	26.5173	26.6034	26.165	25.2364	25.9291	25.0667	26.7951	25.2132	26.2368	26.7129	24.8851	26.5787	27.2425	25.9022	25.7762	25.0421	26.8278	26.095	25.6589	26.5209	25.761	26.1438	25.629	26.2729	25.2374	26.3894	26.4615	26.5889	26.9825	27.515	27.1732	26.5988	26.6521	26.6218	27.0613	27.2127	27.5991	26.7158	26.3528	27.1445	27.0831
RPL6	Q02878	60S ribosomal protein L6	Upregulated	Upregulated in Lymph node	3.14686e-09	2.99959e-07	1.12942	26.0307	25.9432	25.9414	25.0803	25.443	25.5294	24.8731	26.4086	25.5425	25.4919	26.6203	24.8855	25.4819	26.9557	25.2324	25.276	23.8315	26.4499	25.4508	24.7152	25.4784	26.5307	25.2541	25.0154	25.8513	25.7366	25.529	26.489	26.5133	26.4791	27.1097	26.7846	26.6075	26.7137	26.4254	26.562	26.483	27.5275	26.3777	27.1063	26.8595	26.5591
RPL7	P18124;A8MUD9	60S ribosomal protein L7	Upregulated	Upregulated in Lymph node	0.000233163	0.00166356	0.820075	27.1562	26.7148	26.9976	26.7897	26.6877	26.9828	25.1411	27.5147	26.9248	27.0055	27.4858	24.9207	26.6591	27.5509	25.1166	25.4167	23.5226	26.8788	27.0767	26.0404	26.6415	26.6984	26.9391	26.0066	27.1005	25.2908	26.8213	27.084	26.9171	27.3439	27.4241	27.2727	27.491	27.0825	27.0148	26.8289	27.1668	27.6798	26.8736	27.53	27.6796	27.2891
RPL9	P32969;D6RAN4;H0Y9V9;H0Y9R4;E7ESE0	60S ribosomal protein L9	Upregulated	Upregulated in Lymph node	3.4095e-05	0.000339952	0.93411	23.2412	23.2536	23.5506	24.3126	24.6472	23.4918	22.2649	24.5713	24.2588	23.5513	24.2246	NaN	23.529	24.7352	NaN	22.2042	22.3768	23.8669	24.049	22.7312	23.6441	20.6105	22.4732	23.511	24.1316	NaN	23.0447	23.7775	24.2588	24.4456	24.5192	24.3834	23.8413	25.1339	24.0172	24.3801	24.2215	24.0234	24.0861	24.1162	24.1828	24.2516
RPLP1	P05386	60S acidic ribosomal protein P1	Upregulated	Upregulated in Lymph node	0.000886745	0.00499238	0.975613	23.3342	23.0283	NaN	22.4365	21.6957	22.5022	20.8706	23.8671	21.2585	22.5435	23.0026	NaN	22.5359	23.6141	NaN	20.1472	20.2676	23.6264	21.5978	22.2133	22.7289	20.0757	21.4126	21.1007	22.0348	21.8326	22.7512	23.321	22.4857	22.5165	23.5714	23.9799	23.0361	21.0325	21.9562	22.8831	22.5806	24.2689	22.7177	22.8696	23.9086	23.8521
RPLP2	P05387	60S acidic ribosomal protein P2	Upregulated	Upregulated in Lymph node	0.0035137	0.0155671	0.378817	24.6592	25.5807	25.0873	24.1528	23.8579	25.5054	25.3653	25.4548	24.1921	25.0515	25.139	25.0614	25.1188	25.4226	25.148	25.6051	25.6367	24.9746	26.5213	25.8966	24.7647	25.5368	25.4702	25.5452	24.7084	24.5251	25.4901	25.4087	25.7525	25.4212	25.4815	25.6263	25.8419	25.299	25.1204	25.5264	25.7744	25.9161	25.0364	25.2694	25.8106	25.3288
RPS12	P25398	40S ribosomal protein S12	Upregulated	Upregulated in Lymph node	3.94437e-05	0.000382091	0.684951	25.3607	24.3136	25.047	24.7009	25.0559	25.5426	25.0272	25.345	25.9239	24.4635	25.1921	23.2839	24.6412	24.4587	25.3327	24.1322	24.605	24.3606	26.0673	24.1308	24.3034	25.2727	25.1777	26.0202	24.8753	23.6201	25.1715	24.9525	25.8654	25.6105	25.8964	25.8154	25.7817	26.0354	25.5091	25.6552	25.3563	25.7704	25.203	25.367	24.8197	25.4591
RPS13	P62277;J3KMX5	40S ribosomal protein S13	Upregulated	Upregulated in Lymph node	0.000332875	0.00220958	0.70204	24.6977	24.4747	24.4125	24.5251	23.2595	24.7041	22.7976	25.227	23.5609	24.4691	25.2543	23.6878	24.5851	25.426	24.5403	24.1895	23.1463	24.9845	23.99	23.7558	24.5263	25.3596	24.5471	24.5422	24.5918	22.7749	24.5987	24.8371	24.8717	25.4035	24.7681	25.2788	25.0906	25.2175	24.9256	24.748	25.36	25.3085	25.007	25.2479	25.3042	24.9461
RPS14	P62263;H0YB22;E5RH77	40S ribosomal protein S14	Upregulated	Upregulated in Lymph node	0.00899271	0.032918	0.308896	24.7247	25.55	25.1043	25.0705	24.6244	25.4969	25.3551	25.8322	24.9646	25.383	25.3652	26.2497	25.3308	25.5388	25.631	25.5224	25.0563	25.3594	26.2557	24.5937	25.2854	26.2596	25.7922	25.5334	25.0147	25.067	25.0879	25.5267	26.0661	25.8628	25.2279	25.5358	25.49	25.9086	25.4785	25.3959	25.5888	25.8615	25.2413	26.3252	25.5744	24.9516
RPS15A	P62244;I3L3P7;I3L246;H3BN98	40S ribosomal protein S15a	Upregulated	Upregulated in Lymph node	0.00170977	0.00859575	0.593415	25.6048	25.6317	25.7259	25.745	23.5062	25.7047	23.9995	26.2065	24.8601	25.3544	26.2657	24.4282	25.4652	25.9415	23.778	25.1785	23.6225	25.6866	25.4573	24.0912	25.6596	26.4434	25.7721	25.4003	25.9657	25.1134	25.3465	25.6176	26.3838	25.7791	25.6237	25.89	25.9627	25.886	26.1913	26.0735	26.1541	26.0187	25.5339	26.0656	25.7003	25.9743
RPS17	P08708;H0YN88;A0A075B716	40S ribosomal protein S17	Upregulated	Upregulated in Lymph node	0.00027735	0.00189376	0.746233	23.9066	22.4177	24.1593	23.8477	23.4434	23.1446	22.7712	25.1299	25.0496	24.1206	23.6212	NaN	23.7058	24.9185	NaN	23.4578	22.6241	24.2843	23.7238	23.5742	24.739	25.5936	23.5103	24.1955	23.8203	23.3148	23.9643	24.9745	23.9496	24.4019	24.622	24.5099	25.0662	25.7581	24.4193	24.0953	24.85	24.7961	23.8849	24.533	24.8852	25.1074
RPS18	P62269	40S ribosomal protein S18	Upregulated	Upregulated in Lymph node	0.00455977	0.0189964	0.316227	26.3996	26.2764	26.4274	26.3213	25.6931	26.4896	25.7014	26.8307	26.3748	26.2595	26.9588	26.604	26.255	26.9266	26.695	26.7869	25.6424	26.6937	27.0144	25.6939	26.5912	27.2882	26.5339	26.8997	26.7129	25.9725	26.3375	26.6574	26.995	26.8923	26.6396	26.7234	26.7104	27.5327	26.6996	26.6178	26.6287	26.6975	26.4725	26.9547	26.6337	26.3419
RPS19	P39019;M0R2L9;M0QXK4;M0QYF7;M0R140	40S ribosomal protein S19	Upregulated	Upregulated in Lymph node	0.00213662	0.0103698	0.479932	25.5709	25.5869	25.2796	26.0157	25.1908	25.4504	25.9714	26.1978	25.9396	25.3109	26.1032	24.8309	25.4332	26.2202	24.2684	25.2417	24.6556	25.6625	25.3817	24.1379	25.814	26.1308	25.6571	24.9989	26.1739	24.9014	25.3222	25.7425	26.354	25.9265	26.1854	26.0484	25.9186	25.5249	25.6395	25.8932	26.03	26.3794	25.4648	25.2554	26.083	26.6718
RPS2	H0YEN5;P15880;E9PQD7	40S ribosomal protein S2	Upregulated	Upregulated in Lymph node	8.72471e-05	0.000737269	0.972473	26.2629	26.0851	25.8475	26.3496	24.173	25.4072	24.7492	26.5011	24.8746	25.7752	26.527	23.6432	25.933	26.8815	21.7636	24.9302	23.6828	26.116	26.0615	25.4204	25.9123	25.1149	25.8512	26.5885	25.903	25.2398	26.0346	26.3382	26.1393	26.5517	26.3883	26.6657	26.5545	26.0212	26.2713	26.4466	26.5359	26.7788	26.0488	26.2447	26.8234	26.6671
RPS23	P62266;D6RD47	40S ribosomal protein S23	Upregulated	Upregulated in Lymph node	0.000385995	0.00248614	0.923784	23.4357	24.175	23.7262	20.8454	21.8857	23.9513	21.1407	23.3239	23.0896	23.1012	24.087	NaN	22.9596	24.2883	23.1825	23.072	21.1143	22.9003	24.0465	22.1014	20.8935	22.3975	23.4907	22.7317	23.6428	23.4763	23.1628	23.7039	23.1424	23.5523	23.1169	23.1946	22.6801	24.567	24.2415	24.3033	24.4764	23.6484	23.3534	23.4463	23.7016	23.3504
RPS24	E7ETK0;A0A087WUS0;P62847-2;P62847-3;P62847;P62847-4	40S ribosomal protein S24	Upregulated	Upregulated in Lymph node	7.46023e-05	0.000648822	0.710834	24.4481	24.0463	24.7861	24.0717	23.5409	23.7522	23.338	24.8115	23.8591	23.9795	24.5561	22.631	23.8848	24.8435	23.2353	23.8987	22.7796	24.2849	24.1139	22.9904	24.7419	23.9853	24.4937	24.8819	24.7868	23.1779	23.9255	24.2825	25.0823	23.9774	25.1493	24.8178	24.4264	25.03	24.1738	23.8874	24.4979	24.9919	24.2758	24.3746	25.2841	25.3474
RPS26	P62854;Q5JNZ5	40S ribosomal protein S26;Putative 40S ribosomal protein S26-like 1	Upregulated	Upregulated in Lymph node	0.0116542	0.0403077	0.404971	24.7065	25.2299	25.2165	25.1532	23.5619	25.2216	24.1227	25.3709	24.0949	24.7982	25.6603	23.5975	24.7022	25.6017	25.2133	24.8839	24.3131	25.2441	25.3765	24.2214	24.8923	23.874	25.4242	24.9731	23.5142	24.8637	24.6773	24.8188	24.0132	25.0476	26.0709	24.9399	24.8306	25.3392	25.2104	25.0378	25.166	24.3015	25.1162	25.7301	25.1798	25.2221
RPS3	P23396;P23396-2;E9PPU1;E9PL09;F2Z2S8;H0YF32;H0YCJ7;H0YEU2	40S ribosomal protein S3	Upregulated	Upregulated in Lymph node	0.00971892	0.0351279	0.360114	26.2837	26.0292	26.2602	26.1266	25.6854	26.5071	25.8033	26.8253	25.9237	26.2078	26.9714	26.562	26.1588	27.0492	26.3801	26.9096	25.9111	26.731	26.5355	25.1064	26.1584	27.1014	26.3247	26.5073	26.4732	26.0249	26.0634	26.3721	26.709	26.5621	26.733	26.7035	26.5385	27.3598	26.5962	26.0542	26.963	26.7496	26.4405	26.657	27.0097	26.9533
RPS3A	P61247;D6RG13;D6RAT0;H0Y8L7;D6RB09;E9PFI5;H0Y9Y4;D6R9B6;D6RAS7	40S ribosomal protein S3a	Upregulated	Upregulated in Lymph node	0.000405616	0.00258763	0.665466	24.5024	25.0651	25.6166	24.7896	25.2879	25.5626	24.0399	25.8531	24.4702	25.3308	26.1712	23.8111	25.1312	26.1955	23.4394	25.4585	23.7876	25.6753	26.5876	25.0223	25.6023	24.893	25.2183	25.3418	25.5335	24.8083	24.8998	24.9108	25.9884	25.9089	25.5276	25.0534	25.6646	25.7114	25.4748	25.142	25.7666	25.9518	25.4774	26.0146	25.7732	26.0049
RPS4X	P62701	40S ribosomal protein S4, X isoform	Upregulated	Upregulated in Lymph node	4.31409e-06	6.3854e-05	0.89233	26.3509	26.51	27.0722	25.3524	25.323	25.7382	25.2193	26.8887	25.4328	26.5819	26.7542	24.7554	26.5985	27.3926	25.2109	25.8338	24.8976	26.8536	26.5795	24.9874	25.7205	26.1236	26.0377	26.6014	25.6934	25.7084	26.3655	26.7273	25.9588	26.7489	27.2409	26.7411	26.7967	26.8012	26.8968	27.0187	27.0649	27.7717	27.0147	26.4253	27.2617	26.9967
RPS5	M0R0F0;M0R0R2;P46782;M0QZN2	40S ribosomal protein S5;40S ribosomal protein S5, N-terminally processed	Upregulated	Upregulated in Lymph node	0.000192575	0.00142517	0.680269	24.1022	24.4189	24.3788	24.2186	23.9741	23.9193	24.0239	24.2199	24.3157	24.9126	24.2083	23.3553	24.5369	25.4036	NaN	21.6839	22.8498	24.7768	25.0484	24.3525	24.698	23.5833	24.4703	25.1423	24.4641	NaN	24.4806	24.7927	24.8462	24.8123	25.1716	25.008	25.406	23.7268	24.8653	24.7621	24.77	25.5703	24.5762	25.0427	25.2506	24.939
RPS6	P62753;A2A3R7	40S ribosomal protein S6	Upregulated	Upregulated in Lymph node	0.00462158	0.0191534	0.52993	25.1893	25.105	25.815	25.532	23.7834	25.1065	24.4552	25.9978	26.0118	25.3504	25.6316	25.1608	25.4946	26.4631	25.3818	25.5491	22.7189	25.8167	25.8982	24.6539	25.1437	26.81	25.9336	26.4592	25.8225	25.0973	25.2429	25.5882	26.3036	25.4424	26.3867	25.8983	26.033	24.7471	25.468	26.0525	26.2102	26.335	25.5995	25.6992	26.1461	26.0046
RPS7	P62081;B5MCP9	40S ribosomal protein S7	Upregulated	Upregulated in Lymph node	1.47782e-05	0.000170128	0.808221	25.2724	24.1807	25.0319	24.6821	24.2509	24.9368	23.7985	24.6208	23.223	24.7525	25.6065	24.2073	24.5342	25.4447	23.7773	23.9142	22.5708	24.8847	24.9931	23.2938	24.9427	24.8806	24.7813	25.0908	24.2776	24.8874	24.3761	24.2193	24.295	24.862	25.4037	26.0198	25.0524	25.4969	25.1045	24.9999	25.0918	25.801	25.1657	25.5829	25.4818	25.8251
RPS9	A0A024R4M0;P46781;B5MCT8;C9JM19	40S ribosomal protein S9	Upregulated	Upregulated in Lymph node	0.000414545	0.00262016	0.697735	25.8012	25.4009	25.6735	25.9812	25.6148	25.9795	25.1297	26.8648	24.9949	25.9377	26.7021	23.4418	25.8182	26.6276	23.9643	25.8298	24.3452	26.2268	26.4548	24.4756	25.6163	26.1531	26.193	26.3789	26.3596	25.4844	25.7197	26.1674	26.496	26.3806	26.6625	26.2806	26.4955	26.4488	25.3729	26.187	26.4899	26.6835	26.2526	25.8041	26.6125	26.8258
RPSA	C9J9K3;A0A0C4DG17;P08865;F8WD59	40S ribosomal protein SA	Upregulated	Upregulated in Lymph node	4.44954e-05	0.00042413	0.511362	26.4469	26.4822	26.7618	25.7285	25.0164	26.3511	26.0125	26.8641	25.4857	26.1816	26.7046	26.4041	26.237	27.2109	26.8546	26.4316	25.8749	26.8324	26.7599	25.8605	26.2857	26.6782	25.9591	26.5653	25.7905	25.7309	26.1404	26.6364	26.7367	26.7757	27.1415	26.706	26.6259	26.6315	26.5443	26.7197	26.8201	27.2535	26.5683	26.4636	27.2169	26.8931
TUFM	P49411	Elongation factor Tu, mitochondrial	Upregulated	Upregulated in Lymph node	0.00425088	0.0179607	0.49726	23.9535	23.7465	25.2474	23.974	NaN	24.1691	23.9371	24.5649	23.7223	24.3905	25.0088	23.0403	24.0398	25.2315	24.9622	25.0857	23.6966	25.0008	25.4745	24.3607	24.8435	NaN	23.7762	25.1757	24.5384	23.7274	24.6405	25.1243	25.336	25.3045	25.1881	24.6343	24.8786	22.8038	24.98	24.783	24.8569	25.2347	24.8891	24.6373	25.2328	25.2338
[truncated: 12 more columns]

## Sheet: Sheet 3
Sheet 3. Details of differentially abundant proteins from malignant sites enriched for actin-based cell movement GO biological processes (DDA data; p ≤ 0.05; two-sided unpaired Student’s t-test).
Gene name	Majority protein IDs	Protein names	Status (Lymph node vs Primary tumor)	Abundance (Lymph node vs Primary tumor)	Student's T-test p-value (Lymph node vs Primary tumor)	Student's T-test q-value (Lymph node vs Primary tumor)	Ratio log2 (Lymph node vs Primary tumor)	M_1159	M_2753	M_3212	M_4326	M_1421	M_3208	M_2008	M_400	M_617	M_3898	M_2053	P_3212	P_1421	P_2753	P_799	P_1159	P_400	P_3208	P_4326	P_3898	P_2008	P_617
								Lymph node	Lymph node	Lymph node	Lymph node	Lymph node	Lymph node	Lymph node	Lymph node	Lymph node	Lymph node	Lymph node	Primary tumor	Primary tumor	Primary tumor	Primary tumor	Primary tumor	Primary tumor	Primary tumor	Primary tumor	Primary tumor	Primary tumor	Primary tumor
ACTA1	P68133;A6NL76	Actin, alpha skeletal muscle	Exclusive Primary tumor	Downregulated in Lymph node	1	1	NaN	NaN	NaN	NaN	NaN	NaN	NaN	NaN	NaN	NaN	NaN	NaN	NaN	20.891	NaN	NaN	NaN	NaN	NaN	NaN	NaN	NaN	22.7696
ACTN2	P35609-2;P35609;F6THM6	Alpha-actinin-2	Exclusive Primary tumor	Downregulated in Lymph node	1	1	NaN	NaN	NaN	NaN	NaN	NaN	NaN	NaN	NaN	NaN	NaN	NaN	NaN	NaN	NaN	NaN	NaN	NaN	NaN	19.2314	NaN	NaN	20.5453
CASQ1	P31415	Calsequestrin-1	Exclusive Primary tumor	Downregulated in Lymph node	1	1	NaN	NaN	NaN	NaN	NaN	NaN	NaN	NaN	NaN	NaN	NaN	NaN	NaN	NaN	NaN	NaN	NaN	NaN	NaN	NaN	NaN	NaN	20.8496
GSTM2	E9PHN6;F6XZQ7;P28161-2;P28161;E9PGV1	Glutathione S-transferase Mu 2	Exclusive Primary tumor	Downregulated in Lymph node	1	1	NaN	NaN	NaN	NaN	NaN	NaN	NaN	NaN	NaN	NaN	NaN	NaN	NaN	NaN	18.5946	NaN	NaN	NaN	NaN	NaN	NaN	NaN	NaN
MYH7	P12883;P13533	Myosin-7;Myosin-6	Exclusive Primary tumor	Downregulated in Lymph node	1	1	NaN	NaN	NaN	NaN	NaN	NaN	NaN	NaN	NaN	NaN	NaN	NaN	NaN	20.3435	NaN	NaN	NaN	NaN	NaN	21.0489	NaN	NaN	23.8543
MYL1	P05976-2;P05976	Myosin light chain 1/3, skeletal muscle isoform	Exclusive Primary tumor	Downregulated in Lymph node	1	1	NaN	NaN	NaN	NaN	NaN	NaN	NaN	NaN	NaN	NaN	NaN	NaN	NaN	NaN	NaN	NaN	NaN	NaN	NaN	21.9082	NaN	NaN	21.5959
MYO1G	B0I1T2-3;B0I1T2-4;B0I1T2	Unconventional myosin-Ig;Minor histocompatibility antigen HA-2	Exclusive Lymph node	Upregulated in Lymph node	1	1	NaN	NaN	NaN	NaN	NaN	NaN	NaN	19.2738	NaN	NaN	19.5942	NaN	NaN	NaN	NaN	NaN	NaN	NaN	NaN	NaN	NaN	NaN	NaN
NEB	A0A087X1N7;P20929-4;P20929;P20929-3;P20929-2	Nebulin	Exclusive Primary tumor	Downregulated in Lymph node	1	1	NaN	NaN	NaN	NaN	NaN	NaN	NaN	NaN	NaN	NaN	NaN	NaN	NaN	NaN	NaN	NaN	NaN	22.4579	NaN	NaN	NaN	NaN	20.9579
TPM3	J3KN67;P06753	Tropomyosin alpha-3 chain	Exclusive Primary tumor	Downregulated in Lymph node	1	1	NaN	NaN	NaN	NaN	NaN	NaN	NaN	NaN	NaN	NaN	NaN	NaN	NaN	NaN	NaN	NaN	NaN	NaN	NaN	25.3655	NaN	NaN	NaN
