# Supplementary material for: Connecting multiple microenvironment proteomes uncovers the biology in head and neck cancer
Source: Nat Commun. 2022 Nov 7;13:6725. doi: 10.1038/s41467-022-34407-1 (PMC9640649; doi:10.1038/s41467-022-34407-1)
Supplement: Supplementary file 7 — Supplementary Data 4 [file 41467_2022_34407_MOESM7_ESM.xlsx]

## Sheet: Data S4
Supplementary Data 4. SRM-MS, PRM-MS, and RT-qPCR data for all peptides or transcripts quantified in tissues and fluids.
	Sheet 1. PRM-MS raw data for all peptides quantified in FFPE tissue samples (Data based on Skyline analyses).
	Sheet 2. SRM-MS raw data for all peptides quantified in buffy coat samples (Data based on Skyline analyses).
	Sheet 3. SRM-MS raw data for all peptides quantified in saliva samples (Data based on Skyline analyses).
	Sheet 4. Peptide or protein abundances and gene expression of selected markers in FFPE samples according to PRM-MS and RT-qPCR, respectively (primary tumor vs. lymph node; two-sided paired Student's t-test or two-sided Wilcoxon test or two-sided unpaired Student's t-test or two-sided Mann-Whitney test).
	Sheet 5. Peptide or protein abundances and gene expression of selected markers in buffy coat according to SRM-MS and RT-qPCR, respectively (pN+ vs. pN0; two-sided unpaired Student's t-test or two-sided Mann-Whitney test).
	Sheet 6. Peptide or protein abundances and gene expression of selected markers in saliva cells according to SRM-MS and RT-qPCR, respectively (pN+ vs. pN0; two-sided unpaired Student's t-test or two-sided Mann-Whitney test).

## Sheet: Sheet 1
Sheet 1. PRM-MS raw data for all peptides quantified in FFPE tissue samples (Data based on Skyline analyses).
Peptide	Protein Gene	Protein Description	Modified Sequence	Label type	Precursor Mz	Precursor Charge	Replicate Name	Condition	Library Dot Product	Average Mass Error PPM	Points Across Peak	Total Area	RT Start	RT End
YPIEHGIITNWDDMEK	ACTA1	Actin, alpha skeletal muscle OS=Homo sapiens OX=9606 GN=ACTA1 PE=1 SV=1	YPIEHGIITNWDDMEK	light	654.308	3	31maio22_LN_FFPE_PRM_PT-1421-15	PT	0.9496	-1	21	522750000	78.9	79.74
YPIEHGIITNWDDMEK	ACTA1	Actin, alpha skeletal muscle OS=Homo sapiens OX=9606 GN=ACTA1 PE=1 SV=1	YPIEHGIITNWDDMEK	light	654.308	3	31maio22_LN_FFPE_PRM_LM-617-11	LM	0.9483	-0.8	20	805970000	78.85	79.7
YPIEHGIITNWDDMEK	ACTA1	Actin, alpha skeletal muscle OS=Homo sapiens OX=9606 GN=ACTA1 PE=1 SV=1	YPIEHGIITNWDDMEK	light	654.308	3	31maio22_LN_FFPE_PRM_PT-3212-14	PT	0.9533	-1.9	24	54880000	78.87	79.84
YPIEHGIITNWDDMEK	ACTA1	Actin, alpha skeletal muscle OS=Homo sapiens OX=9606 GN=ACTA1 PE=1 SV=1	YPIEHGIITNWDDMEK	light	654.308	3	31maio22_LN_FFPE_PRM_LM-1159-10	LM	0.9546	-1.6	16	679530000	79.17	79.86
YPIEHGIITNWDDMEK	ACTA1	Actin, alpha skeletal muscle OS=Homo sapiens OX=9606 GN=ACTA1 PE=1 SV=1	YPIEHGIITNWDDMEK	light	654.308	3	01junho22_LN_FFPE_PRM_PT-617-11	PT	0.9393	-1.3	22	775260000	78.93	79.8
YPIEHGIITNWDDMEK	ACTA1	Actin, alpha skeletal muscle OS=Homo sapiens OX=9606 GN=ACTA1 PE=1 SV=1	YPIEHGIITNWDDMEK	light	654.308	3	01junho22_LN_FFPE_PRM_PT-2753-09	PT	0.9536	-0.9	19	975780000	78.73	79.51
YPIEHGIITNWDDMEK	ACTA1	Actin, alpha skeletal muscle OS=Homo sapiens OX=9606 GN=ACTA1 PE=1 SV=1	YPIEHGIITNWDDMEK	light	654.308	3	01junho22_LN_FFPE_PRM_LM-2008-14	LM	0.9474	-1.9	20	486890000	78.86	79.67
YPIEHGIITNWDDMEK	ACTA1	Actin, alpha skeletal muscle OS=Homo sapiens OX=9606 GN=ACTA1 PE=1 SV=1	YPIEHGIITNWDDMEK	light	654.308	3	01junho22_LN_FFPE_PRM_LM-400-12	LM	0.9536	-1.6	18	41723000	78.89	79.67
YPIEHGIITNWDDMEK	ACTA1	Actin, alpha skeletal muscle OS=Homo sapiens OX=9606 GN=ACTA1 PE=1 SV=1	YPIEHGIITNWDDMEK	light	654.308	3	02junho22_LN_FFPE_PRM_LM-2053	LM	0.9512	-2.1	20	680510000	78.79	79.58
YPIEHGIITNWDDMEK	ACTA1	Actin, alpha skeletal muscle OS=Homo sapiens OX=9606 GN=ACTA1 PE=1 SV=1	YPIEHGIITNWDDMEK	light	654.308	3	02junho22_LN_FFPE_PRM_LM-2753-09	LM	0.9454	-2	20	312020000	78.96	79.77
YPIEHGIITNWDDMEK	ACTA1	Actin, alpha skeletal muscle OS=Homo sapiens OX=9606 GN=ACTA1 PE=1 SV=1	YPIEHGIITNWDDMEK	light	654.308	3	02junho22_LN_FFPE_PRM_PT-4326-07	PT	0.9407	-2.1	22	352120000	78.94	79.87
YPIEHGIITNWDDMEK	ACTA1	Actin, alpha skeletal muscle OS=Homo sapiens OX=9606 GN=ACTA1 PE=1 SV=1	YPIEHGIITNWDDMEK	light	654.308	3	02junho22_LN_FFPE_PRM_PT-799-15	PT	0.9498	-2.5	21	659230000	78.84	79.66
YPIEHGIITNWDDMEK	ACTA1	Actin, alpha skeletal muscle OS=Homo sapiens OX=9606 GN=ACTA1 PE=1 SV=1	YPIEHGIITNWDDMEK	light	654.308	3	03junho22_LN_FFPE_PRM_LM-3208-14	LM	0.9427	-2.5	20	1431400000	78.8	79.59
YPIEHGIITNWDDMEK	ACTA1	Actin, alpha skeletal muscle OS=Homo sapiens OX=9606 GN=ACTA1 PE=1 SV=1	YPIEHGIITNWDDMEK	light	654.308	3	03junho22_LN_FFPE_PRM_PT-400-12	PT	0.9499	-2	22	1059900000	78.79	79.54
YPIEHGIITNWDDMEK	ACTA1	Actin, alpha skeletal muscle OS=Homo sapiens OX=9606 GN=ACTA1 PE=1 SV=1	YPIEHGIITNWDDMEK	light	654.308	3	03junho22_LN_FFPE_PRM_LM-4326-07	LM	0.9442	-2.6	22	544930000	79	79.9
YPIEHGIITNWDDMEK	ACTA1	Actin, alpha skeletal muscle OS=Homo sapiens OX=9606 GN=ACTA1 PE=1 SV=1	YPIEHGIITNWDDMEK	light	654.308	3	03junho22_LN_FFPE_PRM_PT-1159-10	PT	0.6266	-0.8	10	302230	79.1	79.53
YPIEHGIITNWDDMEK	ACTA1	Actin, alpha skeletal muscle OS=Homo sapiens OX=9606 GN=ACTA1 PE=1 SV=1	YPIEHGIITNWDDMEK	light	654.308	3	04junho22_LN_FFPE_PRM_PT-2008-14	PT	0.9313	-3	20	33961000	79.11	79.94
YPIEHGIITNWDDMEK	ACTA1	Actin, alpha skeletal muscle OS=Homo sapiens OX=9606 GN=ACTA1 PE=1 SV=1	YPIEHGIITNWDDMEK	light	654.308	3	04junho22_LN_FFPE_PRM_LM-3212-14	LM	0.937	-3.2	19	579200000	78.9	79.69
YPIEHGIITNWDDMEK	ACTA1	Actin, alpha skeletal muscle OS=Homo sapiens OX=9606 GN=ACTA1 PE=1 SV=1	YPIEHGIITNWDDMEK	light	654.308	3	04junho22_LN_FFPE_PRM_PT-3898-13	PT	0.9607	-3.4	20	849830000	79.23	80.06
YPIEHGIITNWDDMEK	ACTA1	Actin, alpha skeletal muscle OS=Homo sapiens OX=9606 GN=ACTA1 PE=1 SV=1	YPIEHGIITNWDDMEK	light	654.308	3	04junho22_LN_FFPE_PRM_PT-3208-08	PT	0.9403	-3.9	22	923290000	79.07	79.97
YPIEHGIITNWDDMEK	ACTA1	Actin, alpha skeletal muscle OS=Homo sapiens OX=9606 GN=ACTA1 PE=1 SV=1	YPIEHGIITNWDDMEK	light	654.308	3	05junho22_LN_FFPE_PRM_LM-3898-13	LM	0.947	-4.1	23	1021000000	79.05	79.97
YPIEHGIITNWDDMEK	ACTA1	Actin, alpha skeletal muscle OS=Homo sapiens OX=9606 GN=ACTA1 PE=1 SV=1	YPIEHGIITNWDDMEK	light	654.308	3	05junho22_LN_FFPE_PRM_LM-1421-15	LM	0.9619	-3.2	20	482430000	78.88	79.69
DLYANNVMSGGTTMYPGIADR	ACTA1	Actin, alpha skeletal muscle OS=Homo sapiens OX=9606 GN=ACTA1 PE=1 SV=1	DLYANNVMSGGTTMYPGIADR	light	1123.51	2	31maio22_LN_FFPE_PRM_PT-1421-15	PT	0.7138	0	25	9996700	99.31	99.95
DLYANNVMSGGTTMYPGIADR	ACTA1	Actin, alpha skeletal muscle OS=Homo sapiens OX=9606 GN=ACTA1 PE=1 SV=1	DLYANNVMSGGTTMYPGIADR	light	1123.51	2	31maio22_LN_FFPE_PRM_LM-617-11	LM	0.741	-0.2	24	51226000	99.34	99.95
DLYANNVMSGGTTMYPGIADR	ACTA1	Actin, alpha skeletal muscle OS=Homo sapiens OX=9606 GN=ACTA1 PE=1 SV=1	DLYANNVMSGGTTMYPGIADR	light	1123.51	2	31maio22_LN_FFPE_PRM_PT-3212-14	PT	0.7167	-0.7	36	18947000	99.32	100.22
DLYANNVMSGGTTMYPGIADR	ACTA1	Actin, alpha skeletal muscle OS=Homo sapiens OX=9606 GN=ACTA1 PE=1 SV=1	DLYANNVMSGGTTMYPGIADR	light	1123.51	2	31maio22_LN_FFPE_PRM_LM-1159-10	LM	0.7369	-0.6	27	34219000	99.61	100.28
DLYANNVMSGGTTMYPGIADR	ACTA1	Actin, alpha skeletal muscle OS=Homo sapiens OX=9606 GN=ACTA1 PE=1 SV=1	DLYANNVMSGGTTMYPGIADR	light	1123.51	2	01junho22_LN_FFPE_PRM_PT-617-11	PT	0.7224	-0.5	26	45330000	99.4	100.05
DLYANNVMSGGTTMYPGIADR	ACTA1	Actin, alpha skeletal muscle OS=Homo sapiens OX=9606 GN=ACTA1 PE=1 SV=1	DLYANNVMSGGTTMYPGIADR	light	1123.51	2	01junho22_LN_FFPE_PRM_PT-2753-09	PT	0.7324	0.2	31	20813000	99.29	100.05
DLYANNVMSGGTTMYPGIADR	ACTA1	Actin, alpha skeletal muscle OS=Homo sapiens OX=9606 GN=ACTA1 PE=1 SV=1	DLYANNVMSGGTTMYPGIADR	light	1123.51	2	01junho22_LN_FFPE_PRM_LM-2008-14	LM	0.7288	-0.8	30	22904000	99.36	100.1
DLYANNVMSGGTTMYPGIADR	ACTA1	Actin, alpha skeletal muscle OS=Homo sapiens OX=9606 GN=ACTA1 PE=1 SV=1	DLYANNVMSGGTTMYPGIADR	light	1123.51	2	01junho22_LN_FFPE_PRM_LM-400-12	LM	0.7205	-0.6	18	27187000	99.52	99.97
DLYANNVMSGGTTMYPGIADR	ACTA1	Actin, alpha skeletal muscle OS=Homo sapiens OX=9606 GN=ACTA1 PE=1 SV=1	DLYANNVMSGGTTMYPGIADR	light	1123.51	2	02junho22_LN_FFPE_PRM_LM-2053	LM	0.7359	-1	18	13078000	99.55	99.99
DLYANNVMSGGTTMYPGIADR	ACTA1	Actin, alpha skeletal muscle OS=Homo sapiens OX=9606 GN=ACTA1 PE=1 SV=1	DLYANNVMSGGTTMYPGIADR	light	1123.51	2	02junho22_LN_FFPE_PRM_LM-2753-09	LM	0.7203	-1	16	22534000	99.66	100.07
DLYANNVMSGGTTMYPGIADR	ACTA1	Actin, alpha skeletal muscle OS=Homo sapiens OX=9606 GN=ACTA1 PE=1 SV=1	DLYANNVMSGGTTMYPGIADR	light	1123.51	2	02junho22_LN_FFPE_PRM_PT-4326-07	PT	0.7227	-1.1	17	23482000	99.66	100.09
DLYANNVMSGGTTMYPGIADR	ACTA1	Actin, alpha skeletal muscle OS=Homo sapiens OX=9606 GN=ACTA1 PE=1 SV=1	DLYANNVMSGGTTMYPGIADR	light	1123.51	2	02junho22_LN_FFPE_PRM_PT-799-15	PT	0.721	-1.6	19	21938000	99.7	100.14
DLYANNVMSGGTTMYPGIADR	ACTA1	Actin, alpha skeletal muscle OS=Homo sapiens OX=9606 GN=ACTA1 PE=1 SV=1	DLYANNVMSGGTTMYPGIADR	light	1123.51	2	03junho22_LN_FFPE_PRM_LM-3208-14	LM	0.721	-1.3	19	28187000	99.77	100.23
DLYANNVMSGGTTMYPGIADR	ACTA1	Actin, alpha skeletal muscle OS=Homo sapiens OX=9606 GN=ACTA1 PE=1 SV=1	DLYANNVMSGGTTMYPGIADR	light	1123.51	2	03junho22_LN_FFPE_PRM_PT-400-12	PT	0.7532	-0.9	29	45404000	99.72	100.43
DLYANNVMSGGTTMYPGIADR	ACTA1	Actin, alpha skeletal muscle OS=Homo sapiens OX=9606 GN=ACTA1 PE=1 SV=1	DLYANNVMSGGTTMYPGIADR	light	1123.51	2	03junho22_LN_FFPE_PRM_LM-4326-07	LM	0.7216	-1.5	29	38084000	99.7	100.41
DLYANNVMSGGTTMYPGIADR	ACTA1	Actin, alpha skeletal muscle OS=Homo sapiens OX=9606 GN=ACTA1 PE=1 SV=1	DLYANNVMSGGTTMYPGIADR	light	1123.51	2	03junho22_LN_FFPE_PRM_PT-1159-10	PT	0.3373	-6.3	27	59063	100.04	100.65
DLYANNVMSGGTTMYPGIADR	ACTA1	Actin, alpha skeletal muscle OS=Homo sapiens OX=9606 GN=ACTA1 PE=1 SV=1	DLYANNVMSGGTTMYPGIADR	light	1123.51	2	04junho22_LN_FFPE_PRM_PT-2008-14	PT	0.7308	-2.2	25	39188000	99.96	100.59
DLYANNVMSGGTTMYPGIADR	ACTA1	Actin, alpha skeletal muscle OS=Homo sapiens OX=9606 GN=ACTA1 PE=1 SV=1	DLYANNVMSGGTTMYPGIADR	light	1123.51	2	04junho22_LN_FFPE_PRM_LM-3212-14	LM	0.7154	-2	26	12032000	99.88	100.52
DLYANNVMSGGTTMYPGIADR	ACTA1	Actin, alpha skeletal muscle OS=Homo sapiens OX=9606 GN=ACTA1 PE=1 SV=1	DLYANNVMSGGTTMYPGIADR	light	1123.51	2	04junho22_LN_FFPE_PRM_PT-3898-13	PT	0.7182	-2.1	29	10300000	100.02	100.77
DLYANNVMSGGTTMYPGIADR	ACTA1	Actin, alpha skeletal muscle OS=Homo sapiens OX=9606 GN=ACTA1 PE=1 SV=1	DLYANNVMSGGTTMYPGIADR	light	1123.51	2	04junho22_LN_FFPE_PRM_PT-3208-08	PT	0.7332	-3.5	26	20353000	100.08	100.74
DLYANNVMSGGTTMYPGIADR	ACTA1	Actin, alpha skeletal muscle OS=Homo sapiens OX=9606 GN=ACTA1 PE=1 SV=1	DLYANNVMSGGTTMYPGIADR	light	1123.51	2	05junho22_LN_FFPE_PRM_LM-3898-13	LM	0.7311	-2.7	34	15056000	100	100.81
DLYANNVMSGGTTMYPGIADR	ACTA1	Actin, alpha skeletal muscle OS=Homo sapiens OX=9606 GN=ACTA1 PE=1 SV=1	DLYANNVMSGGTTMYPGIADR	light	1123.51	2	05junho22_LN_FFPE_PRM_LM-1421-15	LM	0.7309	-2	28	11251000	99.91	100.6
LVSIGAEEIVDGNVK	ACTN2	Alpha-actinin-2 OS=Homo sapiens OX=9606 GN=ACTN2 PE=1 SV=1	LVSIGAEEIVDGNVK	light	771.922	2	31maio22_LN_FFPE_PRM_PT-1421-15	PT	0.9523	-1.2	27	14350000	80.2	81.32
LVSIGAEEIVDGNVK	ACTN2	Alpha-actinin-2 OS=Homo sapiens OX=9606 GN=ACTN2 PE=1 SV=1	LVSIGAEEIVDGNVK	light	771.922	2	31maio22_LN_FFPE_PRM_LM-617-11	LM	0.9311	-1.5	28	18633000	80.16	81.29
LVSIGAEEIVDGNVK	ACTN2	Alpha-actinin-2 OS=Homo sapiens OX=9606 GN=ACTN2 PE=1 SV=1	LVSIGAEEIVDGNVK	light	771.922	2	31maio22_LN_FFPE_PRM_PT-3212-14	PT	0.9118	-2.9	17	3360200	80.27	80.95
LVSIGAEEIVDGNVK	ACTN2	Alpha-actinin-2 OS=Homo sapiens OX=9606 GN=ACTN2 PE=1 SV=1	LVSIGAEEIVDGNVK	light	771.922	2	31maio22_LN_FFPE_PRM_LM-1159-10	LM	0.9372	-2.2	33	21521000	80.39	81.71
LVSIGAEEIVDGNVK	ACTN2	Alpha-actinin-2 OS=Homo sapiens OX=9606 GN=ACTN2 PE=1 SV=1	LVSIGAEEIVDGNVK	light	771.922	2	01junho22_LN_FFPE_PRM_PT-617-11	PT	0.9388	-1.8	30	22353000	80.24	81.45
LVSIGAEEIVDGNVK	ACTN2	Alpha-actinin-2 OS=Homo sapiens OX=9606 GN=ACTN2 PE=1 SV=1	LVSIGAEEIVDGNVK	light	771.922	2	01junho22_LN_FFPE_PRM_PT-2753-09	PT	0.9453	-1.5	43	62549000	80.16	81.62
LVSIGAEEIVDGNVK	ACTN2	Alpha-actinin-2 OS=Homo sapiens OX=9606 GN=ACTN2 PE=1 SV=1	LVSIGAEEIVDGNVK	light	771.922	2	01junho22_LN_FFPE_PRM_LM-2008-14	LM	0.9502	-2.5	23	10019000	80.19	81.11
LVSIGAEEIVDGNVK	ACTN2	Alpha-actinin-2 OS=Homo sapiens OX=9606 GN=ACTN2 PE=1 SV=1	LVSIGAEEIVDGNVK	light	771.922	2	01junho22_LN_FFPE_PRM_LM-400-12	LM	0.8411	4.8	19	4125600	80.2	80.95
LVSIGAEEIVDGNVK	ACTN2	Alpha-actinin-2 OS=Homo sapiens OX=9606 GN=ACTN2 PE=1 SV=1	LVSIGAEEIVDGNVK	light	771.922	2	02junho22_LN_FFPE_PRM_LM-2053	LM	0.9505	-2.5	43	22271000	80.06	81.7
LVSIGAEEIVDGNVK	ACTN2	Alpha-actinin-2 OS=Homo sapiens OX=9606 GN=ACTN2 PE=1 SV=1	LVSIGAEEIVDGNVK	light	771.922	2	02junho22_LN_FFPE_PRM_LM-2753-09	LM	0.9623	-2.6	22	6996300	80.14	81.03
LVSIGAEEIVDGNVK	ACTN2	Alpha-actinin-2 OS=Homo sapiens OX=9606 GN=ACTN2 PE=1 SV=1	LVSIGAEEIVDGNVK	light	771.922	2	02junho22_LN_FFPE_PRM_PT-4326-07	PT	0.9367	-2.9	25	13501000	80.23	81.3
LVSIGAEEIVDGNVK	ACTN2	Alpha-actinin-2 OS=Homo sapiens OX=9606 GN=ACTN2 PE=1 SV=1	LVSIGAEEIVDGNVK	light	771.922	2	02junho22_LN_FFPE_PRM_PT-799-15	PT	0.9346	-3.2	33	38938000	80.25	81.57
LVSIGAEEIVDGNVK	ACTN2	Alpha-actinin-2 OS=Homo sapiens OX=9606 GN=ACTN2 PE=1 SV=1	LVSIGAEEIVDGNVK	light	771.922	2	03junho22_LN_FFPE_PRM_LM-3208-14	LM	0.9446	-3	37	30216000	80.16	81.5
LVSIGAEEIVDGNVK	ACTN2	Alpha-actinin-2 OS=Homo sapiens OX=9606 GN=ACTN2 PE=1 SV=1	LVSIGAEEIVDGNVK	light	771.922	2	03junho22_LN_FFPE_PRM_PT-400-12	PT	0.9291	-2.9	19	5116600	80.37	81.03
LVSIGAEEIVDGNVK	ACTN2	Alpha-actinin-2 OS=Homo sapiens OX=9606 GN=ACTN2 PE=1 SV=1	LVSIGAEEIVDGNVK	light	771.922	2	03junho22_LN_FFPE_PRM_LM-4326-07	LM	0.9424	-2.6	36	20097000	80.12	81.62
LVSIGAEEIVDGNVK	ACTN2	Alpha-actinin-2 OS=Homo sapiens OX=9606 GN=ACTN2 PE=1 SV=1	LVSIGAEEIVDGNVK	light	771.922	2	03junho22_LN_FFPE_PRM_PT-1159-10	PT	0.9568	-2	27	7736900	80.17	81.38
LVSIGAEEIVDGNVK	ACTN2	Alpha-actinin-2 OS=Homo sapiens OX=9606 GN=ACTN2 PE=1 SV=1	LVSIGAEEIVDGNVK	light	771.922	2	04junho22_LN_FFPE_PRM_PT-2008-14	PT	0.9567	-4.2	22	4820400	80.28	81.23
LVSIGAEEIVDGNVK	ACTN2	Alpha-actinin-2 OS=Homo sapiens OX=9606 GN=ACTN2 PE=1 SV=1	LVSIGAEEIVDGNVK	light	771.922	2	04junho22_LN_FFPE_PRM_LM-3212-14	LM	0.8696	1.7	23	4051400	80.39	81.26
LVSIGAEEIVDGNVK	ACTN2	Alpha-actinin-2 OS=Homo sapiens OX=9606 GN=ACTN2 PE=1 SV=1	LVSIGAEEIVDGNVK	light	771.922	2	04junho22_LN_FFPE_PRM_PT-3898-13	PT	0.923	-4.1	20	19667000	80.52	81.35
LVSIGAEEIVDGNVK	ACTN2	Alpha-actinin-2 OS=Homo sapiens OX=9606 GN=ACTN2 PE=1 SV=1	LVSIGAEEIVDGNVK	light	771.922	2	04junho22_LN_FFPE_PRM_PT-3208-08	PT	0.9358	-4.4	23	24239000	80.51	81.45
LVSIGAEEIVDGNVK	ACTN2	Alpha-actinin-2 OS=Homo sapiens OX=9606 GN=ACTN2 PE=1 SV=1	LVSIGAEEIVDGNVK	light	771.922	2	05junho22_LN_FFPE_PRM_LM-3898-13	LM	0.9439	-4.7	38	31141000	80.43	81.91
LVSIGAEEIVDGNVK	ACTN2	Alpha-actinin-2 OS=Homo sapiens OX=9606 GN=ACTN2 PE=1 SV=1	LVSIGAEEIVDGNVK	light	771.922	2	05junho22_LN_FFPE_PRM_LM-1421-15	LM	0.9347	-4.1	34	21277000	80.12	81.43
TIPWLENR	ACTN2	Alpha-actinin-2 OS=Homo sapiens OX=9606 GN=ACTN2 PE=1 SV=1	TIPWLENR	light	514.78	2	31maio22_LN_FFPE_PRM_PT-1421-15	PT	0.9472	-0.9	34	130630000	76.36	77.68
TIPWLENR	ACTN2	Alpha-actinin-2 OS=Homo sapiens OX=9606 GN=ACTN2 PE=1 SV=1	TIPWLENR	light	514.78	2	31maio22_LN_FFPE_PRM_LM-617-11	LM	0.9534	-0.3	41	113510000	76.38	78.07
TIPWLENR	ACTN2	Alpha-actinin-2 OS=Homo sapiens OX=9606 GN=ACTN2 PE=1 SV=1	TIPWLENR	light	514.78	2	31maio22_LN_FFPE_PRM_PT-3212-14	PT	0.6104	-0.3	13	3083600	76.5	76.96
TIPWLENR	ACTN2	Alpha-actinin-2 OS=Homo sapiens OX=9606 GN=ACTN2 PE=1 SV=1	TIPWLENR	light	514.78	2	31maio22_LN_FFPE_PRM_LM-1159-10	LM	0.9457	-1	37	142130000	76.6	78.04
TIPWLENR	ACTN2	Alpha-actinin-2 OS=Homo sapiens OX=9606 GN=ACTN2 PE=1 SV=1	TIPWLENR	light	514.78	2	01junho22_LN_FFPE_PRM_PT-617-11	PT	0.9533	-0.8	42	224760000	76.34	77.96
TIPWLENR	ACTN2	Alpha-actinin-2 OS=Homo sapiens OX=9606 GN=ACTN2 PE=1 SV=1	TIPWLENR	light	514.78	2	01junho22_LN_FFPE_PRM_PT-2753-09	PT	0.9494	-0.8	40	272480000	76.11	77.5
TIPWLENR	ACTN2	Alpha-actinin-2 OS=Homo sapiens OX=9606 GN=ACTN2 PE=1 SV=1	TIPWLENR	light	514.78	2	01junho22_LN_FFPE_PRM_LM-2008-14	LM	0.9522	-0.7	41	88679000	76.28	77.84
TIPWLENR	ACTN2	Alpha-actinin-2 OS=Homo sapiens OX=9606 GN=ACTN2 PE=1 SV=1	TIPWLENR	light	514.78	2	01junho22_LN_FFPE_PRM_LM-400-12	LM	0.6648	1.6	11	1217600	76.49	76.93
TIPWLENR	ACTN2	Alpha-actinin-2 OS=Homo sapiens OX=9606 GN=ACTN2 PE=1 SV=1	TIPWLENR	light	514.78	2	02junho22_LN_FFPE_PRM_LM-2053	LM	0.9518	-1.4	36	132320000	76.09	77.44
TIPWLENR	ACTN2	Alpha-actinin-2 OS=Homo sapiens OX=9606 GN=ACTN2 PE=1 SV=1	TIPWLENR	light	514.78	2	02junho22_LN_FFPE_PRM_LM-2753-09	LM	0.954	-1.4	43	50721000	76.28	77.94
TIPWLENR	ACTN2	Alpha-actinin-2 OS=Homo sapiens OX=9606 GN=ACTN2 PE=1 SV=1	TIPWLENR	light	514.78	2	02junho22_LN_FFPE_PRM_PT-4326-07	PT	0.9544	-1.9	43	153670000	76.34	78.07
TIPWLENR	ACTN2	Alpha-actinin-2 OS=Homo sapiens OX=9606 GN=ACTN2 PE=1 SV=1	TIPWLENR	light	514.78	2	02junho22_LN_FFPE_PRM_PT-799-15	PT	0.946	-1.9	44	193950000	76.22	77.91
TIPWLENR	ACTN2	Alpha-actinin-2 OS=Homo sapiens OX=9606 GN=ACTN2 PE=1 SV=1	TIPWLENR	light	514.78	2	03junho22_LN_FFPE_PRM_LM-3208-14	LM	0.94	-1.3	51	244720000	76.13	77.94
TIPWLENR	ACTN2	Alpha-actinin-2 OS=Homo sapiens OX=9606 GN=ACTN2 PE=1 SV=1	TIPWLENR	light	514.78	2	03junho22_LN_FFPE_PRM_PT-400-12	PT	0.9327	-1.3	31	57838000	76.13	77.2
TIPWLENR	ACTN2	Alpha-actinin-2 OS=Homo sapiens OX=9606 GN=ACTN2 PE=1 SV=1	TIPWLENR	light	514.78	2	03junho22_LN_FFPE_PRM_LM-4326-07	LM	0.9517	-2.4	46	191070000	76.27	78.08
TIPWLENR	ACTN2	Alpha-actinin-2 OS=Homo sapiens OX=9606 GN=ACTN2 PE=1 SV=1	TIPWLENR	light	514.78	2	03junho22_LN_FFPE_PRM_PT-1159-10	PT	0.837	-1.6	15	549690	76.54	77.09
TIPWLENR	ACTN2	Alpha-actinin-2 OS=Homo sapiens OX=9606 GN=ACTN2 PE=1 SV=1	TIPWLENR	light	514.78	2	04junho22_LN_FFPE_PRM_PT-2008-14	PT	0.9195	-2.1	21	5424500	76.5	77.3
TIPWLENR	ACTN2	Alpha-actinin-2 OS=Homo sapiens OX=9606 GN=ACTN2 PE=1 SV=1	TIPWLENR	light	514.78	2	04junho22_LN_FFPE_PRM_LM-3212-14	LM	0.8032	-1.9	28	25682000	76.21	77.16
TIPWLENR	ACTN2	Alpha-actinin-2 OS=Homo sapiens OX=9606 GN=ACTN2 PE=1 SV=1	TIPWLENR	light	514.78	2	04junho22_LN_FFPE_PRM_PT-3898-13	PT	0.9497	-3.2	38	243080000	76.38	77.93
TIPWLENR	ACTN2	Alpha-actinin-2 OS=Homo sapiens OX=9606 GN=ACTN2 PE=1 SV=1	TIPWLENR	light	514.78	2	04junho22_LN_FFPE_PRM_PT-3208-08	PT	0.9313	-3.8	43	228700000	76.33	78.05
TIPWLENR	ACTN2	Alpha-actinin-2 OS=Homo sapiens OX=9606 GN=ACTN2 PE=1 SV=1	TIPWLENR	light	514.78	2	05junho22_LN_FFPE_PRM_LM-3898-13	LM	0.9444	-4	38	216680000	76.33	77.74
TIPWLENR	ACTN2	Alpha-actinin-2 OS=Homo sapiens OX=9606 GN=ACTN2 PE=1 SV=1	TIPWLENR	light	514.78	2	05junho22_LN_FFPE_PRM_LM-1421-15	LM	0.934	-2.6	49	149620000	76.16	78
NTGVISVVTTGLDR	CDH1	Cadherin-1 OS=Homo sapiens OX=9606 GN=CDH1 PE=1 SV=3	NTGVISVVTTGLDR	light	716.394	2	31maio22_LN_FFPE_PRM_PT-1421-15	PT	0.9818	-0.5	17	64878000	81.05	81.72
NTGVISVVTTGLDR	CDH1	Cadherin-1 OS=Homo sapiens OX=9606 GN=CDH1 PE=1 SV=3	NTGVISVVTTGLDR	light	716.394	2	31maio22_LN_FFPE_PRM_LM-617-11	LM	0.9822	-0.4	19	68577000	81.01	81.72
NTGVISVVTTGLDR	CDH1	Cadherin-1 OS=Homo sapiens OX=9606 GN=CDH1 PE=1 SV=3	NTGVISVVTTGLDR	light	716.394	2	31maio22_LN_FFPE_PRM_PT-3212-14	PT	0.9817	-1.2	16	43213000	81.09	81.7
NTGVISVVTTGLDR	CDH1	Cadherin-1 OS=Homo sapiens OX=9606 GN=CDH1 PE=1 SV=3	NTGVISVVTTGLDR	light	716.394	2	31maio22_LN_FFPE_PRM_LM-1159-10	LM	0.9804	-0.9	17	31573000	81.19	81.87
NTGVISVVTTGLDR	CDH1	Cadherin-1 OS=Homo sapiens OX=9606 GN=CDH1 PE=1 SV=3	NTGVISVVTTGLDR	light	716.394	2	01junho22_LN_FFPE_PRM_PT-617-11	PT	0.9784	-0.6	17	33619000	81.05	81.7
NTGVISVVTTGLDR	CDH1	Cadherin-1 OS=Homo sapiens OX=9606 GN=CDH1 PE=1 SV=3	NTGVISVVTTGLDR	light	716.394	2	01junho22_LN_FFPE_PRM_PT-2753-09	PT	0.9747	-0.5	23	32182000	80.94	81.69
NTGVISVVTTGLDR	CDH1	Cadherin-1 OS=Homo sapiens OX=9606 GN=CDH1 PE=1 SV=3	NTGVISVVTTGLDR	light	716.394	2	01junho22_LN_FFPE_PRM_LM-2008-14	LM	0.9874	-1.1	16	63818000	80.98	81.63
NTGVISVVTTGLDR	CDH1	Cadherin-1 OS=Homo sapiens OX=9606 GN=CDH1 PE=1 SV=3	NTGVISVVTTGLDR	light	716.394	2	01junho22_LN_FFPE_PRM_LM-400-12	LM	0.984	-1.2	17	62652000	80.98	81.63
NTGVISVVTTGLDR	CDH1	Cadherin-1 OS=Homo sapiens OX=9606 GN=CDH1 PE=1 SV=3	NTGVISVVTTGLDR	light	716.394	2	02junho22_LN_FFPE_PRM_LM-2053	LM	0.9788	-1.3	20	83069000	80.96	81.72
NTGVISVVTTGLDR	CDH1	Cadherin-1 OS=Homo sapiens OX=9606 GN=CDH1 PE=1 SV=3	NTGVISVVTTGLDR	light	716.394	2	02junho22_LN_FFPE_PRM_LM-2753-09	LM	0.9812	-1.6	19	44827000	81.09	81.85
NTGVISVVTTGLDR	CDH1	Cadherin-1 OS=Homo sapiens OX=9606 GN=CDH1 PE=1 SV=3	NTGVISVVTTGLDR	light	716.394	2	02junho22_LN_FFPE_PRM_PT-4326-07	PT	0.9813	-1.4	18	38352000	81.08	81.83
NTGVISVVTTGLDR	CDH1	Cadherin-1 OS=Homo sapiens OX=9606 GN=CDH1 PE=1 SV=3	NTGVISVVTTGLDR	light	716.394	2	02junho22_LN_FFPE_PRM_PT-799-15	PT	0.9816	-1.8	21	49907000	81.03	81.79
NTGVISVVTTGLDR	CDH1	Cadherin-1 OS=Homo sapiens OX=9606 GN=CDH1 PE=1 SV=3	NTGVISVVTTGLDR	light	716.394	2	03junho22_LN_FFPE_PRM_LM-3208-14	LM	0.9823	-1.9	22	60336000	80.95	81.68
NTGVISVVTTGLDR	CDH1	Cadherin-1 OS=Homo sapiens OX=9606 GN=CDH1 PE=1 SV=3	NTGVISVVTTGLDR	light	716.394	2	03junho22_LN_FFPE_PRM_PT-400-12	PT	0.9827	-1.5	21	89923000	80.99	81.67
NTGVISVVTTGLDR	CDH1	Cadherin-1 OS=Homo sapiens OX=9606 GN=CDH1 PE=1 SV=3	NTGVISVVTTGLDR	light	716.394	2	03junho22_LN_FFPE_PRM_LM-4326-07	LM	0.9856	-2.4	18	72380000	81.06	81.76
NTGVISVVTTGLDR	CDH1	Cadherin-1 OS=Homo sapiens OX=9606 GN=CDH1 PE=1 SV=3	NTGVISVVTTGLDR	light	716.394	2	03junho22_LN_FFPE_PRM_PT-1159-10	PT	0.9718	-2.1	19	5715200	81.01	81.84
NTGVISVVTTGLDR	CDH1	Cadherin-1 OS=Homo sapiens OX=9606 GN=CDH1 PE=1 SV=3	NTGVISVVTTGLDR	light	716.394	2	04junho22_LN_FFPE_PRM_PT-2008-14	PT	0.993	-2.8	19	27535000	81.13	81.92
NTGVISVVTTGLDR	CDH1	Cadherin-1 OS=Homo sapiens OX=9606 GN=CDH1 PE=1 SV=3	NTGVISVVTTGLDR	light	716.394	2	04junho22_LN_FFPE_PRM_LM-3212-14	LM	0.9805	-2.5	18	51503000	81.03	81.66
NTGVISVVTTGLDR	CDH1	Cadherin-1 OS=Homo sapiens OX=9606 GN=CDH1 PE=1 SV=3	NTGVISVVTTGLDR	light	716.394	2	04junho22_LN_FFPE_PRM_PT-3898-13	PT	0.98	-2.8	19	10159000	81.24	81.96
NTGVISVVTTGLDR	CDH1	Cadherin-1 OS=Homo sapiens OX=9606 GN=CDH1 PE=1 SV=3	NTGVISVVTTGLDR	light	716.394	2	04junho22_LN_FFPE_PRM_PT-3208-08	PT	0.965	-3.2	23	15792000	81.04	81.92
NTGVISVVTTGLDR	CDH1	Cadherin-1 OS=Homo sapiens OX=9606 GN=CDH1 PE=1 SV=3	NTGVISVVTTGLDR	light	716.394	2	05junho22_LN_FFPE_PRM_LM-3898-13	LM	0.9799	-3.9	24	57219000	81.18	82
NTGVISVVTTGLDR	CDH1	Cadherin-1 OS=Homo sapiens OX=9606 GN=CDH1 PE=1 SV=3	NTGVISVVTTGLDR	light	716.394	2	05junho22_LN_FFPE_PRM_LM-1421-15	LM	0.9856	-2.9	19	104970000	81.05	81.8
GQVPENEANVVITTLK	CDH1	Cadherin-1 OS=Homo sapiens OX=9606 GN=CDH1 PE=1 SV=3	GQVPENEANVVITTLK	light	856.465	2	31maio22_LN_FFPE_PRM_PT-1421-15	PT	0.8066	-1.1	25	25243000	79.89	80.94
GQVPENEANVVITTLK	CDH1	Cadherin-1 OS=Homo sapiens OX=9606 GN=CDH1 PE=1 SV=3	GQVPENEANVVITTLK	light	856.465	2	31maio22_LN_FFPE_PRM_LM-617-11	LM	0.8066	-1.3	28	17367000	79.98	81.12
GQVPENEANVVITTLK	CDH1	Cadherin-1 OS=Homo sapiens OX=9606 GN=CDH1 PE=1 SV=3	GQVPENEANVVITTLK	light	856.465	2	31maio22_LN_FFPE_PRM_PT-3212-14	PT	0.8422	-0.9	27	7433100	79.92	81
GQVPENEANVVITTLK	CDH1	Cadherin-1 OS=Homo sapiens OX=9606 GN=CDH1 PE=1 SV=3	GQVPENEANVVITTLK	light	856.465	2	31maio22_LN_FFPE_PRM_LM-1159-10	LM	0.8187	-1.9	22	9250200	80.04	80.94
GQVPENEANVVITTLK	CDH1	Cadherin-1 OS=Homo sapiens OX=9606 GN=CDH1 PE=1 SV=3	GQVPENEANVVITTLK	light	856.465	2	01junho22_LN_FFPE_PRM_PT-617-11	PT	0.8174	-1.7	16	8436900	80.19	80.84
GQVPENEANVVITTLK	CDH1	Cadherin-1 OS=Homo sapiens OX=9606 GN=CDH1 PE=1 SV=3	GQVPENEANVVITTLK	light	856.465	2	01junho22_LN_FFPE_PRM_PT-2753-09	PT	0.8134	-1.9	26	18137000	79.84	80.78
GQVPENEANVVITTLK	CDH1	Cadherin-1 OS=Homo sapiens OX=9606 GN=CDH1 PE=1 SV=3	GQVPENEANVVITTLK	light	856.465	2	01junho22_LN_FFPE_PRM_LM-2008-14	LM	0.8104	-1.8	22	15166000	80.03	80.91
GQVPENEANVVITTLK	CDH1	Cadherin-1 OS=Homo sapiens OX=9606 GN=CDH1 PE=1 SV=3	GQVPENEANVVITTLK	light	856.465	2	01junho22_LN_FFPE_PRM_LM-400-12	LM	0.805	-0.8	26	18984000	79.81	80.87
GQVPENEANVVITTLK	CDH1	Cadherin-1 OS=Homo sapiens OX=9606 GN=CDH1 PE=1 SV=3	GQVPENEANVVITTLK	light	856.465	2	02junho22_LN_FFPE_PRM_LM-2053	LM	0.8004	-2.1	21	34764000	80.05	80.88
GQVPENEANVVITTLK	CDH1	Cadherin-1 OS=Homo sapiens OX=9606 GN=CDH1 PE=1 SV=3	GQVPENEANVVITTLK	light	856.465	2	02junho22_LN_FFPE_PRM_LM-2753-09	LM	0.8094	-2.6	21	13362000	80.07	80.93
GQVPENEANVVITTLK	CDH1	Cadherin-1 OS=Homo sapiens OX=9606 GN=CDH1 PE=1 SV=3	GQVPENEANVVITTLK	light	856.465	2	02junho22_LN_FFPE_PRM_PT-4326-07	PT	0.8045	-2.9	24	9595900	80.18	81.25
GQVPENEANVVITTLK	CDH1	Cadherin-1 OS=Homo sapiens OX=9606 GN=CDH1 PE=1 SV=3	GQVPENEANVVITTLK	light	856.465	2	02junho22_LN_FFPE_PRM_PT-799-15	PT	0.8027	-1.6	18	18668000	80.14	80.87
GQVPENEANVVITTLK	CDH1	Cadherin-1 OS=Homo sapiens OX=9606 GN=CDH1 PE=1 SV=3	GQVPENEANVVITTLK	light	856.465	2	03junho22_LN_FFPE_PRM_LM-3208-14	LM	0.8103	-2.6	28	22689000	79.78	80.87
GQVPENEANVVITTLK	CDH1	Cadherin-1 OS=Homo sapiens OX=9606 GN=CDH1 PE=1 SV=3	GQVPENEANVVITTLK	light	856.465	2	03junho22_LN_FFPE_PRM_PT-400-12	PT	0.8063	-0.8	20	25984000	79.95	80.75
GQVPENEANVVITTLK	CDH1	Cadherin-1 OS=Homo sapiens OX=9606 GN=CDH1 PE=1 SV=3	GQVPENEANVVITTLK	light	856.465	2	03junho22_LN_FFPE_PRM_LM-4326-07	LM	0.8118	-3.2	18	13539000	80.26	80.99
GQVPENEANVVITTLK	CDH1	Cadherin-1 OS=Homo sapiens OX=9606 GN=CDH1 PE=1 SV=3	GQVPENEANVVITTLK	light	856.465	2	03junho22_LN_FFPE_PRM_PT-1159-10	PT	0.7043	-7	14	608090	80.13	80.77
GQVPENEANVVITTLK	CDH1	Cadherin-1 OS=Homo sapiens OX=9606 GN=CDH1 PE=1 SV=3	GQVPENEANVVITTLK	light	856.465	2	04junho22_LN_FFPE_PRM_PT-2008-14	PT	0.8553	-4.1	25	3933400	80.1	81.2
GQVPENEANVVITTLK	CDH1	Cadherin-1 OS=Homo sapiens OX=9606 GN=CDH1 PE=1 SV=3	GQVPENEANVVITTLK	light	856.465	2	04junho22_LN_FFPE_PRM_LM-3212-14	LM	0.8134	-2.1	28	16496000	79.96	81.08
GQVPENEANVVITTLK	CDH1	Cadherin-1 OS=Homo sapiens OX=9606 GN=CDH1 PE=1 SV=3	GQVPENEANVVITTLK	light	856.465	2	04junho22_LN_FFPE_PRM_PT-3898-13	PT	0.8076	-4.5	15	4319200	80.46	81.12
GQVPENEANVVITTLK	CDH1	Cadherin-1 OS=Homo sapiens OX=9606 GN=CDH1 PE=1 SV=3	GQVPENEANVVITTLK	light	856.465	2	04junho22_LN_FFPE_PRM_PT-3208-08	PT	0.8329	-3.4	15	4353200	80.48	81.1
GQVPENEANVVITTLK	CDH1	Cadherin-1 OS=Homo sapiens OX=9606 GN=CDH1 PE=1 SV=3	GQVPENEANVVITTLK	light	856.465	2	05junho22_LN_FFPE_PRM_LM-3898-13	LM	0.8075	-4.2	22	16735000	80.33	81.25
GQVPENEANVVITTLK	CDH1	Cadherin-1 OS=Homo sapiens OX=9606 GN=CDH1 PE=1 SV=3	GQVPENEANVVITTLK	light	856.465	2	05junho22_LN_FFPE_PRM_LM-1421-15	LM	0.8109	-3.2	25	34161000	79.99	80.97
DTANWLEINPDTGAISTR	CDH1	Cadherin-1 OS=Homo sapiens OX=9606 GN=CDH1 PE=1 SV=3	DTANWLEINPDTGAISTR	light	987.482	2	31maio22_LN_FFPE_PRM_PT-1421-15	PT	0.9658	-0.4	30	17110000	96.72	97.58
DTANWLEINPDTGAISTR	CDH1	Cadherin-1 OS=Homo sapiens OX=9606 GN=CDH1 PE=1 SV=3	DTANWLEINPDTGAISTR	light	987.482	2	31maio22_LN_FFPE_PRM_LM-617-11	LM	0.9625	-0.2	28	12853000	96.71	97.52
DTANWLEINPDTGAISTR	CDH1	Cadherin-1 OS=Homo sapiens OX=9606 GN=CDH1 PE=1 SV=3	DTANWLEINPDTGAISTR	light	987.482	2	31maio22_LN_FFPE_PRM_PT-3212-14	PT	0.7726	-1.6	20	895640	96.88	97.47
DTANWLEINPDTGAISTR	CDH1	Cadherin-1 OS=Homo sapiens OX=9606 GN=CDH1 PE=1 SV=3	DTANWLEINPDTGAISTR	light	987.482	2	31maio22_LN_FFPE_PRM_LM-1159-10	LM	0.9572	-0.9	25	11752000	97.12	97.86
DTANWLEINPDTGAISTR	CDH1	Cadherin-1 OS=Homo sapiens OX=9606 GN=CDH1 PE=1 SV=3	DTANWLEINPDTGAISTR	light	987.482	2	01junho22_LN_FFPE_PRM_PT-617-11	PT	0.9503	-0.8	23	7748200	96.95	97.64
DTANWLEINPDTGAISTR	CDH1	Cadherin-1 OS=Homo sapiens OX=9606 GN=CDH1 PE=1 SV=3	DTANWLEINPDTGAISTR	light	987.482	2	01junho22_LN_FFPE_PRM_PT-2753-09	PT	0.9459	-0.9	19	6610600	96.99	97.52
DTANWLEINPDTGAISTR	CDH1	Cadherin-1 OS=Homo sapiens OX=9606 GN=CDH1 PE=1 SV=3	DTANWLEINPDTGAISTR	light	987.482	2	01junho22_LN_FFPE_PRM_LM-2008-14	LM	0.9675	-1.5	28	17157000	96.89	97.68
DTANWLEINPDTGAISTR	CDH1	Cadherin-1 OS=Homo sapiens OX=9606 GN=CDH1 PE=1 SV=3	DTANWLEINPDTGAISTR	light	987.482	2	01junho22_LN_FFPE_PRM_LM-400-12	LM	0.8488	0	19	1105100	96.97	97.53
DTANWLEINPDTGAISTR	CDH1	Cadherin-1 OS=Homo sapiens OX=9606 GN=CDH1 PE=1 SV=3	DTANWLEINPDTGAISTR	light	987.482	2	02junho22_LN_FFPE_PRM_LM-2053	LM	0.9682	-1.8	26	32239000	96.96	97.7
DTANWLEINPDTGAISTR	CDH1	Cadherin-1 OS=Homo sapiens OX=9606 GN=CDH1 PE=1 SV=3	DTANWLEINPDTGAISTR	light	987.482	2	02junho22_LN_FFPE_PRM_LM-2753-09	LM	0.9538	-1.3	30	7560600	96.95	97.86
DTANWLEINPDTGAISTR	CDH1	Cadherin-1 OS=Homo sapiens OX=9606 GN=CDH1 PE=1 SV=3	DTANWLEINPDTGAISTR	light	987.482	2	02junho22_LN_FFPE_PRM_PT-4326-07	PT	0.9534	-1.6	29	7618600	96.97	97.83
DTANWLEINPDTGAISTR	CDH1	Cadherin-1 OS=Homo sapiens OX=9606 GN=CDH1 PE=1 SV=3	DTANWLEINPDTGAISTR	light	987.482	2	02junho22_LN_FFPE_PRM_PT-799-15	PT	0.954	-2.1	33	9645900	96.88	97.8
DTANWLEINPDTGAISTR	CDH1	Cadherin-1 OS=Homo sapiens OX=9606 GN=CDH1 PE=1 SV=3	DTANWLEINPDTGAISTR	light	987.482	2	03junho22_LN_FFPE_PRM_LM-3208-14	LM	0.9553	-1.7	30	16957000	97.1	97.98
DTANWLEINPDTGAISTR	CDH1	Cadherin-1 OS=Homo sapiens OX=9606 GN=CDH1 PE=1 SV=3	DTANWLEINPDTGAISTR	light	987.482	2	03junho22_LN_FFPE_PRM_PT-400-12	PT	0.9639	-1.5	28	24797000	97.01	97.83
DTANWLEINPDTGAISTR	CDH1	Cadherin-1 OS=Homo sapiens OX=9606 GN=CDH1 PE=1 SV=3	DTANWLEINPDTGAISTR	light	987.482	2	03junho22_LN_FFPE_PRM_LM-4326-07	LM	0.9671	-2.2	24	16415000	97.15	97.85
DTANWLEINPDTGAISTR	CDH1	Cadherin-1 OS=Homo sapiens OX=9606 GN=CDH1 PE=1 SV=3	DTANWLEINPDTGAISTR	light	987.482	2	03junho22_LN_FFPE_PRM_PT-1159-10	PT	0.3421	2.6	22	426070	97.17	97.78
DTANWLEINPDTGAISTR	CDH1	Cadherin-1 OS=Homo sapiens OX=9606 GN=CDH1 PE=1 SV=3	DTANWLEINPDTGAISTR	light	987.482	2	04junho22_LN_FFPE_PRM_PT-2008-14	PT	0.7328	-2.2	16	473940	97.51	97.93
DTANWLEINPDTGAISTR	CDH1	Cadherin-1 OS=Homo sapiens OX=9606 GN=CDH1 PE=1 SV=3	DTANWLEINPDTGAISTR	light	987.482	2	04junho22_LN_FFPE_PRM_LM-3212-14	LM	0.9516	-2.4	34	15863000	97.23	98.18
DTANWLEINPDTGAISTR	CDH1	Cadherin-1 OS=Homo sapiens OX=9606 GN=CDH1 PE=1 SV=3	DTANWLEINPDTGAISTR	light	987.482	2	04junho22_LN_FFPE_PRM_PT-3898-13	PT	0.9487	-2.4	24	4216400	97.46	98.15
DTANWLEINPDTGAISTR	CDH1	Cadherin-1 OS=Homo sapiens OX=9606 GN=CDH1 PE=1 SV=3	DTANWLEINPDTGAISTR	light	987.482	2	04junho22_LN_FFPE_PRM_PT-3208-08	PT	0.9434	-2.6	28	4939300	97.37	98.19
DTANWLEINPDTGAISTR	CDH1	Cadherin-1 OS=Homo sapiens OX=9606 GN=CDH1 PE=1 SV=3	DTANWLEINPDTGAISTR	light	987.482	2	05junho22_LN_FFPE_PRM_LM-3898-13	LM	0.9613	-3.3	34	14580000	97.35	98.3
DTANWLEINPDTGAISTR	CDH1	Cadherin-1 OS=Homo sapiens OX=9606 GN=CDH1 PE=1 SV=3	DTANWLEINPDTGAISTR	light	987.482	2	05junho22_LN_FFPE_PRM_LM-1421-15	LM	0.9632	-3.1	33	23944000	97.39	98.27
ESVPISDTIIPAVPPPTDLR	FN1	Isoform 1 of Fibronectin OS=Homo sapiens OX=9606 GN=FN1	ESVPISDTIIPAVPPPTDLR	light	1059.08	2	31maio22_LN_FFPE_PRM_PT-1421-15	PT	0.9547	-0.8	37	7714000	100.27	101.13
ESVPISDTIIPAVPPPTDLR	FN1	Isoform 1 of Fibronectin OS=Homo sapiens OX=9606 GN=FN1	ESVPISDTIIPAVPPPTDLR	light	1059.08	2	31maio22_LN_FFPE_PRM_LM-617-11	LM	0.9651	-0.5	34	13564000	100.38	101.17
ESVPISDTIIPAVPPPTDLR	FN1	Isoform 1 of Fibronectin OS=Homo sapiens OX=9606 GN=FN1	ESVPISDTIIPAVPPPTDLR	light	1059.08	2	31maio22_LN_FFPE_PRM_PT-3212-14	PT	0.9658	-2	47	20165000	100.12	101.19
ESVPISDTIIPAVPPPTDLR	FN1	Isoform 1 of Fibronectin OS=Homo sapiens OX=9606 GN=FN1	ESVPISDTIIPAVPPPTDLR	light	1059.08	2	31maio22_LN_FFPE_PRM_LM-1159-10	LM	0.9623	-2.2	37	102390000	100.53	101.34
ESVPISDTIIPAVPPPTDLR	FN1	Isoform 1 of Fibronectin OS=Homo sapiens OX=9606 GN=FN1	ESVPISDTIIPAVPPPTDLR	light	1059.08	2	01junho22_LN_FFPE_PRM_PT-617-11	PT	0.9638	-1.7	43	43969000	100.16	101.16
ESVPISDTIIPAVPPPTDLR	FN1	Isoform 1 of Fibronectin OS=Homo sapiens OX=9606 GN=FN1	ESVPISDTIIPAVPPPTDLR	light	1059.08	2	01junho22_LN_FFPE_PRM_PT-2753-09	PT	0.9608	-1	41	7617800	100.26	101.17
ESVPISDTIIPAVPPPTDLR	FN1	Isoform 1 of Fibronectin OS=Homo sapiens OX=9606 GN=FN1	ESVPISDTIIPAVPPPTDLR	light	1059.08	2	01junho22_LN_FFPE_PRM_LM-2008-14	LM	0.925	-1.5	33	3560900	100.29	101.05
ESVPISDTIIPAVPPPTDLR	FN1	Isoform 1 of Fibronectin OS=Homo sapiens OX=9606 GN=FN1	ESVPISDTIIPAVPPPTDLR	light	1059.08	2	01junho22_LN_FFPE_PRM_LM-400-12	LM	0.916	-1	34	3355300	100.38	101.19
ESVPISDTIIPAVPPPTDLR	FN1	Isoform 1 of Fibronectin OS=Homo sapiens OX=9606 GN=FN1	ESVPISDTIIPAVPPPTDLR	light	1059.08	2	02junho22_LN_FFPE_PRM_LM-2053	LM	0.9001	-1.7	36	3218400	100.42	101.23
ESVPISDTIIPAVPPPTDLR	FN1	Isoform 1 of Fibronectin OS=Homo sapiens OX=9606 GN=FN1	ESVPISDTIIPAVPPPTDLR	light	1059.08	2	02junho22_LN_FFPE_PRM_LM-2753-09	LM	0.9091	-1.3	34	3602300	100.48	101.25
ESVPISDTIIPAVPPPTDLR	FN1	Isoform 1 of Fibronectin OS=Homo sapiens OX=9606 GN=FN1	ESVPISDTIIPAVPPPTDLR	light	1059.08	2	02junho22_LN_FFPE_PRM_PT-4326-07	PT	0.963	-2.1	42	16308000	100.32	101.32
ESVPISDTIIPAVPPPTDLR	FN1	Isoform 1 of Fibronectin OS=Homo sapiens OX=9606 GN=FN1	ESVPISDTIIPAVPPPTDLR	light	1059.08	2	02junho22_LN_FFPE_PRM_PT-799-15	PT	0.9533	-2.5	38	5857600	100.48	101.31
ESVPISDTIIPAVPPPTDLR	FN1	Isoform 1 of Fibronectin OS=Homo sapiens OX=9606 GN=FN1	ESVPISDTIIPAVPPPTDLR	light	1059.08	2	03junho22_LN_FFPE_PRM_LM-3208-14	LM	0.9598	-3.1	40	221700000	100.48	101.33
ESVPISDTIIPAVPPPTDLR	FN1	Isoform 1 of Fibronectin OS=Homo sapiens OX=9606 GN=FN1	ESVPISDTIIPAVPPPTDLR	light	1059.08	2	03junho22_LN_FFPE_PRM_PT-400-12	PT	0.9738	-1.5	47	9411800	100.5	101.52
ESVPISDTIIPAVPPPTDLR	FN1	Isoform 1 of Fibronectin OS=Homo sapiens OX=9606 GN=FN1	ESVPISDTIIPAVPPPTDLR	light	1059.08	2	03junho22_LN_FFPE_PRM_LM-4326-07	LM	0.9535	-2.6	39	6031100	100.47	101.35
ESVPISDTIIPAVPPPTDLR	FN1	Isoform 1 of Fibronectin OS=Homo sapiens OX=9606 GN=FN1	ESVPISDTIIPAVPPPTDLR	light	1059.08	2	03junho22_LN_FFPE_PRM_PT-1159-10	PT	0.9574	-3.4	43	26992000	100.56	101.45
ESVPISDTIIPAVPPPTDLR	FN1	Isoform 1 of Fibronectin OS=Homo sapiens OX=9606 GN=FN1	ESVPISDTIIPAVPPPTDLR	light	1059.08	2	04junho22_LN_FFPE_PRM_PT-2008-14	PT	0.8763	-3.2	27	2623300	100.84	101.42
ESVPISDTIIPAVPPPTDLR	FN1	Isoform 1 of Fibronectin OS=Homo sapiens OX=9606 GN=FN1	ESVPISDTIIPAVPPPTDLR	light	1059.08	2	04junho22_LN_FFPE_PRM_LM-3212-14	LM	0.9538	-3.2	41	6014700	100.66	101.56
ESVPISDTIIPAVPPPTDLR	FN1	Isoform 1 of Fibronectin OS=Homo sapiens OX=9606 GN=FN1	ESVPISDTIIPAVPPPTDLR	light	1059.08	2	04junho22_LN_FFPE_PRM_PT-3898-13	PT	0.9605	-3.6	36	131480000	100.79	101.55
ESVPISDTIIPAVPPPTDLR	FN1	Isoform 1 of Fibronectin OS=Homo sapiens OX=9606 GN=FN1	ESVPISDTIIPAVPPPTDLR	light	1059.08	2	04junho22_LN_FFPE_PRM_PT-3208-08	PT	0.961	-4.5	39	24300000	100.77	101.6
ESVPISDTIIPAVPPPTDLR	FN1	Isoform 1 of Fibronectin OS=Homo sapiens OX=9606 GN=FN1	ESVPISDTIIPAVPPPTDLR	light	1059.08	2	05junho22_LN_FFPE_PRM_LM-3898-13	LM	0.964	-4.5	46	67427000	100.76	101.71
ESVPISDTIIPAVPPPTDLR	FN1	Isoform 1 of Fibronectin OS=Homo sapiens OX=9606 GN=FN1	ESVPISDTIIPAVPPPTDLR	light	1059.08	2	05junho22_LN_FFPE_PRM_LM-1421-15	LM	0.9613	-3.1	44	7833100	100.75	101.71
TFYSCTTEGR	FN1	Fibronectin OS=Homo sapiens OX=9606 GN=FN1 PE=1 SV=5	TFYSC[+57]TTEGR	light	611.264	2	31maio22_LN_FFPE_PRM_PT-1421-15	PT	0.9105	-0.4	42	36495000	36.51	37.47
TFYSCTTEGR	FN1	Fibronectin OS=Homo sapiens OX=9606 GN=FN1 PE=1 SV=5	TFYSC[+57]TTEGR	light	611.264	2	31maio22_LN_FFPE_PRM_LM-617-11	LM	0.9097	-0.6	46	69324000	36.36	37.38
TFYSCTTEGR	FN1	Fibronectin OS=Homo sapiens OX=9606 GN=FN1 PE=1 SV=5	TFYSC[+57]TTEGR	light	611.264	2	31maio22_LN_FFPE_PRM_PT-3212-14	PT	0.9038	-1.1	38	39534000	36.5	37.36
TFYSCTTEGR	FN1	Fibronectin OS=Homo sapiens OX=9606 GN=FN1 PE=1 SV=5	TFYSC[+57]TTEGR	light	611.264	2	31maio22_LN_FFPE_PRM_LM-1159-10	LM	0.9088	-1.4	46	177350000	36.28	37.27
TFYSCTTEGR	FN1	Fibronectin OS=Homo sapiens OX=9606 GN=FN1 PE=1 SV=5	TFYSC[+57]TTEGR	light	611.264	2	01junho22_LN_FFPE_PRM_PT-617-11	PT	0.9097	-1.2	57	253160000	36.54	37.8
TFYSCTTEGR	FN1	Fibronectin OS=Homo sapiens OX=9606 GN=FN1 PE=1 SV=5	TFYSC[+57]TTEGR	light	611.264	2	01junho22_LN_FFPE_PRM_PT-2753-09	PT	0.9096	-0.8	61	35373000	36.07	37.31
TFYSCTTEGR	FN1	Fibronectin OS=Homo sapiens OX=9606 GN=FN1 PE=1 SV=5	TFYSC[+57]TTEGR	light	611.264	2	01junho22_LN_FFPE_PRM_LM-2008-14	LM	0.9115	-0.9	50	19100000	36.14	37.25
TFYSCTTEGR	FN1	Fibronectin OS=Homo sapiens OX=9606 GN=FN1 PE=1 SV=5	TFYSC[+57]TTEGR	light	611.264	2	01junho22_LN_FFPE_PRM_LM-400-12	LM	0.8932	-0.8	44	11339000	36.51	37.57
TFYSCTTEGR	FN1	Fibronectin OS=Homo sapiens OX=9606 GN=FN1 PE=1 SV=5	TFYSC[+57]TTEGR	light	611.264	2	02junho22_LN_FFPE_PRM_LM-2053	LM	0.9144	-1.7	40	14138000	36.44	37.35
TFYSCTTEGR	FN1	Fibronectin OS=Homo sapiens OX=9606 GN=FN1 PE=1 SV=5	TFYSC[+57]TTEGR	light	611.264	2	02junho22_LN_FFPE_PRM_LM-2753-09	LM	0.9146	-1.3	52	14315000	36.21	37.36
TFYSCTTEGR	FN1	Fibronectin OS=Homo sapiens OX=9606 GN=FN1 PE=1 SV=5	TFYSC[+57]TTEGR	light	611.264	2	02junho22_LN_FFPE_PRM_PT-4326-07	PT	0.9101	-1.4	60	119960000	36.22	37.62
TFYSCTTEGR	FN1	Fibronectin OS=Homo sapiens OX=9606 GN=FN1 PE=1 SV=5	TFYSC[+57]TTEGR	light	611.264	2	02junho22_LN_FFPE_PRM_PT-799-15	PT	0.9129	-2.1	61	29122000	35.93	37.19
TFYSCTTEGR	FN1	Fibronectin OS=Homo sapiens OX=9606 GN=FN1 PE=1 SV=5	TFYSC[+57]TTEGR	light	611.264	2	03junho22_LN_FFPE_PRM_LM-3208-14	LM	0.9107	-2.4	61	1126300000	36.29	37.5
TFYSCTTEGR	FN1	Fibronectin OS=Homo sapiens OX=9606 GN=FN1 PE=1 SV=5	TFYSC[+57]TTEGR	light	611.264	2	03junho22_LN_FFPE_PRM_PT-400-12	PT	0.9038	-1.1	54	24970000	36.07	37.22
TFYSCTTEGR	FN1	Fibronectin OS=Homo sapiens OX=9606 GN=FN1 PE=1 SV=5	TFYSC[+57]TTEGR	light	611.264	2	03junho22_LN_FFPE_PRM_LM-4326-07	LM	0.9124	-1.9	51	32776000	36.32	37.46
TFYSCTTEGR	FN1	Fibronectin OS=Homo sapiens OX=9606 GN=FN1 PE=1 SV=5	TFYSC[+57]TTEGR	light	611.264	2	03junho22_LN_FFPE_PRM_PT-1159-10	PT	0.9395	-2.3	84	13713000	35.34	37.09
TFYSCTTEGR	FN1	Fibronectin OS=Homo sapiens OX=9606 GN=FN1 PE=1 SV=5	TFYSC[+57]TTEGR	light	611.264	2	04junho22_LN_FFPE_PRM_PT-2008-14	PT	0.9241	-3.1	38	8081100	36.19	37.06
TFYSCTTEGR	FN1	Fibronectin OS=Homo sapiens OX=9606 GN=FN1 PE=1 SV=5	TFYSC[+57]TTEGR	light	611.264	2	04junho22_LN_FFPE_PRM_LM-3212-14	LM	0.9061	-2.5	50	26429000	35.96	37.07
TFYSCTTEGR	FN1	Fibronectin OS=Homo sapiens OX=9606 GN=FN1 PE=1 SV=5	TFYSC[+57]TTEGR	light	611.264	2	04junho22_LN_FFPE_PRM_PT-3898-13	PT	0.9104	-3.2	61	733230000	36.12	37.46
TFYSCTTEGR	FN1	Fibronectin OS=Homo sapiens OX=9606 GN=FN1 PE=1 SV=5	TFYSC[+57]TTEGR	light	611.264	2	04junho22_LN_FFPE_PRM_PT-3208-08	PT	0.9095	-3.4	61	129750000	36.19	37.46
TFYSCTTEGR	FN1	Fibronectin OS=Homo sapiens OX=9606 GN=FN1 PE=1 SV=5	TFYSC[+57]TTEGR	light	611.264	2	05junho22_LN_FFPE_PRM_LM-3898-13	LM	0.9066	-3.7	52	395160000	36.12	37.17
TFYSCTTEGR	FN1	Fibronectin OS=Homo sapiens OX=9606 GN=FN1 PE=1 SV=5	TFYSC[+57]TTEGR	light	611.264	2	05junho22_LN_FFPE_PRM_LM-1421-15	LM	0.9158	-2.8	61	60087000	35.76	36.96
PQAPITGYR	FN1	Fibronectin OS=Homo sapiens OX=9606 GN=FN1 PE=1 SV=5	PQAPITGYR	light	501.772	2	31maio22_LN_FFPE_PRM_PT-1421-15	PT	0.7575	-0.9	26	21271000	38.26	38.93
PQAPITGYR	FN1	Fibronectin OS=Homo sapiens OX=9606 GN=FN1 PE=1 SV=5	PQAPITGYR	light	501.772	2	31maio22_LN_FFPE_PRM_LM-617-11	LM	0.7584	-0.2	26	47469000	38.15	38.83
PQAPITGYR	FN1	Fibronectin OS=Homo sapiens OX=9606 GN=FN1 PE=1 SV=5	PQAPITGYR	light	501.772	2	31maio22_LN_FFPE_PRM_PT-3212-14	PT	0.7569	-1.7	27	29634000	38.24	38.89
PQAPITGYR	FN1	Fibronectin OS=Homo sapiens OX=9606 GN=FN1 PE=1 SV=5	PQAPITGYR	light	501.772	2	31maio22_LN_FFPE_PRM_LM-1159-10	LM	0.7605	-1.9	25	221570000	38.16	38.75
PQAPITGYR	FN1	Fibronectin OS=Homo sapiens OX=9606 GN=FN1 PE=1 SV=5	PQAPITGYR	light	501.772	2	01junho22_LN_FFPE_PRM_PT-617-11	PT	0.7551	-1.4	30	127290000	38.19	38.94
PQAPITGYR	FN1	Fibronectin OS=Homo sapiens OX=9606 GN=FN1 PE=1 SV=5	PQAPITGYR	light	501.772	2	01junho22_LN_FFPE_PRM_PT-2753-09	PT	0.7506	-0.7	29	11216000	37.85	38.56
PQAPITGYR	FN1	Fibronectin OS=Homo sapiens OX=9606 GN=FN1 PE=1 SV=5	PQAPITGYR	light	501.772	2	01junho22_LN_FFPE_PRM_LM-2008-14	LM	0.7609	-1	28	11353000	37.89	38.62
PQAPITGYR	FN1	Fibronectin OS=Homo sapiens OX=9606 GN=FN1 PE=1 SV=5	PQAPITGYR	light	501.772	2	01junho22_LN_FFPE_PRM_LM-400-12	LM	0.7544	-1.3	26	7729800	38.09	38.74
PQAPITGYR	FN1	Fibronectin OS=Homo sapiens OX=9606 GN=FN1 PE=1 SV=5	PQAPITGYR	light	501.772	2	02junho22_LN_FFPE_PRM_LM-2053	LM	0.7594	-1.9	29	5668900	38.03	38.78
PQAPITGYR	FN1	Fibronectin OS=Homo sapiens OX=9606 GN=FN1 PE=1 SV=5	PQAPITGYR	light	501.772	2	02junho22_LN_FFPE_PRM_LM-2753-09	LM	0.7546	-1.6	27	9826600	37.96	38.62
PQAPITGYR	FN1	Fibronectin OS=Homo sapiens OX=9606 GN=FN1 PE=1 SV=5	PQAPITGYR	light	501.772	2	02junho22_LN_FFPE_PRM_PT-4326-07	PT	0.7588	-1.7	32	70303000	37.95	38.78
PQAPITGYR	FN1	Fibronectin OS=Homo sapiens OX=9606 GN=FN1 PE=1 SV=5	PQAPITGYR	light	501.772	2	02junho22_LN_FFPE_PRM_PT-799-15	PT	0.7613	-2	32	15222000	37.72	38.5
PQAPITGYR	FN1	Fibronectin OS=Homo sapiens OX=9606 GN=FN1 PE=1 SV=5	PQAPITGYR	light	501.772	2	03junho22_LN_FFPE_PRM_LM-3208-14	LM	0.7581	-2.5	27	572870000	37.79	38.42
PQAPITGYR	FN1	Fibronectin OS=Homo sapiens OX=9606 GN=FN1 PE=1 SV=5	PQAPITGYR	light	501.772	2	03junho22_LN_FFPE_PRM_PT-400-12	PT	0.7592	-1.8	27	15885000	37.75	38.38
PQAPITGYR	FN1	Fibronectin OS=Homo sapiens OX=9606 GN=FN1 PE=1 SV=5	PQAPITGYR	light	501.772	2	03junho22_LN_FFPE_PRM_LM-4326-07	LM	0.7563	-1.9	29	23992000	37.84	38.58
PQAPITGYR	FN1	Fibronectin OS=Homo sapiens OX=9606 GN=FN1 PE=1 SV=5	PQAPITGYR	light	501.772	2	03junho22_LN_FFPE_PRM_PT-1159-10	PT	0.7513	-2.5	25	4613600	37.33	37.85
PQAPITGYR	FN1	Fibronectin OS=Homo sapiens OX=9606 GN=FN1 PE=1 SV=5	PQAPITGYR	light	501.772	2	04junho22_LN_FFPE_PRM_PT-2008-14	PT	0.7414	-2.7	24	4744200	37.75	38.38
PQAPITGYR	FN1	Fibronectin OS=Homo sapiens OX=9606 GN=FN1 PE=1 SV=5	PQAPITGYR	light	501.772	2	04junho22_LN_FFPE_PRM_LM-3212-14	LM	0.7623	-2.5	28	16184000	37.8	38.5
PQAPITGYR	FN1	Fibronectin OS=Homo sapiens OX=9606 GN=FN1 PE=1 SV=5	PQAPITGYR	light	501.772	2	04junho22_LN_FFPE_PRM_PT-3898-13	PT	0.7593	-3.4	26	373040000	37.98	38.66
PQAPITGYR	FN1	Fibronectin OS=Homo sapiens OX=9606 GN=FN1 PE=1 SV=5	PQAPITGYR	light	501.772	2	04junho22_LN_FFPE_PRM_PT-3208-08	PT	0.7586	-3.4	27	82161000	37.77	38.43
PQAPITGYR	FN1	Fibronectin OS=Homo sapiens OX=9606 GN=FN1 PE=1 SV=5	PQAPITGYR	light	501.772	2	05junho22_LN_FFPE_PRM_LM-3898-13	LM	0.758	-3.2	26	202590000	37.7	38.36
PQAPITGYR	FN1	Fibronectin OS=Homo sapiens OX=9606 GN=FN1 PE=1 SV=5	PQAPITGYR	light	501.772	2	05junho22_LN_FFPE_PRM_LM-1421-15	LM	0.7611	-2.6	30	27576000	37.5	38.2
NTFAEVTGLSPGVTYYFK	FN1	Fibronectin OS=Homo sapiens OX=9606 GN=FN1 PE=1 SV=5	NTFAEVTGLSPGVTYYFK	light	997.499	2	31maio22_LN_FFPE_PRM_PT-1421-15	PT	0.973	1	33	10143000	100.88	101.61
NTFAEVTGLSPGVTYYFK	FN1	Fibronectin OS=Homo sapiens OX=9606 GN=FN1 PE=1 SV=5	NTFAEVTGLSPGVTYYFK	light	997.499	2	31maio22_LN_FFPE_PRM_LM-617-11	LM	0.9788	0.8	29	21356000	100.9	101.54
NTFAEVTGLSPGVTYYFK	FN1	Fibronectin OS=Homo sapiens OX=9606 GN=FN1 PE=1 SV=5	NTFAEVTGLSPGVTYYFK	light	997.499	2	31maio22_LN_FFPE_PRM_PT-3212-14	PT	0.9789	-0.4	33	21095000	100.77	101.5
NTFAEVTGLSPGVTYYFK	FN1	Fibronectin OS=Homo sapiens OX=9606 GN=FN1 PE=1 SV=5	NTFAEVTGLSPGVTYYFK	light	997.499	2	31maio22_LN_FFPE_PRM_LM-1159-10	LM	0.9788	0.1	38	31462000	101.13	101.95
NTFAEVTGLSPGVTYYFK	FN1	Fibronectin OS=Homo sapiens OX=9606 GN=FN1 PE=1 SV=5	NTFAEVTGLSPGVTYYFK	light	997.499	2	01junho22_LN_FFPE_PRM_PT-617-11	PT	0.9812	0.4	33	68543000	100.85	101.59
NTFAEVTGLSPGVTYYFK	FN1	Fibronectin OS=Homo sapiens OX=9606 GN=FN1 PE=1 SV=5	NTFAEVTGLSPGVTYYFK	light	997.499	2	01junho22_LN_FFPE_PRM_PT-2753-09	PT	0.9782	0.7	35	15817000	100.75	101.54
NTFAEVTGLSPGVTYYFK	FN1	Fibronectin OS=Homo sapiens OX=9606 GN=FN1 PE=1 SV=5	NTFAEVTGLSPGVTYYFK	light	997.499	2	01junho22_LN_FFPE_PRM_LM-2008-14	LM	0.971	0.3	31	4335900	100.83	101.5
NTFAEVTGLSPGVTYYFK	FN1	Fibronectin OS=Homo sapiens OX=9606 GN=FN1 PE=1 SV=5	NTFAEVTGLSPGVTYYFK	light	997.499	2	01junho22_LN_FFPE_PRM_LM-400-12	LM	0.9648	0.3	26	5452700	100.93	101.54
NTFAEVTGLSPGVTYYFK	FN1	Fibronectin OS=Homo sapiens OX=9606 GN=FN1 PE=1 SV=5	NTFAEVTGLSPGVTYYFK	light	997.499	2	02junho22_LN_FFPE_PRM_LM-2053	LM	0.9681	0.4	31	5585200	100.91	101.6
NTFAEVTGLSPGVTYYFK	FN1	Fibronectin OS=Homo sapiens OX=9606 GN=FN1 PE=1 SV=5	NTFAEVTGLSPGVTYYFK	light	997.499	2	02junho22_LN_FFPE_PRM_LM-2753-09	LM	0.9302	1.5	19	1785700	101.13	101.58
NTFAEVTGLSPGVTYYFK	FN1	Fibronectin OS=Homo sapiens OX=9606 GN=FN1 PE=1 SV=5	NTFAEVTGLSPGVTYYFK	light	997.499	2	02junho22_LN_FFPE_PRM_PT-4326-07	PT	0.9785	-0.3	32	13827000	101.02	101.75
NTFAEVTGLSPGVTYYFK	FN1	Fibronectin OS=Homo sapiens OX=9606 GN=FN1 PE=1 SV=5	NTFAEVTGLSPGVTYYFK	light	997.499	2	02junho22_LN_FFPE_PRM_PT-799-15	PT	0.9717	-0.5	28	9926900	101	101.63
NTFAEVTGLSPGVTYYFK	FN1	Fibronectin OS=Homo sapiens OX=9606 GN=FN1 PE=1 SV=5	NTFAEVTGLSPGVTYYFK	light	997.499	2	03junho22_LN_FFPE_PRM_LM-3208-14	LM	0.9816	-1	31	374050000	100.97	101.64
NTFAEVTGLSPGVTYYFK	FN1	Fibronectin OS=Homo sapiens OX=9606 GN=FN1 PE=1 SV=5	NTFAEVTGLSPGVTYYFK	light	997.499	2	03junho22_LN_FFPE_PRM_PT-400-12	PT	0.9732	-0.4	31	14148000	101	101.7
NTFAEVTGLSPGVTYYFK	FN1	Fibronectin OS=Homo sapiens OX=9606 GN=FN1 PE=1 SV=5	NTFAEVTGLSPGVTYYFK	light	997.499	2	03junho22_LN_FFPE_PRM_LM-4326-07	LM	0.9747	-0.6	36	6112000	101.06	101.87
NTFAEVTGLSPGVTYYFK	FN1	Fibronectin OS=Homo sapiens OX=9606 GN=FN1 PE=1 SV=5	NTFAEVTGLSPGVTYYFK	light	997.499	2	03junho22_LN_FFPE_PRM_PT-1159-10	PT	0.9704	-0.9	34	15654000	101.17	101.86
NTFAEVTGLSPGVTYYFK	FN1	Fibronectin OS=Homo sapiens OX=9606 GN=FN1 PE=1 SV=5	NTFAEVTGLSPGVTYYFK	light	997.499	2	04junho22_LN_FFPE_PRM_PT-2008-14	PT	0.9403	-1.5	25	2101700	101.35	101.89
NTFAEVTGLSPGVTYYFK	FN1	Fibronectin OS=Homo sapiens OX=9606 GN=FN1 PE=1 SV=5	NTFAEVTGLSPGVTYYFK	light	997.499	2	04junho22_LN_FFPE_PRM_LM-3212-14	LM	0.979	-1.2	26	11882000	101.23	101.84
NTFAEVTGLSPGVTYYFK	FN1	Fibronectin OS=Homo sapiens OX=9606 GN=FN1 PE=1 SV=5	NTFAEVTGLSPGVTYYFK	light	997.499	2	04junho22_LN_FFPE_PRM_PT-3898-13	PT	0.9824	-1.6	36	250730000	101.33	102.1
NTFAEVTGLSPGVTYYFK	FN1	Fibronectin OS=Homo sapiens OX=9606 GN=FN1 PE=1 SV=5	NTFAEVTGLSPGVTYYFK	light	997.499	2	04junho22_LN_FFPE_PRM_PT-3208-08	PT	0.9771	-2.4	34	53057000	101.39	102.12
NTFAEVTGLSPGVTYYFK	FN1	Fibronectin OS=Homo sapiens OX=9606 GN=FN1 PE=1 SV=5	NTFAEVTGLSPGVTYYFK	light	997.499	2	05junho22_LN_FFPE_PRM_LM-3898-13	LM	0.9805	-2.2	40	120710000	101.34	102.17
NTFAEVTGLSPGVTYYFK	FN1	Fibronectin OS=Homo sapiens OX=9606 GN=FN1 PE=1 SV=5	NTFAEVTGLSPGVTYYFK	light	997.499	2	05junho22_LN_FFPE_PRM_LM-1421-15	LM	0.975	-1.6	43	15792000	101.17	102.08
LTVGLTR	FN1	Fibronectin OS=Homo sapiens OX=9606 GN=FN1 PE=1 SV=5	LTVGLTR	light	380.24	2	31maio22_LN_FFPE_PRM_PT-1421-15	PT	0.9794	-0.8	30	35574000	44.93	45.53
LTVGLTR	FN1	Fibronectin OS=Homo sapiens OX=9606 GN=FN1 PE=1 SV=5	LTVGLTR	light	380.24	2	31maio22_LN_FFPE_PRM_LM-617-11	LM	0.9842	-0.9	29	85315000	44.85	45.42
LTVGLTR	FN1	Fibronectin OS=Homo sapiens OX=9606 GN=FN1 PE=1 SV=5	LTVGLTR	light	380.24	2	31maio22_LN_FFPE_PRM_PT-3212-14	PT	0.979	-1.7	34	100710000	44.84	45.5
LTVGLTR	FN1	Fibronectin OS=Homo sapiens OX=9606 GN=FN1 PE=1 SV=5	LTVGLTR	light	380.24	2	31maio22_LN_FFPE_PRM_LM-1159-10	LM	0.9831	-2.3	32	487520000	44.74	45.26
LTVGLTR	FN1	Fibronectin OS=Homo sapiens OX=9606 GN=FN1 PE=1 SV=5	LTVGLTR	light	380.24	2	01junho22_LN_FFPE_PRM_PT-617-11	PT	0.979	-1.5	37	198990000	44.77	45.43
LTVGLTR	FN1	Fibronectin OS=Homo sapiens OX=9606 GN=FN1 PE=1 SV=5	LTVGLTR	light	380.24	2	01junho22_LN_FFPE_PRM_PT-2753-09	PT	0.98	-1.1	35	35109000	44.51	45.08
LTVGLTR	FN1	Fibronectin OS=Homo sapiens OX=9606 GN=FN1 PE=1 SV=5	LTVGLTR	light	380.24	2	01junho22_LN_FFPE_PRM_LM-2008-14	LM	0.981	-1.5	32	14767000	44.59	45.14
LTVGLTR	FN1	Fibronectin OS=Homo sapiens OX=9606 GN=FN1 PE=1 SV=5	LTVGLTR	light	380.24	2	01junho22_LN_FFPE_PRM_LM-400-12	LM	0.9815	-1.4	34	12284000	44.74	45.37
LTVGLTR	FN1	Fibronectin OS=Homo sapiens OX=9606 GN=FN1 PE=1 SV=5	LTVGLTR	light	380.24	2	02junho22_LN_FFPE_PRM_LM-2053	LM	0.9656	-2.1	34	9132000	44.75	45.39
LTVGLTR	FN1	Fibronectin OS=Homo sapiens OX=9606 GN=FN1 PE=1 SV=5	LTVGLTR	light	380.24	2	02junho22_LN_FFPE_PRM_LM-2753-09	LM	0.9848	-1.7	36	25033000	44.49	45.1
LTVGLTR	FN1	Fibronectin OS=Homo sapiens OX=9606 GN=FN1 PE=1 SV=5	LTVGLTR	light	380.24	2	02junho22_LN_FFPE_PRM_PT-4326-07	PT	0.9806	-1.9	39	106450000	44.55	45.25
LTVGLTR	FN1	Fibronectin OS=Homo sapiens OX=9606 GN=FN1 PE=1 SV=5	LTVGLTR	light	380.24	2	02junho22_LN_FFPE_PRM_PT-799-15	PT	0.9822	-2.5	35	29736000	44.27	44.82
LTVGLTR	FN1	Fibronectin OS=Homo sapiens OX=9606 GN=FN1 PE=1 SV=5	LTVGLTR	light	380.24	2	03junho22_LN_FFPE_PRM_LM-3208-14	LM	0.9798	-3	44	927470000	44.35	45
LTVGLTR	FN1	Fibronectin OS=Homo sapiens OX=9606 GN=FN1 PE=1 SV=5	LTVGLTR	light	380.24	2	03junho22_LN_FFPE_PRM_PT-400-12	PT	0.9863	-1.5	40	34482000	44.29	44.94
LTVGLTR	FN1	Fibronectin OS=Homo sapiens OX=9606 GN=FN1 PE=1 SV=5	LTVGLTR	light	380.24	2	03junho22_LN_FFPE_PRM_LM-4326-07	LM	0.9852	-2.9	35	32994000	44.33	44.94
LTVGLTR	FN1	Fibronectin OS=Homo sapiens OX=9606 GN=FN1 PE=1 SV=5	LTVGLTR	light	380.24	2	03junho22_LN_FFPE_PRM_PT-1159-10	PT	0.981	-3.3	12	87572000	43.65	43.87
LTVGLTR	FN1	Fibronectin OS=Homo sapiens OX=9606 GN=FN1 PE=1 SV=5	LTVGLTR	light	380.24	2	04junho22_LN_FFPE_PRM_PT-2008-14	PT	0.9834	-3.8	26	13758000	44.21	44.7
LTVGLTR	FN1	Fibronectin OS=Homo sapiens OX=9606 GN=FN1 PE=1 SV=5	LTVGLTR	light	380.24	2	04junho22_LN_FFPE_PRM_LM-3212-14	LM	0.9826	-2.6	40	29574000	44.15	44.81
LTVGLTR	FN1	Fibronectin OS=Homo sapiens OX=9606 GN=FN1 PE=1 SV=5	LTVGLTR	light	380.24	2	04junho22_LN_FFPE_PRM_PT-3898-13	PT	0.9785	-3.2	38	742710000	44.26	44.92
LTVGLTR	FN1	Fibronectin OS=Homo sapiens OX=9606 GN=FN1 PE=1 SV=5	LTVGLTR	light	380.24	2	04junho22_LN_FFPE_PRM_PT-3208-08	PT	0.9789	-4	41	159010000	44.21	44.87
LTVGLTR	FN1	Fibronectin OS=Homo sapiens OX=9606 GN=FN1 PE=1 SV=5	LTVGLTR	light	380.24	2	05junho22_LN_FFPE_PRM_LM-3898-13	LM	0.982	-4.2	39	457640000	44.15	44.79
LTVGLTR	FN1	Fibronectin OS=Homo sapiens OX=9606 GN=FN1 PE=1 SV=5	LTVGLTR	light	380.24	2	05junho22_LN_FFPE_PRM_LM-1421-15	LM	0.9824	-3.6	40	60662000	43.93	44.61
QYNVGPSVSK	FN1	Fibronectin OS=Homo sapiens OX=9606 GN=FN1 PE=1 SV=5	QYNVGPSVSK	light	539.78	2	31maio22_LN_FFPE_PRM_PT-1421-15	PT	0.956	-0.9	30	9269900	33.75	34.36
QYNVGPSVSK	FN1	Fibronectin OS=Homo sapiens OX=9606 GN=FN1 PE=1 SV=5	QYNVGPSVSK	light	539.78	2	31maio22_LN_FFPE_PRM_LM-617-11	LM	0.9572	-0.5	31	13193000	33.59	34.18
QYNVGPSVSK	FN1	Fibronectin OS=Homo sapiens OX=9606 GN=FN1 PE=1 SV=5	QYNVGPSVSK	light	539.78	2	31maio22_LN_FFPE_PRM_PT-3212-14	PT	0.9421	-2.1	30	3327500	33.56	34.12
QYNVGPSVSK	FN1	Fibronectin OS=Homo sapiens OX=9606 GN=FN1 PE=1 SV=5	QYNVGPSVSK	light	539.78	2	31maio22_LN_FFPE_PRM_LM-1159-10	LM	0.9593	-1.8	38	137430000	33.54	34.14
QYNVGPSVSK	FN1	Fibronectin OS=Homo sapiens OX=9606 GN=FN1 PE=1 SV=5	QYNVGPSVSK	light	539.78	2	01junho22_LN_FFPE_PRM_PT-617-11	PT	0.966	-1.6	36	50276000	33.47	34.12
QYNVGPSVSK	FN1	Fibronectin OS=Homo sapiens OX=9606 GN=FN1 PE=1 SV=5	QYNVGPSVSK	light	539.78	2	01junho22_LN_FFPE_PRM_PT-2753-09	PT	0.9294	-1.2	38	8129600	33.08	33.71
QYNVGPSVSK	FN1	Fibronectin OS=Homo sapiens OX=9606 GN=FN1 PE=1 SV=5	QYNVGPSVSK	light	539.78	2	01junho22_LN_FFPE_PRM_LM-2008-14	LM	0.9412	-1.1	28	4513300	33.34	33.86
QYNVGPSVSK	FN1	Fibronectin OS=Homo sapiens OX=9606 GN=FN1 PE=1 SV=5	QYNVGPSVSK	light	539.78	2	01junho22_LN_FFPE_PRM_LM-400-12	LM	0.8708	-1.3	31	1448900	33.36	33.93
QYNVGPSVSK	FN1	Fibronectin OS=Homo sapiens OX=9606 GN=FN1 PE=1 SV=5	QYNVGPSVSK	light	539.78	2	02junho22_LN_FFPE_PRM_LM-2053	LM	0.9127	-1.7	24	2423400	33.47	33.96
QYNVGPSVSK	FN1	Fibronectin OS=Homo sapiens OX=9606 GN=FN1 PE=1 SV=5	QYNVGPSVSK	light	539.78	2	02junho22_LN_FFPE_PRM_LM-2753-09	LM	0.9357	-1.2	31	5176000	33.26	33.83
QYNVGPSVSK	FN1	Fibronectin OS=Homo sapiens OX=9606 GN=FN1 PE=1 SV=5	QYNVGPSVSK	light	539.78	2	02junho22_LN_FFPE_PRM_PT-4326-07	PT	0.9668	-1.6	34	23063000	33.29	33.94
QYNVGPSVSK	FN1	Fibronectin OS=Homo sapiens OX=9606 GN=FN1 PE=1 SV=5	QYNVGPSVSK	light	539.78	2	02junho22_LN_FFPE_PRM_PT-799-15	PT	0.9323	-2.2	37	8177400	33.09	33.72
QYNVGPSVSK	FN1	Fibronectin OS=Homo sapiens OX=9606 GN=FN1 PE=1 SV=5	QYNVGPSVSK	light	539.78	2	03junho22_LN_FFPE_PRM_LM-3208-14	LM	0.9623	-2.7	39	209790000	33.18	33.84
QYNVGPSVSK	FN1	Fibronectin OS=Homo sapiens OX=9606 GN=FN1 PE=1 SV=5	QYNVGPSVSK	light	539.78	2	03junho22_LN_FFPE_PRM_PT-400-12	PT	0.9297	-0.9	37	4239100	33.05	33.72
QYNVGPSVSK	FN1	Fibronectin OS=Homo sapiens OX=9606 GN=FN1 PE=1 SV=5	QYNVGPSVSK	light	539.78	2	03junho22_LN_FFPE_PRM_LM-4326-07	LM	0.9539	-2.2	36	7968200	33.25	33.9
QYNVGPSVSK	FN1	Fibronectin OS=Homo sapiens OX=9606 GN=FN1 PE=1 SV=5	QYNVGPSVSK	light	539.78	2	03junho22_LN_FFPE_PRM_PT-1159-10	PT	0.6445	-1.1	15	190860	33.06	33.38
QYNVGPSVSK	FN1	Fibronectin OS=Homo sapiens OX=9606 GN=FN1 PE=1 SV=5	QYNVGPSVSK	light	539.78	2	04junho22_LN_FFPE_PRM_PT-2008-14	PT	0.879	-2.5	29	1502800	33.22	33.79
QYNVGPSVSK	FN1	Fibronectin OS=Homo sapiens OX=9606 GN=FN1 PE=1 SV=5	QYNVGPSVSK	light	539.78	2	04junho22_LN_FFPE_PRM_LM-3212-14	LM	0.9642	-2.6	32	4994400	33.14	33.74
QYNVGPSVSK	FN1	Fibronectin OS=Homo sapiens OX=9606 GN=FN1 PE=1 SV=5	QYNVGPSVSK	light	539.78	2	04junho22_LN_FFPE_PRM_PT-3898-13	PT	0.9619	-3.4	33	267910000	33.31	33.89
QYNVGPSVSK	FN1	Fibronectin OS=Homo sapiens OX=9606 GN=FN1 PE=1 SV=5	QYNVGPSVSK	light	539.78	2	04junho22_LN_FFPE_PRM_PT-3208-08	PT	0.9627	-3.7	35	46518000	33.08	33.73
QYNVGPSVSK	FN1	Fibronectin OS=Homo sapiens OX=9606 GN=FN1 PE=1 SV=5	QYNVGPSVSK	light	539.78	2	05junho22_LN_FFPE_PRM_LM-3898-13	LM	0.9607	-3.7	35	129680000	33.11	33.73
QYNVGPSVSK	FN1	Fibronectin OS=Homo sapiens OX=9606 GN=FN1 PE=1 SV=5	QYNVGPSVSK	light	539.78	2	05junho22_LN_FFPE_PRM_LM-1421-15	LM	0.9567	-2.6	24	14928000	32.95	33.4
NLQPASEYTVSLVAIK	FN1	Fibronectin OS=Homo sapiens OX=9606 GN=FN1 PE=1 SV=5	NLQPASEYTVSLVAIK	light	866.978	2	31maio22_LN_FFPE_PRM_PT-1421-15	PT	0.9576	0.2	29	12488000	88	88.59
NLQPASEYTVSLVAIK	FN1	Fibronectin OS=Homo sapiens OX=9606 GN=FN1 PE=1 SV=5	NLQPASEYTVSLVAIK	light	866.978	2	31maio22_LN_FFPE_PRM_LM-617-11	LM	0.9592	0.1	32	21244000	87.96	88.6
NLQPASEYTVSLVAIK	FN1	Fibronectin OS=Homo sapiens OX=9606 GN=FN1 PE=1 SV=5	NLQPASEYTVSLVAIK	light	866.978	2	31maio22_LN_FFPE_PRM_PT-3212-14	PT	0.9583	-0.6	30	15009000	87.98	88.57
NLQPASEYTVSLVAIK	FN1	Fibronectin OS=Homo sapiens OX=9606 GN=FN1 PE=1 SV=5	NLQPASEYTVSLVAIK	light	866.978	2	31maio22_LN_FFPE_PRM_LM-1159-10	LM	0.9644	-1.1	34	126050000	88.19	88.77
NLQPASEYTVSLVAIK	FN1	Fibronectin OS=Homo sapiens OX=9606 GN=FN1 PE=1 SV=5	NLQPASEYTVSLVAIK	light	866.978	2	01junho22_LN_FFPE_PRM_PT-617-11	PT	0.9645	-0.8	30	79717000	87.94	88.56
NLQPASEYTVSLVAIK	FN1	Fibronectin OS=Homo sapiens OX=9606 GN=FN1 PE=1 SV=5	NLQPASEYTVSLVAIK	light	866.978	2	01junho22_LN_FFPE_PRM_PT-2753-09	PT	0.9614	-0.3	30	17011000	87.88	88.46
NLQPASEYTVSLVAIK	FN1	Fibronectin OS=Homo sapiens OX=9606 GN=FN1 PE=1 SV=5	NLQPASEYTVSLVAIK	light	866.978	2	01junho22_LN_FFPE_PRM_LM-2008-14	LM	0.9306	-0.2	35	4444500	87.88	88.58
NLQPASEYTVSLVAIK	FN1	Fibronectin OS=Homo sapiens OX=9606 GN=FN1 PE=1 SV=5	NLQPASEYTVSLVAIK	light	866.978	2	01junho22_LN_FFPE_PRM_LM-400-12	LM	0.9147	-0.4	31	3361900	87.86	88.55
NLQPASEYTVSLVAIK	FN1	Fibronectin OS=Homo sapiens OX=9606 GN=FN1 PE=1 SV=5	NLQPASEYTVSLVAIK	light	866.978	2	02junho22_LN_FFPE_PRM_LM-2053	LM	0.9319	-0.4	30	4706600	87.8	88.44
NLQPASEYTVSLVAIK	FN1	Fibronectin OS=Homo sapiens OX=9606 GN=FN1 PE=1 SV=5	NLQPASEYTVSLVAIK	light	866.978	2	02junho22_LN_FFPE_PRM_LM-2753-09	LM	0.9322	-0.6	26	4319400	88.01	88.56
NLQPASEYTVSLVAIK	FN1	Fibronectin OS=Homo sapiens OX=9606 GN=FN1 PE=1 SV=5	NLQPASEYTVSLVAIK	light	866.978	2	02junho22_LN_FFPE_PRM_PT-4326-07	PT	0.964	-0.9	32	17272000	88.02	88.66
NLQPASEYTVSLVAIK	FN1	Fibronectin OS=Homo sapiens OX=9606 GN=FN1 PE=1 SV=5	NLQPASEYTVSLVAIK	light	866.978	2	02junho22_LN_FFPE_PRM_PT-799-15	PT	0.9527	-0.6	31	10324000	87.99	88.6
NLQPASEYTVSLVAIK	FN1	Fibronectin OS=Homo sapiens OX=9606 GN=FN1 PE=1 SV=5	NLQPASEYTVSLVAIK	light	866.978	2	03junho22_LN_FFPE_PRM_LM-3208-14	LM	0.9599	-1.8	29	382910000	87.92	88.48
NLQPASEYTVSLVAIK	FN1	Fibronectin OS=Homo sapiens OX=9606 GN=FN1 PE=1 SV=5	NLQPASEYTVSLVAIK	light	866.978	2	03junho22_LN_FFPE_PRM_PT-400-12	PT	0.9553	-0.6	33	10060000	87.89	88.53
NLQPASEYTVSLVAIK	FN1	Fibronectin OS=Homo sapiens OX=9606 GN=FN1 PE=1 SV=5	NLQPASEYTVSLVAIK	light	866.978	2	03junho22_LN_FFPE_PRM_LM-4326-07	LM	0.9527	-1.4	41	8789700	88	88.76
NLQPASEYTVSLVAIK	FN1	Fibronectin OS=Homo sapiens OX=9606 GN=FN1 PE=1 SV=5	NLQPASEYTVSLVAIK	light	866.978	2	03junho22_LN_FFPE_PRM_PT-1159-10	PT	0.9449	-1.5	38	9993300	87.85	88.61
NLQPASEYTVSLVAIK	FN1	Fibronectin OS=Homo sapiens OX=9606 GN=FN1 PE=1 SV=5	NLQPASEYTVSLVAIK	light	866.978	2	04junho22_LN_FFPE_PRM_PT-2008-14	PT	0.8107	-2.4	27	953750	88.19	88.7
NLQPASEYTVSLVAIK	FN1	Fibronectin OS=Homo sapiens OX=9606 GN=FN1 PE=1 SV=5	NLQPASEYTVSLVAIK	light	866.978	2	04junho22_LN_FFPE_PRM_LM-3212-14	LM	0.9548	-2	34	11652000	88.12	88.71
NLQPASEYTVSLVAIK	FN1	Fibronectin OS=Homo sapiens OX=9606 GN=FN1 PE=1 SV=5	NLQPASEYTVSLVAIK	light	866.978	2	04junho22_LN_FFPE_PRM_PT-3898-13	PT	0.9624	-3	38	251420000	88.18	88.82
NLQPASEYTVSLVAIK	FN1	Fibronectin OS=Homo sapiens OX=9606 GN=FN1 PE=1 SV=5	NLQPASEYTVSLVAIK	light	866.978	2	04junho22_LN_FFPE_PRM_PT-3208-08	PT	0.9599	-3.6	36	56708000	88.22	88.81
NLQPASEYTVSLVAIK	FN1	Fibronectin OS=Homo sapiens OX=9606 GN=FN1 PE=1 SV=5	NLQPASEYTVSLVAIK	light	866.978	2	05junho22_LN_FFPE_PRM_LM-3898-13	LM	0.9591	-3.7	41	160460000	88.16	88.8
NLQPASEYTVSLVAIK	FN1	Fibronectin OS=Homo sapiens OX=9606 GN=FN1 PE=1 SV=5	NLQPASEYTVSLVAIK	light	866.978	2	05junho22_LN_FFPE_PRM_LM-1421-15	LM	0.9537	-2.4	44	18381000	88.02	88.78
STTPDITGYR	FN1	Fibronectin OS=Homo sapiens OX=9606 GN=FN1 PE=1 SV=5	STTPDITGYR	light	555.775	2	31maio22_LN_FFPE_PRM_PT-1421-15	PT	0.9526	-0.5	69	100090000	48.39	49.54
STTPDITGYR	FN1	Fibronectin OS=Homo sapiens OX=9606 GN=FN1 PE=1 SV=5	STTPDITGYR	light	555.775	2	31maio22_LN_FFPE_PRM_LM-617-11	LM	0.9618	-0.4	73	211090000	48.45	49.65
STTPDITGYR	FN1	Fibronectin OS=Homo sapiens OX=9606 GN=FN1 PE=1 SV=5	STTPDITGYR	light	555.775	2	31maio22_LN_FFPE_PRM_PT-3212-14	PT	0.9588	-1.6	71	183210000	48.44	49.57
STTPDITGYR	FN1	Fibronectin OS=Homo sapiens OX=9606 GN=FN1 PE=1 SV=5	STTPDITGYR	light	555.775	2	31maio22_LN_FFPE_PRM_LM-1159-10	LM	0.9612	-1.9	72	1167900000	48.7	49.82
STTPDITGYR	FN1	Fibronectin OS=Homo sapiens OX=9606 GN=FN1 PE=1 SV=5	STTPDITGYR	light	555.775	2	01junho22_LN_FFPE_PRM_PT-617-11	PT	0.9519	-1.5	70	935220000	48.4	49.51
STTPDITGYR	FN1	Fibronectin OS=Homo sapiens OX=9606 GN=FN1 PE=1 SV=5	STTPDITGYR	light	555.775	2	01junho22_LN_FFPE_PRM_PT-2753-09	PT	0.9517	-0.7	66	94598000	48	49.1
STTPDITGYR	FN1	Fibronectin OS=Homo sapiens OX=9606 GN=FN1 PE=1 SV=5	STTPDITGYR	light	555.775	2	01junho22_LN_FFPE_PRM_LM-2008-14	LM	0.949	-0.8	64	56306000	48.26	49.33
STTPDITGYR	FN1	Fibronectin OS=Homo sapiens OX=9606 GN=FN1 PE=1 SV=5	STTPDITGYR	light	555.775	2	01junho22_LN_FFPE_PRM_LM-400-12	LM	0.96	-0.5	66	53976000	48.21	49.36
STTPDITGYR	FN1	Fibronectin OS=Homo sapiens OX=9606 GN=FN1 PE=1 SV=5	STTPDITGYR	light	555.775	2	02junho22_LN_FFPE_PRM_LM-2053	LM	0.9556	-1.6	65	45647000	48.41	49.47
STTPDITGYR	FN1	Fibronectin OS=Homo sapiens OX=9606 GN=FN1 PE=1 SV=5	STTPDITGYR	light	555.775	2	02junho22_LN_FFPE_PRM_LM-2753-09	LM	0.9551	-1.5	59	78117000	48.33	49.31
STTPDITGYR	FN1	Fibronectin OS=Homo sapiens OX=9606 GN=FN1 PE=1 SV=5	STTPDITGYR	light	555.775	2	02junho22_LN_FFPE_PRM_PT-4326-07	PT	0.9657	-1.5	71	442690000	48.3	49.45
STTPDITGYR	FN1	Fibronectin OS=Homo sapiens OX=9606 GN=FN1 PE=1 SV=5	STTPDITGYR	light	555.775	2	02junho22_LN_FFPE_PRM_PT-799-15	PT	0.96	-2.2	60	93357000	48.05	49.08
STTPDITGYR	FN1	Fibronectin OS=Homo sapiens OX=9606 GN=FN1 PE=1 SV=5	STTPDITGYR	light	555.775	2	03junho22_LN_FFPE_PRM_LM-3208-14	LM	0.9609	-2.7	72	3565100000	48.19	49.35
STTPDITGYR	FN1	Fibronectin OS=Homo sapiens OX=9606 GN=FN1 PE=1 SV=5	STTPDITGYR	light	555.775	2	03junho22_LN_FFPE_PRM_PT-400-12	PT	0.9628	-1.5	64	95477000	47.97	49.03
STTPDITGYR	FN1	Fibronectin OS=Homo sapiens OX=9606 GN=FN1 PE=1 SV=5	STTPDITGYR	light	555.775	2	03junho22_LN_FFPE_PRM_LM-4326-07	LM	0.9552	-2.7	70	105430000	48.39	49.56
STTPDITGYR	FN1	Fibronectin OS=Homo sapiens OX=9606 GN=FN1 PE=1 SV=5	STTPDITGYR	light	555.775	2	03junho22_LN_FFPE_PRM_PT-1159-10	PT	0.9481	-2.5	61	31858000	48.45	49.52
STTPDITGYR	FN1	Fibronectin OS=Homo sapiens OX=9606 GN=FN1 PE=1 SV=5	STTPDITGYR	light	555.775	2	04junho22_LN_FFPE_PRM_PT-2008-14	PT	0.9526	-3.2	71	34037000	48.53	49.79
STTPDITGYR	FN1	Fibronectin OS=Homo sapiens OX=9606 GN=FN1 PE=1 SV=5	STTPDITGYR	light	555.775	2	04junho22_LN_FFPE_PRM_LM-3212-14	LM	0.9521	-2.5	87	121460000	48.07	49.48
STTPDITGYR	FN1	Fibronectin OS=Homo sapiens OX=9606 GN=FN1 PE=1 SV=5	STTPDITGYR	light	555.775	2	04junho22_LN_FFPE_PRM_PT-3898-13	PT	0.9603	-2.9	68	2503800000	48.56	49.67
STTPDITGYR	FN1	Fibronectin OS=Homo sapiens OX=9606 GN=FN1 PE=1 SV=5	STTPDITGYR	light	555.775	2	04junho22_LN_FFPE_PRM_PT-3208-08	PT	0.961	-3.8	73	509580000	48.38	49.56
STTPDITGYR	FN1	Fibronectin OS=Homo sapiens OX=9606 GN=FN1 PE=1 SV=5	STTPDITGYR	light	555.775	2	05junho22_LN_FFPE_PRM_LM-3898-13	LM	0.9736	-4.1	76	1555700000	48.33	49.55
STTPDITGYR	FN1	Fibronectin OS=Homo sapiens OX=9606 GN=FN1 PE=1 SV=5	STTPDITGYR	light	555.775	2	05junho22_LN_FFPE_PRM_LM-1421-15	LM	0.9521	-3.1	71	154200000	48.09	49.28
VTWAPPPSIDLTNFLVR	FN1	Fibronectin OS=Homo sapiens OX=9606 GN=FN1 PE=1 SV=5	VTWAPPPSIDLTNFLVR	light	963.528	2	31maio22_LN_FFPE_PRM_PT-1421-15	PT	0.9214	-0.6	98	26468000	116.38	117.23
VTWAPPPSIDLTNFLVR	FN1	Fibronectin OS=Homo sapiens OX=9606 GN=FN1 PE=1 SV=5	VTWAPPPSIDLTNFLVR	light	963.528	2	31maio22_LN_FFPE_PRM_LM-617-11	LM	0.9266	-0.8	96	70379000	116.22	117.04
VTWAPPPSIDLTNFLVR	FN1	Fibronectin OS=Homo sapiens OX=9606 GN=FN1 PE=1 SV=5	VTWAPPPSIDLTNFLVR	light	963.528	2	31maio22_LN_FFPE_PRM_PT-3212-14	PT	0.925	-1.2	99	80881000	116.22	117.04
VTWAPPPSIDLTNFLVR	FN1	Fibronectin OS=Homo sapiens OX=9606 GN=FN1 PE=1 SV=5	VTWAPPPSIDLTNFLVR	light	963.528	2	31maio22_LN_FFPE_PRM_LM-1159-10	LM	0.9253	-1.3	116	244090000	116.42	117.34
VTWAPPPSIDLTNFLVR	FN1	Fibronectin OS=Homo sapiens OX=9606 GN=FN1 PE=1 SV=5	VTWAPPPSIDLTNFLVR	light	963.528	2	01junho22_LN_FFPE_PRM_PT-617-11	PT	0.9246	-1.1	108	254950000	116.19	117.07
VTWAPPPSIDLTNFLVR	FN1	Fibronectin OS=Homo sapiens OX=9606 GN=FN1 PE=1 SV=5	VTWAPPPSIDLTNFLVR	light	963.528	2	01junho22_LN_FFPE_PRM_PT-2753-09	PT	0.928	-0.5	104	28201000	116.18	117.09
VTWAPPPSIDLTNFLVR	FN1	Fibronectin OS=Homo sapiens OX=9606 GN=FN1 PE=1 SV=5	VTWAPPPSIDLTNFLVR	light	963.528	2	01junho22_LN_FFPE_PRM_LM-2008-14	LM	0.9215	-1.1	94	13887000	116.15	116.98
VTWAPPPSIDLTNFLVR	FN1	Fibronectin OS=Homo sapiens OX=9606 GN=FN1 PE=1 SV=5	VTWAPPPSIDLTNFLVR	light	963.528	2	01junho22_LN_FFPE_PRM_LM-400-12	LM	0.8394	-0.3	103	1655400	116.23	117.14
VTWAPPPSIDLTNFLVR	FN1	Fibronectin OS=Homo sapiens OX=9606 GN=FN1 PE=1 SV=5	VTWAPPPSIDLTNFLVR	light	963.528	2	02junho22_LN_FFPE_PRM_LM-2053	LM	0.9273	-1.1	107	21642000	116.28	117.22
VTWAPPPSIDLTNFLVR	FN1	Fibronectin OS=Homo sapiens OX=9606 GN=FN1 PE=1 SV=5	VTWAPPPSIDLTNFLVR	light	963.528	2	02junho22_LN_FFPE_PRM_LM-2753-09	LM	0.9173	-1.1	87	6968000	116.4	117.16
VTWAPPPSIDLTNFLVR	FN1	Fibronectin OS=Homo sapiens OX=9606 GN=FN1 PE=1 SV=5	VTWAPPPSIDLTNFLVR	light	963.528	2	02junho22_LN_FFPE_PRM_PT-4326-07	PT	0.9279	-1.6	103	40584000	116.34	117.23
VTWAPPPSIDLTNFLVR	FN1	Fibronectin OS=Homo sapiens OX=9606 GN=FN1 PE=1 SV=5	VTWAPPPSIDLTNFLVR	light	963.528	2	02junho22_LN_FFPE_PRM_PT-799-15	PT	0.9175	-1.5	104	23397000	116.33	117.24
VTWAPPPSIDLTNFLVR	FN1	Fibronectin OS=Homo sapiens OX=9606 GN=FN1 PE=1 SV=5	VTWAPPPSIDLTNFLVR	light	963.528	2	03junho22_LN_FFPE_PRM_LM-3208-14	LM	0.9232	-2.2	107	1118900000	116.46	117.28
VTWAPPPSIDLTNFLVR	FN1	Fibronectin OS=Homo sapiens OX=9606 GN=FN1 PE=1 SV=5	VTWAPPPSIDLTNFLVR	light	963.528	2	03junho22_LN_FFPE_PRM_PT-400-12	PT	0.9321	-1.4	121	60907000	116.5	117.4
VTWAPPPSIDLTNFLVR	FN1	Fibronectin OS=Homo sapiens OX=9606 GN=FN1 PE=1 SV=5	VTWAPPPSIDLTNFLVR	light	963.528	2	03junho22_LN_FFPE_PRM_LM-4326-07	LM	0.9221	-2.5	103	30236000	116.43	117.3
VTWAPPPSIDLTNFLVR	FN1	Fibronectin OS=Homo sapiens OX=9606 GN=FN1 PE=1 SV=5	VTWAPPPSIDLTNFLVR	light	963.528	2	03junho22_LN_FFPE_PRM_PT-1159-10	PT	0.9175	-2.9	120	26864000	116.55	117.51
VTWAPPPSIDLTNFLVR	FN1	Fibronectin OS=Homo sapiens OX=9606 GN=FN1 PE=1 SV=5	VTWAPPPSIDLTNFLVR	light	963.528	2	04junho22_LN_FFPE_PRM_PT-2008-14	PT	0.8957	-2.7	122	5634800	116.61	117.56
VTWAPPPSIDLTNFLVR	FN1	Fibronectin OS=Homo sapiens OX=9606 GN=FN1 PE=1 SV=5	VTWAPPPSIDLTNFLVR	light	963.528	2	04junho22_LN_FFPE_PRM_LM-3212-14	LM	0.9189	-2.7	122	32670000	116.56	117.51
VTWAPPPSIDLTNFLVR	FN1	Fibronectin OS=Homo sapiens OX=9606 GN=FN1 PE=1 SV=5	VTWAPPPSIDLTNFLVR	light	963.528	2	04junho22_LN_FFPE_PRM_PT-3898-13	PT	0.9213	-2.8	137	823330000	116.63	117.6
VTWAPPPSIDLTNFLVR	FN1	Fibronectin OS=Homo sapiens OX=9606 GN=FN1 PE=1 SV=5	VTWAPPPSIDLTNFLVR	light	963.528	2	04junho22_LN_FFPE_PRM_PT-3208-08	PT	0.917	-3.9	126	159660000	116.68	117.6
VTWAPPPSIDLTNFLVR	FN1	Fibronectin OS=Homo sapiens OX=9606 GN=FN1 PE=1 SV=5	VTWAPPPSIDLTNFLVR	light	963.528	2	05junho22_LN_FFPE_PRM_LM-3898-13	LM	0.9192	-3.9	128	302710000	116.72	117.62
VTWAPPPSIDLTNFLVR	FN1	Fibronectin OS=Homo sapiens OX=9606 GN=FN1 PE=1 SV=5	VTWAPPPSIDLTNFLVR	light	963.528	2	05junho22_LN_FFPE_PRM_LM-1421-15	LM	0.9136	-2.6	113	43820000	116.61	117.5
WLPSSSPVTGYR	FN1	Fibronectin OS=Homo sapiens OX=9606 GN=FN1 PE=1 SV=5	WLPSSSPVTGYR	light	675.346	2	31maio22_LN_FFPE_PRM_PT-1421-15	PT	0.8988	-0.6	32	44483000	71.88	72.68
WLPSSSPVTGYR	FN1	Fibronectin OS=Homo sapiens OX=9606 GN=FN1 PE=1 SV=5	WLPSSSPVTGYR	light	675.346	2	31maio22_LN_FFPE_PRM_LM-617-11	LM	0.8998	-0.3	30	103290000	71.94	72.69
WLPSSSPVTGYR	FN1	Fibronectin OS=Homo sapiens OX=9606 GN=FN1 PE=1 SV=5	WLPSSSPVTGYR	light	675.346	2	31maio22_LN_FFPE_PRM_PT-3212-14	PT	0.9061	-1.5	38	26871000	71.82	72.72
WLPSSSPVTGYR	FN1	Fibronectin OS=Homo sapiens OX=9606 GN=FN1 PE=1 SV=5	WLPSSSPVTGYR	light	675.346	2	31maio22_LN_FFPE_PRM_LM-1159-10	LM	0.8973	-1.3	35	514170000	72.1	72.95
WLPSSSPVTGYR	FN1	Fibronectin OS=Homo sapiens OX=9606 GN=FN1 PE=1 SV=5	WLPSSSPVTGYR	light	675.346	2	01junho22_LN_FFPE_PRM_PT-617-11	PT	0.898	-1.1	34	399340000	71.92	72.7
WLPSSSPVTGYR	FN1	Fibronectin OS=Homo sapiens OX=9606 GN=FN1 PE=1 SV=5	WLPSSSPVTGYR	light	675.346	2	01junho22_LN_FFPE_PRM_PT-2753-09	PT	0.8935	-0.4	36	38925000	71.59	72.36
WLPSSSPVTGYR	FN1	Fibronectin OS=Homo sapiens OX=9606 GN=FN1 PE=1 SV=5	WLPSSSPVTGYR	light	675.346	2	01junho22_LN_FFPE_PRM_LM-2008-14	LM	0.8991	-1.7	33	11410000	71.82	72.63
WLPSSSPVTGYR	FN1	Fibronectin OS=Homo sapiens OX=9606 GN=FN1 PE=1 SV=5	WLPSSSPVTGYR	light	675.346	2	01junho22_LN_FFPE_PRM_LM-400-12	LM	0.8278	-0.7	33	4826200	71.82	72.65
WLPSSSPVTGYR	FN1	Fibronectin OS=Homo sapiens OX=9606 GN=FN1 PE=1 SV=5	WLPSSSPVTGYR	light	675.346	2	02junho22_LN_FFPE_PRM_LM-2053	LM	0.8953	-1.4	34	8826700	71.77	72.58
WLPSSSPVTGYR	FN1	Fibronectin OS=Homo sapiens OX=9606 GN=FN1 PE=1 SV=5	WLPSSSPVTGYR	light	675.346	2	02junho22_LN_FFPE_PRM_LM-2753-09	LM	0.9188	-1.3	31	13915000	71.82	72.59
WLPSSSPVTGYR	FN1	Fibronectin OS=Homo sapiens OX=9606 GN=FN1 PE=1 SV=5	WLPSSSPVTGYR	light	675.346	2	02junho22_LN_FFPE_PRM_PT-4326-07	PT	0.8986	-1.7	33	121940000	71.9	72.77
WLPSSSPVTGYR	FN1	Fibronectin OS=Homo sapiens OX=9606 GN=FN1 PE=1 SV=5	WLPSSSPVTGYR	light	675.346	2	02junho22_LN_FFPE_PRM_PT-799-15	PT	0.9	-1.4	34	42408000	71.76	72.54
WLPSSSPVTGYR	FN1	Fibronectin OS=Homo sapiens OX=9606 GN=FN1 PE=1 SV=5	WLPSSSPVTGYR	light	675.346	2	03junho22_LN_FFPE_PRM_LM-3208-14	LM	0.9025	-2	41	1139800000	71.78	72.66
WLPSSSPVTGYR	FN1	Fibronectin OS=Homo sapiens OX=9606 GN=FN1 PE=1 SV=5	WLPSSSPVTGYR	light	675.346	2	03junho22_LN_FFPE_PRM_PT-400-12	PT	0.8994	-1	35	35962000	71.68	72.47
WLPSSSPVTGYR	FN1	Fibronectin OS=Homo sapiens OX=9606 GN=FN1 PE=1 SV=5	WLPSSSPVTGYR	light	675.346	2	03junho22_LN_FFPE_PRM_LM-4326-07	LM	0.9071	-1.8	34	32876000	71.86	72.74
WLPSSSPVTGYR	FN1	Fibronectin OS=Homo sapiens OX=9606 GN=FN1 PE=1 SV=5	WLPSSSPVTGYR	light	675.346	2	03junho22_LN_FFPE_PRM_PT-1159-10	PT	0.8901	-1.7	36	4082700	71.8	72.72
WLPSSSPVTGYR	FN1	Fibronectin OS=Homo sapiens OX=9606 GN=FN1 PE=1 SV=5	WLPSSSPVTGYR	light	675.346	2	04junho22_LN_FFPE_PRM_PT-2008-14	PT	0.8919	-1	37	5124400	71.82	72.85
WLPSSSPVTGYR	FN1	Fibronectin OS=Homo sapiens OX=9606 GN=FN1 PE=1 SV=5	WLPSSSPVTGYR	light	675.346	2	04junho22_LN_FFPE_PRM_LM-3212-14	LM	0.9042	-2.4	35	33245000	71.78	72.62
WLPSSSPVTGYR	FN1	Fibronectin OS=Homo sapiens OX=9606 GN=FN1 PE=1 SV=5	WLPSSSPVTGYR	light	675.346	2	04junho22_LN_FFPE_PRM_PT-3898-13	PT	0.9033	-2.8	32	1170300000	72.07	72.93
WLPSSSPVTGYR	FN1	Fibronectin OS=Homo sapiens OX=9606 GN=FN1 PE=1 SV=5	WLPSSSPVTGYR	light	675.346	2	04junho22_LN_FFPE_PRM_PT-3208-08	PT	0.9024	-3.6	36	160260000	72	72.92
WLPSSSPVTGYR	FN1	Fibronectin OS=Homo sapiens OX=9606 GN=FN1 PE=1 SV=5	WLPSSSPVTGYR	light	675.346	2	05junho22_LN_FFPE_PRM_LM-3898-13	LM	0.8989	-4	38	450770000	71.97	72.93
WLPSSSPVTGYR	FN1	Fibronectin OS=Homo sapiens OX=9606 GN=FN1 PE=1 SV=5	WLPSSSPVTGYR	light	675.346	2	05junho22_LN_FFPE_PRM_LM-1421-15	LM	0.9078	-2.9	33	42085000	71.78	72.59
IAWESPQGQVSR	FN1	Fibronectin OS=Homo sapiens OX=9606 GN=FN1 PE=1 SV=5	IAWESPQGQVSR	light	679.347	2	31maio22_LN_FFPE_PRM_PT-1421-15	PT	0.9508	0	35	20863000	58.97	59.97
IAWESPQGQVSR	FN1	Fibronectin OS=Homo sapiens OX=9606 GN=FN1 PE=1 SV=5	IAWESPQGQVSR	light	679.347	2	31maio22_LN_FFPE_PRM_LM-617-11	LM	0.9474	0.6	34	29644000	59.02	60.01
IAWESPQGQVSR	FN1	Fibronectin OS=Homo sapiens OX=9606 GN=FN1 PE=1 SV=5	IAWESPQGQVSR	light	679.347	2	31maio22_LN_FFPE_PRM_PT-3212-14	PT	0.8636	2	31	5972700	59.14	60.03
IAWESPQGQVSR	FN1	Fibronectin OS=Homo sapiens OX=9606 GN=FN1 PE=1 SV=5	IAWESPQGQVSR	light	679.347	2	31maio22_LN_FFPE_PRM_LM-1159-10	LM	0.9775	-0.9	39	308180000	59.31	60.38
IAWESPQGQVSR	FN1	Fibronectin OS=Homo sapiens OX=9606 GN=FN1 PE=1 SV=5	IAWESPQGQVSR	light	679.347	2	01junho22_LN_FFPE_PRM_PT-617-11	PT	0.9692	-0.7	38	164680000	58.98	60.02
IAWESPQGQVSR	FN1	Fibronectin OS=Homo sapiens OX=9606 GN=FN1 PE=1 SV=5	IAWESPQGQVSR	light	679.347	2	01junho22_LN_FFPE_PRM_PT-2753-09	PT	0.8093	5.8	34	12973000	58.75	59.67
IAWESPQGQVSR	FN1	Fibronectin OS=Homo sapiens OX=9606 GN=FN1 PE=1 SV=5	IAWESPQGQVSR	light	679.347	2	01junho22_LN_FFPE_PRM_LM-2008-14	LM	0.8498	0.6	43	6982800	58.67	59.87
IAWESPQGQVSR	FN1	Fibronectin OS=Homo sapiens OX=9606 GN=FN1 PE=1 SV=5	IAWESPQGQVSR	light	679.347	2	01junho22_LN_FFPE_PRM_LM-400-12	LM	0.3647	12.3	25	1280900	59.27	60
IAWESPQGQVSR	FN1	Fibronectin OS=Homo sapiens OX=9606 GN=FN1 PE=1 SV=5	IAWESPQGQVSR	light	679.347	2	02junho22_LN_FFPE_PRM_LM-2053	LM	0.8901	0.1	38	6438800	59.01	60.08
IAWESPQGQVSR	FN1	Fibronectin OS=Homo sapiens OX=9606 GN=FN1 PE=1 SV=5	IAWESPQGQVSR	light	679.347	2	02junho22_LN_FFPE_PRM_LM-2753-09	LM	0.8588	3.5	27	4791900	59.12	59.92
IAWESPQGQVSR	FN1	Fibronectin OS=Homo sapiens OX=9606 GN=FN1 PE=1 SV=5	IAWESPQGQVSR	light	679.347	2	02junho22_LN_FFPE_PRM_PT-4326-07	PT	0.9466	-0.4	41	42310000	58.85	60.04
IAWESPQGQVSR	FN1	Fibronectin OS=Homo sapiens OX=9606 GN=FN1 PE=1 SV=5	IAWESPQGQVSR	light	679.347	2	02junho22_LN_FFPE_PRM_PT-799-15	PT	0.9102	-0.3	33	11245000	58.81	59.71
IAWESPQGQVSR	FN1	Fibronectin OS=Homo sapiens OX=9606 GN=FN1 PE=1 SV=5	IAWESPQGQVSR	light	679.347	2	03junho22_LN_FFPE_PRM_LM-3208-14	LM	0.9727	-1.6	41	797660000	58.83	59.89
IAWESPQGQVSR	FN1	Fibronectin OS=Homo sapiens OX=9606 GN=FN1 PE=1 SV=5	IAWESPQGQVSR	light	679.347	2	03junho22_LN_FFPE_PRM_PT-400-12	PT	0.8593	2.6	38	8291400	58.67	59.69
IAWESPQGQVSR	FN1	Fibronectin OS=Homo sapiens OX=9606 GN=FN1 PE=1 SV=5	IAWESPQGQVSR	light	679.347	2	03junho22_LN_FFPE_PRM_LM-4326-07	LM	0.8897	0.3	34	12407000	59.07	60.08
IAWESPQGQVSR	FN1	Fibronectin OS=Homo sapiens OX=9606 GN=FN1 PE=1 SV=5	IAWESPQGQVSR	light	679.347	2	03junho22_LN_FFPE_PRM_PT-1159-10	PT	0.6396	11.3	23	1489000	59.33	60.03
IAWESPQGQVSR	FN1	Fibronectin OS=Homo sapiens OX=9606 GN=FN1 PE=1 SV=5	IAWESPQGQVSR	light	679.347	2	04junho22_LN_FFPE_PRM_PT-2008-14	PT	0.5445	3.6	20	659050	59.39	60
IAWESPQGQVSR	FN1	Fibronectin OS=Homo sapiens OX=9606 GN=FN1 PE=1 SV=5	IAWESPQGQVSR	light	679.347	2	04junho22_LN_FFPE_PRM_LM-3212-14	LM	0.9065	-1	33	19130000	58.89	59.81
IAWESPQGQVSR	FN1	Fibronectin OS=Homo sapiens OX=9606 GN=FN1 PE=1 SV=5	IAWESPQGQVSR	light	679.347	2	04junho22_LN_FFPE_PRM_PT-3898-13	PT	0.9748	-2.2	34	902250000	59.11	60.07
IAWESPQGQVSR	FN1	Fibronectin OS=Homo sapiens OX=9606 GN=FN1 PE=1 SV=5	IAWESPQGQVSR	light	679.347	2	04junho22_LN_FFPE_PRM_PT-3208-08	PT	0.9737	-3.1	35	115740000	59.13	60.13
IAWESPQGQVSR	FN1	Fibronectin OS=Homo sapiens OX=9606 GN=FN1 PE=1 SV=5	IAWESPQGQVSR	light	679.347	2	05junho22_LN_FFPE_PRM_LM-3898-13	LM	0.9748	-3.5	41	355920000	59.05	60.16
IAWESPQGQVSR	FN1	Fibronectin OS=Homo sapiens OX=9606 GN=FN1 PE=1 SV=5	IAWESPQGQVSR	light	679.347	2	05junho22_LN_FFPE_PRM_LM-1421-15	LM	0.94	-1.9	39	19553000	58.77	59.8
SYTITGLQPGTDYK	FN1	Fibronectin OS=Homo sapiens OX=9606 GN=FN1 PE=1 SV=5	SYTITGLQPGTDYK	light	772.386	2	31maio22_LN_FFPE_PRM_PT-1421-15	PT	0.9773	-0.8	30	53209000	71.71	72.41
SYTITGLQPGTDYK	FN1	Fibronectin OS=Homo sapiens OX=9606 GN=FN1 PE=1 SV=5	SYTITGLQPGTDYK	light	772.386	2	31maio22_LN_FFPE_PRM_LM-617-11	LM	0.9731	-0.5	31	89986000	71.74	72.46
SYTITGLQPGTDYK	FN1	Fibronectin OS=Homo sapiens OX=9606 GN=FN1 PE=1 SV=5	SYTITGLQPGTDYK	light	772.386	2	31maio22_LN_FFPE_PRM_PT-3212-14	PT	0.9745	-1.9	31	60912000	71.73	72.43
SYTITGLQPGTDYK	FN1	Fibronectin OS=Homo sapiens OX=9606 GN=FN1 PE=1 SV=5	SYTITGLQPGTDYK	light	772.386	2	31maio22_LN_FFPE_PRM_LM-1159-10	LM	0.9773	-1.7	29	508440000	71.96	72.63
SYTITGLQPGTDYK	FN1	Fibronectin OS=Homo sapiens OX=9606 GN=FN1 PE=1 SV=5	SYTITGLQPGTDYK	light	772.386	2	01junho22_LN_FFPE_PRM_PT-617-11	PT	0.9733	-1.4	32	348090000	71.76	72.46
SYTITGLQPGTDYK	FN1	Fibronectin OS=Homo sapiens OX=9606 GN=FN1 PE=1 SV=5	SYTITGLQPGTDYK	light	772.386	2	01junho22_LN_FFPE_PRM_PT-2753-09	PT	0.977	-0.6	33	45091000	71.49	72.21
SYTITGLQPGTDYK	FN1	Fibronectin OS=Homo sapiens OX=9606 GN=FN1 PE=1 SV=5	SYTITGLQPGTDYK	light	772.386	2	01junho22_LN_FFPE_PRM_LM-2008-14	LM	0.9737	-0.9	34	19625000	71.68	72.52
SYTITGLQPGTDYK	FN1	Fibronectin OS=Homo sapiens OX=9606 GN=FN1 PE=1 SV=5	SYTITGLQPGTDYK	light	772.386	2	01junho22_LN_FFPE_PRM_LM-400-12	LM	0.9775	-0.9	30	22814000	71.68	72.42
SYTITGLQPGTDYK	FN1	Fibronectin OS=Homo sapiens OX=9606 GN=FN1 PE=1 SV=5	SYTITGLQPGTDYK	light	772.386	2	02junho22_LN_FFPE_PRM_LM-2053	LM	0.9769	-1.7	29	19363000	71.69	72.36
SYTITGLQPGTDYK	FN1	Fibronectin OS=Homo sapiens OX=9606 GN=FN1 PE=1 SV=5	SYTITGLQPGTDYK	light	772.386	2	02junho22_LN_FFPE_PRM_LM-2753-09	LM	0.9708	-1.8	31	22069000	71.75	72.5
SYTITGLQPGTDYK	FN1	Fibronectin OS=Homo sapiens OX=9606 GN=FN1 PE=1 SV=5	SYTITGLQPGTDYK	light	772.386	2	02junho22_LN_FFPE_PRM_PT-4326-07	PT	0.9708	-2.1	32	111980000	71.75	72.57
SYTITGLQPGTDYK	FN1	Fibronectin OS=Homo sapiens OX=9606 GN=FN1 PE=1 SV=5	SYTITGLQPGTDYK	light	772.386	2	02junho22_LN_FFPE_PRM_PT-799-15	PT	0.9762	-2	33	40565000	71.65	72.42
SYTITGLQPGTDYK	FN1	Fibronectin OS=Homo sapiens OX=9606 GN=FN1 PE=1 SV=5	SYTITGLQPGTDYK	light	772.386	2	03junho22_LN_FFPE_PRM_LM-3208-14	LM	0.978	-2.3	35	1121600000	71.68	72.41
SYTITGLQPGTDYK	FN1	Fibronectin OS=Homo sapiens OX=9606 GN=FN1 PE=1 SV=5	SYTITGLQPGTDYK	light	772.386	2	03junho22_LN_FFPE_PRM_PT-400-12	PT	0.9754	-1.2	34	34138000	71.58	72.35
SYTITGLQPGTDYK	FN1	Fibronectin OS=Homo sapiens OX=9606 GN=FN1 PE=1 SV=5	SYTITGLQPGTDYK	light	772.386	2	03junho22_LN_FFPE_PRM_LM-4326-07	LM	0.9746	-2.3	32	39880000	71.8	72.6
SYTITGLQPGTDYK	FN1	Fibronectin OS=Homo sapiens OX=9606 GN=FN1 PE=1 SV=5	SYTITGLQPGTDYK	light	772.386	2	03junho22_LN_FFPE_PRM_PT-1159-10	PT	0.979	-2.7	28	8422600	71.87	72.56
SYTITGLQPGTDYK	FN1	Fibronectin OS=Homo sapiens OX=9606 GN=FN1 PE=1 SV=5	SYTITGLQPGTDYK	light	772.386	2	04junho22_LN_FFPE_PRM_PT-2008-14	PT	0.9693	-2.8	21	4891700	72	72.61
SYTITGLQPGTDYK	FN1	Fibronectin OS=Homo sapiens OX=9606 GN=FN1 PE=1 SV=5	SYTITGLQPGTDYK	light	772.386	2	04junho22_LN_FFPE_PRM_LM-3212-14	LM	0.9731	-2.7	30	32989000	71.74	72.45
SYTITGLQPGTDYK	FN1	Fibronectin OS=Homo sapiens OX=9606 GN=FN1 PE=1 SV=5	SYTITGLQPGTDYK	light	772.386	2	04junho22_LN_FFPE_PRM_PT-3898-13	PT	0.9769	-3.1	28	906990000	71.97	72.69
SYTITGLQPGTDYK	FN1	Fibronectin OS=Homo sapiens OX=9606 GN=FN1 PE=1 SV=5	SYTITGLQPGTDYK	light	772.386	2	04junho22_LN_FFPE_PRM_PT-3208-08	PT	0.9774	-3.6	29	129980000	71.93	72.66
SYTITGLQPGTDYK	FN1	Fibronectin OS=Homo sapiens OX=9606 GN=FN1 PE=1 SV=5	SYTITGLQPGTDYK	light	772.386	2	05junho22_LN_FFPE_PRM_LM-3898-13	LM	0.9757	-3.9	32	405420000	71.9	72.68
SYTITGLQPGTDYK	FN1	Fibronectin OS=Homo sapiens OX=9606 GN=FN1 PE=1 SV=5	SYTITGLQPGTDYK	light	772.386	2	05junho22_LN_FFPE_PRM_LM-1421-15	LM	0.9792	-3	27	39287000	71.74	72.42
VPGTSTSATLTGLTR	FN1	Fibronectin OS=Homo sapiens OX=9606 GN=FN1 PE=1 SV=5	VPGTSTSATLTGLTR	light	731.399	2	31maio22_LN_FFPE_PRM_PT-1421-15	PT	0.9315	-0.3	51	89101000	65.53	66.24
VPGTSTSATLTGLTR	FN1	Fibronectin OS=Homo sapiens OX=9606 GN=FN1 PE=1 SV=5	VPGTSTSATLTGLTR	light	731.399	2	31maio22_LN_FFPE_PRM_LM-617-11	LM	0.9289	0.1	57	221310000	65.6	66.35
VPGTSTSATLTGLTR	FN1	Fibronectin OS=Homo sapiens OX=9606 GN=FN1 PE=1 SV=5	VPGTSTSATLTGLTR	light	731.399	2	31maio22_LN_FFPE_PRM_PT-3212-14	PT	0.9319	-1.3	50	223250000	65.58	66.27
VPGTSTSATLTGLTR	FN1	Fibronectin OS=Homo sapiens OX=9606 GN=FN1 PE=1 SV=5	VPGTSTSATLTGLTR	light	731.399	2	31maio22_LN_FFPE_PRM_LM-1159-10	LM	0.9305	-1.6	57	971980000	65.43	66.2
VPGTSTSATLTGLTR	FN1	Fibronectin OS=Homo sapiens OX=9606 GN=FN1 PE=1 SV=5	VPGTSTSATLTGLTR	light	731.399	2	01junho22_LN_FFPE_PRM_PT-617-11	PT	0.9348	-0.9	51	860690000	65.56	66.29
VPGTSTSATLTGLTR	FN1	Fibronectin OS=Homo sapiens OX=9606 GN=FN1 PE=1 SV=5	VPGTSTSATLTGLTR	light	731.399	2	01junho22_LN_FFPE_PRM_PT-2753-09	PT	0.9306	-0.3	54	74545000	65.38	66.1
VPGTSTSATLTGLTR	FN1	Fibronectin OS=Homo sapiens OX=9606 GN=FN1 PE=1 SV=5	VPGTSTSATLTGLTR	light	731.399	2	01junho22_LN_FFPE_PRM_LM-2008-14	LM	0.9359	-0.2	47	47937000	65.5	66.2
VPGTSTSATLTGLTR	FN1	Fibronectin OS=Homo sapiens OX=9606 GN=FN1 PE=1 SV=5	VPGTSTSATLTGLTR	light	731.399	2	01junho22_LN_FFPE_PRM_LM-400-12	LM	0.9287	-0.2	53	60311000	65.43	66.2
VPGTSTSATLTGLTR	FN1	Fibronectin OS=Homo sapiens OX=9606 GN=FN1 PE=1 SV=5	VPGTSTSATLTGLTR	light	731.399	2	02junho22_LN_FFPE_PRM_LM-2053	LM	0.9413	-0.6	47	40970000	65.64	66.3
VPGTSTSATLTGLTR	FN1	Fibronectin OS=Homo sapiens OX=9606 GN=FN1 PE=1 SV=5	VPGTSTSATLTGLTR	light	731.399	2	02junho22_LN_FFPE_PRM_LM-2753-09	LM	0.9391	-0.8	49	54538000	65.51	66.24
VPGTSTSATLTGLTR	FN1	Fibronectin OS=Homo sapiens OX=9606 GN=FN1 PE=1 SV=5	VPGTSTSATLTGLTR	light	731.399	2	02junho22_LN_FFPE_PRM_PT-4326-07	PT	0.9312	-1.3	48	301450000	65.51	66.24
VPGTSTSATLTGLTR	FN1	Fibronectin OS=Homo sapiens OX=9606 GN=FN1 PE=1 SV=5	VPGTSTSATLTGLTR	light	731.399	2	02junho22_LN_FFPE_PRM_PT-799-15	PT	0.933	-1.4	53	95874000	65.39	66.1
VPGTSTSATLTGLTR	FN1	Fibronectin OS=Homo sapiens OX=9606 GN=FN1 PE=1 SV=5	VPGTSTSATLTGLTR	light	731.399	2	03junho22_LN_FFPE_PRM_LM-3208-14	LM	0.9238	-2.1	57	3207300000	65.43	66.16
VPGTSTSATLTGLTR	FN1	Fibronectin OS=Homo sapiens OX=9606 GN=FN1 PE=1 SV=5	VPGTSTSATLTGLTR	light	731.399	2	03junho22_LN_FFPE_PRM_PT-400-12	PT	0.9344	-0.9	51	107090000	65.32	66.03
VPGTSTSATLTGLTR	FN1	Fibronectin OS=Homo sapiens OX=9606 GN=FN1 PE=1 SV=5	VPGTSTSATLTGLTR	light	731.399	2	03junho22_LN_FFPE_PRM_LM-4326-07	LM	0.9308	-2.2	50	107380000	65.51	66.28
VPGTSTSATLTGLTR	FN1	Fibronectin OS=Homo sapiens OX=9606 GN=FN1 PE=1 SV=5	VPGTSTSATLTGLTR	light	731.399	2	03junho22_LN_FFPE_PRM_PT-1159-10	PT	0.9291	-2.6	46	151490000	65.55	66.27
VPGTSTSATLTGLTR	FN1	Fibronectin OS=Homo sapiens OX=9606 GN=FN1 PE=1 SV=5	VPGTSTSATLTGLTR	light	731.399	2	04junho22_LN_FFPE_PRM_PT-2008-14	PT	0.9275	-2.4	43	28762000	65.66	66.39
VPGTSTSATLTGLTR	FN1	Fibronectin OS=Homo sapiens OX=9606 GN=FN1 PE=1 SV=5	VPGTSTSATLTGLTR	light	731.399	2	04junho22_LN_FFPE_PRM_LM-3212-14	LM	0.9273	-2.1	47	101490000	65.49	66.14
VPGTSTSATLTGLTR	FN1	Fibronectin OS=Homo sapiens OX=9606 GN=FN1 PE=1 SV=5	VPGTSTSATLTGLTR	light	731.399	2	04junho22_LN_FFPE_PRM_PT-3898-13	PT	0.9276	-2.6	50	2117200000	65.66	66.38
VPGTSTSATLTGLTR	FN1	Fibronectin OS=Homo sapiens OX=9606 GN=FN1 PE=1 SV=5	VPGTSTSATLTGLTR	light	731.399	2	04junho22_LN_FFPE_PRM_PT-3208-08	PT	0.9247	-3.4	52	395460000	65.59	66.36
VPGTSTSATLTGLTR	FN1	Fibronectin OS=Homo sapiens OX=9606 GN=FN1 PE=1 SV=5	VPGTSTSATLTGLTR	light	731.399	2	05junho22_LN_FFPE_PRM_LM-3898-13	LM	0.9226	-3.9	58	1323300000	65.52	66.31
VPGTSTSATLTGLTR	FN1	Fibronectin OS=Homo sapiens OX=9606 GN=FN1 PE=1 SV=5	VPGTSTSATLTGLTR	light	731.399	2	05junho22_LN_FFPE_PRM_LM-1421-15	LM	0.9223	-2.4	52	124220000	65.4	66.13
LLLEYTDSSYEEK	GSTM2	Glutathione S-transferase Mu 2 OS=Homo sapiens OX=9606 GN=GSTM2 PE=1 SV=2	LLLEYTDSSYEEK	light	795.383	2	31maio22_LN_FFPE_PRM_PT-1421-15	PT	0.63	2.1	10	27297	76.06	76.25
LLLEYTDSSYEEK	GSTM2	Glutathione S-transferase Mu 2 OS=Homo sapiens OX=9606 GN=GSTM2 PE=1 SV=2	LLLEYTDSSYEEK	light	795.383	2	31maio22_LN_FFPE_PRM_LM-617-11	LM	0.9567	-1.6	32	5589000	75.96	76.52
LLLEYTDSSYEEK	GSTM2	Glutathione S-transferase Mu 2 OS=Homo sapiens OX=9606 GN=GSTM2 PE=1 SV=2	LLLEYTDSSYEEK	light	795.383	2	31maio22_LN_FFPE_PRM_PT-3212-14	PT	0.8965	-0.7	30	691220	75.98	76.48
LLLEYTDSSYEEK	GSTM2	Glutathione S-transferase Mu 2 OS=Homo sapiens OX=9606 GN=GSTM2 PE=1 SV=2	LLLEYTDSSYEEK	light	795.383	2	31maio22_LN_FFPE_PRM_LM-1159-10	LM	0.9474	-2.3	30	16560000	76.17	76.75
LLLEYTDSSYEEK	GSTM2	Glutathione S-transferase Mu 2 OS=Homo sapiens OX=9606 GN=GSTM2 PE=1 SV=2	LLLEYTDSSYEEK	light	795.383	2	01junho22_LN_FFPE_PRM_PT-617-11	PT	0.934	-1.9	31	2775000	76.01	76.53
LLLEYTDSSYEEK	GSTM2	Glutathione S-transferase Mu 2 OS=Homo sapiens OX=9606 GN=GSTM2 PE=1 SV=2	LLLEYTDSSYEEK	light	795.383	2	01junho22_LN_FFPE_PRM_PT-2753-09	PT	0.945	-1.7	50	32290000	75.8	76.53
LLLEYTDSSYEEK	GSTM2	Glutathione S-transferase Mu 2 OS=Homo sapiens OX=9606 GN=GSTM2 PE=1 SV=2	LLLEYTDSSYEEK	light	795.383	2	01junho22_LN_FFPE_PRM_LM-2008-14	LM	0.9528	-2.2	40	10372000	75.92	76.62
LLLEYTDSSYEEK	GSTM2	Glutathione S-transferase Mu 2 OS=Homo sapiens OX=9606 GN=GSTM2 PE=1 SV=2	LLLEYTDSSYEEK	light	795.383	2	01junho22_LN_FFPE_PRM_LM-400-12	LM	0.8324	1.2	25	462900	76.02	76.45
LLLEYTDSSYEEK	GSTM2	Glutathione S-transferase Mu 2 OS=Homo sapiens OX=9606 GN=GSTM2 PE=1 SV=2	LLLEYTDSSYEEK	light	795.383	2	02junho22_LN_FFPE_PRM_LM-2053	LM	0.9363	-3.1	37	3213400	75.83	76.4
LLLEYTDSSYEEK	GSTM2	Glutathione S-transferase Mu 2 OS=Homo sapiens OX=9606 GN=GSTM2 PE=1 SV=2	LLLEYTDSSYEEK	light	795.383	2	02junho22_LN_FFPE_PRM_LM-2753-09	LM	0.9462	-2.2	35	8194700	75.98	76.61
LLLEYTDSSYEEK	GSTM2	Glutathione S-transferase Mu 2 OS=Homo sapiens OX=9606 GN=GSTM2 PE=1 SV=2	LLLEYTDSSYEEK	light	795.383	2	02junho22_LN_FFPE_PRM_PT-4326-07	PT	0.9507	-3	33	4708900	76.09	76.71
LLLEYTDSSYEEK	GSTM2	Glutathione S-transferase Mu 2 OS=Homo sapiens OX=9606 GN=GSTM2 PE=1 SV=2	LLLEYTDSSYEEK	light	795.383	2	02junho22_LN_FFPE_PRM_PT-799-15	PT	0.9586	-3.4	39	3675600	75.98	76.66
LLLEYTDSSYEEK	GSTM2	Glutathione S-transferase Mu 2 OS=Homo sapiens OX=9606 GN=GSTM2 PE=1 SV=2	LLLEYTDSSYEEK	light	795.383	2	03junho22_LN_FFPE_PRM_LM-3208-14	LM	0.8085	-2	18	581260	76.13	76.41
LLLEYTDSSYEEK	GSTM2	Glutathione S-transferase Mu 2 OS=Homo sapiens OX=9606 GN=GSTM2 PE=1 SV=2	LLLEYTDSSYEEK	light	795.383	2	03junho22_LN_FFPE_PRM_PT-400-12	PT	0.7835	-1.4	32	639330	75.93	76.43
LLLEYTDSSYEEK	GSTM2	Glutathione S-transferase Mu 2 OS=Homo sapiens OX=9606 GN=GSTM2 PE=1 SV=2	LLLEYTDSSYEEK	light	795.383	2	03junho22_LN_FFPE_PRM_LM-4326-07	LM	0.9489	-3.1	48	35186000	76.01	76.9
LLLEYTDSSYEEK	GSTM2	Glutathione S-transferase Mu 2 OS=Homo sapiens OX=9606 GN=GSTM2 PE=1 SV=2	LLLEYTDSSYEEK	light	795.383	2	03junho22_LN_FFPE_PRM_PT-1159-10	PT	0.0959	-17.7	26	7355.8	75.98	76.46
LLLEYTDSSYEEK	GSTM2	Glutathione S-transferase Mu 2 OS=Homo sapiens OX=9606 GN=GSTM2 PE=1 SV=2	LLLEYTDSSYEEK	light	795.383	2	04junho22_LN_FFPE_PRM_PT-2008-14	PT	0.9564	-3.6	30	4928000	76.26	76.88
LLLEYTDSSYEEK	GSTM2	Glutathione S-transferase Mu 2 OS=Homo sapiens OX=9606 GN=GSTM2 PE=1 SV=2	LLLEYTDSSYEEK	light	795.383	2	04junho22_LN_FFPE_PRM_LM-3212-14	LM	0.8433	-3.7	28	1120700	76.08	76.53
LLLEYTDSSYEEK	GSTM2	Glutathione S-transferase Mu 2 OS=Homo sapiens OX=9606 GN=GSTM2 PE=1 SV=2	LLLEYTDSSYEEK	light	795.383	2	04junho22_LN_FFPE_PRM_PT-3898-13	PT	0.773	-5.2	10	169860	76.38	76.6
LLLEYTDSSYEEK	GSTM2	Glutathione S-transferase Mu 2 OS=Homo sapiens OX=9606 GN=GSTM2 PE=1 SV=2	LLLEYTDSSYEEK	light	795.383	2	04junho22_LN_FFPE_PRM_PT-3208-08	PT	0.816	-2.9	16	473040	76.35	76.64
LLLEYTDSSYEEK	GSTM2	Glutathione S-transferase Mu 2 OS=Homo sapiens OX=9606 GN=GSTM2 PE=1 SV=2	LLLEYTDSSYEEK	light	795.383	2	05junho22_LN_FFPE_PRM_LM-3898-13	LM	0.7986	-5	22	482110	76.32	76.77
LLLEYTDSSYEEK	GSTM2	Glutathione S-transferase Mu 2 OS=Homo sapiens OX=9606 GN=GSTM2 PE=1 SV=2	LLLEYTDSSYEEK	light	795.383	2	05junho22_LN_FFPE_PRM_LM-1421-15	LM	0.7566	-3.8	16	281210	76.12	76.41
EGNGTVMGAELR	MYL1	Myosin light chain 1/3, skeletal muscle isoform OS=Homo sapiens OX=9606 GN=MYL1 PE=1 SV=3	EGNGTVMGAELR	light	617.298	2	31maio22_LN_FFPE_PRM_PT-1421-15	PT	0.9599	-0.6	65	16184000	46.53	47.7
EGNGTVMGAELR	MYL1	Myosin light chain 1/3, skeletal muscle isoform OS=Homo sapiens OX=9606 GN=MYL1 PE=1 SV=3	EGNGTVMGAELR	light	617.298	2	31maio22_LN_FFPE_PRM_LM-617-11	LM	0.9588	-0.5	63	26796000	46.49	47.65
EGNGTVMGAELR	MYL1	Myosin light chain 1/3, skeletal muscle isoform OS=Homo sapiens OX=9606 GN=MYL1 PE=1 SV=3	EGNGTVMGAELR	light	617.298	2	31maio22_LN_FFPE_PRM_PT-3212-14	PT	0.947	-1.1	63	13788000	46.59	47.72
EGNGTVMGAELR	MYL1	Myosin light chain 1/3, skeletal muscle isoform OS=Homo sapiens OX=9606 GN=MYL1 PE=1 SV=3	EGNGTVMGAELR	light	617.298	2	31maio22_LN_FFPE_PRM_LM-1159-10	LM	0.9516	-1.4	58	30213000	46.63	47.66
EGNGTVMGAELR	MYL1	Myosin light chain 1/3, skeletal muscle isoform OS=Homo sapiens OX=9606 GN=MYL1 PE=1 SV=3	EGNGTVMGAELR	light	617.298	2	01junho22_LN_FFPE_PRM_PT-617-11	PT	0.9533	-0.6	47	45419000	46.5	47.37
EGNGTVMGAELR	MYL1	Myosin light chain 1/3, skeletal muscle isoform OS=Homo sapiens OX=9606 GN=MYL1 PE=1 SV=3	EGNGTVMGAELR	light	617.298	2	01junho22_LN_FFPE_PRM_PT-2753-09	PT	0.9467	-0.6	50	28959000	46.11	46.99
EGNGTVMGAELR	MYL1	Myosin light chain 1/3, skeletal muscle isoform OS=Homo sapiens OX=9606 GN=MYL1 PE=1 SV=3	EGNGTVMGAELR	light	617.298	2	01junho22_LN_FFPE_PRM_LM-2008-14	LM	0.9508	-0.7	42	18522000	46.31	47.15
EGNGTVMGAELR	MYL1	Myosin light chain 1/3, skeletal muscle isoform OS=Homo sapiens OX=9606 GN=MYL1 PE=1 SV=3	EGNGTVMGAELR	light	617.298	2	01junho22_LN_FFPE_PRM_LM-400-12	LM	0.9477	-0.6	49	21008000	46.32	47.27
EGNGTVMGAELR	MYL1	Myosin light chain 1/3, skeletal muscle isoform OS=Homo sapiens OX=9606 GN=MYL1 PE=1 SV=3	EGNGTVMGAELR	light	617.298	2	02junho22_LN_FFPE_PRM_LM-2053	LM	0.9543	-1.5	49	26793000	46.5	47.43
EGNGTVMGAELR	MYL1	Myosin light chain 1/3, skeletal muscle isoform OS=Homo sapiens OX=9606 GN=MYL1 PE=1 SV=3	EGNGTVMGAELR	light	617.298	2	02junho22_LN_FFPE_PRM_LM-2753-09	LM	0.9521	-1.5	66	37626000	46.28	47.48
EGNGTVMGAELR	MYL1	Myosin light chain 1/3, skeletal muscle isoform OS=Homo sapiens OX=9606 GN=MYL1 PE=1 SV=3	EGNGTVMGAELR	light	617.298	2	02junho22_LN_FFPE_PRM_PT-4326-07	PT	0.9557	-1.4	61	55229000	46.3	47.43
EGNGTVMGAELR	MYL1	Myosin light chain 1/3, skeletal muscle isoform OS=Homo sapiens OX=9606 GN=MYL1 PE=1 SV=3	EGNGTVMGAELR	light	617.298	2	02junho22_LN_FFPE_PRM_PT-799-15	PT	0.9513	-1.7	50	33294000	46.18	47.09
EGNGTVMGAELR	MYL1	Myosin light chain 1/3, skeletal muscle isoform OS=Homo sapiens OX=9606 GN=MYL1 PE=1 SV=3	EGNGTVMGAELR	light	617.298	2	03junho22_LN_FFPE_PRM_LM-3208-14	LM	0.9497	-2.3	52	28606000	46.19	47.08
EGNGTVMGAELR	MYL1	Myosin light chain 1/3, skeletal muscle isoform OS=Homo sapiens OX=9606 GN=MYL1 PE=1 SV=3	EGNGTVMGAELR	light	617.298	2	03junho22_LN_FFPE_PRM_PT-400-12	PT	0.9473	-1.2	48	20756000	46.13	46.98
EGNGTVMGAELR	MYL1	Myosin light chain 1/3, skeletal muscle isoform OS=Homo sapiens OX=9606 GN=MYL1 PE=1 SV=3	EGNGTVMGAELR	light	617.298	2	03junho22_LN_FFPE_PRM_LM-4326-07	LM	0.9503	-2.2	49	31295000	46.31	47.25
EGNGTVMGAELR	MYL1	Myosin light chain 1/3, skeletal muscle isoform OS=Homo sapiens OX=9606 GN=MYL1 PE=1 SV=3	EGNGTVMGAELR	light	617.298	2	03junho22_LN_FFPE_PRM_PT-1159-10	PT	0.9476	-2.1	43	8034500	46.17	47.05
EGNGTVMGAELR	MYL1	Myosin light chain 1/3, skeletal muscle isoform OS=Homo sapiens OX=9606 GN=MYL1 PE=1 SV=3	EGNGTVMGAELR	light	617.298	2	04junho22_LN_FFPE_PRM_PT-2008-14	PT	0.9433	-2.7	46	8727800	46.37	47.3
EGNGTVMGAELR	MYL1	Myosin light chain 1/3, skeletal muscle isoform OS=Homo sapiens OX=9606 GN=MYL1 PE=1 SV=3	EGNGTVMGAELR	light	617.298	2	04junho22_LN_FFPE_PRM_LM-3212-14	LM	0.9455	-2	43	11717000	46.22	47
EGNGTVMGAELR	MYL1	Myosin light chain 1/3, skeletal muscle isoform OS=Homo sapiens OX=9606 GN=MYL1 PE=1 SV=3	EGNGTVMGAELR	light	617.298	2	04junho22_LN_FFPE_PRM_PT-3898-13	PT	0.9534	-2.7	53	32515000	46.39	47.37
EGNGTVMGAELR	MYL1	Myosin light chain 1/3, skeletal muscle isoform OS=Homo sapiens OX=9606 GN=MYL1 PE=1 SV=3	EGNGTVMGAELR	light	617.298	2	04junho22_LN_FFPE_PRM_PT-3208-08	PT	0.9523	-3.2	54	34034000	46.3	47.25
EGNGTVMGAELR	MYL1	Myosin light chain 1/3, skeletal muscle isoform OS=Homo sapiens OX=9606 GN=MYL1 PE=1 SV=3	EGNGTVMGAELR	light	617.298	2	05junho22_LN_FFPE_PRM_LM-3898-13	LM	0.9567	-3.6	51	23780000	46.31	47.18
EGNGTVMGAELR	MYL1	Myosin light chain 1/3, skeletal muscle isoform OS=Homo sapiens OX=9606 GN=MYL1 PE=1 SV=3	EGNGTVMGAELR	light	617.298	2	05junho22_LN_FFPE_PRM_LM-1421-15	LM	0.9501	-2.9	46	22201000	46.05	46.86
VIGFSPEEVESVHR	MYO1G	Unconventional myosin-Ig OS=Homo sapiens OX=9606 GN=MYO1G PE=1 SV=2	VIGFSPEEVESVHR	light	528.939	3	31maio22_LN_FFPE_PRM_PT-1421-15	PT	0.7881	-1	25	2756700	70.85	71.38
VIGFSPEEVESVHR	MYO1G	Unconventional myosin-Ig OS=Homo sapiens OX=9606 GN=MYO1G PE=1 SV=2	VIGFSPEEVESVHR	light	528.939	3	31maio22_LN_FFPE_PRM_LM-617-11	LM	0.7905	-0.4	29	6258600	70.86	71.47
VIGFSPEEVESVHR	MYO1G	Unconventional myosin-Ig OS=Homo sapiens OX=9606 GN=MYO1G PE=1 SV=2	VIGFSPEEVESVHR	light	528.939	3	31maio22_LN_FFPE_PRM_PT-3212-14	PT	0.7591	-1	32	4131700	70.91	71.57
VIGFSPEEVESVHR	MYO1G	Unconventional myosin-Ig OS=Homo sapiens OX=9606 GN=MYO1G PE=1 SV=2	VIGFSPEEVESVHR	light	528.939	3	31maio22_LN_FFPE_PRM_LM-1159-10	LM	0.7829	-2	31	8897100	71.06	71.82
VIGFSPEEVESVHR	MYO1G	Unconventional myosin-Ig OS=Homo sapiens OX=9606 GN=MYO1G PE=1 SV=2	VIGFSPEEVESVHR	light	528.939	3	01junho22_LN_FFPE_PRM_PT-617-11	PT	0.7838	-1.6	33	9363300	70.89	71.56
VIGFSPEEVESVHR	MYO1G	Unconventional myosin-Ig OS=Homo sapiens OX=9606 GN=MYO1G PE=1 SV=2	VIGFSPEEVESVHR	light	528.939	3	01junho22_LN_FFPE_PRM_PT-2753-09	PT	0.7802	-1.1	27	8249700	70.64	71.13
VIGFSPEEVESVHR	MYO1G	Unconventional myosin-Ig OS=Homo sapiens OX=9606 GN=MYO1G PE=1 SV=2	VIGFSPEEVESVHR	light	528.939	3	01junho22_LN_FFPE_PRM_LM-2008-14	LM	0.7939	-0.8	34	6257800	70.79	71.54
VIGFSPEEVESVHR	MYO1G	Unconventional myosin-Ig OS=Homo sapiens OX=9606 GN=MYO1G PE=1 SV=2	VIGFSPEEVESVHR	light	528.939	3	01junho22_LN_FFPE_PRM_LM-400-12	LM	0.7909	-1.4	33	21828000	70.78	71.48
VIGFSPEEVESVHR	MYO1G	Unconventional myosin-Ig OS=Homo sapiens OX=9606 GN=MYO1G PE=1 SV=2	VIGFSPEEVESVHR	light	528.939	3	02junho22_LN_FFPE_PRM_LM-2053	LM	0.7811	-0.8	25	2861600	70.83	71.34
VIGFSPEEVESVHR	MYO1G	Unconventional myosin-Ig OS=Homo sapiens OX=9606 GN=MYO1G PE=1 SV=2	VIGFSPEEVESVHR	light	528.939	3	02junho22_LN_FFPE_PRM_LM-2753-09	LM	0.7421	3.5	33	1599700	70.89	71.62
VIGFSPEEVESVHR	MYO1G	Unconventional myosin-Ig OS=Homo sapiens OX=9606 GN=MYO1G PE=1 SV=2	VIGFSPEEVESVHR	light	528.939	3	02junho22_LN_FFPE_PRM_PT-4326-07	PT	0.7871	-2.8	34	5293500	70.83	71.68
VIGFSPEEVESVHR	MYO1G	Unconventional myosin-Ig OS=Homo sapiens OX=9606 GN=MYO1G PE=1 SV=2	VIGFSPEEVESVHR	light	528.939	3	02junho22_LN_FFPE_PRM_PT-799-15	PT	0.7961	-1.3	46	15246000	70.68	71.6
VIGFSPEEVESVHR	MYO1G	Unconventional myosin-Ig OS=Homo sapiens OX=9606 GN=MYO1G PE=1 SV=2	VIGFSPEEVESVHR	light	528.939	3	03junho22_LN_FFPE_PRM_LM-3208-14	LM	0.7927	-2.3	47	17233000	70.7	71.56
VIGFSPEEVESVHR	MYO1G	Unconventional myosin-Ig OS=Homo sapiens OX=9606 GN=MYO1G PE=1 SV=2	VIGFSPEEVESVHR	light	528.939	3	03junho22_LN_FFPE_PRM_PT-400-12	PT	0.7881	-1.1	43	28866000	70.59	71.36
VIGFSPEEVESVHR	MYO1G	Unconventional myosin-Ig OS=Homo sapiens OX=9606 GN=MYO1G PE=1 SV=2	VIGFSPEEVESVHR	light	528.939	3	03junho22_LN_FFPE_PRM_LM-4326-07	LM	0.789	-2.9	32	4307700	70.87	71.61
VIGFSPEEVESVHR	MYO1G	Unconventional myosin-Ig OS=Homo sapiens OX=9606 GN=MYO1G PE=1 SV=2	VIGFSPEEVESVHR	light	528.939	3	03junho22_LN_FFPE_PRM_PT-1159-10	PT	0.7889	-2.8	28	5233900	70.86	71.58
VIGFSPEEVESVHR	MYO1G	Unconventional myosin-Ig OS=Homo sapiens OX=9606 GN=MYO1G PE=1 SV=2	VIGFSPEEVESVHR	light	528.939	3	04junho22_LN_FFPE_PRM_PT-2008-14	PT	0.7442	-3	25	7439200	70.94	71.59
VIGFSPEEVESVHR	MYO1G	Unconventional myosin-Ig OS=Homo sapiens OX=9606 GN=MYO1G PE=1 SV=2	VIGFSPEEVESVHR	light	528.939	3	04junho22_LN_FFPE_PRM_LM-3212-14	LM	0.7813	-1.2	29	4661200	70.73	71.31
VIGFSPEEVESVHR	MYO1G	Unconventional myosin-Ig OS=Homo sapiens OX=9606 GN=MYO1G PE=1 SV=2	VIGFSPEEVESVHR	light	528.939	3	04junho22_LN_FFPE_PRM_PT-3898-13	PT	0.7596	-4.8	39	7817500	70.95	71.9
VIGFSPEEVESVHR	MYO1G	Unconventional myosin-Ig OS=Homo sapiens OX=9606 GN=MYO1G PE=1 SV=2	VIGFSPEEVESVHR	light	528.939	3	04junho22_LN_FFPE_PRM_PT-3208-08	PT	0.7904	-3.9	45	7894000	70.92	71.96
VIGFSPEEVESVHR	MYO1G	Unconventional myosin-Ig OS=Homo sapiens OX=9606 GN=MYO1G PE=1 SV=2	VIGFSPEEVESVHR	light	528.939	3	05junho22_LN_FFPE_PRM_LM-3898-13	LM	0.7898	-4.5	39	11857000	70.84	71.71
VIGFSPEEVESVHR	MYO1G	Unconventional myosin-Ig OS=Homo sapiens OX=9606 GN=MYO1G PE=1 SV=2	VIGFSPEEVESVHR	light	528.939	3	05junho22_LN_FFPE_PRM_LM-1421-15	LM	0.7805	-2.1	28	3809700	70.75	71.31
LLYNSTDPTLR	MYO1G	Unconventional myosin-Ig OS=Homo sapiens OX=9606 GN=MYO1G PE=1 SV=2	LLYNSTDPTLR	light	646.846	2	31maio22_LN_FFPE_PRM_PT-1421-15	PT	0.8941	-3	28	1852100	65.91	66.27
LLYNSTDPTLR	MYO1G	Unconventional myosin-Ig OS=Homo sapiens OX=9606 GN=MYO1G PE=1 SV=2	LLYNSTDPTLR	light	646.846	2	31maio22_LN_FFPE_PRM_LM-617-11	LM	0.9339	-0.3	35	4185900	65.93	66.37
LLYNSTDPTLR	MYO1G	Unconventional myosin-Ig OS=Homo sapiens OX=9606 GN=MYO1G PE=1 SV=2	LLYNSTDPTLR	light	646.846	2	31maio22_LN_FFPE_PRM_PT-3212-14	PT	0.8389	-11.8	39	3063800	65.83	66.36
LLYNSTDPTLR	MYO1G	Unconventional myosin-Ig OS=Homo sapiens OX=9606 GN=MYO1G PE=1 SV=2	LLYNSTDPTLR	light	646.846	2	31maio22_LN_FFPE_PRM_LM-1159-10	LM	0.931	-1.5	77	7260800	65.73	66.66
LLYNSTDPTLR	MYO1G	Unconventional myosin-Ig OS=Homo sapiens OX=9606 GN=MYO1G PE=1 SV=2	LLYNSTDPTLR	light	646.846	2	01junho22_LN_FFPE_PRM_PT-617-11	PT	0.9515	0	42	7482000	65.77	66.35
LLYNSTDPTLR	MYO1G	Unconventional myosin-Ig OS=Homo sapiens OX=9606 GN=MYO1G PE=1 SV=2	LLYNSTDPTLR	light	646.846	2	01junho22_LN_FFPE_PRM_PT-2753-09	PT	0.9208	-3.9	38	6901500	65.63	66.15
LLYNSTDPTLR	MYO1G	Unconventional myosin-Ig OS=Homo sapiens OX=9606 GN=MYO1G PE=1 SV=2	LLYNSTDPTLR	light	646.846	2	01junho22_LN_FFPE_PRM_LM-2008-14	LM	0.9338	-2.3	36	5782400	65.77	66.3
LLYNSTDPTLR	MYO1G	Unconventional myosin-Ig OS=Homo sapiens OX=9606 GN=MYO1G PE=1 SV=2	LLYNSTDPTLR	light	646.846	2	01junho22_LN_FFPE_PRM_LM-400-12	LM	0.9411	-0.3	39	14942000	65.78	66.35
LLYNSTDPTLR	MYO1G	Unconventional myosin-Ig OS=Homo sapiens OX=9606 GN=MYO1G PE=1 SV=2	LLYNSTDPTLR	light	646.846	2	02junho22_LN_FFPE_PRM_LM-2053	LM	0.8456	-3.6	26	2045900	65.96	66.33
LLYNSTDPTLR	MYO1G	Unconventional myosin-Ig OS=Homo sapiens OX=9606 GN=MYO1G PE=1 SV=2	LLYNSTDPTLR	light	646.846	2	02junho22_LN_FFPE_PRM_LM-2753-09	LM	0.8024	-8.7	25	693210	65.78	66.16
LLYNSTDPTLR	MYO1G	Unconventional myosin-Ig OS=Homo sapiens OX=9606 GN=MYO1G PE=1 SV=2	LLYNSTDPTLR	light	646.846	2	02junho22_LN_FFPE_PRM_PT-4326-07	PT	0.9481	-1.4	31	4484100	65.81	66.28
LLYNSTDPTLR	MYO1G	Unconventional myosin-Ig OS=Homo sapiens OX=9606 GN=MYO1G PE=1 SV=2	LLYNSTDPTLR	light	646.846	2	02junho22_LN_FFPE_PRM_PT-799-15	PT	0.9651	-2.2	39	9906300	65.65	66.18
LLYNSTDPTLR	MYO1G	Unconventional myosin-Ig OS=Homo sapiens OX=9606 GN=MYO1G PE=1 SV=2	LLYNSTDPTLR	light	646.846	2	03junho22_LN_FFPE_PRM_LM-3208-14	LM	0.936	-1.8	45	11838000	65.76	66.32
LLYNSTDPTLR	MYO1G	Unconventional myosin-Ig OS=Homo sapiens OX=9606 GN=MYO1G PE=1 SV=2	LLYNSTDPTLR	light	646.846	2	03junho22_LN_FFPE_PRM_PT-400-12	PT	0.9408	-1.1	33	16958000	65.7	66.14
LLYNSTDPTLR	MYO1G	Unconventional myosin-Ig OS=Homo sapiens OX=9606 GN=MYO1G PE=1 SV=2	LLYNSTDPTLR	light	646.846	2	03junho22_LN_FFPE_PRM_LM-4326-07	LM	0.9167	-3.7	33	3050300	65.84	66.34
LLYNSTDPTLR	MYO1G	Unconventional myosin-Ig OS=Homo sapiens OX=9606 GN=MYO1G PE=1 SV=2	LLYNSTDPTLR	light	646.846	2	03junho22_LN_FFPE_PRM_PT-1159-10	PT	0.5761	12.3	27	648580	66.29	66.59
LLYNSTDPTLR	MYO1G	Unconventional myosin-Ig OS=Homo sapiens OX=9606 GN=MYO1G PE=1 SV=2	LLYNSTDPTLR	light	646.846	2	04junho22_LN_FFPE_PRM_PT-2008-14	PT	0.9541	-3.3	41	4521700	65.94	66.57
LLYNSTDPTLR	MYO1G	Unconventional myosin-Ig OS=Homo sapiens OX=9606 GN=MYO1G PE=1 SV=2	LLYNSTDPTLR	light	646.846	2	04junho22_LN_FFPE_PRM_LM-3212-14	LM	0.8891	-6.8	37	4328800	65.76	66.26
LLYNSTDPTLR	MYO1G	Unconventional myosin-Ig OS=Homo sapiens OX=9606 GN=MYO1G PE=1 SV=2	LLYNSTDPTLR	light	646.846	2	04junho22_LN_FFPE_PRM_PT-3898-13	PT	0.9473	-2.5	40	5535600	66.02	66.54
LLYNSTDPTLR	MYO1G	Unconventional myosin-Ig OS=Homo sapiens OX=9606 GN=MYO1G PE=1 SV=2	LLYNSTDPTLR	light	646.846	2	04junho22_LN_FFPE_PRM_PT-3208-08	PT	0.9419	-3.4	35	5844600	65.92	66.4
LLYNSTDPTLR	MYO1G	Unconventional myosin-Ig OS=Homo sapiens OX=9606 GN=MYO1G PE=1 SV=2	LLYNSTDPTLR	light	646.846	2	05junho22_LN_FFPE_PRM_LM-3898-13	LM	0.9441	-3	38	8368000	65.91	66.39
LLYNSTDPTLR	MYO1G	Unconventional myosin-Ig OS=Homo sapiens OX=9606 GN=MYO1G PE=1 SV=2	LLYNSTDPTLR	light	646.846	2	05junho22_LN_FFPE_PRM_LM-1421-15	LM	0.8688	-4.8	33	2674700	65.72	66.18
QVSDILYK	NEB	Nebulin OS=Homo sapiens OX=9606 GN=NEB PE=1 SV=5	QVSDILYK	light	483.269	2	31maio22_LN_FFPE_PRM_PT-1421-15	PT	0.8883	-0.7	40	65048000	52.58	53.55
QVSDILYK	NEB	Nebulin OS=Homo sapiens OX=9606 GN=NEB PE=1 SV=5	QVSDILYK	light	483.269	2	31maio22_LN_FFPE_PRM_LM-617-11	LM	0.8995	-0.8	41	52856000	52.61	53.56
QVSDILYK	NEB	Nebulin OS=Homo sapiens OX=9606 GN=NEB PE=1 SV=5	QVSDILYK	light	483.269	2	31maio22_LN_FFPE_PRM_PT-3212-14	PT	0.9077	-1.5	42	13398000	52.67	53.67
QVSDILYK	NEB	Nebulin OS=Homo sapiens OX=9606 GN=NEB PE=1 SV=5	QVSDILYK	light	483.269	2	31maio22_LN_FFPE_PRM_LM-1159-10	LM	0.8636	-1.8	59	53311000	52.76	54.04
QVSDILYK	NEB	Nebulin OS=Homo sapiens OX=9606 GN=NEB PE=1 SV=5	QVSDILYK	light	483.269	2	01junho22_LN_FFPE_PRM_PT-617-11	PT	0.8766	-1.3	57	81167000	52.38	53.61
QVSDILYK	NEB	Nebulin OS=Homo sapiens OX=9606 GN=NEB PE=1 SV=5	QVSDILYK	light	483.269	2	01junho22_LN_FFPE_PRM_PT-2753-09	PT	0.9001	-0.9	56	49854000	51.99	53.27
QVSDILYK	NEB	Nebulin OS=Homo sapiens OX=9606 GN=NEB PE=1 SV=5	QVSDILYK	light	483.269	2	01junho22_LN_FFPE_PRM_LM-2008-14	LM	0.8769	-1.3	42	50354000	52.24	53.27
QVSDILYK	NEB	Nebulin OS=Homo sapiens OX=9606 GN=NEB PE=1 SV=5	QVSDILYK	light	483.269	2	01junho22_LN_FFPE_PRM_LM-400-12	LM	0.9023	-1.3	58	50149000	52.25	53.54
QVSDILYK	NEB	Nebulin OS=Homo sapiens OX=9606 GN=NEB PE=1 SV=5	QVSDILYK	light	483.269	2	02junho22_LN_FFPE_PRM_LM-2053	LM	0.8856	-2.2	55	66413000	52.37	53.71
QVSDILYK	NEB	Nebulin OS=Homo sapiens OX=9606 GN=NEB PE=1 SV=5	QVSDILYK	light	483.269	2	02junho22_LN_FFPE_PRM_LM-2753-09	LM	0.8847	-2	40	54152000	52.3	53.28
QVSDILYK	NEB	Nebulin OS=Homo sapiens OX=9606 GN=NEB PE=1 SV=5	QVSDILYK	light	483.269	2	02junho22_LN_FFPE_PRM_PT-4326-07	PT	0.8698	-2	53	64923000	52.26	53.46
QVSDILYK	NEB	Nebulin OS=Homo sapiens OX=9606 GN=NEB PE=1 SV=5	QVSDILYK	light	483.269	2	02junho22_LN_FFPE_PRM_PT-799-15	PT	0.8823	-2.6	62	85534000	51.98	53.34
QVSDILYK	NEB	Nebulin OS=Homo sapiens OX=9606 GN=NEB PE=1 SV=5	QVSDILYK	light	483.269	2	03junho22_LN_FFPE_PRM_LM-3208-14	LM	0.9021	-2.3	49	74205000	52.09	53.16
QVSDILYK	NEB	Nebulin OS=Homo sapiens OX=9606 GN=NEB PE=1 SV=5	QVSDILYK	light	483.269	2	03junho22_LN_FFPE_PRM_PT-400-12	PT	0.8901	-1.7	47	69286000	51.91	52.87
QVSDILYK	NEB	Nebulin OS=Homo sapiens OX=9606 GN=NEB PE=1 SV=5	QVSDILYK	light	483.269	2	03junho22_LN_FFPE_PRM_LM-4326-07	LM	0.8646	-2.5	59	47155000	52.14	53.58
QVSDILYK	NEB	Nebulin OS=Homo sapiens OX=9606 GN=NEB PE=1 SV=5	QVSDILYK	light	483.269	2	03junho22_LN_FFPE_PRM_PT-1159-10	PT	0.1992	-2	71	1746900	51.19	52.88
QVSDILYK	NEB	Nebulin OS=Homo sapiens OX=9606 GN=NEB PE=1 SV=5	QVSDILYK	light	483.269	2	04junho22_LN_FFPE_PRM_PT-2008-14	PT	0.9028	-3	42	2001700	52.28	53.35
QVSDILYK	NEB	Nebulin OS=Homo sapiens OX=9606 GN=NEB PE=1 SV=5	QVSDILYK	light	483.269	2	04junho22_LN_FFPE_PRM_LM-3212-14	LM	0.8743	-2.4	46	92961000	51.99	53.04
QVSDILYK	NEB	Nebulin OS=Homo sapiens OX=9606 GN=NEB PE=1 SV=5	QVSDILYK	light	483.269	2	04junho22_LN_FFPE_PRM_PT-3898-13	PT	0.8893	-3	36	46382000	52.32	53.16
QVSDILYK	NEB	Nebulin OS=Homo sapiens OX=9606 GN=NEB PE=1 SV=5	QVSDILYK	light	483.269	2	04junho22_LN_FFPE_PRM_PT-3208-08	PT	0.8765	-3.6	42	83139000	52.23	53.21
QVSDILYK	NEB	Nebulin OS=Homo sapiens OX=9606 GN=NEB PE=1 SV=5	QVSDILYK	light	483.269	2	05junho22_LN_FFPE_PRM_LM-3898-13	LM	0.8825	-4	46	52922000	52.18	53.2
QVSDILYK	NEB	Nebulin OS=Homo sapiens OX=9606 GN=NEB PE=1 SV=5	QVSDILYK	light	483.269	2	05junho22_LN_FFPE_PRM_LM-1421-15	LM	0.8794	-3.1	44	48732000	51.92	52.91
AADAEAEVASLNR	TPM3	Tropomyosin alpha-3 chain OS=Homo sapiens OX=9606 GN=TPM3 PE=1 SV=2	AADAEAEVASLNR	light	658.826	2	31maio22_LN_FFPE_PRM_PT-1421-15	PT	0.8791	-0.3	87	180830000	46.9	48.45
AADAEAEVASLNR	TPM3	Tropomyosin alpha-3 chain OS=Homo sapiens OX=9606 GN=TPM3 PE=1 SV=2	AADAEAEVASLNR	light	658.826	2	31maio22_LN_FFPE_PRM_LM-617-11	LM	0.878	-0.3	72	224100000	47.28	48.57
AADAEAEVASLNR	TPM3	Tropomyosin alpha-3 chain OS=Homo sapiens OX=9606 GN=TPM3 PE=1 SV=2	AADAEAEVASLNR	light	658.826	2	31maio22_LN_FFPE_PRM_PT-3212-14	PT	0.8801	-1.1	66	202870000	47.34	48.49
AADAEAEVASLNR	TPM3	Tropomyosin alpha-3 chain OS=Homo sapiens OX=9606 GN=TPM3 PE=1 SV=2	AADAEAEVASLNR	light	658.826	2	31maio22_LN_FFPE_PRM_LM-1159-10	LM	0.8829	-1.2	75	308510000	47.38	48.69
AADAEAEVASLNR	TPM3	Tropomyosin alpha-3 chain OS=Homo sapiens OX=9606 GN=TPM3 PE=1 SV=2	AADAEAEVASLNR	light	658.826	2	01junho22_LN_FFPE_PRM_PT-617-11	PT	0.8818	-1.2	81	403080000	47.14	48.57
AADAEAEVASLNR	TPM3	Tropomyosin alpha-3 chain OS=Homo sapiens OX=9606 GN=TPM3 PE=1 SV=2	AADAEAEVASLNR	light	658.826	2	01junho22_LN_FFPE_PRM_PT-2753-09	PT	0.8833	-1	66	480620000	46.92	48.01
AADAEAEVASLNR	TPM3	Tropomyosin alpha-3 chain OS=Homo sapiens OX=9606 GN=TPM3 PE=1 SV=2	AADAEAEVASLNR	light	658.826	2	01junho22_LN_FFPE_PRM_LM-2008-14	LM	0.8824	-1.1	82	197230000	46.83	48.31
AADAEAEVASLNR	TPM3	Tropomyosin alpha-3 chain OS=Homo sapiens OX=9606 GN=TPM3 PE=1 SV=2	AADAEAEVASLNR	light	658.826	2	01junho22_LN_FFPE_PRM_LM-400-12	LM	0.8827	-0.7	74	253090000	47.05	48.4
AADAEAEVASLNR	TPM3	Tropomyosin alpha-3 chain OS=Homo sapiens OX=9606 GN=TPM3 PE=1 SV=2	AADAEAEVASLNR	light	658.826	2	02junho22_LN_FFPE_PRM_LM-2053	LM	0.8783	-1.7	69	158030000	47.18	48.39
AADAEAEVASLNR	TPM3	Tropomyosin alpha-3 chain OS=Homo sapiens OX=9606 GN=TPM3 PE=1 SV=2	AADAEAEVASLNR	light	658.826	2	02junho22_LN_FFPE_PRM_LM-2753-09	LM	0.8823	-1.2	84	267450000	46.92	48.39
AADAEAEVASLNR	TPM3	Tropomyosin alpha-3 chain OS=Homo sapiens OX=9606 GN=TPM3 PE=1 SV=2	AADAEAEVASLNR	light	658.826	2	02junho22_LN_FFPE_PRM_PT-4326-07	PT	0.8861	-0.9	58	301980000	47.33	48.37
AADAEAEVASLNR	TPM3	Tropomyosin alpha-3 chain OS=Homo sapiens OX=9606 GN=TPM3 PE=1 SV=2	AADAEAEVASLNR	light	658.826	2	02junho22_LN_FFPE_PRM_PT-799-15	PT	0.8794	-2.4	86	256810000	46.65	48.11
AADAEAEVASLNR	TPM3	Tropomyosin alpha-3 chain OS=Homo sapiens OX=9606 GN=TPM3 PE=1 SV=2	AADAEAEVASLNR	light	658.826	2	03junho22_LN_FFPE_PRM_LM-3208-14	LM	0.885	-2.2	65	271860000	47.17	48.31
AADAEAEVASLNR	TPM3	Tropomyosin alpha-3 chain OS=Homo sapiens OX=9606 GN=TPM3 PE=1 SV=2	AADAEAEVASLNR	light	658.826	2	03junho22_LN_FFPE_PRM_PT-400-12	PT	0.8806	-1	90	327170000	46.6	48.03
AADAEAEVASLNR	TPM3	Tropomyosin alpha-3 chain OS=Homo sapiens OX=9606 GN=TPM3 PE=1 SV=2	AADAEAEVASLNR	light	658.826	2	03junho22_LN_FFPE_PRM_LM-4326-07	LM	0.8902	-2.6	58	280260000	47.39	48.47
AADAEAEVASLNR	TPM3	Tropomyosin alpha-3 chain OS=Homo sapiens OX=9606 GN=TPM3 PE=1 SV=2	AADAEAEVASLNR	light	658.826	2	03junho22_LN_FFPE_PRM_PT-1159-10	PT	0.8982	-1.7	52	62703000	47.38	48.31
AADAEAEVASLNR	TPM3	Tropomyosin alpha-3 chain OS=Homo sapiens OX=9606 GN=TPM3 PE=1 SV=2	AADAEAEVASLNR	light	658.826	2	04junho22_LN_FFPE_PRM_PT-2008-14	PT	0.8949	-2.5	56	64352000	47.52	48.6
AADAEAEVASLNR	TPM3	Tropomyosin alpha-3 chain OS=Homo sapiens OX=9606 GN=TPM3 PE=1 SV=2	AADAEAEVASLNR	light	658.826	2	04junho22_LN_FFPE_PRM_LM-3212-14	LM	0.884	-2.3	63	277100000	47.13	48.24
AADAEAEVASLNR	TPM3	Tropomyosin alpha-3 chain OS=Homo sapiens OX=9606 GN=TPM3 PE=1 SV=2	AADAEAEVASLNR	light	658.826	2	04junho22_LN_FFPE_PRM_PT-3898-13	PT	0.8826	-2.8	61	226220000	47.45	48.57
AADAEAEVASLNR	TPM3	Tropomyosin alpha-3 chain OS=Homo sapiens OX=9606 GN=TPM3 PE=1 SV=2	AADAEAEVASLNR	light	658.826	2	04junho22_LN_FFPE_PRM_PT-3208-08	PT	0.8903	-3.5	65	234440000	47.28	48.47
AADAEAEVASLNR	TPM3	Tropomyosin alpha-3 chain OS=Homo sapiens OX=9606 GN=TPM3 PE=1 SV=2	AADAEAEVASLNR	light	658.826	2	05junho22_LN_FFPE_PRM_LM-3898-13	LM	0.8902	-3.9	56	255050000	47.46	48.46
AADAEAEVASLNR	TPM3	Tropomyosin alpha-3 chain OS=Homo sapiens OX=9606 GN=TPM3 PE=1 SV=2	AADAEAEVASLNR	light	658.826	2	05junho22_LN_FFPE_PRM_LM-1421-15	LM	0.8902	-2.4	57	169120000	47.17	48.17
LVIIEGDLER	TPM3	Tropomyosin alpha-3 chain OS=Homo sapiens OX=9606 GN=TPM3 PE=1 SV=2	LVIIEGDLER	light	578.832	2	31maio22_LN_FFPE_PRM_PT-1421-15	PT	0.9591	-0.8	25	55805000	75.19	75.95
LVIIEGDLER	TPM3	Tropomyosin alpha-3 chain OS=Homo sapiens OX=9606 GN=TPM3 PE=1 SV=2	LVIIEGDLER	light	578.832	2	31maio22_LN_FFPE_PRM_LM-617-11	LM	0.9524	-0.9	22	77560000	75.23	75.89
LVIIEGDLER	TPM3	Tropomyosin alpha-3 chain OS=Homo sapiens OX=9606 GN=TPM3 PE=1 SV=2	LVIIEGDLER	light	578.832	2	31maio22_LN_FFPE_PRM_PT-3212-14	PT	0.9599	-1.8	28	136930000	75.2	76
LVIIEGDLER	TPM3	Tropomyosin alpha-3 chain OS=Homo sapiens OX=9606 GN=TPM3 PE=1 SV=2	LVIIEGDLER	light	578.832	2	31maio22_LN_FFPE_PRM_LM-1159-10	LM	0.96	-1.5	27	99187000	75.34	76.12
LVIIEGDLER	TPM3	Tropomyosin alpha-3 chain OS=Homo sapiens OX=9606 GN=TPM3 PE=1 SV=2	LVIIEGDLER	light	578.832	2	01junho22_LN_FFPE_PRM_PT-617-11	PT	0.9506	-1.1	24	100650000	75.26	75.97
LVIIEGDLER	TPM3	Tropomyosin alpha-3 chain OS=Homo sapiens OX=9606 GN=TPM3 PE=1 SV=2	LVIIEGDLER	light	578.832	2	01junho22_LN_FFPE_PRM_PT-2753-09	PT	0.9554	-1.1	30	174720000	75.04	75.84
LVIIEGDLER	TPM3	Tropomyosin alpha-3 chain OS=Homo sapiens OX=9606 GN=TPM3 PE=1 SV=2	LVIIEGDLER	light	578.832	2	01junho22_LN_FFPE_PRM_LM-2008-14	LM	0.9585	-1.4	28	60533000	75.12	75.94
LVIIEGDLER	TPM3	Tropomyosin alpha-3 chain OS=Homo sapiens OX=9606 GN=TPM3 PE=1 SV=2	LVIIEGDLER	light	578.832	2	01junho22_LN_FFPE_PRM_LM-400-12	LM	0.9572	-1.4	29	43923000	75.14	76
LVIIEGDLER	TPM3	Tropomyosin alpha-3 chain OS=Homo sapiens OX=9606 GN=TPM3 PE=1 SV=2	LVIIEGDLER	light	578.832	2	02junho22_LN_FFPE_PRM_LM-2053	LM	0.9553	-1.7	27	69603000	75.09	75.87
LVIIEGDLER	TPM3	Tropomyosin alpha-3 chain OS=Homo sapiens OX=9606 GN=TPM3 PE=1 SV=2	LVIIEGDLER	light	578.832	2	02junho22_LN_FFPE_PRM_LM-2753-09	LM	0.9592	-1.8	37	57797000	75.12	76.24
LVIIEGDLER	TPM3	Tropomyosin alpha-3 chain OS=Homo sapiens OX=9606 GN=TPM3 PE=1 SV=2	LVIIEGDLER	light	578.832	2	02junho22_LN_FFPE_PRM_PT-4326-07	PT	0.9551	-2.2	33	51908000	75.11	76.11
LVIIEGDLER	TPM3	Tropomyosin alpha-3 chain OS=Homo sapiens OX=9606 GN=TPM3 PE=1 SV=2	LVIIEGDLER	light	578.832	2	02junho22_LN_FFPE_PRM_PT-799-15	PT	0.9531	-2.2	31	74680000	75.09	75.95
LVIIEGDLER	TPM3	Tropomyosin alpha-3 chain OS=Homo sapiens OX=9606 GN=TPM3 PE=1 SV=2	LVIIEGDLER	light	578.832	2	03junho22_LN_FFPE_PRM_LM-3208-14	LM	0.9529	-2.1	28	108060000	75.18	75.9
LVIIEGDLER	TPM3	Tropomyosin alpha-3 chain OS=Homo sapiens OX=9606 GN=TPM3 PE=1 SV=2	LVIIEGDLER	light	578.832	2	03junho22_LN_FFPE_PRM_PT-400-12	PT	0.9564	-1.8	34	132040000	75.09	75.97
LVIIEGDLER	TPM3	Tropomyosin alpha-3 chain OS=Homo sapiens OX=9606 GN=TPM3 PE=1 SV=2	LVIIEGDLER	light	578.832	2	03junho22_LN_FFPE_PRM_LM-4326-07	LM	0.9575	-2.2	29	83488000	75.14	76.01
LVIIEGDLER	TPM3	Tropomyosin alpha-3 chain OS=Homo sapiens OX=9606 GN=TPM3 PE=1 SV=2	LVIIEGDLER	light	578.832	2	03junho22_LN_FFPE_PRM_PT-1159-10	PT	0.9544	-2.8	29	68133000	75.28	76.13
LVIIEGDLER	TPM3	Tropomyosin alpha-3 chain OS=Homo sapiens OX=9606 GN=TPM3 PE=1 SV=2	LVIIEGDLER	light	578.832	2	04junho22_LN_FFPE_PRM_PT-2008-14	PT	0.9564	-3.3	25	44219000	75.31	76.09
LVIIEGDLER	TPM3	Tropomyosin alpha-3 chain OS=Homo sapiens OX=9606 GN=TPM3 PE=1 SV=2	LVIIEGDLER	light	578.832	2	04junho22_LN_FFPE_PRM_LM-3212-14	LM	0.9559	-2.7	28	102340000	75.18	75.95
LVIIEGDLER	TPM3	Tropomyosin alpha-3 chain OS=Homo sapiens OX=9606 GN=TPM3 PE=1 SV=2	LVIIEGDLER	light	578.832	2	04junho22_LN_FFPE_PRM_PT-3898-13	PT	0.9554	-3.2	31	54024000	75.31	76.27
LVIIEGDLER	TPM3	Tropomyosin alpha-3 chain OS=Homo sapiens OX=9606 GN=TPM3 PE=1 SV=2	LVIIEGDLER	light	578.832	2	04junho22_LN_FFPE_PRM_PT-3208-08	PT	0.9535	-3.5	31	78875000	75.22	76.14
LVIIEGDLER	TPM3	Tropomyosin alpha-3 chain OS=Homo sapiens OX=9606 GN=TPM3 PE=1 SV=2	LVIIEGDLER	light	578.832	2	05junho22_LN_FFPE_PRM_LM-3898-13	LM	0.9588	-3.9	26	83755000	75.34	76.1
LVIIEGDLER	TPM3	Tropomyosin alpha-3 chain OS=Homo sapiens OX=9606 GN=TPM3 PE=1 SV=2	LVIIEGDLER	light	578.832	2	05junho22_LN_FFPE_PRM_LM-1421-15	LM	0.9619	-3.2	33	61784000	75.15	76.1
MFGGPGTASR	VIM	Vimentin OS=Homo sapiens OX=9606 GN=VIM PE=1 SV=4	MFGGPGTASR	light	490.735	2	31maio22_LN_FFPE_PRM_PT-1421-15	PT	0.9614	-1	33	83372000	34.2	34.92
MFGGPGTASR	VIM	Vimentin OS=Homo sapiens OX=9606 GN=VIM PE=1 SV=4	MFGGPGTASR	light	490.735	2	31maio22_LN_FFPE_PRM_LM-617-11	LM	0.9561	-0.4	37	192160000	33.98	34.71
MFGGPGTASR	VIM	Vimentin OS=Homo sapiens OX=9606 GN=VIM PE=1 SV=4	MFGGPGTASR	light	490.735	2	31maio22_LN_FFPE_PRM_PT-3212-14	PT	0.9662	-1.7	42	100960000	33.97	34.86
MFGGPGTASR	VIM	Vimentin OS=Homo sapiens OX=9606 GN=VIM PE=1 SV=4	MFGGPGTASR	light	490.735	2	31maio22_LN_FFPE_PRM_LM-1159-10	LM	0.9562	-1.6	44	379970000	33.96	34.79
MFGGPGTASR	VIM	Vimentin OS=Homo sapiens OX=9606 GN=VIM PE=1 SV=4	MFGGPGTASR	light	490.735	2	01junho22_LN_FFPE_PRM_PT-617-11	PT	0.9588	-1.6	39	170820000	33.94	34.74
MFGGPGTASR	VIM	Vimentin OS=Homo sapiens OX=9606 GN=VIM PE=1 SV=4	MFGGPGTASR	light	490.735	2	01junho22_LN_FFPE_PRM_PT-2753-09	PT	0.9583	-1.3	45	62322000	33.48	34.25
MFGGPGTASR	VIM	Vimentin OS=Homo sapiens OX=9606 GN=VIM PE=1 SV=4	MFGGPGTASR	light	490.735	2	01junho22_LN_FFPE_PRM_LM-2008-14	LM	0.9526	-1.6	33	45585000	33.76	34.37
MFGGPGTASR	VIM	Vimentin OS=Homo sapiens OX=9606 GN=VIM PE=1 SV=4	MFGGPGTASR	light	490.735	2	01junho22_LN_FFPE_PRM_LM-400-12	LM	0.9606	-1.6	37	86874000	33.85	34.59
MFGGPGTASR	VIM	Vimentin OS=Homo sapiens OX=9606 GN=VIM PE=1 SV=4	MFGGPGTASR	light	490.735	2	02junho22_LN_FFPE_PRM_LM-2053	LM	0.9535	-1.7	36	60886000	33.88	34.61
MFGGPGTASR	VIM	Vimentin OS=Homo sapiens OX=9606 GN=VIM PE=1 SV=4	MFGGPGTASR	light	490.735	2	02junho22_LN_FFPE_PRM_LM-2753-09	LM	0.9323	-0.9	47	36947000	33.59	34.47
MFGGPGTASR	VIM	Vimentin OS=Homo sapiens OX=9606 GN=VIM PE=1 SV=4	MFGGPGTASR	light	490.735	2	02junho22_LN_FFPE_PRM_PT-4326-07	PT	0.9554	-1.8	47	265140000	33.74	34.66
MFGGPGTASR	VIM	Vimentin OS=Homo sapiens OX=9606 GN=VIM PE=1 SV=4	MFGGPGTASR	light	490.735	2	02junho22_LN_FFPE_PRM_PT-799-15	PT	0.9548	-2.3	47	454760000	33.49	34.27
MFGGPGTASR	VIM	Vimentin OS=Homo sapiens OX=9606 GN=VIM PE=1 SV=4	MFGGPGTASR	light	490.735	2	03junho22_LN_FFPE_PRM_LM-3208-14	LM	0.9556	-2.5	46	208920000	33.68	34.53
MFGGPGTASR	VIM	Vimentin OS=Homo sapiens OX=9606 GN=VIM PE=1 SV=4	MFGGPGTASR	light	490.735	2	03junho22_LN_FFPE_PRM_PT-400-12	PT	0.9597	-1.8	45	194390000	33.52	34.36
MFGGPGTASR	VIM	Vimentin OS=Homo sapiens OX=9606 GN=VIM PE=1 SV=4	MFGGPGTASR	light	490.735	2	03junho22_LN_FFPE_PRM_LM-4326-07	LM	0.9552	-2.4	46	429300000	33.72	34.61
MFGGPGTASR	VIM	Vimentin OS=Homo sapiens OX=9606 GN=VIM PE=1 SV=4	MFGGPGTASR	light	490.735	2	03junho22_LN_FFPE_PRM_PT-1159-10	PT	0.9582	-2.8	35	141850000	33.29	33.94
MFGGPGTASR	VIM	Vimentin OS=Homo sapiens OX=9606 GN=VIM PE=1 SV=4	MFGGPGTASR	light	490.735	2	04junho22_LN_FFPE_PRM_PT-2008-14	PT	0.9566	-3.4	40	83123000	33.62	34.39
MFGGPGTASR	VIM	Vimentin OS=Homo sapiens OX=9606 GN=VIM PE=1 SV=4	MFGGPGTASR	light	490.735	2	04junho22_LN_FFPE_PRM_LM-3212-14	LM	0.961	-2.5	34	70433000	33.63	34.23
MFGGPGTASR	VIM	Vimentin OS=Homo sapiens OX=9606 GN=VIM PE=1 SV=4	MFGGPGTASR	light	490.735	2	04junho22_LN_FFPE_PRM_PT-3898-13	PT	0.9545	-3.4	38	212350000	33.72	34.46
MFGGPGTASR	VIM	Vimentin OS=Homo sapiens OX=9606 GN=VIM PE=1 SV=4	MFGGPGTASR	light	490.735	2	04junho22_LN_FFPE_PRM_PT-3208-08	PT	0.9541	-3.4	43	174330000	33.56	34.34
MFGGPGTASR	VIM	Vimentin OS=Homo sapiens OX=9606 GN=VIM PE=1 SV=4	MFGGPGTASR	light	490.735	2	05junho22_LN_FFPE_PRM_LM-3898-13	LM	0.9557	-4.1	52	305430000	33.42	34.32
MFGGPGTASR	VIM	Vimentin OS=Homo sapiens OX=9606 GN=VIM PE=1 SV=4	MFGGPGTASR	light	490.735	2	05junho22_LN_FFPE_PRM_LM-1421-15	LM	0.9563	-3.2	37	178870000	33.33	33.95
TYSLGSALRPSTSR	VIM	Vimentin OS=Homo sapiens OX=9606 GN=VIM PE=1 SV=4	TYSLGSALRPSTSR	light	499.267	3	31maio22_LN_FFPE_PRM_PT-1421-15	PT	0.9636	-0.4	84	362470000	53.62	55.26
TYSLGSALRPSTSR	VIM	Vimentin OS=Homo sapiens OX=9606 GN=VIM PE=1 SV=4	TYSLGSALRPSTSR	light	499.267	3	31maio22_LN_FFPE_PRM_LM-617-11	LM	0.9648	-0.7	101	1160500000	53.5	55.38
TYSLGSALRPSTSR	VIM	Vimentin OS=Homo sapiens OX=9606 GN=VIM PE=1 SV=4	TYSLGSALRPSTSR	light	499.267	3	31maio22_LN_FFPE_PRM_PT-3212-14	PT	0.9651	-1.6	114	311090000	53.44	55.49
TYSLGSALRPSTSR	VIM	Vimentin OS=Homo sapiens OX=9606 GN=VIM PE=1 SV=4	TYSLGSALRPSTSR	light	499.267	3	31maio22_LN_FFPE_PRM_LM-1159-10	LM	0.9619	-1.3	71	895350000	53.96	55.62
TYSLGSALRPSTSR	VIM	Vimentin OS=Homo sapiens OX=9606 GN=VIM PE=1 SV=4	TYSLGSALRPSTSR	light	499.267	3	01junho22_LN_FFPE_PRM_PT-617-11	PT	0.9616	-1.3	117	1502400000	53.33	55.25
TYSLGSALRPSTSR	VIM	Vimentin OS=Homo sapiens OX=9606 GN=VIM PE=1 SV=4	TYSLGSALRPSTSR	light	499.267	3	01junho22_LN_FFPE_PRM_PT-2753-09	PT	0.9567	-0.9	153	669020000	52.81	54.79
TYSLGSALRPSTSR	VIM	Vimentin OS=Homo sapiens OX=9606 GN=VIM PE=1 SV=4	TYSLGSALRPSTSR	light	499.267	3	01junho22_LN_FFPE_PRM_LM-2008-14	LM	0.9594	-1.2	91	275650000	53.47	54.96
TYSLGSALRPSTSR	VIM	Vimentin OS=Homo sapiens OX=9606 GN=VIM PE=1 SV=4	TYSLGSALRPSTSR	light	499.267	3	01junho22_LN_FFPE_PRM_LM-400-12	LM	0.9637	-1.3	88	926930000	53.5	54.98
TYSLGSALRPSTSR	VIM	Vimentin OS=Homo sapiens OX=9606 GN=VIM PE=1 SV=4	TYSLGSALRPSTSR	light	499.267	3	02junho22_LN_FFPE_PRM_LM-2053	LM	0.9621	-2.1	86	570500000	53.66	55.3
TYSLGSALRPSTSR	VIM	Vimentin OS=Homo sapiens OX=9606 GN=VIM PE=1 SV=4	TYSLGSALRPSTSR	light	499.267	3	02junho22_LN_FFPE_PRM_LM-2753-09	LM	0.9561	-1.3	110	153220000	53.23	54.88
TYSLGSALRPSTSR	VIM	Vimentin OS=Homo sapiens OX=9606 GN=VIM PE=1 SV=4	TYSLGSALRPSTSR	light	499.267	3	02junho22_LN_FFPE_PRM_PT-4326-07	PT	0.9655	-1.8	110	1650900000	53.38	55.23
TYSLGSALRPSTSR	VIM	Vimentin OS=Homo sapiens OX=9606 GN=VIM PE=1 SV=4	TYSLGSALRPSTSR	light	499.267	3	02junho22_LN_FFPE_PRM_PT-799-15	PT	0.9676	-2.6	127	2676700000	53.11	54.91
TYSLGSALRPSTSR	VIM	Vimentin OS=Homo sapiens OX=9606 GN=VIM PE=1 SV=4	TYSLGSALRPSTSR	light	499.267	3	03junho22_LN_FFPE_PRM_LM-3208-14	LM	0.9638	-2.6	132	1740600000	53.03	54.83
TYSLGSALRPSTSR	VIM	Vimentin OS=Homo sapiens OX=9606 GN=VIM PE=1 SV=4	TYSLGSALRPSTSR	light	499.267	3	03junho22_LN_FFPE_PRM_PT-400-12	PT	0.964	-1.7	179	1580900000	52.55	54.64
TYSLGSALRPSTSR	VIM	Vimentin OS=Homo sapiens OX=9606 GN=VIM PE=1 SV=4	TYSLGSALRPSTSR	light	499.267	3	03junho22_LN_FFPE_PRM_LM-4326-07	LM	0.9625	-2.6	100	889410000	53.54	55.42
TYSLGSALRPSTSR	VIM	Vimentin OS=Homo sapiens OX=9606 GN=VIM PE=1 SV=4	TYSLGSALRPSTSR	light	499.267	3	03junho22_LN_FFPE_PRM_PT-1159-10	PT	0.849	-2.5	101	7093200	53.65	55.52
TYSLGSALRPSTSR	VIM	Vimentin OS=Homo sapiens OX=9606 GN=VIM PE=1 SV=4	TYSLGSALRPSTSR	light	499.267	3	04junho22_LN_FFPE_PRM_PT-2008-14	PT	0.9613	-3.5	119	542580000	53.14	55.1
TYSLGSALRPSTSR	VIM	Vimentin OS=Homo sapiens OX=9606 GN=VIM PE=1 SV=4	TYSLGSALRPSTSR	light	499.267	3	04junho22_LN_FFPE_PRM_LM-3212-14	LM	0.9567	-2.5	130	620490000	52.97	54.69
TYSLGSALRPSTSR	VIM	Vimentin OS=Homo sapiens OX=9606 GN=VIM PE=1 SV=4	TYSLGSALRPSTSR	light	499.267	3	04junho22_LN_FFPE_PRM_PT-3898-13	PT	0.9667	-3.1	128	1573800000	53.19	55.36
TYSLGSALRPSTSR	VIM	Vimentin OS=Homo sapiens OX=9606 GN=VIM PE=1 SV=4	TYSLGSALRPSTSR	light	499.267	3	04junho22_LN_FFPE_PRM_PT-3208-08	PT	0.9667	-3.7	114	1235500000	53.33	55.19
TYSLGSALRPSTSR	VIM	Vimentin OS=Homo sapiens OX=9606 GN=VIM PE=1 SV=4	TYSLGSALRPSTSR	light	499.267	3	05junho22_LN_FFPE_PRM_LM-3898-13	LM	0.9647	-4	110	1889700000	53.39	55.18
TYSLGSALRPSTSR	VIM	Vimentin OS=Homo sapiens OX=9606 GN=VIM PE=1 SV=4	TYSLGSALRPSTSR	light	499.267	3	05junho22_LN_FFPE_PRM_LM-1421-15	LM	0.967	-3.3	137	731530000	53.1	55.15
SLYASSPGGVYATR	VIM	Vimentin OS=Homo sapiens OX=9606 GN=VIM PE=1 SV=4	SLYASSPGGVYATR	light	714.86	2	31maio22_LN_FFPE_PRM_PT-1421-15	PT	0.9328	12	31	414930000	60.04	60.85
SLYASSPGGVYATR	VIM	Vimentin OS=Homo sapiens OX=9606 GN=VIM PE=1 SV=4	SLYASSPGGVYATR	light	714.86	2	31maio22_LN_FFPE_PRM_LM-617-11	LM	0.9338	11.9	31	1367000000	60.1	60.9
SLYASSPGGVYATR	VIM	Vimentin OS=Homo sapiens OX=9606 GN=VIM PE=1 SV=4	SLYASSPGGVYATR	light	714.86	2	31maio22_LN_FFPE_PRM_PT-3212-14	PT	0.9376	11.6	24	180260000	60.11	60.73
SLYASSPGGVYATR	VIM	Vimentin OS=Homo sapiens OX=9606 GN=VIM PE=1 SV=4	SLYASSPGGVYATR	light	714.86	2	31maio22_LN_FFPE_PRM_LM-1159-10	LM	0.9351	11.6	35	390070000	60.37	61.21
SLYASSPGGVYATR	VIM	Vimentin OS=Homo sapiens OX=9606 GN=VIM PE=1 SV=4	SLYASSPGGVYATR	light	714.86	2	01junho22_LN_FFPE_PRM_PT-617-11	PT	0.9371	12	32	1677800000	60.01	60.82
SLYASSPGGVYATR	VIM	Vimentin OS=Homo sapiens OX=9606 GN=VIM PE=1 SV=4	SLYASSPGGVYATR	light	714.86	2	01junho22_LN_FFPE_PRM_PT-2753-09	PT	0.9318	11.6	36	563430000	59.72	60.62
SLYASSPGGVYATR	VIM	Vimentin OS=Homo sapiens OX=9606 GN=VIM PE=1 SV=4	SLYASSPGGVYATR	light	714.86	2	01junho22_LN_FFPE_PRM_LM-2008-14	LM	0.936	11.2	35	370130000	59.96	60.87
SLYASSPGGVYATR	VIM	Vimentin OS=Homo sapiens OX=9606 GN=VIM PE=1 SV=4	SLYASSPGGVYATR	light	714.86	2	01junho22_LN_FFPE_PRM_LM-400-12	LM	0.9335	11.5	35	1117700000	59.92	60.79
SLYASSPGGVYATR	VIM	Vimentin OS=Homo sapiens OX=9606 GN=VIM PE=1 SV=4	SLYASSPGGVYATR	light	714.86	2	02junho22_LN_FFPE_PRM_LM-2053	LM	0.938	11.2	35	798090000	60.16	61.03
SLYASSPGGVYATR	VIM	Vimentin OS=Homo sapiens OX=9606 GN=VIM PE=1 SV=4	SLYASSPGGVYATR	light	714.86	2	02junho22_LN_FFPE_PRM_LM-2753-09	LM	0.9313	11.1	30	103820000	60	60.81
SLYASSPGGVYATR	VIM	Vimentin OS=Homo sapiens OX=9606 GN=VIM PE=1 SV=4	SLYASSPGGVYATR	light	714.86	2	02junho22_LN_FFPE_PRM_PT-4326-07	PT	0.9346	11.3	36	1963600000	59.99	60.93
SLYASSPGGVYATR	VIM	Vimentin OS=Homo sapiens OX=9606 GN=VIM PE=1 SV=4	SLYASSPGGVYATR	light	714.86	2	02junho22_LN_FFPE_PRM_PT-799-15	PT	0.938	10.7	35	2512500000	59.85	60.72
SLYASSPGGVYATR	VIM	Vimentin OS=Homo sapiens OX=9606 GN=VIM PE=1 SV=4	SLYASSPGGVYATR	light	714.86	2	03junho22_LN_FFPE_PRM_LM-3208-14	LM	0.937	11	38	1745900000	59.89	60.78
SLYASSPGGVYATR	VIM	Vimentin OS=Homo sapiens OX=9606 GN=VIM PE=1 SV=4	SLYASSPGGVYATR	light	714.86	2	03junho22_LN_FFPE_PRM_PT-400-12	PT	0.9337	11.5	37	1749800000	59.64	60.54
SLYASSPGGVYATR	VIM	Vimentin OS=Homo sapiens OX=9606 GN=VIM PE=1 SV=4	SLYASSPGGVYATR	light	714.86	2	03junho22_LN_FFPE_PRM_LM-4326-07	LM	0.9365	10.8	37	1746000000	60.09	61.03
SLYASSPGGVYATR	VIM	Vimentin OS=Homo sapiens OX=9606 GN=VIM PE=1 SV=4	SLYASSPGGVYATR	light	714.86	2	03junho22_LN_FFPE_PRM_PT-1159-10	PT	0.6904	20.7	14	76909	60.38	60.77
SLYASSPGGVYATR	VIM	Vimentin OS=Homo sapiens OX=9606 GN=VIM PE=1 SV=4	SLYASSPGGVYATR	light	714.86	2	04junho22_LN_FFPE_PRM_PT-2008-14	PT	0.9297	8.4	35	510930000	60.21	61.1
SLYASSPGGVYATR	VIM	Vimentin OS=Homo sapiens OX=9606 GN=VIM PE=1 SV=4	SLYASSPGGVYATR	light	714.86	2	04junho22_LN_FFPE_PRM_LM-3212-14	LM	0.9376	10.6	32	667580000	59.89	60.7
SLYASSPGGVYATR	VIM	Vimentin OS=Homo sapiens OX=9606 GN=VIM PE=1 SV=4	SLYASSPGGVYATR	light	714.86	2	04junho22_LN_FFPE_PRM_PT-3898-13	PT	0.9408	10.5	37	1324700000	60.1	61.06
SLYASSPGGVYATR	VIM	Vimentin OS=Homo sapiens OX=9606 GN=VIM PE=1 SV=4	SLYASSPGGVYATR	light	714.86	2	04junho22_LN_FFPE_PRM_PT-3208-08	PT	0.9272	7.2	37	1052400000	60.15	61.05
SLYASSPGGVYATR	VIM	Vimentin OS=Homo sapiens OX=9606 GN=VIM PE=1 SV=4	SLYASSPGGVYATR	light	714.86	2	05junho22_LN_FFPE_PRM_LM-3898-13	LM	0.926	7.1	42	1598300000	60.13	61.13
SLYASSPGGVYATR	VIM	Vimentin OS=Homo sapiens OX=9606 GN=VIM PE=1 SV=4	SLYASSPGGVYATR	light	714.86	2	05junho22_LN_FFPE_PRM_LM-1421-15	LM	0.9381	10.1	35	814200000	59.91	60.8
LLQDSVDFSLADAINTEFK	VIM	Vimentin OS=Homo sapiens OX=9606 GN=VIM PE=1 SV=4	LLQDSVDFSLADAINTEFK	light	1063.54	2	31maio22_LN_FFPE_PRM_PT-1421-15	PT	0.9664	-0.2	31	1943400	113.29	113.62
LLQDSVDFSLADAINTEFK	VIM	Vimentin OS=Homo sapiens OX=9606 GN=VIM PE=1 SV=4	LLQDSVDFSLADAINTEFK	light	1063.54	2	31maio22_LN_FFPE_PRM_LM-617-11	LM	0.9584	0	61	4147700	113.1	113.76
LLQDSVDFSLADAINTEFK	VIM	Vimentin OS=Homo sapiens OX=9606 GN=VIM PE=1 SV=4	LLQDSVDFSLADAINTEFK	light	1063.54	2	31maio22_LN_FFPE_PRM_PT-3212-14	PT	0.9601	-0.8	65	5924400	113.14	113.84
LLQDSVDFSLADAINTEFK	VIM	Vimentin OS=Homo sapiens OX=9606 GN=VIM PE=1 SV=4	LLQDSVDFSLADAINTEFK	light	1063.54	2	31maio22_LN_FFPE_PRM_LM-1159-10	LM	0.9641	-1	62	7508700	113.35	114.03
LLQDSVDFSLADAINTEFK	VIM	Vimentin OS=Homo sapiens OX=9606 GN=VIM PE=1 SV=4	LLQDSVDFSLADAINTEFK	light	1063.54	2	01junho22_LN_FFPE_PRM_PT-617-11	PT	0.9588	-0.7	61	7410200	113.19	113.86
LLQDSVDFSLADAINTEFK	VIM	Vimentin OS=Homo sapiens OX=9606 GN=VIM PE=1 SV=4	LLQDSVDFSLADAINTEFK	light	1063.54	2	01junho22_LN_FFPE_PRM_PT-2753-09	PT	0.9592	0	68	5692900	113.1	113.86
LLQDSVDFSLADAINTEFK	VIM	Vimentin OS=Homo sapiens OX=9606 GN=VIM PE=1 SV=4	LLQDSVDFSLADAINTEFK	light	1063.54	2	01junho22_LN_FFPE_PRM_LM-2008-14	LM	0.9316	0.2	76	2532700	113.16	114
LLQDSVDFSLADAINTEFK	VIM	Vimentin OS=Homo sapiens OX=9606 GN=VIM PE=1 SV=4	LLQDSVDFSLADAINTEFK	light	1063.54	2	01junho22_LN_FFPE_PRM_LM-400-12	LM	0.9145	-0.5	66	1380800	113.25	113.97
LLQDSVDFSLADAINTEFK	VIM	Vimentin OS=Homo sapiens OX=9606 GN=VIM PE=1 SV=4	LLQDSVDFSLADAINTEFK	light	1063.54	2	02junho22_LN_FFPE_PRM_LM-2053	LM	0.9644	-1.3	66	9594600	113.24	113.96
LLQDSVDFSLADAINTEFK	VIM	Vimentin OS=Homo sapiens OX=9606 GN=VIM PE=1 SV=4	LLQDSVDFSLADAINTEFK	light	1063.54	2	02junho22_LN_FFPE_PRM_LM-2753-09	LM	0.9297	-0.8	92	2516200	113.29	114.3
LLQDSVDFSLADAINTEFK	VIM	Vimentin OS=Homo sapiens OX=9606 GN=VIM PE=1 SV=4	LLQDSVDFSLADAINTEFK	light	1063.54	2	02junho22_LN_FFPE_PRM_PT-4326-07	PT	0.9484	-0.9	64	2864300	113.32	114.02
LLQDSVDFSLADAINTEFK	VIM	Vimentin OS=Homo sapiens OX=9606 GN=VIM PE=1 SV=4	LLQDSVDFSLADAINTEFK	light	1063.54	2	02junho22_LN_FFPE_PRM_PT-799-15	PT	0.9602	-1.7	79	13724000	113.23	114.09
LLQDSVDFSLADAINTEFK	VIM	Vimentin OS=Homo sapiens OX=9606 GN=VIM PE=1 SV=4	LLQDSVDFSLADAINTEFK	light	1063.54	2	03junho22_LN_FFPE_PRM_LM-3208-14	LM	0.9641	-2	71	8102000	113.41	114.2
LLQDSVDFSLADAINTEFK	VIM	Vimentin OS=Homo sapiens OX=9606 GN=VIM PE=1 SV=4	LLQDSVDFSLADAINTEFK	light	1063.54	2	03junho22_LN_FFPE_PRM_PT-400-12	PT	0.9665	-1	95	15020000	113.25	114.24
LLQDSVDFSLADAINTEFK	VIM	Vimentin OS=Homo sapiens OX=9606 GN=VIM PE=1 SV=4	LLQDSVDFSLADAINTEFK	light	1063.54	2	03junho22_LN_FFPE_PRM_LM-4326-07	LM	0.9643	-2.3	80	13552000	113.31	114.19
LLQDSVDFSLADAINTEFK	VIM	Vimentin OS=Homo sapiens OX=9606 GN=VIM PE=1 SV=4	LLQDSVDFSLADAINTEFK	light	1063.54	2	03junho22_LN_FFPE_PRM_PT-1159-10	PT	0.9357	-2.2	67	3253100	113.65	114.39
LLQDSVDFSLADAINTEFK	VIM	Vimentin OS=Homo sapiens OX=9606 GN=VIM PE=1 SV=4	LLQDSVDFSLADAINTEFK	light	1063.54	2	04junho22_LN_FFPE_PRM_PT-2008-14	PT	0.8223	-1.7	75	750090	113.58	114.41
LLQDSVDFSLADAINTEFK	VIM	Vimentin OS=Homo sapiens OX=9606 GN=VIM PE=1 SV=4	LLQDSVDFSLADAINTEFK	light	1063.54	2	04junho22_LN_FFPE_PRM_LM-3212-14	LM	0.9495	-2.1	61	2571000	113.74	114.42
LLQDSVDFSLADAINTEFK	VIM	Vimentin OS=Homo sapiens OX=9606 GN=VIM PE=1 SV=4	LLQDSVDFSLADAINTEFK	light	1063.54	2	04junho22_LN_FFPE_PRM_PT-3898-13	PT	0.9621	-2.9	65	6760200	113.76	114.49
LLQDSVDFSLADAINTEFK	VIM	Vimentin OS=Homo sapiens OX=9606 GN=VIM PE=1 SV=4	LLQDSVDFSLADAINTEFK	light	1063.54	2	04junho22_LN_FFPE_PRM_PT-3208-08	PT	0.9302	-3.3	71	3725800	113.75	114.53
LLQDSVDFSLADAINTEFK	VIM	Vimentin OS=Homo sapiens OX=9606 GN=VIM PE=1 SV=4	LLQDSVDFSLADAINTEFK	light	1063.54	2	05junho22_LN_FFPE_PRM_LM-3898-13	LM	0.9607	-3.1	65	5409100	113.85	114.57
LLQDSVDFSLADAINTEFK	VIM	Vimentin OS=Homo sapiens OX=9606 GN=VIM PE=1 SV=4	LLQDSVDFSLADAINTEFK	light	1063.54	2	05junho22_LN_FFPE_PRM_LM-1421-15	LM	0.9522	-1.9	83	4761300	113.47	114.39
FANYIDK	VIM	Vimentin OS=Homo sapiens OX=9606 GN=VIM PE=1 SV=4	FANYIDK	light	435.721	2	31maio22_LN_FFPE_PRM_PT-1421-15	PT	0.9452	-0.9	29	36702000	41.33	41.96
FANYIDK	VIM	Vimentin OS=Homo sapiens OX=9606 GN=VIM PE=1 SV=4	FANYIDK	light	435.721	2	31maio22_LN_FFPE_PRM_LM-617-11	LM	0.944	-0.8	27	84463000	41.2	41.8
FANYIDK	VIM	Vimentin OS=Homo sapiens OX=9606 GN=VIM PE=1 SV=4	FANYIDK	light	435.721	2	31maio22_LN_FFPE_PRM_PT-3212-14	PT	0.9425	-1.3	27	38102000	41.24	41.8
FANYIDK	VIM	Vimentin OS=Homo sapiens OX=9606 GN=VIM PE=1 SV=4	FANYIDK	light	435.721	2	31maio22_LN_FFPE_PRM_LM-1159-10	LM	0.9481	-1.8	27	143990000	41.06	41.62
FANYIDK	VIM	Vimentin OS=Homo sapiens OX=9606 GN=VIM PE=1 SV=4	FANYIDK	light	435.721	2	01junho22_LN_FFPE_PRM_PT-617-11	PT	0.9523	-1.6	34	66830000	41.27	41.99
FANYIDK	VIM	Vimentin OS=Homo sapiens OX=9606 GN=VIM PE=1 SV=4	FANYIDK	light	435.721	2	01junho22_LN_FFPE_PRM_PT-2753-09	PT	0.9435	-1.1	32	69081000	40.78	41.5
FANYIDK	VIM	Vimentin OS=Homo sapiens OX=9606 GN=VIM PE=1 SV=4	FANYIDK	light	435.721	2	01junho22_LN_FFPE_PRM_LM-2008-14	LM	0.9482	-1.3	27	16779000	40.91	41.53
FANYIDK	VIM	Vimentin OS=Homo sapiens OX=9606 GN=VIM PE=1 SV=4	FANYIDK	light	435.721	2	01junho22_LN_FFPE_PRM_LM-400-12	LM	0.9409	-1.7	36	29613000	41.11	41.88
FANYIDK	VIM	Vimentin OS=Homo sapiens OX=9606 GN=VIM PE=1 SV=4	FANYIDK	light	435.721	2	02junho22_LN_FFPE_PRM_LM-2053	LM	0.952	-1.9	33	33424000	41.15	41.89
FANYIDK	VIM	Vimentin OS=Homo sapiens OX=9606 GN=VIM PE=1 SV=4	FANYIDK	light	435.721	2	02junho22_LN_FFPE_PRM_LM-2753-09	LM	0.9556	-1.7	27	15203000	40.96	41.52
FANYIDK	VIM	Vimentin OS=Homo sapiens OX=9606 GN=VIM PE=1 SV=4	FANYIDK	light	435.721	2	02junho22_LN_FFPE_PRM_PT-4326-07	PT	0.9297	-1.8	32	64063000	41.02	41.71
FANYIDK	VIM	Vimentin OS=Homo sapiens OX=9606 GN=VIM PE=1 SV=4	FANYIDK	light	435.721	2	02junho22_LN_FFPE_PRM_PT-799-15	PT	0.9352	-2.3	30	158600000	40.73	41.39
FANYIDK	VIM	Vimentin OS=Homo sapiens OX=9606 GN=VIM PE=1 SV=4	FANYIDK	light	435.721	2	03junho22_LN_FFPE_PRM_LM-3208-14	LM	0.9369	-2.6	33	90628000	40.89	41.6
FANYIDK	VIM	Vimentin OS=Homo sapiens OX=9606 GN=VIM PE=1 SV=4	FANYIDK	light	435.721	2	03junho22_LN_FFPE_PRM_PT-400-12	PT	0.9436	-1.7	36	83941000	40.82	41.55
FANYIDK	VIM	Vimentin OS=Homo sapiens OX=9606 GN=VIM PE=1 SV=4	FANYIDK	light	435.721	2	03junho22_LN_FFPE_PRM_LM-4326-07	LM	0.9376	-2.5	26	149620000	40.85	41.45
FANYIDK	VIM	Vimentin OS=Homo sapiens OX=9606 GN=VIM PE=1 SV=4	FANYIDK	light	435.721	2	03junho22_LN_FFPE_PRM_PT-1159-10	PT	0.8342	-2.4	14	1761100	40.1	40.48
FANYIDK	VIM	Vimentin OS=Homo sapiens OX=9606 GN=VIM PE=1 SV=4	FANYIDK	light	435.721	2	04junho22_LN_FFPE_PRM_PT-2008-14	PT	0.935	-3.2	25	31082000	40.65	41.28
FANYIDK	VIM	Vimentin OS=Homo sapiens OX=9606 GN=VIM PE=1 SV=4	FANYIDK	light	435.721	2	04junho22_LN_FFPE_PRM_LM-3212-14	LM	0.9458	-2.3	38	23927000	40.72	41.57
FANYIDK	VIM	Vimentin OS=Homo sapiens OX=9606 GN=VIM PE=1 SV=4	FANYIDK	light	435.721	2	04junho22_LN_FFPE_PRM_PT-3898-13	PT	0.9456	-3.1	25	112860000	40.98	41.53
FANYIDK	VIM	Vimentin OS=Homo sapiens OX=9606 GN=VIM PE=1 SV=4	FANYIDK	light	435.721	2	04junho22_LN_FFPE_PRM_PT-3208-08	PT	0.941	-3.7	30	65947000	40.62	41.33
FANYIDK	VIM	Vimentin OS=Homo sapiens OX=9606 GN=VIM PE=1 SV=4	FANYIDK	light	435.721	2	05junho22_LN_FFPE_PRM_LM-3898-13	LM	0.9432	-3.9	31	122510000	40.7	41.41
FANYIDK	VIM	Vimentin OS=Homo sapiens OX=9606 GN=VIM PE=1 SV=4	FANYIDK	light	435.721	2	05junho22_LN_FFPE_PRM_LM-1421-15	LM	0.9319	-2.9	24	58889000	40.36	41
ILLAELEQLK	VIM	Vimentin OS=Homo sapiens OX=9606 GN=VIM PE=1 SV=4	ILLAELEQLK	light	585.361	2	31maio22_LN_FFPE_PRM_PT-1421-15	PT	0.9733	-0.4	48	126850000	91.37	92.05
ILLAELEQLK	VIM	Vimentin OS=Homo sapiens OX=9606 GN=VIM PE=1 SV=4	ILLAELEQLK	light	585.361	2	31maio22_LN_FFPE_PRM_LM-617-11	LM	0.9756	-0.5	53	286050000	91.34	92.14
ILLAELEQLK	VIM	Vimentin OS=Homo sapiens OX=9606 GN=VIM PE=1 SV=4	ILLAELEQLK	light	585.361	2	31maio22_LN_FFPE_PRM_PT-3212-14	PT	0.9705	-0.4	55	147550000	91.27	92.09
ILLAELEQLK	VIM	Vimentin OS=Homo sapiens OX=9606 GN=VIM PE=1 SV=4	ILLAELEQLK	light	585.361	2	31maio22_LN_FFPE_PRM_LM-1159-10	LM	0.9722	-1.3	50	296740000	91.51	92.27
ILLAELEQLK	VIM	Vimentin OS=Homo sapiens OX=9606 GN=VIM PE=1 SV=4	ILLAELEQLK	light	585.361	2	01junho22_LN_FFPE_PRM_PT-617-11	PT	0.9741	-0.5	59	295010000	91.29	92.16
ILLAELEQLK	VIM	Vimentin OS=Homo sapiens OX=9606 GN=VIM PE=1 SV=4	ILLAELEQLK	light	585.361	2	01junho22_LN_FFPE_PRM_PT-2753-09	PT	0.973	-0.9	63	374320000	91.16	92.01
ILLAELEQLK	VIM	Vimentin OS=Homo sapiens OX=9606 GN=VIM PE=1 SV=4	ILLAELEQLK	light	585.361	2	01junho22_LN_FFPE_PRM_LM-2008-14	LM	0.9654	-1	56	63144000	91.28	92.09
ILLAELEQLK	VIM	Vimentin OS=Homo sapiens OX=9606 GN=VIM PE=1 SV=4	ILLAELEQLK	light	585.361	2	01junho22_LN_FFPE_PRM_LM-400-12	LM	0.9706	-1	61	160150000	91.28	92.24
ILLAELEQLK	VIM	Vimentin OS=Homo sapiens OX=9606 GN=VIM PE=1 SV=4	ILLAELEQLK	light	585.361	2	02junho22_LN_FFPE_PRM_LM-2053	LM	0.9777	-1.2	72	217190000	91.28	92.4
ILLAELEQLK	VIM	Vimentin OS=Homo sapiens OX=9606 GN=VIM PE=1 SV=4	ILLAELEQLK	light	585.361	2	02junho22_LN_FFPE_PRM_LM-2753-09	LM	0.9568	-1.2	45	30035000	91.32	91.97
ILLAELEQLK	VIM	Vimentin OS=Homo sapiens OX=9606 GN=VIM PE=1 SV=4	ILLAELEQLK	light	585.361	2	02junho22_LN_FFPE_PRM_PT-4326-07	PT	0.9646	-1.4	63	220480000	91.44	92.43
ILLAELEQLK	VIM	Vimentin OS=Homo sapiens OX=9606 GN=VIM PE=1 SV=4	ILLAELEQLK	light	585.361	2	02junho22_LN_FFPE_PRM_PT-799-15	PT	0.9695	-1.7	67	521890000	91.28	92.28
ILLAELEQLK	VIM	Vimentin OS=Homo sapiens OX=9606 GN=VIM PE=1 SV=4	ILLAELEQLK	light	585.361	2	03junho22_LN_FFPE_PRM_LM-3208-14	LM	0.9698	-1.8	59	403320000	91.22	92.02
ILLAELEQLK	VIM	Vimentin OS=Homo sapiens OX=9606 GN=VIM PE=1 SV=4	ILLAELEQLK	light	585.361	2	03junho22_LN_FFPE_PRM_PT-400-12	PT	0.975	-1.8	61	568280000	91.16	91.98
ILLAELEQLK	VIM	Vimentin OS=Homo sapiens OX=9606 GN=VIM PE=1 SV=4	ILLAELEQLK	light	585.361	2	03junho22_LN_FFPE_PRM_LM-4326-07	LM	0.9705	-2.5	66	424660000	91.38	92.39
ILLAELEQLK	VIM	Vimentin OS=Homo sapiens OX=9606 GN=VIM PE=1 SV=4	ILLAELEQLK	light	585.361	2	03junho22_LN_FFPE_PRM_PT-1159-10	PT	0.9704	-2.4	66	323820000	91.35	92.26
ILLAELEQLK	VIM	Vimentin OS=Homo sapiens OX=9606 GN=VIM PE=1 SV=4	ILLAELEQLK	light	585.361	2	04junho22_LN_FFPE_PRM_PT-2008-14	PT	0.9713	-2.7	52	36715000	91.58	92.4
ILLAELEQLK	VIM	Vimentin OS=Homo sapiens OX=9606 GN=VIM PE=1 SV=4	ILLAELEQLK	light	585.361	2	04junho22_LN_FFPE_PRM_LM-3212-14	LM	0.9702	-2.2	57	132370000	91.33	92.14
ILLAELEQLK	VIM	Vimentin OS=Homo sapiens OX=9606 GN=VIM PE=1 SV=4	ILLAELEQLK	light	585.361	2	04junho22_LN_FFPE_PRM_PT-3898-13	PT	0.9688	-3	54	392700000	91.56	92.4
ILLAELEQLK	VIM	Vimentin OS=Homo sapiens OX=9606 GN=VIM PE=1 SV=4	ILLAELEQLK	light	585.361	2	04junho22_LN_FFPE_PRM_PT-3208-08	PT	0.9661	-3.6	56	197780000	91.52	92.34
ILLAELEQLK	VIM	Vimentin OS=Homo sapiens OX=9606 GN=VIM PE=1 SV=4	ILLAELEQLK	light	585.361	2	05junho22_LN_FFPE_PRM_LM-3898-13	LM	0.9725	-3.7	70	460240000	91.46	92.52
ILLAELEQLK	VIM	Vimentin OS=Homo sapiens OX=9606 GN=VIM PE=1 SV=4	ILLAELEQLK	light	585.361	2	05junho22_LN_FFPE_PRM_LM-1421-15	LM	0.9658	-2.8	66	182170000	91.39	92.37
LGDLYEEEMR	VIM	Vimentin OS=Homo sapiens OX=9606 GN=VIM PE=1 SV=4	LGDLYEEEMR	light	627.787	2	31maio22_LN_FFPE_PRM_PT-1421-15	PT	0.9781	-1.2	27	122770000	67.27	67.63
LGDLYEEEMR	VIM	Vimentin OS=Homo sapiens OX=9606 GN=VIM PE=1 SV=4	LGDLYEEEMR	light	627.787	2	31maio22_LN_FFPE_PRM_LM-617-11	LM	0.9852	-0.8	55	1063800000	66.93	67.66
LGDLYEEEMR	VIM	Vimentin OS=Homo sapiens OX=9606 GN=VIM PE=1 SV=4	LGDLYEEEMR	light	627.787	2	31maio22_LN_FFPE_PRM_PT-3212-14	PT	0.9887	-2	55	436140000	66.98	67.68
LGDLYEEEMR	VIM	Vimentin OS=Homo sapiens OX=9606 GN=VIM PE=1 SV=4	LGDLYEEEMR	light	627.787	2	31maio22_LN_FFPE_PRM_LM-1159-10	LM	0.9866	-1.7	63	989820000	67.03	67.91
LGDLYEEEMR	VIM	Vimentin OS=Homo sapiens OX=9606 GN=VIM PE=1 SV=4	LGDLYEEEMR	light	627.787	2	01junho22_LN_FFPE_PRM_PT-617-11	PT	0.9894	-1.5	55	1567400000	66.95	67.67
LGDLYEEEMR	VIM	Vimentin OS=Homo sapiens OX=9606 GN=VIM PE=1 SV=4	LGDLYEEEMR	light	627.787	2	01junho22_LN_FFPE_PRM_PT-2753-09	PT	0.9879	-1.3	64	465130000	66.71	67.44
LGDLYEEEMR	VIM	Vimentin OS=Homo sapiens OX=9606 GN=VIM PE=1 SV=4	LGDLYEEEMR	light	627.787	2	01junho22_LN_FFPE_PRM_LM-2008-14	LM	0.9869	-1.4	56	272390000	66.89	67.63
LGDLYEEEMR	VIM	Vimentin OS=Homo sapiens OX=9606 GN=VIM PE=1 SV=4	LGDLYEEEMR	light	627.787	2	01junho22_LN_FFPE_PRM_LM-400-12	LM	0.9885	-1.6	55	836550000	66.89	67.63
LGDLYEEEMR	VIM	Vimentin OS=Homo sapiens OX=9606 GN=VIM PE=1 SV=4	LGDLYEEEMR	light	627.787	2	02junho22_LN_FFPE_PRM_LM-2053	LM	0.9842	-2.1	55	712160000	66.99	67.67
LGDLYEEEMR	VIM	Vimentin OS=Homo sapiens OX=9606 GN=VIM PE=1 SV=4	LGDLYEEEMR	light	627.787	2	02junho22_LN_FFPE_PRM_LM-2753-09	LM	0.9858	-1.9	56	165840000	66.9	67.66
LGDLYEEEMR	VIM	Vimentin OS=Homo sapiens OX=9606 GN=VIM PE=1 SV=4	LGDLYEEEMR	light	627.787	2	02junho22_LN_FFPE_PRM_PT-4326-07	PT	0.9873	-1.9	59	1389100000	66.91	67.76
LGDLYEEEMR	VIM	Vimentin OS=Homo sapiens OX=9606 GN=VIM PE=1 SV=4	LGDLYEEEMR	light	627.787	2	02junho22_LN_FFPE_PRM_PT-799-15	PT	0.9898	-2.5	61	2268000000	66.85	67.63
LGDLYEEEMR	VIM	Vimentin OS=Homo sapiens OX=9606 GN=VIM PE=1 SV=4	LGDLYEEEMR	light	627.787	2	03junho22_LN_FFPE_PRM_LM-3208-14	LM	0.9866	-2.5	63	1664000000	66.88	67.65
LGDLYEEEMR	VIM	Vimentin OS=Homo sapiens OX=9606 GN=VIM PE=1 SV=4	LGDLYEEEMR	light	627.787	2	03junho22_LN_FFPE_PRM_PT-400-12	PT	0.9897	-1.6	56	1418800000	66.77	67.45
LGDLYEEEMR	VIM	Vimentin OS=Homo sapiens OX=9606 GN=VIM PE=1 SV=4	LGDLYEEEMR	light	627.787	2	03junho22_LN_FFPE_PRM_LM-4326-07	LM	0.9894	-2.7	56	1498500000	67.03	67.83
LGDLYEEEMR	VIM	Vimentin OS=Homo sapiens OX=9606 GN=VIM PE=1 SV=4	LGDLYEEEMR	light	627.787	2	03junho22_LN_FFPE_PRM_PT-1159-10	PT	0.9847	-2.3	49	87986000	67.06	67.76
LGDLYEEEMR	VIM	Vimentin OS=Homo sapiens OX=9606 GN=VIM PE=1 SV=4	LGDLYEEEMR	light	627.787	2	04junho22_LN_FFPE_PRM_PT-2008-14	PT	0.9847	-3.2	55	225570000	67.17	67.95
LGDLYEEEMR	VIM	Vimentin OS=Homo sapiens OX=9606 GN=VIM PE=1 SV=4	LGDLYEEEMR	light	627.787	2	04junho22_LN_FFPE_PRM_LM-3212-14	LM	0.9856	-3	58	495950000	66.85	67.59
LGDLYEEEMR	VIM	Vimentin OS=Homo sapiens OX=9606 GN=VIM PE=1 SV=4	LGDLYEEEMR	light	627.787	2	04junho22_LN_FFPE_PRM_PT-3898-13	PT	0.9874	-3	59	1290500000	67.13	67.95
LGDLYEEEMR	VIM	Vimentin OS=Homo sapiens OX=9606 GN=VIM PE=1 SV=4	LGDLYEEEMR	light	627.787	2	04junho22_LN_FFPE_PRM_PT-3208-08	PT	0.9874	-3.6	54	848350000	67.13	67.88
LGDLYEEEMR	VIM	Vimentin OS=Homo sapiens OX=9606 GN=VIM PE=1 SV=4	LGDLYEEEMR	light	627.787	2	05junho22_LN_FFPE_PRM_LM-3898-13	LM	0.989	-3.9	64	1605900000	67.08	67.93
LGDLYEEEMR	VIM	Vimentin OS=Homo sapiens OX=9606 GN=VIM PE=1 SV=4	LGDLYEEEMR	light	627.787	2	05junho22_LN_FFPE_PRM_LM-1421-15	LM	0.9905	-3.2	65	701580000	66.87	67.66
EEAENTLQSFR	VIM	Vimentin OS=Homo sapiens OX=9606 GN=VIM PE=1 SV=4	EEAENTLQSFR	light	662.312	2	31maio22_LN_FFPE_PRM_PT-1421-15	PT	0.979	-0.7	42	303390000	58.22	59.44
EEAENTLQSFR	VIM	Vimentin OS=Homo sapiens OX=9606 GN=VIM PE=1 SV=4	EEAENTLQSFR	light	662.312	2	31maio22_LN_FFPE_PRM_LM-617-11	LM	0.9808	-0.5	38	558570000	58.3	59.39
EEAENTLQSFR	VIM	Vimentin OS=Homo sapiens OX=9606 GN=VIM PE=1 SV=4	EEAENTLQSFR	light	662.312	2	31maio22_LN_FFPE_PRM_PT-3212-14	PT	0.9784	-1.8	40	221980000	58.38	59.48
EEAENTLQSFR	VIM	Vimentin OS=Homo sapiens OX=9606 GN=VIM PE=1 SV=4	EEAENTLQSFR	light	662.312	2	31maio22_LN_FFPE_PRM_LM-1159-10	LM	0.9802	-1.8	44	765310000	58.57	59.73
EEAENTLQSFR	VIM	Vimentin OS=Homo sapiens OX=9606 GN=VIM PE=1 SV=4	EEAENTLQSFR	light	662.312	2	01junho22_LN_FFPE_PRM_PT-617-11	PT	0.9833	-1.5	41	972020000	58.31	59.42
EEAENTLQSFR	VIM	Vimentin OS=Homo sapiens OX=9606 GN=VIM PE=1 SV=4	EEAENTLQSFR	light	662.312	2	01junho22_LN_FFPE_PRM_PT-2753-09	PT	0.9814	-1	45	302530000	57.82	58.96
EEAENTLQSFR	VIM	Vimentin OS=Homo sapiens OX=9606 GN=VIM PE=1 SV=4	EEAENTLQSFR	light	662.312	2	01junho22_LN_FFPE_PRM_LM-2008-14	LM	0.9802	-1.4	43	251750000	58.22	59.46
EEAENTLQSFR	VIM	Vimentin OS=Homo sapiens OX=9606 GN=VIM PE=1 SV=4	EEAENTLQSFR	light	662.312	2	01junho22_LN_FFPE_PRM_LM-400-12	LM	0.9796	-1.4	46	566660000	58.15	59.37
EEAENTLQSFR	VIM	Vimentin OS=Homo sapiens OX=9606 GN=VIM PE=1 SV=4	EEAENTLQSFR	light	662.312	2	02junho22_LN_FFPE_PRM_LM-2053	LM	0.979	-2.5	43	458030000	58.42	59.65
EEAENTLQSFR	VIM	Vimentin OS=Homo sapiens OX=9606 GN=VIM PE=1 SV=4	EEAENTLQSFR	light	662.312	2	02junho22_LN_FFPE_PRM_LM-2753-09	LM	0.9748	-1.8	45	93977000	58.14	59.44
EEAENTLQSFR	VIM	Vimentin OS=Homo sapiens OX=9606 GN=VIM PE=1 SV=4	EEAENTLQSFR	light	662.312	2	02junho22_LN_FFPE_PRM_PT-4326-07	PT	0.9815	-1.7	43	841020000	58.31	59.55
EEAENTLQSFR	VIM	Vimentin OS=Homo sapiens OX=9606 GN=VIM PE=1 SV=4	EEAENTLQSFR	light	662.312	2	02junho22_LN_FFPE_PRM_PT-799-15	PT	0.9802	-2.6	42	1382100000	58.16	59.25
EEAENTLQSFR	VIM	Vimentin OS=Homo sapiens OX=9606 GN=VIM PE=1 SV=4	EEAENTLQSFR	light	662.312	2	03junho22_LN_FFPE_PRM_LM-3208-14	LM	0.9817	-2.5	46	1119400000	58.22	59.36
EEAENTLQSFR	VIM	Vimentin OS=Homo sapiens OX=9606 GN=VIM PE=1 SV=4	EEAENTLQSFR	light	662.312	2	03junho22_LN_FFPE_PRM_PT-400-12	PT	0.9763	-1.3	47	929280000	57.83	58.99
EEAENTLQSFR	VIM	Vimentin OS=Homo sapiens OX=9606 GN=VIM PE=1 SV=4	EEAENTLQSFR	light	662.312	2	03junho22_LN_FFPE_PRM_LM-4326-07	LM	0.9812	-2.8	45	1246300000	58.42	59.7
EEAENTLQSFR	VIM	Vimentin OS=Homo sapiens OX=9606 GN=VIM PE=1 SV=4	EEAENTLQSFR	light	662.312	2	03junho22_LN_FFPE_PRM_PT-1159-10	PT	0.9821	-3.2	38	197780000	58.5	59.64
EEAENTLQSFR	VIM	Vimentin OS=Homo sapiens OX=9606 GN=VIM PE=1 SV=4	EEAENTLQSFR	light	662.312	2	04junho22_LN_FFPE_PRM_PT-2008-14	PT	0.9787	-3.7	41	99355000	58.54	59.8
EEAENTLQSFR	VIM	Vimentin OS=Homo sapiens OX=9606 GN=VIM PE=1 SV=4	EEAENTLQSFR	light	662.312	2	04junho22_LN_FFPE_PRM_LM-3212-14	LM	0.9791	-2.7	44	358040000	58.16	59.31
EEAENTLQSFR	VIM	Vimentin OS=Homo sapiens OX=9606 GN=VIM PE=1 SV=4	EEAENTLQSFR	light	662.312	2	04junho22_LN_FFPE_PRM_PT-3898-13	PT	0.9804	-2.8	37	941810000	58.54	59.56
EEAENTLQSFR	VIM	Vimentin OS=Homo sapiens OX=9606 GN=VIM PE=1 SV=4	EEAENTLQSFR	light	662.312	2	04junho22_LN_FFPE_PRM_PT-3208-08	PT	0.9764	-4.1	44	740750000	58.51	59.77
EEAENTLQSFR	VIM	Vimentin OS=Homo sapiens OX=9606 GN=VIM PE=1 SV=4	EEAENTLQSFR	light	662.312	2	05junho22_LN_FFPE_PRM_LM-3898-13	LM	0.9815	-4.2	52	1062800000	58.48	59.85
EEAENTLQSFR	VIM	Vimentin OS=Homo sapiens OX=9606 GN=VIM PE=1 SV=4	EEAENTLQSFR	light	662.312	2	05junho22_LN_FFPE_PRM_LM-1421-15	LM	0.9839	-3.2	42	512580000	58.12	59.24
QDVDNASLAR	VIM	Vimentin OS=Homo sapiens OX=9606 GN=VIM PE=1 SV=4	QDVDNASLAR	light	544.77	2	31maio22_LN_FFPE_PRM_PT-1421-15	PT	0.9831	-0.9	95	38932000	29.47	30.12
QDVDNASLAR	VIM	Vimentin OS=Homo sapiens OX=9606 GN=VIM PE=1 SV=4	QDVDNASLAR	light	544.77	2	31maio22_LN_FFPE_PRM_LM-617-11	LM	0.9848	-0.4	99	83599000	29.08	29.68
QDVDNASLAR	VIM	Vimentin OS=Homo sapiens OX=9606 GN=VIM PE=1 SV=4	QDVDNASLAR	light	544.77	2	31maio22_LN_FFPE_PRM_PT-3212-14	PT	0.9837	-1.2	103	16881000	29.22	29.88
QDVDNASLAR	VIM	Vimentin OS=Homo sapiens OX=9606 GN=VIM PE=1 SV=4	QDVDNASLAR	light	544.77	2	31maio22_LN_FFPE_PRM_LM-1159-10	LM	0.9819	-1.5	111	95680000	29.31	30.03
QDVDNASLAR	VIM	Vimentin OS=Homo sapiens OX=9606 GN=VIM PE=1 SV=4	QDVDNASLAR	light	544.77	2	01junho22_LN_FFPE_PRM_PT-617-11	PT	0.982	-1.3	105	35352000	29.23	29.9
QDVDNASLAR	VIM	Vimentin OS=Homo sapiens OX=9606 GN=VIM PE=1 SV=4	QDVDNASLAR	light	544.77	2	01junho22_LN_FFPE_PRM_PT-2753-09	PT	0.9632	-1.2	116	22349000	29.04	29.77
QDVDNASLAR	VIM	Vimentin OS=Homo sapiens OX=9606 GN=VIM PE=1 SV=4	QDVDNASLAR	light	544.77	2	01junho22_LN_FFPE_PRM_LM-2008-14	LM	0.9506	-1	108	7293000	29.08	29.76
QDVDNASLAR	VIM	Vimentin OS=Homo sapiens OX=9606 GN=VIM PE=1 SV=4	QDVDNASLAR	light	544.77	2	01junho22_LN_FFPE_PRM_LM-400-12	LM	0.9443	-0.7	119	7871600	29.13	29.88
QDVDNASLAR	VIM	Vimentin OS=Homo sapiens OX=9606 GN=VIM PE=1 SV=4	QDVDNASLAR	light	544.77	2	02junho22_LN_FFPE_PRM_LM-2053	LM	0.9819	-1.8	123	14409000	29.12	29.92
QDVDNASLAR	VIM	Vimentin OS=Homo sapiens OX=9606 GN=VIM PE=1 SV=4	QDVDNASLAR	light	544.77	2	02junho22_LN_FFPE_PRM_LM-2753-09	LM	0.9662	-1	124	13284000	29.03	29.82
QDVDNASLAR	VIM	Vimentin OS=Homo sapiens OX=9606 GN=VIM PE=1 SV=4	QDVDNASLAR	light	544.77	2	02junho22_LN_FFPE_PRM_PT-4326-07	PT	0.9786	-1.3	120	29349000	29.07	29.83
QDVDNASLAR	VIM	Vimentin OS=Homo sapiens OX=9606 GN=VIM PE=1 SV=4	QDVDNASLAR	light	544.77	2	02junho22_LN_FFPE_PRM_PT-799-15	PT	0.9813	-2.1	134	162730000	28.79	29.6
QDVDNASLAR	VIM	Vimentin OS=Homo sapiens OX=9606 GN=VIM PE=1 SV=4	QDVDNASLAR	light	544.77	2	03junho22_LN_FFPE_PRM_LM-3208-14	LM	0.985	-2.6	108	36822000	29.05	29.71
QDVDNASLAR	VIM	Vimentin OS=Homo sapiens OX=9606 GN=VIM PE=1 SV=4	QDVDNASLAR	light	544.77	2	03junho22_LN_FFPE_PRM_PT-400-12	PT	0.9838	-1.7	114	26891000	28.96	29.66
QDVDNASLAR	VIM	Vimentin OS=Homo sapiens OX=9606 GN=VIM PE=1 SV=4	QDVDNASLAR	light	544.77	2	03junho22_LN_FFPE_PRM_LM-4326-07	LM	0.9798	-2.3	126	127310000	29.14	29.94
QDVDNASLAR	VIM	Vimentin OS=Homo sapiens OX=9606 GN=VIM PE=1 SV=4	QDVDNASLAR	light	544.77	2	03junho22_LN_FFPE_PRM_PT-1159-10	PT	0.977	-3.2	94	8986900	28.95	29.58
QDVDNASLAR	VIM	Vimentin OS=Homo sapiens OX=9606 GN=VIM PE=1 SV=4	QDVDNASLAR	light	544.77	2	04junho22_LN_FFPE_PRM_PT-2008-14	PT	0.8462	-3.3	38	5339000	32.06	32.73
QDVDNASLAR	VIM	Vimentin OS=Homo sapiens OX=9606 GN=VIM PE=1 SV=4	QDVDNASLAR	light	544.77	2	04junho22_LN_FFPE_PRM_LM-3212-14	LM	0.9805	-2.2	108	15070000	28.97	29.64
QDVDNASLAR	VIM	Vimentin OS=Homo sapiens OX=9606 GN=VIM PE=1 SV=4	QDVDNASLAR	light	544.77	2	04junho22_LN_FFPE_PRM_PT-3898-13	PT	0.9842	-3	117	86766000	29.17	29.91
QDVDNASLAR	VIM	Vimentin OS=Homo sapiens OX=9606 GN=VIM PE=1 SV=4	QDVDNASLAR	light	544.77	2	04junho22_LN_FFPE_PRM_PT-3208-08	PT	0.9839	-3.8	113	49748000	29.09	29.8
QDVDNASLAR	VIM	Vimentin OS=Homo sapiens OX=9606 GN=VIM PE=1 SV=4	QDVDNASLAR	light	544.77	2	05junho22_LN_FFPE_PRM_LM-3898-13	LM	0.9808	-3.9	130	90912000	28.98	29.79
QDVDNASLAR	VIM	Vimentin OS=Homo sapiens OX=9606 GN=VIM PE=1 SV=4	QDVDNASLAR	light	544.77	2	05junho22_LN_FFPE_PRM_LM-1421-15	LM	0.9818	-2.7	104	36244000	28.91	29.55
FADLSEAANR	VIM	Vimentin OS=Homo sapiens OX=9606 GN=VIM PE=1 SV=4	FADLSEAANR	light	547.267	2	31maio22_LN_FFPE_PRM_PT-1421-15	PT	0.9805	-0.4	35	231350000	48.73	49.28
FADLSEAANR	VIM	Vimentin OS=Homo sapiens OX=9606 GN=VIM PE=1 SV=4	FADLSEAANR	light	547.267	2	31maio22_LN_FFPE_PRM_LM-617-11	LM	0.9786	-0.4	70	870170000	48.8	49.89
FADLSEAANR	VIM	Vimentin OS=Homo sapiens OX=9606 GN=VIM PE=1 SV=4	FADLSEAANR	light	547.267	2	31maio22_LN_FFPE_PRM_PT-3212-14	PT	0.985	-1.5	70	412060000	48.81	49.87
FADLSEAANR	VIM	Vimentin OS=Homo sapiens OX=9606 GN=VIM PE=1 SV=4	FADLSEAANR	light	547.267	2	31maio22_LN_FFPE_PRM_LM-1159-10	LM	0.9825	-1.7	86	848030000	49.02	50.18
FADLSEAANR	VIM	Vimentin OS=Homo sapiens OX=9606 GN=VIM PE=1 SV=4	FADLSEAANR	light	547.267	2	01junho22_LN_FFPE_PRM_PT-617-11	PT	0.9832	-1.3	74	1299500000	48.77	49.83
FADLSEAANR	VIM	Vimentin OS=Homo sapiens OX=9606 GN=VIM PE=1 SV=4	FADLSEAANR	light	547.267	2	01junho22_LN_FFPE_PRM_PT-2753-09	PT	0.984	-0.9	64	476860000	48.4	49.38
FADLSEAANR	VIM	Vimentin OS=Homo sapiens OX=9606 GN=VIM PE=1 SV=4	FADLSEAANR	light	547.267	2	01junho22_LN_FFPE_PRM_LM-2008-14	LM	0.9831	-1	73	335320000	48.62	49.72
FADLSEAANR	VIM	Vimentin OS=Homo sapiens OX=9606 GN=VIM PE=1 SV=4	FADLSEAANR	light	547.267	2	01junho22_LN_FFPE_PRM_LM-400-12	LM	0.9854	-0.9	67	795680000	48.65	49.74
FADLSEAANR	VIM	Vimentin OS=Homo sapiens OX=9606 GN=VIM PE=1 SV=4	FADLSEAANR	light	547.267	2	02junho22_LN_FFPE_PRM_LM-2053	LM	0.9833	-1.9	72	633010000	48.75	49.85
FADLSEAANR	VIM	Vimentin OS=Homo sapiens OX=9606 GN=VIM PE=1 SV=4	FADLSEAANR	light	547.267	2	02junho22_LN_FFPE_PRM_LM-2753-09	LM	0.9822	-1.7	76	137180000	48.68	49.8
FADLSEAANR	VIM	Vimentin OS=Homo sapiens OX=9606 GN=VIM PE=1 SV=4	FADLSEAANR	light	547.267	2	02junho22_LN_FFPE_PRM_PT-4326-07	PT	0.9868	-1.4	83	1494800000	48.61	49.89
FADLSEAANR	VIM	Vimentin OS=Homo sapiens OX=9606 GN=VIM PE=1 SV=4	FADLSEAANR	light	547.267	2	02junho22_LN_FFPE_PRM_PT-799-15	PT	0.9811	-2.3	73	1672900000	48.49	49.58
FADLSEAANR	VIM	Vimentin OS=Homo sapiens OX=9606 GN=VIM PE=1 SV=4	FADLSEAANR	light	547.267	2	03junho22_LN_FFPE_PRM_LM-3208-14	LM	0.9826	-2.3	68	1341700000	48.63	49.63
FADLSEAANR	VIM	Vimentin OS=Homo sapiens OX=9606 GN=VIM PE=1 SV=4	FADLSEAANR	light	547.267	2	03junho22_LN_FFPE_PRM_PT-400-12	PT	0.9803	-1.5	70	1190800000	48.42	49.45
FADLSEAANR	VIM	Vimentin OS=Homo sapiens OX=9606 GN=VIM PE=1 SV=4	FADLSEAANR	light	547.267	2	03junho22_LN_FFPE_PRM_LM-4326-07	LM	0.9857	-2.4	73	1590800000	48.74	49.89
FADLSEAANR	VIM	Vimentin OS=Homo sapiens OX=9606 GN=VIM PE=1 SV=4	FADLSEAANR	light	547.267	2	03junho22_LN_FFPE_PRM_PT-1159-10	PT	0.9835	-2.5	77	294970000	48.67	49.92
FADLSEAANR	VIM	Vimentin OS=Homo sapiens OX=9606 GN=VIM PE=1 SV=4	FADLSEAANR	light	547.267	2	04junho22_LN_FFPE_PRM_PT-2008-14	PT	0.9817	-3.1	62	245260000	48.86	49.91
FADLSEAANR	VIM	Vimentin OS=Homo sapiens OX=9606 GN=VIM PE=1 SV=4	FADLSEAANR	light	547.267	2	04junho22_LN_FFPE_PRM_LM-3212-14	LM	0.9821	-2.4	79	507610000	48.53	49.75
FADLSEAANR	VIM	Vimentin OS=Homo sapiens OX=9606 GN=VIM PE=1 SV=4	FADLSEAANR	light	547.267	2	04junho22_LN_FFPE_PRM_PT-3898-13	PT	0.9835	-2.9	78	1280500000	48.87	50.05
FADLSEAANR	VIM	Vimentin OS=Homo sapiens OX=9606 GN=VIM PE=1 SV=4	FADLSEAANR	light	547.267	2	04junho22_LN_FFPE_PRM_PT-3208-08	PT	0.9829	-3.6	71	1038200000	48.76	49.85
FADLSEAANR	VIM	Vimentin OS=Homo sapiens OX=9606 GN=VIM PE=1 SV=4	FADLSEAANR	light	547.267	2	05junho22_LN_FFPE_PRM_LM-3898-13	LM	0.9836	-3.9	74	1581600000	48.7	49.83
FADLSEAANR	VIM	Vimentin OS=Homo sapiens OX=9606 GN=VIM PE=1 SV=4	FADLSEAANR	light	547.267	2	05junho22_LN_FFPE_PRM_LM-1421-15	LM	0.983	-3.1	73	730140000	48.45	49.58
ISLPLPNFSSLNLR	VIM	Vimentin OS=Homo sapiens OX=9606 GN=VIM PE=1 SV=4	ISLPLPNFSSLNLR	light	785.951	2	31maio22_LN_FFPE_PRM_PT-1421-15	PT	0.773	-1.7	114	115400000	108.53	109.43
ISLPLPNFSSLNLR	VIM	Vimentin OS=Homo sapiens OX=9606 GN=VIM PE=1 SV=4	ISLPLPNFSSLNLR	light	785.951	2	31maio22_LN_FFPE_PRM_LM-617-11	LM	0.7742	-1.8	126	370640000	108.39	109.34
ISLPLPNFSSLNLR	VIM	Vimentin OS=Homo sapiens OX=9606 GN=VIM PE=1 SV=4	ISLPLPNFSSLNLR	light	785.951	2	31maio22_LN_FFPE_PRM_PT-3212-14	PT	0.7737	-2.3	140	267230000	108.33	109.38
ISLPLPNFSSLNLR	VIM	Vimentin OS=Homo sapiens OX=9606 GN=VIM PE=1 SV=4	ISLPLPNFSSLNLR	light	785.951	2	31maio22_LN_FFPE_PRM_LM-1159-10	LM	0.7746	-2.1	115	177450000	108.6	109.53
ISLPLPNFSSLNLR	VIM	Vimentin OS=Homo sapiens OX=9606 GN=VIM PE=1 SV=4	ISLPLPNFSSLNLR	light	785.951	2	01junho22_LN_FFPE_PRM_PT-617-11	PT	0.772	-1.6	132	415650000	108.29	109.26
ISLPLPNFSSLNLR	VIM	Vimentin OS=Homo sapiens OX=9606 GN=VIM PE=1 SV=4	ISLPLPNFSSLNLR	light	785.951	2	01junho22_LN_FFPE_PRM_PT-2753-09	PT	0.7728	-2	126	226340000	108.32	109.21
ISLPLPNFSSLNLR	VIM	Vimentin OS=Homo sapiens OX=9606 GN=VIM PE=1 SV=4	ISLPLPNFSSLNLR	light	785.951	2	01junho22_LN_FFPE_PRM_LM-2008-14	LM	0.7725	-2.1	119	89720000	108.32	109.22
ISLPLPNFSSLNLR	VIM	Vimentin OS=Homo sapiens OX=9606 GN=VIM PE=1 SV=4	ISLPLPNFSSLNLR	light	785.951	2	01junho22_LN_FFPE_PRM_LM-400-12	LM	0.773	-2.4	130	328020000	108.28	109.24
ISLPLPNFSSLNLR	VIM	Vimentin OS=Homo sapiens OX=9606 GN=VIM PE=1 SV=4	ISLPLPNFSSLNLR	light	785.951	2	02junho22_LN_FFPE_PRM_LM-2053	LM	0.7722	-2.2	132	260220000	108.3	109.27
ISLPLPNFSSLNLR	VIM	Vimentin OS=Homo sapiens OX=9606 GN=VIM PE=1 SV=4	ISLPLPNFSSLNLR	light	785.951	2	02junho22_LN_FFPE_PRM_LM-2753-09	LM	0.7725	-2.3	106	30907000	108.51	109.39
ISLPLPNFSSLNLR	VIM	Vimentin OS=Homo sapiens OX=9606 GN=VIM PE=1 SV=4	ISLPLPNFSSLNLR	light	785.951	2	02junho22_LN_FFPE_PRM_PT-4326-07	PT	0.7727	-2.7	131	183270000	108.39	109.4
ISLPLPNFSSLNLR	VIM	Vimentin OS=Homo sapiens OX=9606 GN=VIM PE=1 SV=4	ISLPLPNFSSLNLR	light	785.951	2	02junho22_LN_FFPE_PRM_PT-799-15	PT	0.7737	-3	134	766400000	108.37	109.35
ISLPLPNFSSLNLR	VIM	Vimentin OS=Homo sapiens OX=9606 GN=VIM PE=1 SV=4	ISLPLPNFSSLNLR	light	785.951	2	03junho22_LN_FFPE_PRM_LM-3208-14	LM	0.7731	-3.2	130	457960000	108.43	109.38
ISLPLPNFSSLNLR	VIM	Vimentin OS=Homo sapiens OX=9606 GN=VIM PE=1 SV=4	ISLPLPNFSSLNLR	light	785.951	2	03junho22_LN_FFPE_PRM_PT-400-12	PT	0.7731	-2.5	134	794890000	108.45	109.42
ISLPLPNFSSLNLR	VIM	Vimentin OS=Homo sapiens OX=9606 GN=VIM PE=1 SV=4	ISLPLPNFSSLNLR	light	785.951	2	03junho22_LN_FFPE_PRM_LM-4326-07	LM	0.7722	-3.2	125	203890000	108.46	109.43
ISLPLPNFSSLNLR	VIM	Vimentin OS=Homo sapiens OX=9606 GN=VIM PE=1 SV=4	ISLPLPNFSSLNLR	light	785.951	2	03junho22_LN_FFPE_PRM_PT-1159-10	PT	0.7692	-3.2	121	109540000	108.57	109.53
ISLPLPNFSSLNLR	VIM	Vimentin OS=Homo sapiens OX=9606 GN=VIM PE=1 SV=4	ISLPLPNFSSLNLR	light	785.951	2	04junho22_LN_FFPE_PRM_PT-2008-14	PT	0.7727	-3.3	112	63920000	108.64	109.6
ISLPLPNFSSLNLR	VIM	Vimentin OS=Homo sapiens OX=9606 GN=VIM PE=1 SV=4	ISLPLPNFSSLNLR	light	785.951	2	04junho22_LN_FFPE_PRM_LM-3212-14	LM	0.7742	-3.6	113	164940000	108.68	109.6
ISLPLPNFSSLNLR	VIM	Vimentin OS=Homo sapiens OX=9606 GN=VIM PE=1 SV=4	ISLPLPNFSSLNLR	light	785.951	2	04junho22_LN_FFPE_PRM_PT-3898-13	PT	0.7724	-3.6	116	417290000	108.73	109.66
ISLPLPNFSSLNLR	VIM	Vimentin OS=Homo sapiens OX=9606 GN=VIM PE=1 SV=4	ISLPLPNFSSLNLR	light	785.951	2	04junho22_LN_FFPE_PRM_PT-3208-08	PT	0.7731	-4.4	118	356010000	108.72	109.73
ISLPLPNFSSLNLR	VIM	Vimentin OS=Homo sapiens OX=9606 GN=VIM PE=1 SV=4	ISLPLPNFSSLNLR	light	785.951	2	05junho22_LN_FFPE_PRM_LM-3898-13	LM	0.7728	-4.3	129	434130000	108.64	109.66
ISLPLPNFSSLNLR	VIM	Vimentin OS=Homo sapiens OX=9606 GN=VIM PE=1 SV=4	ISLPLPNFSSLNLR	light	785.951	2	05junho22_LN_FFPE_PRM_LM-1421-15	LM	0.7741	-4	119	209300000	108.62	109.59
LGEHNIDVLEGNEQFINAAK		CiRT	LGEHNIDVLEGNEQFINAAK	light	737.706	3	31maio22_LN_FFPE_PRM_PT-1421-15	PT	0.9598	-0.6	22	9115900000	81.86	82.59
LGEHNIDVLEGNEQFINAAK		CiRT	LGEHNIDVLEGNEQFINAAK	light	737.706	3	31maio22_LN_FFPE_PRM_LM-617-11	LM	0.9638	-0.5	24	13123000000	81.89	82.69
LGEHNIDVLEGNEQFINAAK		CiRT	LGEHNIDVLEGNEQFINAAK	light	737.706	3	31maio22_LN_FFPE_PRM_PT-3212-14	PT	0.9596	-1.5	19	7034400000	81.92	82.52
LGEHNIDVLEGNEQFINAAK		CiRT	LGEHNIDVLEGNEQFINAAK	light	737.706	3	31maio22_LN_FFPE_PRM_LM-1159-10	LM	0.9588	-1.2	25	12575000000	82.03	82.81
LGEHNIDVLEGNEQFINAAK		CiRT	LGEHNIDVLEGNEQFINAAK	light	737.706	3	01junho22_LN_FFPE_PRM_PT-617-11	PT	0.9602	-0.9	25	11220000000	81.91	82.71
LGEHNIDVLEGNEQFINAAK		CiRT	LGEHNIDVLEGNEQFINAAK	light	737.706	3	01junho22_LN_FFPE_PRM_PT-2753-09	PT	0.963	-1.1	25	11167000000	81.76	82.53
LGEHNIDVLEGNEQFINAAK		CiRT	LGEHNIDVLEGNEQFINAAK	light	737.706	3	01junho22_LN_FFPE_PRM_LM-2008-14	LM	0.9656	-1.2	26	22286000000	81.81	82.65
LGEHNIDVLEGNEQFINAAK		CiRT	LGEHNIDVLEGNEQFINAAK	light	737.706	3	01junho22_LN_FFPE_PRM_LM-400-12	LM	0.9604	-1.2	24	6300900000	81.87	82.64
LGEHNIDVLEGNEQFINAAK		CiRT	LGEHNIDVLEGNEQFINAAK	light	737.706	3	02junho22_LN_FFPE_PRM_LM-2053	LM	0.9569	-1.4	23	14053000000	81.83	82.59
LGEHNIDVLEGNEQFINAAK		CiRT	LGEHNIDVLEGNEQFINAAK	light	737.706	3	02junho22_LN_FFPE_PRM_LM-2753-09	LM	0.9626	-1.4	25	4389400000	81.97	82.77
LGEHNIDVLEGNEQFINAAK		CiRT	LGEHNIDVLEGNEQFINAAK	light	737.706	3	02junho22_LN_FFPE_PRM_PT-4326-07	PT	0.9658	-1.8	23	10583000000	82.04	82.86
LGEHNIDVLEGNEQFINAAK		CiRT	LGEHNIDVLEGNEQFINAAK	light	737.706	3	02junho22_LN_FFPE_PRM_PT-799-15	PT	0.957	-1.9	23	10430000000	81.92	82.68
LGEHNIDVLEGNEQFINAAK		CiRT	LGEHNIDVLEGNEQFINAAK	light	737.706	3	03junho22_LN_FFPE_PRM_LM-3208-14	LM	0.9568	-2	23	16892000000	81.85	82.54
LGEHNIDVLEGNEQFINAAK		CiRT	LGEHNIDVLEGNEQFINAAK	light	737.706	3	03junho22_LN_FFPE_PRM_PT-400-12	PT	0.9641	-1.5	23	10292000000	81.87	82.56
LGEHNIDVLEGNEQFINAAK		CiRT	LGEHNIDVLEGNEQFINAAK	light	737.706	3	03junho22_LN_FFPE_PRM_LM-4326-07	LM	0.9582	-2.2	26	21877000000	81.96	82.8
LGEHNIDVLEGNEQFINAAK		CiRT	LGEHNIDVLEGNEQFINAAK	light	737.706	3	03junho22_LN_FFPE_PRM_PT-1159-10	PT	0.9573	-2.6	24	27870000000	82.05	82.82
LGEHNIDVLEGNEQFINAAK		CiRT	LGEHNIDVLEGNEQFINAAK	light	737.706	3	04junho22_LN_FFPE_PRM_PT-2008-14	PT	0.9552	-3	24	18332000000	82.14	82.96
LGEHNIDVLEGNEQFINAAK		CiRT	LGEHNIDVLEGNEQFINAAK	light	737.706	3	04junho22_LN_FFPE_PRM_LM-3212-14	LM	0.9605	-2.6	24	10466000000	82.08	82.84
LGEHNIDVLEGNEQFINAAK		CiRT	LGEHNIDVLEGNEQFINAAK	light	737.706	3	04junho22_LN_FFPE_PRM_PT-3898-13	PT	0.9598	-2.7	22	15547000000	82.14	82.87
LGEHNIDVLEGNEQFINAAK		CiRT	LGEHNIDVLEGNEQFINAAK	light	737.706	3	04junho22_LN_FFPE_PRM_PT-3208-08	PT	0.958	-3.6	25	19287000000	82.16	82.95
LGEHNIDVLEGNEQFINAAK		CiRT	LGEHNIDVLEGNEQFINAAK	light	737.706	3	05junho22_LN_FFPE_PRM_LM-3898-13	LM	0.9613	-4.1	25	17323000000	82.17	82.93
LGEHNIDVLEGNEQFINAAK		CiRT	LGEHNIDVLEGNEQFINAAK	light	737.706	3	05junho22_LN_FFPE_PRM_LM-1421-15	LM	0.9661	-2.9	22	13587000000	82.06	82.77
VATVSLPR		CiRT	VATVSLPR	light	421.758	2	31maio22_LN_FFPE_PRM_PT-1421-15	PT	0.7196	0.9	30	142850000	37.02	37.67
VATVSLPR		CiRT	VATVSLPR	light	421.758	2	31maio22_LN_FFPE_PRM_LM-617-11	LM	0.7199	1.2	27	141060000	36.91	37.48
VATVSLPR		CiRT	VATVSLPR	light	421.758	2	31maio22_LN_FFPE_PRM_PT-3212-14	PT	0.7238	0.4	30	157780000	36.88	37.54
VATVSLPR		CiRT	VATVSLPR	light	421.758	2	31maio22_LN_FFPE_PRM_LM-1159-10	LM	0.723	0.2	31	278550000	36.96	37.62
VATVSLPR		CiRT	VATVSLPR	light	421.758	2	01junho22_LN_FFPE_PRM_PT-617-11	PT	0.718	0.6	30	53701000	36.88	37.51
VATVSLPR		CiRT	VATVSLPR	light	421.758	2	01junho22_LN_FFPE_PRM_PT-2753-09	PT	0.7089	0.8	30	96823000	36.59	37.18
VATVSLPR		CiRT	VATVSLPR	light	421.758	2	01junho22_LN_FFPE_PRM_LM-2008-14	LM	0.7145	0.7	29	88772000	36.6	37.23
VATVSLPR		CiRT	VATVSLPR	light	421.758	2	01junho22_LN_FFPE_PRM_LM-400-12	LM	0.7173	0.8	31	38843000	36.7	37.42
VATVSLPR		CiRT	VATVSLPR	light	421.758	2	02junho22_LN_FFPE_PRM_LM-2053	LM	0.7009	-0.1	31	40735000	36.67	37.35
VATVSLPR		CiRT	VATVSLPR	light	421.758	2	02junho22_LN_FFPE_PRM_LM-2753-09	LM	0.7185	0.3	33	144250000	36.55	37.27
VATVSLPR		CiRT	VATVSLPR	light	421.758	2	02junho22_LN_FFPE_PRM_PT-4326-07	PT	0.7227	0.2	32	67450000	36.54	37.28
VATVSLPR		CiRT	VATVSLPR	light	421.758	2	02junho22_LN_FFPE_PRM_PT-799-15	PT	0.7166	-0.3	33	136270000	36.31	36.98
VATVSLPR		CiRT	VATVSLPR	light	421.758	2	03junho22_LN_FFPE_PRM_LM-3208-14	LM	0.7207	-0.6	29	92681000	36.49	37.06
VATVSLPR		CiRT	VATVSLPR	light	421.758	2	03junho22_LN_FFPE_PRM_PT-400-12	PT	0.7182	0.4	31	98498000	36.37	37.03
VATVSLPR		CiRT	VATVSLPR	light	421.758	2	03junho22_LN_FFPE_PRM_LM-4326-07	LM	0.7204	-0.4	31	226700000	36.56	37.22
VATVSLPR		CiRT	VATVSLPR	light	421.758	2	03junho22_LN_FFPE_PRM_PT-1159-10	PT	0.7254	-1.1	29	678340000	36.22	36.85
VATVSLPR		CiRT	VATVSLPR	light	421.758	2	04junho22_LN_FFPE_PRM_PT-2008-14	PT	0.7255	-1.6	30	348620000	36.46	37.15
VATVSLPR		CiRT	VATVSLPR	light	421.758	2	04junho22_LN_FFPE_PRM_LM-3212-14	LM	0.7206	-0.7	36	93599000	36.1	36.87
VATVSLPR		CiRT	VATVSLPR	light	421.758	2	04junho22_LN_FFPE_PRM_PT-3898-13	PT	0.7233	-1.2	36	108040000	36.33	37.11
VATVSLPR		CiRT	VATVSLPR	light	421.758	2	04junho22_LN_FFPE_PRM_PT-3208-08	PT	0.7223	-1.6	32	149050000	36.39	37.05
VATVSLPR		CiRT	VATVSLPR	light	421.758	2	05junho22_LN_FFPE_PRM_LM-3898-13	LM	0.7232	-1.9	34	244970000	36.22	36.89
VATVSLPR		CiRT	VATVSLPR	light	421.758	2	05junho22_LN_FFPE_PRM_LM-1421-15	LM	0.7208	-0.9	34	305840000	36.11	36.79
VCENIPIVLCGNK		CiRT	VC[+57]ENIPIVLC[+57]GNK	light	758.387	2	31maio22_LN_FFPE_PRM_PT-1421-15	PT	0.9839	-1.9	16	90491000	76.42	77.05
VCENIPIVLCGNK		CiRT	VC[+57]ENIPIVLC[+57]GNK	light	758.387	2	31maio22_LN_FFPE_PRM_LM-617-11	LM	0.9796	-2.5	15	53597000	76.43	77.02
VCENIPIVLCGNK		CiRT	VC[+57]ENIPIVLC[+57]GNK	light	758.387	2	31maio22_LN_FFPE_PRM_PT-3212-14	PT	0.9338	-5.8	27	23559000	76.16	77.1
VCENIPIVLCGNK		CiRT	VC[+57]ENIPIVLC[+57]GNK	light	758.387	2	31maio22_LN_FFPE_PRM_LM-1159-10	LM	0.9757	-4.1	18	29438000	76.57	77.28
VCENIPIVLCGNK		CiRT	VC[+57]ENIPIVLC[+57]GNK	light	758.387	2	01junho22_LN_FFPE_PRM_PT-617-11	PT	0.9759	-2.3	16	91700000	76.41	77.04
VCENIPIVLCGNK		CiRT	VC[+57]ENIPIVLC[+57]GNK	light	758.387	2	01junho22_LN_FFPE_PRM_PT-2753-09	PT	0.9394	-6	24	90131000	76.08	76.87
VCENIPIVLCGNK		CiRT	VC[+57]ENIPIVLC[+57]GNK	light	758.387	2	01junho22_LN_FFPE_PRM_LM-2008-14	LM	0.9865	-2.9	17	57876000	76.34	76.98
VCENIPIVLCGNK		CiRT	VC[+57]ENIPIVLC[+57]GNK	light	758.387	2	01junho22_LN_FFPE_PRM_LM-400-12	LM	0.9835	-2.5	22	61906000	76.11	76.91
VCENIPIVLCGNK		CiRT	VC[+57]ENIPIVLC[+57]GNK	light	758.387	2	02junho22_LN_FFPE_PRM_LM-2053	LM	0.9856	-3	19	71025000	76.15	76.87
VCENIPIVLCGNK		CiRT	VC[+57]ENIPIVLC[+57]GNK	light	758.387	2	02junho22_LN_FFPE_PRM_LM-2753-09	LM	0.967	-5.8	20	28499000	76.23	77
VCENIPIVLCGNK		CiRT	VC[+57]ENIPIVLC[+57]GNK	light	758.387	2	02junho22_LN_FFPE_PRM_PT-4326-07	PT	0.9818	-4.2	19	31765000	76.45	77.18
VCENIPIVLCGNK		CiRT	VC[+57]ENIPIVLC[+57]GNK	light	758.387	2	02junho22_LN_FFPE_PRM_PT-799-15	PT	0.9577	-6.6	19	60529000	76.29	77.02
VCENIPIVLCGNK		CiRT	VC[+57]ENIPIVLC[+57]GNK	light	758.387	2	03junho22_LN_FFPE_PRM_LM-3208-14	LM	0.9834	-3	18	235700000	76.27	76.89
VCENIPIVLCGNK		CiRT	VC[+57]ENIPIVLC[+57]GNK	light	758.387	2	03junho22_LN_FFPE_PRM_PT-400-12	PT	0.9868	-2.9	22	125730000	76.06	76.84
VCENIPIVLCGNK		CiRT	VC[+57]ENIPIVLC[+57]GNK	light	758.387	2	03junho22_LN_FFPE_PRM_LM-4326-07	LM	0.9813	-3.7	17	44488000	76.41	77.07
VCENIPIVLCGNK		CiRT	VC[+57]ENIPIVLC[+57]GNK	light	758.387	2	03junho22_LN_FFPE_PRM_PT-1159-10	PT	0.5529	15.7	15	6089500	77.12	77.66
VCENIPIVLCGNK		CiRT	VC[+57]ENIPIVLC[+57]GNK	light	758.387	2	04junho22_LN_FFPE_PRM_PT-2008-14	PT	0.8867	-11	17	6029700	76.5	77.18
VCENIPIVLCGNK		CiRT	VC[+57]ENIPIVLC[+57]GNK	light	758.387	2	04junho22_LN_FFPE_PRM_LM-3212-14	LM	0.9833	-4.1	18	167370000	76.31	76.92
VCENIPIVLCGNK		CiRT	VC[+57]ENIPIVLC[+57]GNK	light	758.387	2	04junho22_LN_FFPE_PRM_PT-3898-13	PT	0.9851	-5.2	17	56364000	76.49	77.16
VCENIPIVLCGNK		CiRT	VC[+57]ENIPIVLC[+57]GNK	light	758.387	2	04junho22_LN_FFPE_PRM_PT-3208-08	PT	0.9863	-5.1	14	85937000	76.49	77.04
VCENIPIVLCGNK		CiRT	VC[+57]ENIPIVLC[+57]GNK	light	758.387	2	05junho22_LN_FFPE_PRM_LM-3898-13	LM	0.9836	-6.4	15	74980000	76.52	77.09
VCENIPIVLCGNK		CiRT	VC[+57]ENIPIVLC[+57]GNK	light	758.387	2	05junho22_LN_FFPE_PRM_LM-1421-15	LM	0.9889	-5.2	20	74809000	76.29	77.04
SNYNFEKPFLWLAR		CiRT	SNYNFEKPFLWLAR	light	595.642	3	31maio22_LN_FFPE_PRM_PT-1421-15	PT	0.9591	-0.5	42	41331000	94.32	95.21
SNYNFEKPFLWLAR		CiRT	SNYNFEKPFLWLAR	light	595.642	3	31maio22_LN_FFPE_PRM_LM-617-11	LM	0.954	-0.7	42	33111000	94.31	95.22
SNYNFEKPFLWLAR		CiRT	SNYNFEKPFLWLAR	light	595.642	3	31maio22_LN_FFPE_PRM_PT-3212-14	PT	0.9556	-1.3	47	37361000	94.21	95.23
SNYNFEKPFLWLAR		CiRT	SNYNFEKPFLWLAR	light	595.642	3	31maio22_LN_FFPE_PRM_LM-1159-10	LM	0.7422	-0.6	27	1309800	94.57	95.18
SNYNFEKPFLWLAR		CiRT	SNYNFEKPFLWLAR	light	595.642	3	01junho22_LN_FFPE_PRM_PT-617-11	PT	0.9556	-0.9	48	50180000	94.28	95.34
SNYNFEKPFLWLAR		CiRT	SNYNFEKPFLWLAR	light	595.642	3	01junho22_LN_FFPE_PRM_PT-2753-09	PT	0.9592	-0.9	53	70155000	94.09	95.17
SNYNFEKPFLWLAR		CiRT	SNYNFEKPFLWLAR	light	595.642	3	01junho22_LN_FFPE_PRM_LM-2008-14	LM	0.9528	-1.2	46	27025000	94.21	95.22
SNYNFEKPFLWLAR		CiRT	SNYNFEKPFLWLAR	light	595.642	3	01junho22_LN_FFPE_PRM_LM-400-12	LM	0.9039	-1.2	33	3791900	94.35	95.07
SNYNFEKPFLWLAR		CiRT	SNYNFEKPFLWLAR	light	595.642	3	02junho22_LN_FFPE_PRM_LM-2053	LM	0.9438	-1.6	42	18377000	94.25	95.13
SNYNFEKPFLWLAR		CiRT	SNYNFEKPFLWLAR	light	595.642	3	02junho22_LN_FFPE_PRM_LM-2753-09	LM	0.7767	-0.9	29	1210400	94.42	95.06
SNYNFEKPFLWLAR		CiRT	SNYNFEKPFLWLAR	light	595.642	3	02junho22_LN_FFPE_PRM_PT-4326-07	PT	0.8303	-1	28	2273200	94.51	95.15
SNYNFEKPFLWLAR		CiRT	SNYNFEKPFLWLAR	light	595.642	3	02junho22_LN_FFPE_PRM_PT-799-15	PT	0.9636	-2	44	28961000	94.23	95.13
SNYNFEKPFLWLAR		CiRT	SNYNFEKPFLWLAR	light	595.642	3	03junho22_LN_FFPE_PRM_LM-3208-14	LM	0.9601	-1.7	46	108550000	94.13	95.04
SNYNFEKPFLWLAR		CiRT	SNYNFEKPFLWLAR	light	595.642	3	03junho22_LN_FFPE_PRM_PT-400-12	PT	0.9581	-1.7	49	92370000	94.06	94.98
SNYNFEKPFLWLAR		CiRT	SNYNFEKPFLWLAR	light	595.642	3	03junho22_LN_FFPE_PRM_LM-4326-07	LM	0.9322	-1.8	32	4862800	94.42	95.14
SNYNFEKPFLWLAR		CiRT	SNYNFEKPFLWLAR	light	595.642	3	03junho22_LN_FFPE_PRM_PT-1159-10	PT	0		#N/A	#N/A	#N/A	#N/A
SNYNFEKPFLWLAR		CiRT	SNYNFEKPFLWLAR	light	595.642	3	04junho22_LN_FFPE_PRM_PT-2008-14	PT	0.9171	-2.1	27	3265700	94.68	95.34
SNYNFEKPFLWLAR		CiRT	SNYNFEKPFLWLAR	light	595.642	3	04junho22_LN_FFPE_PRM_LM-3212-14	LM	0.9618	-2.6	41	120880000	94.28	95.08
SNYNFEKPFLWLAR		CiRT	SNYNFEKPFLWLAR	light	595.642	3	04junho22_LN_FFPE_PRM_PT-3898-13	PT	0.9589	-2.5	41	54348000	94.51	95.44
SNYNFEKPFLWLAR		CiRT	SNYNFEKPFLWLAR	light	595.642	3	04junho22_LN_FFPE_PRM_PT-3208-08	PT	0.961	-3.6	41	82956000	94.54	95.48
SNYNFEKPFLWLAR		CiRT	SNYNFEKPFLWLAR	light	595.642	3	05junho22_LN_FFPE_PRM_LM-3898-13	LM	0.9534	-3.5	48	33394000	94.49	95.53
SNYNFEKPFLWLAR		CiRT	SNYNFEKPFLWLAR	light	595.642	3	05junho22_LN_FFPE_PRM_LM-1421-15	LM	0.9604	-3.1	45	30101000	94.37	95.31
TTPSYVAFTDTER		CiRT	TTPSYVAFTDTER	light	744.354	2	31maio22_LN_FFPE_PRM_PT-1421-15	PT	0.9575	-1.1	46	1574400000	68.35	69.28
TTPSYVAFTDTER		CiRT	TTPSYVAFTDTER	light	744.354	2	31maio22_LN_FFPE_PRM_LM-617-11	LM	0.9622	-0.7	39	1882900000	68.37	69.16
TTPSYVAFTDTER		CiRT	TTPSYVAFTDTER	light	744.354	2	31maio22_LN_FFPE_PRM_PT-3212-14	PT	0.9663	-1.8	40	2068900000	68.35	69.13
TTPSYVAFTDTER		CiRT	TTPSYVAFTDTER	light	744.354	2	31maio22_LN_FFPE_PRM_LM-1159-10	LM	0.9624	-1.1	38	1723600000	68.63	69.41
TTPSYVAFTDTER		CiRT	TTPSYVAFTDTER	light	744.354	2	01junho22_LN_FFPE_PRM_PT-617-11	PT	0.9583	-1.4	39	1824300000	68.34	69.1
TTPSYVAFTDTER		CiRT	TTPSYVAFTDTER	light	744.354	2	01junho22_LN_FFPE_PRM_PT-2753-09	PT	0.9639	-1.1	49	2690300000	68.12	68.99
TTPSYVAFTDTER		CiRT	TTPSYVAFTDTER	light	744.354	2	01junho22_LN_FFPE_PRM_LM-2008-14	LM	0.9536	-1.2	44	1424600000	68.33	69.17
TTPSYVAFTDTER		CiRT	TTPSYVAFTDTER	light	744.354	2	01junho22_LN_FFPE_PRM_LM-400-12	LM	0.9656	-1	42	1426300000	68.27	69.08
TTPSYVAFTDTER		CiRT	TTPSYVAFTDTER	light	744.354	2	02junho22_LN_FFPE_PRM_LM-2053	LM	0.9601	-1.9	45	2274600000	68.34	69.22
TTPSYVAFTDTER		CiRT	TTPSYVAFTDTER	light	744.354	2	02junho22_LN_FFPE_PRM_LM-2753-09	LM	0.957	-1.8	41	1471200000	68.31	69.11
TTPSYVAFTDTER		CiRT	TTPSYVAFTDTER	light	744.354	2	02junho22_LN_FFPE_PRM_PT-4326-07	PT	0.959	-1.7	43	1224800000	68.34	69.25
TTPSYVAFTDTER		CiRT	TTPSYVAFTDTER	light	744.354	2	02junho22_LN_FFPE_PRM_PT-799-15	PT	0.9702	-2.3	46	2269100000	68.26	69.13
TTPSYVAFTDTER		CiRT	TTPSYVAFTDTER	light	744.354	2	03junho22_LN_FFPE_PRM_LM-3208-14	LM	0.9642	-2.2	47	3350600000	68.25	69.07
TTPSYVAFTDTER		CiRT	TTPSYVAFTDTER	light	744.354	2	03junho22_LN_FFPE_PRM_PT-400-12	PT	0.9601	-1.3	45	2019900000	68.13	68.9
TTPSYVAFTDTER		CiRT	TTPSYVAFTDTER	light	744.354	2	03junho22_LN_FFPE_PRM_LM-4326-07	LM	0.9625	-2.5	40	1009000000	68.42	69.27
TTPSYVAFTDTER		CiRT	TTPSYVAFTDTER	light	744.354	2	03junho22_LN_FFPE_PRM_PT-1159-10	PT	0.9348	-2.9	33	11085000	68.49	69.18
TTPSYVAFTDTER		CiRT	TTPSYVAFTDTER	light	744.354	2	04junho22_LN_FFPE_PRM_PT-2008-14	PT	0.965	-3.3	33	1206400000	68.56	69.3
TTPSYVAFTDTER		CiRT	TTPSYVAFTDTER	light	744.354	2	04junho22_LN_FFPE_PRM_LM-3212-14	LM	0.9666	-2.9	42	2619800000	68.23	69.01
TTPSYVAFTDTER		CiRT	TTPSYVAFTDTER	light	744.354	2	04junho22_LN_FFPE_PRM_PT-3898-13	PT	0.96	-2.9	39	1311400000	68.55	69.36
TTPSYVAFTDTER		CiRT	TTPSYVAFTDTER	light	744.354	2	04junho22_LN_FFPE_PRM_PT-3208-08	PT	0.9666	-3.6	40	2131200000	68.51	69.31
TTPSYVAFTDTER		CiRT	TTPSYVAFTDTER	light	744.354	2	05junho22_LN_FFPE_PRM_LM-3898-13	LM	0.9665	-3.8	47	1669900000	68.51	69.4
TTPSYVAFTDTER		CiRT	TTPSYVAFTDTER	light	744.354	2	05junho22_LN_FFPE_PRM_LM-1421-15	LM	0.9713	-3.2	49	1752300000	68.29	69.18
ATAGDTHLGGEDFDNR		CiRT	ATAGDTHLGGEDFDNR	light	559.248	3	31maio22_LN_FFPE_PRM_PT-1421-15	PT	0.7645	-0.7	46	277020000	41.5	42.5
ATAGDTHLGGEDFDNR		CiRT	ATAGDTHLGGEDFDNR	light	559.248	3	31maio22_LN_FFPE_PRM_LM-617-11	LM	0.7616	0.2	73	445580000	40.89	42.53
ATAGDTHLGGEDFDNR		CiRT	ATAGDTHLGGEDFDNR	light	559.248	3	31maio22_LN_FFPE_PRM_PT-3212-14	PT	0.7633	-1	70	258010000	40.98	42.48
ATAGDTHLGGEDFDNR		CiRT	ATAGDTHLGGEDFDNR	light	559.248	3	31maio22_LN_FFPE_PRM_LM-1159-10	LM	0.7645	-2	49	327030000	41.69	42.7
ATAGDTHLGGEDFDNR		CiRT	ATAGDTHLGGEDFDNR	light	559.248	3	01junho22_LN_FFPE_PRM_PT-617-11	PT	0.7638	-1.3	59	277130000	41.51	42.72
ATAGDTHLGGEDFDNR		CiRT	ATAGDTHLGGEDFDNR	light	559.248	3	01junho22_LN_FFPE_PRM_PT-2753-09	PT	0.764	-0.8	62	328910000	41.04	42.29
ATAGDTHLGGEDFDNR		CiRT	ATAGDTHLGGEDFDNR	light	559.248	3	01junho22_LN_FFPE_PRM_LM-2008-14	LM	0.7639	-1.1	44	169760000	41.33	42.33
ATAGDTHLGGEDFDNR		CiRT	ATAGDTHLGGEDFDNR	light	559.248	3	01junho22_LN_FFPE_PRM_LM-400-12	LM	0.7643	-1.1	50	110390000	41.22	42.31
ATAGDTHLGGEDFDNR		CiRT	ATAGDTHLGGEDFDNR	light	559.248	3	02junho22_LN_FFPE_PRM_LM-2053	LM	0.764	-2	49	394920000	41.49	42.58
ATAGDTHLGGEDFDNR		CiRT	ATAGDTHLGGEDFDNR	light	559.248	3	02junho22_LN_FFPE_PRM_LM-2753-09	LM	0.7627	-1.6	51	236160000	41.36	42.45
ATAGDTHLGGEDFDNR		CiRT	ATAGDTHLGGEDFDNR	light	559.248	3	02junho22_LN_FFPE_PRM_PT-4326-07	PT	0.7643	-0.7	49	143730000	41.29	42.35
ATAGDTHLGGEDFDNR		CiRT	ATAGDTHLGGEDFDNR	light	559.248	3	02junho22_LN_FFPE_PRM_PT-799-15	PT	0.7647	-2.1	54	318750000	41.09	42.19
ATAGDTHLGGEDFDNR		CiRT	ATAGDTHLGGEDFDNR	light	559.248	3	03junho22_LN_FFPE_PRM_LM-3208-14	LM	0.7657	-2.5	60	868380000	41.34	42.55
ATAGDTHLGGEDFDNR		CiRT	ATAGDTHLGGEDFDNR	light	559.248	3	03junho22_LN_FFPE_PRM_PT-400-12	PT	0.7642	-1.5	47	102510000	41.08	41.97
ATAGDTHLGGEDFDNR		CiRT	ATAGDTHLGGEDFDNR	light	559.248	3	03junho22_LN_FFPE_PRM_LM-4326-07	LM	0.7652	-2.5	66	136010000	41.56	42.95
ATAGDTHLGGEDFDNR		CiRT	ATAGDTHLGGEDFDNR	light	559.248	3	03junho22_LN_FFPE_PRM_PT-1159-10	PT	0.7644	-2.5	81	88705000	40.72	42.55
ATAGDTHLGGEDFDNR		CiRT	ATAGDTHLGGEDFDNR	light	559.248	3	04junho22_LN_FFPE_PRM_PT-2008-14	PT	0.7643	-2.6	48	116660000	41.52	42.63
ATAGDTHLGGEDFDNR		CiRT	ATAGDTHLGGEDFDNR	light	559.248	3	04junho22_LN_FFPE_PRM_LM-3212-14	LM	0.7647	-2.5	55	310580000	41.16	42.27
ATAGDTHLGGEDFDNR		CiRT	ATAGDTHLGGEDFDNR	light	559.248	3	04junho22_LN_FFPE_PRM_PT-3898-13	PT	0.7652	-3.2	55	134850000	41.61	42.8
ATAGDTHLGGEDFDNR		CiRT	ATAGDTHLGGEDFDNR	light	559.248	3	04junho22_LN_FFPE_PRM_PT-3208-08	PT	0.7648	-3.9	58	539450000	41.37	42.61
ATAGDTHLGGEDFDNR		CiRT	ATAGDTHLGGEDFDNR	light	559.248	3	05junho22_LN_FFPE_PRM_LM-3898-13	LM	0.7643	-3.7	61	300780000	41.24	42.5
ATAGDTHLGGEDFDNR		CiRT	ATAGDTHLGGEDFDNR	light	559.248	3	05junho22_LN_FFPE_PRM_LM-1421-15	LM	0.7667	-3.1	55	385170000	41.12	42.21
ELISNASDALDK		CiRT	ELISNASDALDK	light	638.325	2	31maio22_LN_FFPE_PRM_PT-1421-15	PT	0.9226	-0.9	31	545090000	62.92	63.6
ELISNASDALDK		CiRT	ELISNASDALDK	light	638.325	2	31maio22_LN_FFPE_PRM_LM-617-11	LM	0.918	-0.9	33	442640000	62.99	63.74
ELISNASDALDK		CiRT	ELISNASDALDK	light	638.325	2	31maio22_LN_FFPE_PRM_PT-3212-14	PT	0.924	-2	37	1252400000	62.95	63.73
ELISNASDALDK		CiRT	ELISNASDALDK	light	638.325	2	31maio22_LN_FFPE_PRM_LM-1159-10	LM	0.9188	-1.9	34	709050000	63.17	63.88
ELISNASDALDK		CiRT	ELISNASDALDK	light	638.325	2	01junho22_LN_FFPE_PRM_PT-617-11	PT	0.9192	-1.5	34	645750000	62.95	63.69
ELISNASDALDK		CiRT	ELISNASDALDK	light	638.325	2	01junho22_LN_FFPE_PRM_PT-2753-09	PT	0.9188	-1.3	37	988200000	62.75	63.46
ELISNASDALDK		CiRT	ELISNASDALDK	light	638.325	2	01junho22_LN_FFPE_PRM_LM-2008-14	LM	0.9202	-1.8	35	395210000	62.97	63.73
ELISNASDALDK		CiRT	ELISNASDALDK	light	638.325	2	01junho22_LN_FFPE_PRM_LM-400-12	LM	0.9208	-1.5	34	468780000	62.9	63.62
ELISNASDALDK		CiRT	ELISNASDALDK	light	638.325	2	02junho22_LN_FFPE_PRM_LM-2053	LM	0.9172	-2.1	33	414830000	63.09	63.8
ELISNASDALDK		CiRT	ELISNASDALDK	light	638.325	2	02junho22_LN_FFPE_PRM_LM-2753-09	LM	0.9203	-2	37	698780000	62.91	63.72
ELISNASDALDK		CiRT	ELISNASDALDK	light	638.325	2	02junho22_LN_FFPE_PRM_PT-4326-07	PT	0.9182	-1.9	38	446410000	62.99	63.86
ELISNASDALDK		CiRT	ELISNASDALDK	light	638.325	2	02junho22_LN_FFPE_PRM_PT-799-15	PT	0.9189	-2.8	37	627410000	62.9	63.65
ELISNASDALDK		CiRT	ELISNASDALDK	light	638.325	2	03junho22_LN_FFPE_PRM_LM-3208-14	LM	0.9208	-2.8	39	1177800000	62.91	63.68
ELISNASDALDK		CiRT	ELISNASDALDK	light	638.325	2	03junho22_LN_FFPE_PRM_PT-400-12	PT	0.9185	-1.8	40	721410000	62.78	63.5
ELISNASDALDK		CiRT	ELISNASDALDK	light	638.325	2	03junho22_LN_FFPE_PRM_LM-4326-07	LM	0.922	-3	33	368790000	63.03	63.81
ELISNASDALDK		CiRT	ELISNASDALDK	light	638.325	2	03junho22_LN_FFPE_PRM_PT-1159-10	PT	0.9196	-3.2	32	390140000	63.11	63.78
ELISNASDALDK		CiRT	ELISNASDALDK	light	638.325	2	04junho22_LN_FFPE_PRM_PT-2008-14	PT	0.9114	-3.4	33	231390000	63.16	63.88
ELISNASDALDK		CiRT	ELISNASDALDK	light	638.325	2	04junho22_LN_FFPE_PRM_LM-3212-14	LM	0.9213	-3.1	40	1198000000	62.95	63.76
ELISNASDALDK		CiRT	ELISNASDALDK	light	638.325	2	04junho22_LN_FFPE_PRM_PT-3898-13	PT	0.9194	-2.9	35	591920000	63.13	63.94
ELISNASDALDK		CiRT	ELISNASDALDK	light	638.325	2	04junho22_LN_FFPE_PRM_PT-3208-08	PT	0.9217	-4	35	852200000	63.11	63.85
ELISNASDALDK		CiRT	ELISNASDALDK	light	638.325	2	05junho22_LN_FFPE_PRM_LM-3898-13	LM	0.921	-4.1	40	664640000	63.13	63.97
ELISNASDALDK		CiRT	ELISNASDALDK	light	638.325	2	05junho22_LN_FFPE_PRM_LM-1421-15	LM	0.9172	-3.4	48	386560000	62.85	63.84
IGPLGLSPK		CiRT	IGPLGLSPK	light	441.276	2	31maio22_LN_FFPE_PRM_PT-1421-15	PT	0		#N/A	#N/A	#N/A	#N/A
IGPLGLSPK		CiRT	IGPLGLSPK	light	441.276	2	31maio22_LN_FFPE_PRM_LM-617-11	LM	0.8761	-0.6	44	359430000	63.22	64.19
IGPLGLSPK		CiRT	IGPLGLSPK	light	441.276	2	31maio22_LN_FFPE_PRM_PT-3212-14	PT	0.8823	-1.5	37	493060000	63.23	64.01
IGPLGLSPK		CiRT	IGPLGLSPK	light	441.276	2	31maio22_LN_FFPE_PRM_LM-1159-10	LM	0.8764	-1.7	46	274630000	63.36	64.29
IGPLGLSPK		CiRT	IGPLGLSPK	light	441.276	2	01junho22_LN_FFPE_PRM_PT-617-11	PT	0.8823	-1.2	41	524570000	63.05	63.9
IGPLGLSPK		CiRT	IGPLGLSPK	light	441.276	2	01junho22_LN_FFPE_PRM_PT-2753-09	PT	0.8798	-1.1	46	386390000	62.82	63.71
IGPLGLSPK		CiRT	IGPLGLSPK	light	441.276	2	01junho22_LN_FFPE_PRM_LM-2008-14	LM	0.8809	-1.4	35	337340000	63.05	63.8
IGPLGLSPK		CiRT	IGPLGLSPK	light	441.276	2	01junho22_LN_FFPE_PRM_LM-400-12	LM	0.8688	-0.7	37	435160000	62.95	63.74
IGPLGLSPK		CiRT	IGPLGLSPK	light	441.276	2	02junho22_LN_FFPE_PRM_LM-2053	LM	0.881	-1.9	38	400800000	63.04	63.89
IGPLGLSPK		CiRT	IGPLGLSPK	light	441.276	2	02junho22_LN_FFPE_PRM_LM-2753-09	LM	0.8832	-1.7	38	383340000	62.96	63.79
IGPLGLSPK		CiRT	IGPLGLSPK	light	441.276	2	02junho22_LN_FFPE_PRM_PT-4326-07	PT	0.885	-1.6	37	365200000	62.99	63.86
IGPLGLSPK		CiRT	IGPLGLSPK	light	441.276	2	02junho22_LN_FFPE_PRM_PT-799-15	PT	0.8757	-2.3	43	526530000	62.79	63.65
IGPLGLSPK		CiRT	IGPLGLSPK	light	441.276	2	03junho22_LN_FFPE_PRM_LM-3208-14	LM	0.8777	-2.3	43	538540000	62.78	63.64
IGPLGLSPK		CiRT	IGPLGLSPK	light	441.276	2	03junho22_LN_FFPE_PRM_PT-400-12	PT	0.8689	-1.3	42	480630000	62.69	63.46
IGPLGLSPK		CiRT	IGPLGLSPK	light	441.276	2	03junho22_LN_FFPE_PRM_LM-4326-07	LM	0.8752	-2.6	37	264010000	62.94	63.79
IGPLGLSPK		CiRT	IGPLGLSPK	light	441.276	2	03junho22_LN_FFPE_PRM_PT-1159-10	PT	0.8726	-2.5	40	154150000	62.9	63.79
IGPLGLSPK		CiRT	IGPLGLSPK	light	441.276	2	04junho22_LN_FFPE_PRM_PT-2008-14	PT	0.8801	-2.9	35	96348000	62.85	63.69
IGPLGLSPK		CiRT	IGPLGLSPK	light	441.276	2	04junho22_LN_FFPE_PRM_LM-3212-14	LM	0.8799	-2.6	38	492030000	62.73	63.53
IGPLGLSPK		CiRT	IGPLGLSPK	light	441.276	2	04junho22_LN_FFPE_PRM_PT-3898-13	PT	0.8819	-2.7	38	257980000	62.95	63.86
IGPLGLSPK		CiRT	IGPLGLSPK	light	441.276	2	04junho22_LN_FFPE_PRM_PT-3208-08	PT	0.8804	-3.8	37	412850000	62.87	63.69
IGPLGLSPK		CiRT	IGPLGLSPK	light	441.276	2	05junho22_LN_FFPE_PRM_LM-3898-13	LM	0.8778	-3.7	38	330260000	62.86	63.71
IGPLGLSPK		CiRT	IGPLGLSPK	light	441.276	2	05junho22_LN_FFPE_PRM_LM-1421-15	LM	0.8788	-3.1	41	338700000	62.7	63.56
DSTLIMQLLR		CiRT	DSTLIMQLLR	light	595.334	2	31maio22_LN_FFPE_PRM_PT-1421-15	PT	0.8464	-0.8	77	2270600000	106	106.68
DSTLIMQLLR		CiRT	DSTLIMQLLR	light	595.334	2	31maio22_LN_FFPE_PRM_LM-617-11	LM	0.8452	-0.8	83	1751600000	105.93	106.67
DSTLIMQLLR		CiRT	DSTLIMQLLR	light	595.334	2	31maio22_LN_FFPE_PRM_PT-3212-14	PT	0.8458	-1.4	82	1054200000	105.94	106.62
DSTLIMQLLR		CiRT	DSTLIMQLLR	light	595.334	2	31maio22_LN_FFPE_PRM_LM-1159-10	LM	0.8466	-1.5	95	541230000	106.13	106.92
DSTLIMQLLR		CiRT	DSTLIMQLLR	light	595.334	2	01junho22_LN_FFPE_PRM_PT-617-11	PT	0.8463	-0.6	83	1641000000	105.94	106.67
DSTLIMQLLR		CiRT	DSTLIMQLLR	light	595.334	2	01junho22_LN_FFPE_PRM_PT-2753-09	PT	0.8469	-1	76	4015400000	105.89	106.58
DSTLIMQLLR		CiRT	DSTLIMQLLR	light	595.334	2	01junho22_LN_FFPE_PRM_LM-2008-14	LM	0.8463	-1.3	84	2124800000	105.9	106.66
DSTLIMQLLR		CiRT	DSTLIMQLLR	light	595.334	2	01junho22_LN_FFPE_PRM_LM-400-12	LM	0.8408	-1.1	79	514250000	105.95	106.66
DSTLIMQLLR		CiRT	DSTLIMQLLR	light	595.334	2	02junho22_LN_FFPE_PRM_LM-2053	LM	0.847	-1.5	81	3246700000	105.93	106.66
DSTLIMQLLR		CiRT	DSTLIMQLLR	light	595.334	2	02junho22_LN_FFPE_PRM_LM-2753-09	LM	0.8465	-1.7	88	1010400000	106.07	106.82
DSTLIMQLLR		CiRT	DSTLIMQLLR	light	595.334	2	02junho22_LN_FFPE_PRM_PT-4326-07	PT	0.845	-1.7	89	887030000	106.06	106.83
DSTLIMQLLR		CiRT	DSTLIMQLLR	light	595.334	2	02junho22_LN_FFPE_PRM_PT-799-15	PT	0.8491	-2.2	88	1996600000	106.05	106.81
DSTLIMQLLR		CiRT	DSTLIMQLLR	light	595.334	2	03junho22_LN_FFPE_PRM_LM-3208-14	LM	0.8498	-2.3	78	1667900000	106.05	106.73
DSTLIMQLLR		CiRT	DSTLIMQLLR	light	595.334	2	03junho22_LN_FFPE_PRM_PT-400-12	PT	0.8426	-1.6	88	1850300000	106.08	106.82
DSTLIMQLLR		CiRT	DSTLIMQLLR	light	595.334	2	03junho22_LN_FFPE_PRM_LM-4326-07	LM	0.8487	-2.3	93	996990000	106.12	106.9
DSTLIMQLLR		CiRT	DSTLIMQLLR	light	595.334	2	03junho22_LN_FFPE_PRM_PT-1159-10	PT	0.8509	-2.5	96	129130000	106.22	106.92
DSTLIMQLLR		CiRT	DSTLIMQLLR	light	595.334	2	04junho22_LN_FFPE_PRM_PT-2008-14	PT	0.8514	-2.7	103	693440000	106.29	107.08
DSTLIMQLLR		CiRT	DSTLIMQLLR	light	595.334	2	04junho22_LN_FFPE_PRM_LM-3212-14	LM	0.8468	-2.7	100	774420000	106.26	107.04
DSTLIMQLLR		CiRT	DSTLIMQLLR	light	595.334	2	04junho22_LN_FFPE_PRM_PT-3898-13	PT	0.849	-2.7	97	833710000	106.39	107.1
DSTLIMQLLR		CiRT	DSTLIMQLLR	light	595.334	2	04junho22_LN_FFPE_PRM_PT-3208-08	PT	0.8521	-3.9	106	1020700000	106.37	107.13
DSTLIMQLLR		CiRT	DSTLIMQLLR	light	595.334	2	05junho22_LN_FFPE_PRM_LM-3898-13	LM	0.8536	-3.4	110	2157700000	106.37	107.15
DSTLIMQLLR		CiRT	DSTLIMQLLR	light	595.334	2	05junho22_LN_FFPE_PRM_LM-1421-15	LM	0.8507	-2.9	99	2781300000	106.24	107.03
YFPTQALNFAFK		CiRT	YFPTQALNFAFK	light	723.874	2	31maio22_LN_FFPE_PRM_PT-1421-15	PT	0.9012	-0.5	27	53450000	98.4	99.14
YFPTQALNFAFK		CiRT	YFPTQALNFAFK	light	723.874	2	31maio22_LN_FFPE_PRM_LM-617-11	LM	0.8835	-0.1	34	25184000	98.25	99.21
YFPTQALNFAFK		CiRT	YFPTQALNFAFK	light	723.874	2	31maio22_LN_FFPE_PRM_PT-3212-14	PT	0.8957	-1.6	24	69697000	98.43	99.07
YFPTQALNFAFK		CiRT	YFPTQALNFAFK	light	723.874	2	31maio22_LN_FFPE_PRM_LM-1159-10	LM	0.8938	-0.8	24	11807000	98.73	99.38
YFPTQALNFAFK		CiRT	YFPTQALNFAFK	light	723.874	2	01junho22_LN_FFPE_PRM_PT-617-11	PT	0.9024	-0.6	30	23413000	98.42	99.25
YFPTQALNFAFK		CiRT	YFPTQALNFAFK	light	723.874	2	01junho22_LN_FFPE_PRM_PT-2753-09	PT	0.8979	-0.8	28	193370000	98.34	99.05
YFPTQALNFAFK		CiRT	YFPTQALNFAFK	light	723.874	2	01junho22_LN_FFPE_PRM_LM-2008-14	LM	0.9053	-1.1	29	51959000	98.37	99.17
YFPTQALNFAFK		CiRT	YFPTQALNFAFK	light	723.874	2	01junho22_LN_FFPE_PRM_LM-400-12	LM	0.9025	-0.9	27	95250000	98.39	99.13
YFPTQALNFAFK		CiRT	YFPTQALNFAFK	light	723.874	2	02junho22_LN_FFPE_PRM_LM-2053	LM	0.8973	-1.3	23	42381000	98.44	99.08
YFPTQALNFAFK		CiRT	YFPTQALNFAFK	light	723.874	2	02junho22_LN_FFPE_PRM_LM-2753-09	LM	0.8973	-1.2	22	13561000	98.51	99.14
YFPTQALNFAFK		CiRT	YFPTQALNFAFK	light	723.874	2	02junho22_LN_FFPE_PRM_PT-4326-07	PT	0.8922	-1.1	22	8974800	98.56	99.17
YFPTQALNFAFK		CiRT	YFPTQALNFAFK	light	723.874	2	02junho22_LN_FFPE_PRM_PT-799-15	PT	0.9002	-1.7	24	53789000	98.51	99.17
YFPTQALNFAFK		CiRT	YFPTQALNFAFK	light	723.874	2	03junho22_LN_FFPE_PRM_LM-3208-14	LM	0.9033	-1.5	23	38529000	98.46	99.06
YFPTQALNFAFK		CiRT	YFPTQALNFAFK	light	723.874	2	03junho22_LN_FFPE_PRM_PT-400-12	PT	0.8993	-1.7	29	221590000	98.42	99.16
YFPTQALNFAFK		CiRT	YFPTQALNFAFK	light	723.874	2	03junho22_LN_FFPE_PRM_LM-4326-07	LM	0.8858	-1.3	25	9712800	98.53	99.2
YFPTQALNFAFK		CiRT	YFPTQALNFAFK	light	723.874	2	03junho22_LN_FFPE_PRM_PT-1159-10	PT	0		#N/A	#N/A	#N/A	#N/A
YFPTQALNFAFK		CiRT	YFPTQALNFAFK	light	723.874	2	04junho22_LN_FFPE_PRM_PT-2008-14	PT	0.8813	-2.6	32	14411000	98.52	99.39
YFPTQALNFAFK		CiRT	YFPTQALNFAFK	light	723.874	2	04junho22_LN_FFPE_PRM_LM-3212-14	LM	0.8959	-2.4	26	112160000	98.55	99.21
YFPTQALNFAFK		CiRT	YFPTQALNFAFK	light	723.874	2	04junho22_LN_FFPE_PRM_PT-3898-13	PT	0.9048	-2.5	26	34509000	98.77	99.45
YFPTQALNFAFK		CiRT	YFPTQALNFAFK	light	723.874	2	04junho22_LN_FFPE_PRM_PT-3208-08	PT	0.9062	-3.9	26	30236000	98.74	99.41
YFPTQALNFAFK		CiRT	YFPTQALNFAFK	light	723.874	2	05junho22_LN_FFPE_PRM_LM-3898-13	LM	0.9003	-3.5	28	49275000	98.69	99.42
YFPTQALNFAFK		CiRT	YFPTQALNFAFK	light	723.874	2	05junho22_LN_FFPE_PRM_LM-1421-15	LM	0.8989	-2.9	28	55810000	98.59	99.31
AGFAGDDAPR		CiRT	AGFAGDDAPR	light	488.728	2	31maio22_LN_FFPE_PRM_PT-1421-15	PT	0.8719	-1.1	47	1983300000	30.79	31.42
AGFAGDDAPR		CiRT	AGFAGDDAPR	light	488.728	2	31maio22_LN_FFPE_PRM_LM-617-11	LM	0.876	-1.1	55	2555600000	30.39	31.05
AGFAGDDAPR		CiRT	AGFAGDDAPR	light	488.728	2	31maio22_LN_FFPE_PRM_PT-3212-14	PT	0.8744	-1.9	49	1139900000	30.52	31.17
AGFAGDDAPR		CiRT	AGFAGDDAPR	light	488.728	2	31maio22_LN_FFPE_PRM_LM-1159-10	LM	0.8741	-1.9	51	3958900000	30.56	31.18
AGFAGDDAPR		CiRT	AGFAGDDAPR	light	488.728	2	01junho22_LN_FFPE_PRM_PT-617-11	PT	0.8743	-1.4	51	839500000	30.49	31.15
AGFAGDDAPR		CiRT	AGFAGDDAPR	light	488.728	2	01junho22_LN_FFPE_PRM_PT-2753-09	PT	0.8749	-1.5	58	2556800000	30.29	30.91
AGFAGDDAPR		CiRT	AGFAGDDAPR	light	488.728	2	01junho22_LN_FFPE_PRM_LM-2008-14	LM	0.8734	-1.7	57	473380000	30.32	31.03
AGFAGDDAPR		CiRT	AGFAGDDAPR	light	488.728	2	01junho22_LN_FFPE_PRM_LM-400-12	LM	0.8744	-1.7	49	344710000	30.41	31.02
AGFAGDDAPR		CiRT	AGFAGDDAPR	light	488.728	2	02junho22_LN_FFPE_PRM_LM-2053	LM	0.8736	-2.2	53	522630000	30.42	31.1
AGFAGDDAPR		CiRT	AGFAGDDAPR	light	488.728	2	02junho22_LN_FFPE_PRM_LM-2753-09	LM	0.8745	-2	59	2748100000	30.24	30.92
AGFAGDDAPR		CiRT	AGFAGDDAPR	light	488.728	2	02junho22_LN_FFPE_PRM_PT-4326-07	PT	0.8735	-2.2	56	660160000	30.32	31.01
AGFAGDDAPR		CiRT	AGFAGDDAPR	light	488.728	2	02junho22_LN_FFPE_PRM_PT-799-15	PT	0.8727	-2.5	62	3129300000	30.17	30.87
AGFAGDDAPR		CiRT	AGFAGDDAPR	light	488.728	2	03junho22_LN_FFPE_PRM_LM-3208-14	LM	0.8742	-2.6	56	1355700000	30.23	30.88
AGFAGDDAPR		CiRT	AGFAGDDAPR	light	488.728	2	03junho22_LN_FFPE_PRM_PT-400-12	PT	0.8736	-2.1	58	1156800000	30.12	30.78
AGFAGDDAPR		CiRT	AGFAGDDAPR	light	488.728	2	03junho22_LN_FFPE_PRM_LM-4326-07	LM	0.8732	-2.5	56	1829300000	30.42	31.13
AGFAGDDAPR		CiRT	AGFAGDDAPR	light	488.728	2	03junho22_LN_FFPE_PRM_PT-1159-10	PT	0.876	-3.1	55	749400000	30.07	30.66
AGFAGDDAPR		CiRT	AGFAGDDAPR	light	488.728	2	04junho22_LN_FFPE_PRM_PT-2008-14	PT	0.8739	-3.5	61	2386600000	30.32	31.03
AGFAGDDAPR		CiRT	AGFAGDDAPR	light	488.728	2	04junho22_LN_FFPE_PRM_LM-3212-14	LM	0.8718	-2.9	55	945790000	30.11	30.71
AGFAGDDAPR		CiRT	AGFAGDDAPR	light	488.728	2	04junho22_LN_FFPE_PRM_PT-3898-13	PT	0.8752	-3.3	59	1614800000	30.39	31.14
AGFAGDDAPR		CiRT	AGFAGDDAPR	light	488.728	2	04junho22_LN_FFPE_PRM_PT-3208-08	PT	0.8754	-3.8	55	1523600000	30.23	30.87
AGFAGDDAPR		CiRT	AGFAGDDAPR	light	488.728	2	05junho22_LN_FFPE_PRM_LM-3898-13	LM	0.8747	-4.1	60	2092900000	30.17	30.85
AGFAGDDAPR		CiRT	AGFAGDDAPR	light	488.728	2	05junho22_LN_FFPE_PRM_LM-1421-15	LM	0.8731	-3.1	63	1260800000	30.03	30.7
DLTDYLMK		CiRT	DLTDYLMK	light	499.747	2	31maio22_LN_FFPE_PRM_PT-1421-15	PT	0.8188	-0.6	46	2831300000	87.94	88.78
DLTDYLMK		CiRT	DLTDYLMK	light	499.747	2	31maio22_LN_FFPE_PRM_LM-617-11	LM	0.8189	-0.8	40	4334800000	87.99	88.72
DLTDYLMK		CiRT	DLTDYLMK	light	499.747	2	31maio22_LN_FFPE_PRM_PT-3212-14	PT	0.815	-1.5	47	2597100000	88.05	88.86
DLTDYLMK		CiRT	DLTDYLMK	light	499.747	2	31maio22_LN_FFPE_PRM_LM-1159-10	LM	0.8179	-1.8	51	2830300000	88.2	89.01
DLTDYLMK		CiRT	DLTDYLMK	light	499.747	2	01junho22_LN_FFPE_PRM_PT-617-11	PT	0.8209	-1	47	6198800000	88.07	88.86
DLTDYLMK		CiRT	DLTDYLMK	light	499.747	2	01junho22_LN_FFPE_PRM_PT-2753-09	PT	0.8185	-1.3	50	4786300000	88	88.8
DLTDYLMK		CiRT	DLTDYLMK	light	499.747	2	01junho22_LN_FFPE_PRM_LM-2008-14	LM	0.8199	-1.5	46	2734300000	88.02	88.82
DLTDYLMK		CiRT	DLTDYLMK	light	499.747	2	01junho22_LN_FFPE_PRM_LM-400-12	LM	0.819	-1.4	46	3683500000	88.09	88.9
DLTDYLMK		CiRT	DLTDYLMK	light	499.747	2	02junho22_LN_FFPE_PRM_LM-2053	LM	0.8176	-1.5	49	3818200000	88.05	88.84
DLTDYLMK		CiRT	DLTDYLMK	light	499.747	2	02junho22_LN_FFPE_PRM_LM-2753-09	LM	0.8143	-1.8	49	2723900000	88.16	88.97
DLTDYLMK		CiRT	DLTDYLMK	light	499.747	2	02junho22_LN_FFPE_PRM_PT-4326-07	PT	0.8161	-1.5	51	3939000000	88.19	89.03
DLTDYLMK		CiRT	DLTDYLMK	light	499.747	2	02junho22_LN_FFPE_PRM_PT-799-15	PT	0.8226	-1.9	50	5629600000	88.17	88.97
DLTDYLMK		CiRT	DLTDYLMK	light	499.747	2	03junho22_LN_FFPE_PRM_LM-3208-14	LM	0.8217	-2.1	52	5561400000	88.21	89.01
DLTDYLMK		CiRT	DLTDYLMK	light	499.747	2	03junho22_LN_FFPE_PRM_PT-400-12	PT	0.8151	-2	53	4917300000	88.21	89.03
DLTDYLMK		CiRT	DLTDYLMK	light	499.747	2	03junho22_LN_FFPE_PRM_LM-4326-07	LM	0.8212	-2.4	52	3396900000	88.27	89.07
DLTDYLMK		CiRT	DLTDYLMK	light	499.747	2	03junho22_LN_FFPE_PRM_PT-1159-10	PT	0.7829	-3	51	119890000	88.3	89.08
DLTDYLMK		CiRT	DLTDYLMK	light	499.747	2	04junho22_LN_FFPE_PRM_PT-2008-14	PT	0.8207	-2.8	50	1397600000	88.45	89.2
DLTDYLMK		CiRT	DLTDYLMK	light	499.747	2	04junho22_LN_FFPE_PRM_LM-3212-14	LM	0.8213	-3	52	3325800000	88.39	89.16
DLTDYLMK		CiRT	DLTDYLMK	light	499.747	2	04junho22_LN_FFPE_PRM_PT-3898-13	PT	0.8203	-3.3	58	4445200000	88.48	89.33
DLTDYLMK		CiRT	DLTDYLMK	light	499.747	2	04junho22_LN_FFPE_PRM_PT-3208-08	PT	0.8218	-4.2	56	3551900000	88.54	89.37
DLTDYLMK		CiRT	DLTDYLMK	light	499.747	2	05junho22_LN_FFPE_PRM_LM-3898-13	LM	0.8233	-4.1	56	4879900000	88.5	89.3
DLTDYLMK		CiRT	DLTDYLMK	light	499.747	2	05junho22_LN_FFPE_PRM_LM-1421-15	LM	0.8254	-3.6	58	2802200000	88.35	89.18
DSYVGDEAQSK		CiRT	DSYVGDEAQSK	light	599.765	2	31maio22_LN_FFPE_PRM_PT-1421-15	PT	0.9335	-0.6	98	106500000	27.81	28.47
DSYVGDEAQSK		CiRT	DSYVGDEAQSK	light	599.765	2	31maio22_LN_FFPE_PRM_LM-617-11	LM	0.9341	-0.3	102	111370000	27.24	27.93
DSYVGDEAQSK		CiRT	DSYVGDEAQSK	light	599.765	2	31maio22_LN_FFPE_PRM_PT-3212-14	PT	0.9028	-1.1	130	23041000	27.35	28.19
DSYVGDEAQSK		CiRT	DSYVGDEAQSK	light	599.765	2	31maio22_LN_FFPE_PRM_LM-1159-10	LM	0.9383	-1.2	116	265320000	27.28	28.07
DSYVGDEAQSK		CiRT	DSYVGDEAQSK	light	599.765	2	01junho22_LN_FFPE_PRM_PT-617-11	PT	0.9276	-0.9	108	34060000	27.39	28.12
DSYVGDEAQSK		CiRT	DSYVGDEAQSK	light	599.765	2	01junho22_LN_FFPE_PRM_PT-2753-09	PT	0.9422	-1	142	208200000	27.03	27.91
DSYVGDEAQSK		CiRT	DSYVGDEAQSK	light	599.765	2	01junho22_LN_FFPE_PRM_LM-2008-14	LM	0.9152	-1.1	121	46771000	27.1	27.9
DSYVGDEAQSK		CiRT	DSYVGDEAQSK	light	599.765	2	01junho22_LN_FFPE_PRM_LM-400-12	LM	0.9341	-1	147	16754000	27.13	28.11
DSYVGDEAQSK		CiRT	DSYVGDEAQSK	light	599.765	2	02junho22_LN_FFPE_PRM_LM-2053	LM	0.9172	-1.8	113	42080000	27.24	28.01
DSYVGDEAQSK		CiRT	DSYVGDEAQSK	light	599.765	2	02junho22_LN_FFPE_PRM_LM-2753-09	LM	0.9357	-1.3	135	113170000	27.1	28.01
DSYVGDEAQSK		CiRT	DSYVGDEAQSK	light	599.765	2	02junho22_LN_FFPE_PRM_PT-4326-07	PT	0.9081	-1.2	125	26504000	27.16	28.01
DSYVGDEAQSK		CiRT	DSYVGDEAQSK	light	599.765	2	02junho22_LN_FFPE_PRM_PT-799-15	PT	0.9333	-1.9	110	180400000	27.08	27.77
DSYVGDEAQSK		CiRT	DSYVGDEAQSK	light	599.765	2	03junho22_LN_FFPE_PRM_LM-3208-14	LM	0.9387	-2.6	129	107210000	27.29	28.11
DSYVGDEAQSK		CiRT	DSYVGDEAQSK	light	599.765	2	03junho22_LN_FFPE_PRM_PT-400-12	PT	0.9261	-1.4	124	65108000	27.15	27.95
DSYVGDEAQSK		CiRT	DSYVGDEAQSK	light	599.765	2	03junho22_LN_FFPE_PRM_LM-4326-07	LM	0.9405	-2.1	110	73168000	27.22	27.96
DSYVGDEAQSK		CiRT	DSYVGDEAQSK	light	599.765	2	03junho22_LN_FFPE_PRM_PT-1159-10	PT	0		#N/A	#N/A	#N/A	#N/A
DSYVGDEAQSK		CiRT	DSYVGDEAQSK	light	599.765	2	04junho22_LN_FFPE_PRM_PT-2008-14	PT	0.9328	-3.4	121	57282000	27.39	28.19
DSYVGDEAQSK		CiRT	DSYVGDEAQSK	light	599.765	2	04junho22_LN_FFPE_PRM_LM-3212-14	LM	0.924	-2.5	120	54854000	27.13	27.87
DSYVGDEAQSK		CiRT	DSYVGDEAQSK	light	599.765	2	04junho22_LN_FFPE_PRM_PT-3898-13	PT	0.9401	-3.3	111	97662000	27.19	27.93
DSYVGDEAQSK		CiRT	DSYVGDEAQSK	light	599.765	2	04junho22_LN_FFPE_PRM_PT-3208-08	PT	0.9346	-3.7	139	72483000	27.17	28.09
DSYVGDEAQSK		CiRT	DSYVGDEAQSK	light	599.765	2	05junho22_LN_FFPE_PRM_LM-3898-13	LM	0.9377	-3.9	134	126670000	27.18	28.07
DSYVGDEAQSK		CiRT	DSYVGDEAQSK	light	599.765	2	05junho22_LN_FFPE_PRM_LM-1421-15	LM	0.9344	-3.1	127	117640000	27.08	27.91
SYELPDGQVITIGNER		CiRT	SYELPDGQVITIGNER	light	895.95	2	31maio22_LN_FFPE_PRM_PT-1421-15	PT	0.9425	-1.2	63	5533200000	88.14	89.16
SYELPDGQVITIGNER		CiRT	SYELPDGQVITIGNER	light	895.95	2	31maio22_LN_FFPE_PRM_LM-617-11	LM	0.9394	-1.2	74	8234800000	88.14	89.34
SYELPDGQVITIGNER		CiRT	SYELPDGQVITIGNER	light	895.95	2	31maio22_LN_FFPE_PRM_PT-3212-14	PT	0.9406	-2.1	68	3401300000	88.15	89.25
SYELPDGQVITIGNER		CiRT	SYELPDGQVITIGNER	light	895.95	2	31maio22_LN_FFPE_PRM_LM-1159-10	LM	0.9405	-2.1	78	6201300000	88.37	89.53
SYELPDGQVITIGNER		CiRT	SYELPDGQVITIGNER	light	895.95	2	01junho22_LN_FFPE_PRM_PT-617-11	PT	0.9393	-1.4	71	10033000000	88.15	89.29
SYELPDGQVITIGNER		CiRT	SYELPDGQVITIGNER	light	895.95	2	01junho22_LN_FFPE_PRM_PT-2753-09	PT	0.9387	-1.7	70	9469300000	88.06	89.13
SYELPDGQVITIGNER		CiRT	SYELPDGQVITIGNER	light	895.95	2	01junho22_LN_FFPE_PRM_LM-2008-14	LM	0.9413	-1.9	73	6773900000	88.09	89.25
SYELPDGQVITIGNER		CiRT	SYELPDGQVITIGNER	light	895.95	2	01junho22_LN_FFPE_PRM_LM-400-12	LM	0.9397	-2.1	67	7213100000	88.16	89.29
SYELPDGQVITIGNER		CiRT	SYELPDGQVITIGNER	light	895.95	2	02junho22_LN_FFPE_PRM_LM-2053	LM	0.9426	-1.8	74	7587400000	88.11	89.25
SYELPDGQVITIGNER		CiRT	SYELPDGQVITIGNER	light	895.95	2	02junho22_LN_FFPE_PRM_LM-2753-09	LM	0.9438	-2.3	69	4412700000	88.22	89.34
SYELPDGQVITIGNER		CiRT	SYELPDGQVITIGNER	light	895.95	2	02junho22_LN_FFPE_PRM_PT-4326-07	PT	0.9435	-2.2	76	5855600000	88.26	89.48
SYELPDGQVITIGNER		CiRT	SYELPDGQVITIGNER	light	895.95	2	02junho22_LN_FFPE_PRM_PT-799-15	PT	0.9367	-2.6	74	10028000000	88.19	89.37
SYELPDGQVITIGNER		CiRT	SYELPDGQVITIGNER	light	895.95	2	03junho22_LN_FFPE_PRM_LM-3208-14	LM	0.9362	-2.3	70	11200000000	88.28	89.33
SYELPDGQVITIGNER		CiRT	SYELPDGQVITIGNER	light	895.95	2	03junho22_LN_FFPE_PRM_PT-400-12	PT	0.9419	-2.4	72	10757000000	88.21	89.29
SYELPDGQVITIGNER		CiRT	SYELPDGQVITIGNER	light	895.95	2	03junho22_LN_FFPE_PRM_LM-4326-07	LM	0.9383	-3	80	6787500000	88.28	89.49
SYELPDGQVITIGNER		CiRT	SYELPDGQVITIGNER	light	895.95	2	03junho22_LN_FFPE_PRM_PT-1159-10	PT	0.939	-2.4	83	47155000	88.37	89.57
SYELPDGQVITIGNER		CiRT	SYELPDGQVITIGNER	light	895.95	2	04junho22_LN_FFPE_PRM_PT-2008-14	PT	0.939	-3.4	73	1862700000	88.52	89.63
SYELPDGQVITIGNER		CiRT	SYELPDGQVITIGNER	light	895.95	2	04junho22_LN_FFPE_PRM_LM-3212-14	LM	0.9384	-3.3	69	6090600000	88.42	89.44
SYELPDGQVITIGNER		CiRT	SYELPDGQVITIGNER	light	895.95	2	04junho22_LN_FFPE_PRM_PT-3898-13	PT	0.9386	-3.6	80	6117300000	88.53	89.72
SYELPDGQVITIGNER		CiRT	SYELPDGQVITIGNER	light	895.95	2	04junho22_LN_FFPE_PRM_PT-3208-08	PT	0.9371	-4.2	78	6366300000	88.61	89.73
SYELPDGQVITIGNER		CiRT	SYELPDGQVITIGNER	light	895.95	2	05junho22_LN_FFPE_PRM_LM-3898-13	LM	0.9402	-4.2	89	8460000000	88.49	89.75
SYELPDGQVITIGNER		CiRT	SYELPDGQVITIGNER	light	895.95	2	05junho22_LN_FFPE_PRM_LM-1421-15	LM	0.9331	-3.9	87	5122400000	88.39	89.61
SSAAPPPPPR		Pierce™ Peptide Retention Time Calibration Mixture	SSAAPPPPPR[+10]	heavy	493.768	2	31maio22_LN_FFPE_PRM_PT-1421-15	PT	0		#N/A	#N/A	#N/A	#N/A
SSAAPPPPPR		Pierce™ Peptide Retention Time Calibration Mixture	SSAAPPPPPR[+10]	heavy	493.768	2	31maio22_LN_FFPE_PRM_LM-617-11	LM	0.8122	-0.5	1554	#N/A	20.07	22.8
SSAAPPPPPR		Pierce™ Peptide Retention Time Calibration Mixture	SSAAPPPPPR[+10]	heavy	493.768	2	31maio22_LN_FFPE_PRM_PT-3212-14	PT	0.8123	-1.7	1967	#N/A	20.02	24.09
SSAAPPPPPR		Pierce™ Peptide Retention Time Calibration Mixture	SSAAPPPPPR[+10]	heavy	493.768	2	31maio22_LN_FFPE_PRM_LM-1159-10	LM	0.8096	-1.9	1928	#N/A	19.88	23.36
SSAAPPPPPR		Pierce™ Peptide Retention Time Calibration Mixture	SSAAPPPPPR[+10]	heavy	493.768	2	01junho22_LN_FFPE_PRM_PT-617-11	PT	0.8114	-1.8	1936	#N/A	19.8	23.14
SSAAPPPPPR		Pierce™ Peptide Retention Time Calibration Mixture	SSAAPPPPPR[+10]	heavy	493.768	2	01junho22_LN_FFPE_PRM_PT-2753-09	PT	0.8104	-1.5	2095	#N/A	19.43	22.76
SSAAPPPPPR		Pierce™ Peptide Retention Time Calibration Mixture	SSAAPPPPPR[+10]	heavy	493.768	2	01junho22_LN_FFPE_PRM_LM-2008-14	LM	0.8101	-1.5	2215	#N/A	19.39	22.95
SSAAPPPPPR		Pierce™ Peptide Retention Time Calibration Mixture	SSAAPPPPPR[+10]	heavy	493.768	2	01junho22_LN_FFPE_PRM_LM-400-12	LM	0.814	-1.7	2215	#N/A	19.31	22.79
SSAAPPPPPR		Pierce™ Peptide Retention Time Calibration Mixture	SSAAPPPPPR[+10]	heavy	493.768	2	02junho22_LN_FFPE_PRM_LM-2053	LM	0.8104	-2.2	1533	#N/A	20.21	23.02
SSAAPPPPPR		Pierce™ Peptide Retention Time Calibration Mixture	SSAAPPPPPR[+10]	heavy	493.768	2	02junho22_LN_FFPE_PRM_LM-2753-09	LM	0.805	-1.9	1835	#N/A	19.45	22.2
SSAAPPPPPR		Pierce™ Peptide Retention Time Calibration Mixture	SSAAPPPPPR[+10]	heavy	493.768	2	02junho22_LN_FFPE_PRM_PT-4326-07	PT	0.8245	-2	2084	#N/A	19.28	22.44
SSAAPPPPPR		Pierce™ Peptide Retention Time Calibration Mixture	SSAAPPPPPR[+10]	heavy	493.768	2	02junho22_LN_FFPE_PRM_PT-799-15	PT	0.8162	-2.5	2568	#N/A	19.04	23.06
SSAAPPPPPR		Pierce™ Peptide Retention Time Calibration Mixture	SSAAPPPPPR[+10]	heavy	493.768	2	03junho22_LN_FFPE_PRM_LM-3208-14	LM	0.816	-2.7	2359	#N/A	19.25	23.01
SSAAPPPPPR		Pierce™ Peptide Retention Time Calibration Mixture	SSAAPPPPPR[+10]	heavy	493.768	2	03junho22_LN_FFPE_PRM_PT-400-12	PT	0.8137	-1.9	1880	#N/A	19.64	22.68
SSAAPPPPPR		Pierce™ Peptide Retention Time Calibration Mixture	SSAAPPPPPR[+10]	heavy	493.768	2	03junho22_LN_FFPE_PRM_LM-4326-07	LM	0.8139	-2.5	2403	#N/A	19.34	23.38
SSAAPPPPPR		Pierce™ Peptide Retention Time Calibration Mixture	SSAAPPPPPR[+10]	heavy	493.768	2	03junho22_LN_FFPE_PRM_PT-1159-10	PT	0.8159	-3	2478	#N/A	19.19	23.17
SSAAPPPPPR		Pierce™ Peptide Retention Time Calibration Mixture	SSAAPPPPPR[+10]	heavy	493.768	2	04junho22_LN_FFPE_PRM_PT-2008-14	PT	0.8211	-3.7	1826	#N/A	19.45	22.18
SSAAPPPPPR		Pierce™ Peptide Retention Time Calibration Mixture	SSAAPPPPPR[+10]	heavy	493.768	2	04junho22_LN_FFPE_PRM_LM-3212-14	LM	0.8141	-2.8	1962	#N/A	19.34	22.27
SSAAPPPPPR		Pierce™ Peptide Retention Time Calibration Mixture	SSAAPPPPPR[+10]	heavy	493.768	2	04junho22_LN_FFPE_PRM_PT-3898-13	PT	0.8147	-3.2	2040	#N/A	19.39	22.55
SSAAPPPPPR		Pierce™ Peptide Retention Time Calibration Mixture	SSAAPPPPPR[+10]	heavy	493.768	2	04junho22_LN_FFPE_PRM_PT-3208-08	PT	0.8147	-4	2051	#N/A	19.12	22.04
SSAAPPPPPR		Pierce™ Peptide Retention Time Calibration Mixture	SSAAPPPPPR[+10]	heavy	493.768	2	05junho22_LN_FFPE_PRM_LM-3898-13	LM	0.8165	-4	1439	#N/A	19.7	21.79
SSAAPPPPPR		Pierce™ Peptide Retention Time Calibration Mixture	SSAAPPPPPR[+10]	heavy	493.768	2	05junho22_LN_FFPE_PRM_LM-1421-15	LM	0.8219	-3.3	1638	#N/A	19.31	21.47
GISNEGQNASIK		Pierce™ Peptide Retention Time Calibration Mixture	GISNEGQNASIK[+8]	heavy	613.317	2	31maio22_LN_FFPE_PRM_PT-1421-15	PT	0.8679	-0.9	72	#N/A	27.37	27.86
GISNEGQNASIK		Pierce™ Peptide Retention Time Calibration Mixture	GISNEGQNASIK[+8]	heavy	613.317	2	31maio22_LN_FFPE_PRM_LM-617-11	LM	0.8667	-0.6	84	#N/A	26.86	27.43
GISNEGQNASIK		Pierce™ Peptide Retention Time Calibration Mixture	GISNEGQNASIK[+8]	heavy	613.317	2	31maio22_LN_FFPE_PRM_PT-3212-14	PT	0.8706	-1.7	91	#N/A	26.89	27.52
GISNEGQNASIK		Pierce™ Peptide Retention Time Calibration Mixture	GISNEGQNASIK[+8]	heavy	613.317	2	31maio22_LN_FFPE_PRM_LM-1159-10	LM	0.8671	-1.4	83	#N/A	26.84	27.41
GISNEGQNASIK		Pierce™ Peptide Retention Time Calibration Mixture	GISNEGQNASIK[+8]	heavy	613.317	2	01junho22_LN_FFPE_PRM_PT-617-11	PT	0.8693	-1.3	98	#N/A	26.86	27.52
GISNEGQNASIK		Pierce™ Peptide Retention Time Calibration Mixture	GISNEGQNASIK[+8]	heavy	613.317	2	01junho22_LN_FFPE_PRM_PT-2753-09	PT	0.8697	-1.2	84	#N/A	26.61	27.15
GISNEGQNASIK		Pierce™ Peptide Retention Time Calibration Mixture	GISNEGQNASIK[+8]	heavy	613.317	2	01junho22_LN_FFPE_PRM_LM-2008-14	LM	0.8689	-1.2	90	#N/A	26.68	27.28
GISNEGQNASIK		Pierce™ Peptide Retention Time Calibration Mixture	GISNEGQNASIK[+8]	heavy	613.317	2	01junho22_LN_FFPE_PRM_LM-400-12	LM	0.8703	-1.2	86	#N/A	26.62	27.21
GISNEGQNASIK		Pierce™ Peptide Retention Time Calibration Mixture	GISNEGQNASIK[+8]	heavy	613.317	2	02junho22_LN_FFPE_PRM_LM-2053	LM	0.8655	-2.1	90	#N/A	26.81	27.43
GISNEGQNASIK		Pierce™ Peptide Retention Time Calibration Mixture	GISNEGQNASIK[+8]	heavy	613.317	2	02junho22_LN_FFPE_PRM_LM-2753-09	LM	0.8651	-1.4	116	#N/A	26.47	27.24
GISNEGQNASIK		Pierce™ Peptide Retention Time Calibration Mixture	GISNEGQNASIK[+8]	heavy	613.317	2	02junho22_LN_FFPE_PRM_PT-4326-07	PT	0.8771	-1.5	101	#N/A	26.7	27.39
GISNEGQNASIK		Pierce™ Peptide Retention Time Calibration Mixture	GISNEGQNASIK[+8]	heavy	613.317	2	02junho22_LN_FFPE_PRM_PT-799-15	PT	0.8716	-2	107	#N/A	26.48	27.18
GISNEGQNASIK		Pierce™ Peptide Retention Time Calibration Mixture	GISNEGQNASIK[+8]	heavy	613.317	2	03junho22_LN_FFPE_PRM_LM-3208-14	LM	0.8738	-2.5	106	#N/A	26.65	27.37
GISNEGQNASIK		Pierce™ Peptide Retention Time Calibration Mixture	GISNEGQNASIK[+8]	heavy	613.317	2	03junho22_LN_FFPE_PRM_PT-400-12	PT	0.8683	-1.6	100	#N/A	26.53	27.2
GISNEGQNASIK		Pierce™ Peptide Retention Time Calibration Mixture	GISNEGQNASIK[+8]	heavy	613.317	2	03junho22_LN_FFPE_PRM_LM-4326-07	LM	0.8707	-2.3	49	#N/A	26.88	27.22
GISNEGQNASIK		Pierce™ Peptide Retention Time Calibration Mixture	GISNEGQNASIK[+8]	heavy	613.317	2	03junho22_LN_FFPE_PRM_PT-1159-10	PT	0.8706	-2.7	81	#N/A	26.54	27.09
GISNEGQNASIK		Pierce™ Peptide Retention Time Calibration Mixture	GISNEGQNASIK[+8]	heavy	613.317	2	04junho22_LN_FFPE_PRM_PT-2008-14	PT	0.8735	-3.8	96	#N/A	26.71	27.37
GISNEGQNASIK		Pierce™ Peptide Retention Time Calibration Mixture	GISNEGQNASIK[+8]	heavy	613.317	2	04junho22_LN_FFPE_PRM_LM-3212-14	LM	0.8703	-2.8	96	#N/A	26.51	27.13
GISNEGQNASIK		Pierce™ Peptide Retention Time Calibration Mixture	GISNEGQNASIK[+8]	heavy	613.317	2	04junho22_LN_FFPE_PRM_PT-3898-13	PT	0.869	-3.1	75	#N/A	26.66	27.17
GISNEGQNASIK		Pierce™ Peptide Retention Time Calibration Mixture	GISNEGQNASIK[+8]	heavy	613.317	2	04junho22_LN_FFPE_PRM_PT-3208-08	PT	0.8697	-4.1	113	#N/A	26.52	27.25
GISNEGQNASIK		Pierce™ Peptide Retention Time Calibration Mixture	GISNEGQNASIK[+8]	heavy	613.317	2	05junho22_LN_FFPE_PRM_LM-3898-13	LM	0.8723	-3.9	97	#N/A	26.51	27.15
GISNEGQNASIK		Pierce™ Peptide Retention Time Calibration Mixture	GISNEGQNASIK[+8]	heavy	613.317	2	05junho22_LN_FFPE_PRM_LM-1421-15	LM	0.8756	-3	105	#N/A	26.42	27.1
HVLTSIGEK		Pierce™ Peptide Retention Time Calibration Mixture	HVLTSIGEK[+8]	heavy	496.287	2	31maio22_LN_FFPE_PRM_PT-1421-15	PT	0.8888	-0.6	122	#N/A	26.83	27.66
HVLTSIGEK		Pierce™ Peptide Retention Time Calibration Mixture	HVLTSIGEK[+8]	heavy	496.287	2	31maio22_LN_FFPE_PRM_LM-617-11	LM	0.8878	-0.4	135	#N/A	26.06	26.87
HVLTSIGEK		Pierce™ Peptide Retention Time Calibration Mixture	HVLTSIGEK[+8]	heavy	496.287	2	31maio22_LN_FFPE_PRM_PT-3212-14	PT	0.8912	-1.7	183	#N/A	26.04	27.17
HVLTSIGEK		Pierce™ Peptide Retention Time Calibration Mixture	HVLTSIGEK[+8]	heavy	496.287	2	31maio22_LN_FFPE_PRM_LM-1159-10	LM	0.8888	-1.3	132	#N/A	26.02	26.81
HVLTSIGEK		Pierce™ Peptide Retention Time Calibration Mixture	HVLTSIGEK[+8]	heavy	496.287	2	01junho22_LN_FFPE_PRM_PT-617-11	PT	0.8879	-1.3	154	#N/A	26.16	27.13
HVLTSIGEK		Pierce™ Peptide Retention Time Calibration Mixture	HVLTSIGEK[+8]	heavy	496.287	2	01junho22_LN_FFPE_PRM_PT-2753-09	PT	0.89	-1.1	156	#N/A	25.74	26.69
HVLTSIGEK		Pierce™ Peptide Retention Time Calibration Mixture	HVLTSIGEK[+8]	heavy	496.287	2	01junho22_LN_FFPE_PRM_LM-2008-14	LM	0.8873	-1.2	177	#N/A	26.01	27.1
HVLTSIGEK		Pierce™ Peptide Retention Time Calibration Mixture	HVLTSIGEK[+8]	heavy	496.287	2	01junho22_LN_FFPE_PRM_LM-400-12	LM	0.893	-1.1	171	#N/A	25.92	26.97
HVLTSIGEK		Pierce™ Peptide Retention Time Calibration Mixture	HVLTSIGEK[+8]	heavy	496.287	2	02junho22_LN_FFPE_PRM_LM-2053	LM	0.8884	-1.8	186	#N/A	26.06	27.22
HVLTSIGEK		Pierce™ Peptide Retention Time Calibration Mixture	HVLTSIGEK[+8]	heavy	496.287	2	02junho22_LN_FFPE_PRM_LM-2753-09	LM	0.8845	-1.3	144	#N/A	25.78	26.64
HVLTSIGEK		Pierce™ Peptide Retention Time Calibration Mixture	HVLTSIGEK[+8]	heavy	496.287	2	02junho22_LN_FFPE_PRM_PT-4326-07	PT	0.8972	-1.6	185	#N/A	25.94	27.09
HVLTSIGEK		Pierce™ Peptide Retention Time Calibration Mixture	HVLTSIGEK[+8]	heavy	496.287	2	02junho22_LN_FFPE_PRM_PT-799-15	PT	0.8927	-2	156	#N/A	25.53	26.5
HVLTSIGEK		Pierce™ Peptide Retention Time Calibration Mixture	HVLTSIGEK[+8]	heavy	496.287	2	03junho22_LN_FFPE_PRM_LM-3208-14	LM	0.8912	-2.4	168	#N/A	25.7	26.73
HVLTSIGEK		Pierce™ Peptide Retention Time Calibration Mixture	HVLTSIGEK[+8]	heavy	496.287	2	03junho22_LN_FFPE_PRM_PT-400-12	PT	0.8909	-1.5	146	#N/A	25.69	26.57
HVLTSIGEK		Pierce™ Peptide Retention Time Calibration Mixture	HVLTSIGEK[+8]	heavy	496.287	2	03junho22_LN_FFPE_PRM_LM-4326-07	LM	0.891	-2	156	#N/A	25.98	26.93
HVLTSIGEK		Pierce™ Peptide Retention Time Calibration Mixture	HVLTSIGEK[+8]	heavy	496.287	2	03junho22_LN_FFPE_PRM_PT-1159-10	PT	0.8916	-2.9	161	#N/A	25.73	26.71
HVLTSIGEK		Pierce™ Peptide Retention Time Calibration Mixture	HVLTSIGEK[+8]	heavy	496.287	2	04junho22_LN_FFPE_PRM_PT-2008-14	PT	0.8925	-3.6	184	#N/A	25.71	26.84
HVLTSIGEK		Pierce™ Peptide Retention Time Calibration Mixture	HVLTSIGEK[+8]	heavy	496.287	2	04junho22_LN_FFPE_PRM_LM-3212-14	LM	0.8903	-2.8	147	#N/A	25.49	26.4
HVLTSIGEK		Pierce™ Peptide Retention Time Calibration Mixture	HVLTSIGEK[+8]	heavy	496.287	2	04junho22_LN_FFPE_PRM_PT-3898-13	PT	0.8893	-3.1	176	#N/A	25.83	26.92
HVLTSIGEK		Pierce™ Peptide Retention Time Calibration Mixture	HVLTSIGEK[+8]	heavy	496.287	2	04junho22_LN_FFPE_PRM_PT-3208-08	PT	0.8908	-3.8	194	#N/A	25.52	26.72
HVLTSIGEK		Pierce™ Peptide Retention Time Calibration Mixture	HVLTSIGEK[+8]	heavy	496.287	2	05junho22_LN_FFPE_PRM_LM-3898-13	LM	0.8906	-4.1	216	#N/A	25.54	26.9
HVLTSIGEK		Pierce™ Peptide Retention Time Calibration Mixture	HVLTSIGEK[+8]	heavy	496.287	2	05junho22_LN_FFPE_PRM_LM-1421-15	LM	0.8947	-2.9	195	#N/A	25.46	26.67
DIPVPKPK		Pierce™ Peptide Retention Time Calibration Mixture	DIPVPKPK[+8]	heavy	451.283	2	31maio22_LN_FFPE_PRM_PT-1421-15	PT	0.8198	-0.8	56	#N/A	36.41	37.66
DIPVPKPK		Pierce™ Peptide Retention Time Calibration Mixture	DIPVPKPK[+8]	heavy	451.283	2	31maio22_LN_FFPE_PRM_LM-617-11	LM	0.8214	-1	64	#N/A	36.09	37.49
DIPVPKPK		Pierce™ Peptide Retention Time Calibration Mixture	DIPVPKPK[+8]	heavy	451.283	2	31maio22_LN_FFPE_PRM_PT-3212-14	PT	0.8221	-1.4	56	#N/A	36.17	37.43
DIPVPKPK		Pierce™ Peptide Retention Time Calibration Mixture	DIPVPKPK[+8]	heavy	451.283	2	31maio22_LN_FFPE_PRM_LM-1159-10	LM	0.8221	-1.8	49	#N/A	36.44	37.51
DIPVPKPK		Pierce™ Peptide Retention Time Calibration Mixture	DIPVPKPK[+8]	heavy	451.283	2	01junho22_LN_FFPE_PRM_PT-617-11	PT	0.8201	-1.5	58	#N/A	36.13	37.41
DIPVPKPK		Pierce™ Peptide Retention Time Calibration Mixture	DIPVPKPK[+8]	heavy	451.283	2	01junho22_LN_FFPE_PRM_PT-2753-09	PT	0.8223	-1.1	67	#N/A	35.85	37.21
DIPVPKPK		Pierce™ Peptide Retention Time Calibration Mixture	DIPVPKPK[+8]	heavy	451.283	2	01junho22_LN_FFPE_PRM_LM-2008-14	LM	0.8202	-1.4	56	#N/A	35.96	37.19
DIPVPKPK		Pierce™ Peptide Retention Time Calibration Mixture	DIPVPKPK[+8]	heavy	451.283	2	01junho22_LN_FFPE_PRM_LM-400-12	LM	0.8271	-1.2	54	#N/A	36.04	37.3
DIPVPKPK		Pierce™ Peptide Retention Time Calibration Mixture	DIPVPKPK[+8]	heavy	451.283	2	02junho22_LN_FFPE_PRM_LM-2053	LM	0.818	-1.9	55	#N/A	36.06	37.27
DIPVPKPK		Pierce™ Peptide Retention Time Calibration Mixture	DIPVPKPK[+8]	heavy	451.283	2	02junho22_LN_FFPE_PRM_LM-2753-09	LM	0.8159	-1.8	59	#N/A	35.9	37.17
DIPVPKPK		Pierce™ Peptide Retention Time Calibration Mixture	DIPVPKPK[+8]	heavy	451.283	2	02junho22_LN_FFPE_PRM_PT-4326-07	PT	0.8415	-1.7	62	#N/A	35.79	37.16
DIPVPKPK		Pierce™ Peptide Retention Time Calibration Mixture	DIPVPKPK[+8]	heavy	451.283	2	02junho22_LN_FFPE_PRM_PT-799-15	PT	0.8272	-2.3	64	#N/A	35.65	36.92
DIPVPKPK		Pierce™ Peptide Retention Time Calibration Mixture	DIPVPKPK[+8]	heavy	451.283	2	03junho22_LN_FFPE_PRM_LM-3208-14	LM	0.8283	-2.5	65	#N/A	35.76	37.07
DIPVPKPK		Pierce™ Peptide Retention Time Calibration Mixture	DIPVPKPK[+8]	heavy	451.283	2	03junho22_LN_FFPE_PRM_PT-400-12	PT	0.8207	-1.5	63	#N/A	35.66	36.93
DIPVPKPK		Pierce™ Peptide Retention Time Calibration Mixture	DIPVPKPK[+8]	heavy	451.283	2	03junho22_LN_FFPE_PRM_LM-4326-07	LM	0.8277	-2.5	60	#N/A	35.84	37.13
DIPVPKPK		Pierce™ Peptide Retention Time Calibration Mixture	DIPVPKPK[+8]	heavy	451.283	2	03junho22_LN_FFPE_PRM_PT-1159-10	PT	0.8287	-3.1	54	#N/A	35.61	36.75
DIPVPKPK		Pierce™ Peptide Retention Time Calibration Mixture	DIPVPKPK[+8]	heavy	451.283	2	04junho22_LN_FFPE_PRM_PT-2008-14	PT	0.8373	-3.1	54	#N/A	35.77	37
DIPVPKPK		Pierce™ Peptide Retention Time Calibration Mixture	DIPVPKPK[+8]	heavy	451.283	2	04junho22_LN_FFPE_PRM_LM-3212-14	LM	0.8228	-2.7	63	#N/A	35.37	36.66
DIPVPKPK		Pierce™ Peptide Retention Time Calibration Mixture	DIPVPKPK[+8]	heavy	451.283	2	04junho22_LN_FFPE_PRM_PT-3898-13	PT	0.8271	-3.1	58	#N/A	35.6	36.87
DIPVPKPK		Pierce™ Peptide Retention Time Calibration Mixture	DIPVPKPK[+8]	heavy	451.283	2	04junho22_LN_FFPE_PRM_PT-3208-08	PT	0.8258	-3.5	65	#N/A	35.61	36.95
DIPVPKPK		Pierce™ Peptide Retention Time Calibration Mixture	DIPVPKPK[+8]	heavy	451.283	2	05junho22_LN_FFPE_PRM_LM-3898-13	LM	0.8259	-3.7	63	#N/A	35.5	36.76
DIPVPKPK		Pierce™ Peptide Retention Time Calibration Mixture	DIPVPKPK[+8]	heavy	451.283	2	05junho22_LN_FFPE_PRM_LM-1421-15	LM	0.8378	-3	68	#N/A	35.42	36.74
IGDYAGIK		Pierce™ Peptide Retention Time Calibration Mixture	IGDYAGIK[+8]	heavy	422.736	2	31maio22_LN_FFPE_PRM_PT-1421-15	PT	0.4097	-1.2	24	#N/A	39.78	40.49
IGDYAGIK		Pierce™ Peptide Retention Time Calibration Mixture	IGDYAGIK[+8]	heavy	422.736	2	31maio22_LN_FFPE_PRM_LM-617-11	LM	0.4059	-1.2	26	#N/A	39.62	40.36
IGDYAGIK		Pierce™ Peptide Retention Time Calibration Mixture	IGDYAGIK[+8]	heavy	422.736	2	31maio22_LN_FFPE_PRM_PT-3212-14	PT	0.4065	-1.6	30	#N/A	39.68	40.48
IGDYAGIK		Pierce™ Peptide Retention Time Calibration Mixture	IGDYAGIK[+8]	heavy	422.736	2	31maio22_LN_FFPE_PRM_LM-1159-10	LM	0.4067	-2.1	24	#N/A	39.69	40.35
IGDYAGIK		Pierce™ Peptide Retention Time Calibration Mixture	IGDYAGIK[+8]	heavy	422.736	2	01junho22_LN_FFPE_PRM_PT-617-11	PT	0.4074	-1.7	29	#N/A	39.62	40.43
IGDYAGIK		Pierce™ Peptide Retention Time Calibration Mixture	IGDYAGIK[+8]	heavy	422.736	2	01junho22_LN_FFPE_PRM_PT-2753-09	PT	0.4074	-1.8	27	#N/A	39.35	40
IGDYAGIK		Pierce™ Peptide Retention Time Calibration Mixture	IGDYAGIK[+8]	heavy	422.736	2	01junho22_LN_FFPE_PRM_LM-2008-14	LM	0.4069	-1.5	27	#N/A	39.37	40.09
IGDYAGIK		Pierce™ Peptide Retention Time Calibration Mixture	IGDYAGIK[+8]	heavy	422.736	2	01junho22_LN_FFPE_PRM_LM-400-12	LM	0.404	-1.9	27	#N/A	39.53	40.3
IGDYAGIK		Pierce™ Peptide Retention Time Calibration Mixture	IGDYAGIK[+8]	heavy	422.736	2	02junho22_LN_FFPE_PRM_LM-2053	LM	0.4048	-2.2	29	#N/A	39.55	40.38
IGDYAGIK		Pierce™ Peptide Retention Time Calibration Mixture	IGDYAGIK[+8]	heavy	422.736	2	02junho22_LN_FFPE_PRM_LM-2753-09	LM	0.4104	-2.1	28	#N/A	39.41	40.19
IGDYAGIK		Pierce™ Peptide Retention Time Calibration Mixture	IGDYAGIK[+8]	heavy	422.736	2	02junho22_LN_FFPE_PRM_PT-4326-07	PT	0.4016	-2.1	26	#N/A	39.47	40.22
IGDYAGIK		Pierce™ Peptide Retention Time Calibration Mixture	IGDYAGIK[+8]	heavy	422.736	2	02junho22_LN_FFPE_PRM_PT-799-15	PT	0.4047	-2.4	30	#N/A	39.19	39.92
IGDYAGIK		Pierce™ Peptide Retention Time Calibration Mixture	IGDYAGIK[+8]	heavy	422.736	2	03junho22_LN_FFPE_PRM_LM-3208-14	LM	0.4025	-2.6	32	#N/A	39.26	40.06
IGDYAGIK		Pierce™ Peptide Retention Time Calibration Mixture	IGDYAGIK[+8]	heavy	422.736	2	03junho22_LN_FFPE_PRM_PT-400-12	PT	0.4069	-2.2	30	#N/A	39.18	39.96
IGDYAGIK		Pierce™ Peptide Retention Time Calibration Mixture	IGDYAGIK[+8]	heavy	422.736	2	03junho22_LN_FFPE_PRM_LM-4326-07	LM	0.4039	-2.7	29	#N/A	39.3	40.08
IGDYAGIK		Pierce™ Peptide Retention Time Calibration Mixture	IGDYAGIK[+8]	heavy	422.736	2	03junho22_LN_FFPE_PRM_PT-1159-10	PT	0.4031	-3.1	18	#N/A	38.79	39.28
IGDYAGIK		Pierce™ Peptide Retention Time Calibration Mixture	IGDYAGIK[+8]	heavy	422.736	2	04junho22_LN_FFPE_PRM_PT-2008-14	PT	0.4044	-3.6	26	#N/A	39.29	40.01
IGDYAGIK		Pierce™ Peptide Retention Time Calibration Mixture	IGDYAGIK[+8]	heavy	422.736	2	04junho22_LN_FFPE_PRM_LM-3212-14	LM	0.4036	-2.6	28	#N/A	39.22	39.93
IGDYAGIK		Pierce™ Peptide Retention Time Calibration Mixture	IGDYAGIK[+8]	heavy	422.736	2	04junho22_LN_FFPE_PRM_PT-3898-13	PT	0.4061	-3.2	25	#N/A	39.53	40.24
IGDYAGIK		Pierce™ Peptide Retention Time Calibration Mixture	IGDYAGIK[+8]	heavy	422.736	2	04junho22_LN_FFPE_PRM_PT-3208-08	PT	0.4043	-3.9	32	#N/A	39.08	39.9
IGDYAGIK		Pierce™ Peptide Retention Time Calibration Mixture	IGDYAGIK[+8]	heavy	422.736	2	05junho22_LN_FFPE_PRM_LM-3898-13	LM	0.4039	-4.1	30	#N/A	39.24	40.01
IGDYAGIK		Pierce™ Peptide Retention Time Calibration Mixture	IGDYAGIK[+8]	heavy	422.736	2	05junho22_LN_FFPE_PRM_LM-1421-15	LM	0.4005	-3.2	28	#N/A	38.99	39.69
TASEFDSAIAQDK		Pierce™ Peptide Retention Time Calibration Mixture	TASEFDSAIAQDK[+8]	heavy	695.832	2	31maio22_LN_FFPE_PRM_PT-1421-15	PT	0.8501	-0.1	47	#N/A	54.62	55.95
TASEFDSAIAQDK		Pierce™ Peptide Retention Time Calibration Mixture	TASEFDSAIAQDK[+8]	heavy	695.832	2	31maio22_LN_FFPE_PRM_LM-617-11	LM	0.853	-0.3	52	#N/A	54.7	56.21
TASEFDSAIAQDK		Pierce™ Peptide Retention Time Calibration Mixture	TASEFDSAIAQDK[+8]	heavy	695.832	2	31maio22_LN_FFPE_PRM_PT-3212-14	PT	0.8556	-1.2	44	#N/A	54.62	55.77
TASEFDSAIAQDK		Pierce™ Peptide Retention Time Calibration Mixture	TASEFDSAIAQDK[+8]	heavy	695.832	2	31maio22_LN_FFPE_PRM_LM-1159-10	LM	0.8515	-1.1	47	#N/A	55.02	56.37
TASEFDSAIAQDK		Pierce™ Peptide Retention Time Calibration Mixture	TASEFDSAIAQDK[+8]	heavy	695.832	2	01junho22_LN_FFPE_PRM_PT-617-11	PT	0.8537	-0.7	53	#N/A	54.65	56.1
TASEFDSAIAQDK		Pierce™ Peptide Retention Time Calibration Mixture	TASEFDSAIAQDK[+8]	heavy	695.832	2	01junho22_LN_FFPE_PRM_PT-2753-09	PT	0.8518	-0.7	62	#N/A	54.27	55.8
TASEFDSAIAQDK		Pierce™ Peptide Retention Time Calibration Mixture	TASEFDSAIAQDK[+8]	heavy	695.832	2	01junho22_LN_FFPE_PRM_LM-2008-14	LM	0.8434	-0.9	57	#N/A	54.57	56.19
TASEFDSAIAQDK		Pierce™ Peptide Retention Time Calibration Mixture	TASEFDSAIAQDK[+8]	heavy	695.832	2	01junho22_LN_FFPE_PRM_LM-400-12	LM	0.8546	-0.9	52	#N/A	54.51	55.92
TASEFDSAIAQDK		Pierce™ Peptide Retention Time Calibration Mixture	TASEFDSAIAQDK[+8]	heavy	695.832	2	02junho22_LN_FFPE_PRM_LM-2053	LM	0.8472	-1.5	52	#N/A	54.75	56.25
TASEFDSAIAQDK		Pierce™ Peptide Retention Time Calibration Mixture	TASEFDSAIAQDK[+8]	heavy	695.832	2	02junho22_LN_FFPE_PRM_LM-2753-09	LM	0.8523	-1.3	60	#N/A	54.23	55.79
TASEFDSAIAQDK		Pierce™ Peptide Retention Time Calibration Mixture	TASEFDSAIAQDK[+8]	heavy	695.832	2	02junho22_LN_FFPE_PRM_PT-4326-07	PT	0.8583	-1.3	62	#N/A	54.54	56.27
TASEFDSAIAQDK		Pierce™ Peptide Retention Time Calibration Mixture	TASEFDSAIAQDK[+8]	heavy	695.832	2	02junho22_LN_FFPE_PRM_PT-799-15	PT	0.8466	-2.3	62	#N/A	54.42	55.96
TASEFDSAIAQDK		Pierce™ Peptide Retention Time Calibration Mixture	TASEFDSAIAQDK[+8]	heavy	695.832	2	03junho22_LN_FFPE_PRM_LM-3208-14	LM	0.8489	-1.9	57	#N/A	54.49	55.92
TASEFDSAIAQDK		Pierce™ Peptide Retention Time Calibration Mixture	TASEFDSAIAQDK[+8]	heavy	695.832	2	03junho22_LN_FFPE_PRM_PT-400-12	PT	0.8495	-1	67	#N/A	54.19	55.66
TASEFDSAIAQDK		Pierce™ Peptide Retention Time Calibration Mixture	TASEFDSAIAQDK[+8]	heavy	695.832	2	03junho22_LN_FFPE_PRM_LM-4326-07	LM	0.849	-2.2	59	#N/A	54.64	56.32
TASEFDSAIAQDK		Pierce™ Peptide Retention Time Calibration Mixture	TASEFDSAIAQDK[+8]	heavy	695.832	2	03junho22_LN_FFPE_PRM_PT-1159-10	PT	0.861	-2.4	60	#N/A	54.55	56.1
TASEFDSAIAQDK		Pierce™ Peptide Retention Time Calibration Mixture	TASEFDSAIAQDK[+8]	heavy	695.832	2	04junho22_LN_FFPE_PRM_PT-2008-14	PT	0.8526	-2.7	34	#N/A	54.87	55.87
TASEFDSAIAQDK		Pierce™ Peptide Retention Time Calibration Mixture	TASEFDSAIAQDK[+8]	heavy	695.832	2	04junho22_LN_FFPE_PRM_LM-3212-14	LM	0.855	-2.2	51	#N/A	54.41	55.69
TASEFDSAIAQDK		Pierce™ Peptide Retention Time Calibration Mixture	TASEFDSAIAQDK[+8]	heavy	695.832	2	04junho22_LN_FFPE_PRM_PT-3898-13	PT	0.854	-2.5	54	#N/A	54.82	56.39
TASEFDSAIAQDK		Pierce™ Peptide Retention Time Calibration Mixture	TASEFDSAIAQDK[+8]	heavy	695.832	2	04junho22_LN_FFPE_PRM_PT-3208-08	PT	0.8535	-3.2	56	#N/A	54.75	56.32
TASEFDSAIAQDK		Pierce™ Peptide Retention Time Calibration Mixture	TASEFDSAIAQDK[+8]	heavy	695.832	2	05junho22_LN_FFPE_PRM_LM-3898-13	LM	0.8588	-3.5	59	#N/A	54.79	56.41
TASEFDSAIAQDK		Pierce™ Peptide Retention Time Calibration Mixture	TASEFDSAIAQDK[+8]	heavy	695.832	2	05junho22_LN_FFPE_PRM_LM-1421-15	LM	0.8513	-3	62	#N/A	54.44	56.12
SAAGAFGPELSR		Pierce™ Peptide Retention Time Calibration Mixture	SAAGAFGPELSR[+10]	heavy	586.8	2	31maio22_LN_FFPE_PRM_PT-1421-15	PT	0.8398	-0.3	36	#N/A	58.55	59.58
SAAGAFGPELSR		Pierce™ Peptide Retention Time Calibration Mixture	SAAGAFGPELSR[+10]	heavy	586.8	2	31maio22_LN_FFPE_PRM_LM-617-11	LM	0.8385	-0.2	37	#N/A	58.58	59.64
SAAGAFGPELSR		Pierce™ Peptide Retention Time Calibration Mixture	SAAGAFGPELSR[+10]	heavy	586.8	2	31maio22_LN_FFPE_PRM_PT-3212-14	PT	0.8461	-1.4	38	#N/A	58.53	59.61
SAAGAFGPELSR		Pierce™ Peptide Retention Time Calibration Mixture	SAAGAFGPELSR[+10]	heavy	586.8	2	31maio22_LN_FFPE_PRM_LM-1159-10	LM	0.8452	-1.1	42	#N/A	58.79	59.92
SAAGAFGPELSR		Pierce™ Peptide Retention Time Calibration Mixture	SAAGAFGPELSR[+10]	heavy	586.8	2	01junho22_LN_FFPE_PRM_PT-617-11	PT	0.8457	-0.8	42	#N/A	58.45	59.57
SAAGAFGPELSR		Pierce™ Peptide Retention Time Calibration Mixture	SAAGAFGPELSR[+10]	heavy	586.8	2	01junho22_LN_FFPE_PRM_PT-2753-09	PT	0.8456	-0.8	44	#N/A	58.09	59.22
SAAGAFGPELSR		Pierce™ Peptide Retention Time Calibration Mixture	SAAGAFGPELSR[+10]	heavy	586.8	2	01junho22_LN_FFPE_PRM_LM-2008-14	LM	0.8456	-1	37	#N/A	58.43	59.48
SAAGAFGPELSR		Pierce™ Peptide Retention Time Calibration Mixture	SAAGAFGPELSR[+10]	heavy	586.8	2	01junho22_LN_FFPE_PRM_LM-400-12	LM	0.8446	-0.9	43	#N/A	58.33	59.45
SAAGAFGPELSR		Pierce™ Peptide Retention Time Calibration Mixture	SAAGAFGPELSR[+10]	heavy	586.8	2	02junho22_LN_FFPE_PRM_LM-2053	LM	0.8463	-1.8	37	#N/A	58.59	59.65
SAAGAFGPELSR		Pierce™ Peptide Retention Time Calibration Mixture	SAAGAFGPELSR[+10]	heavy	586.8	2	02junho22_LN_FFPE_PRM_LM-2753-09	LM	0.845	-1.5	39	#N/A	58.35	59.5
SAAGAFGPELSR		Pierce™ Peptide Retention Time Calibration Mixture	SAAGAFGPELSR[+10]	heavy	586.8	2	02junho22_LN_FFPE_PRM_PT-4326-07	PT	0.8544	-1.3	38	#N/A	58.45	59.52
SAAGAFGPELSR		Pierce™ Peptide Retention Time Calibration Mixture	SAAGAFGPELSR[+10]	heavy	586.8	2	02junho22_LN_FFPE_PRM_PT-799-15	PT	0.8463	-2.1	41	#N/A	58.26	59.34
SAAGAFGPELSR		Pierce™ Peptide Retention Time Calibration Mixture	SAAGAFGPELSR[+10]	heavy	586.8	2	03junho22_LN_FFPE_PRM_LM-3208-14	LM	0.8473	-2	44	#N/A	58.25	59.35
SAAGAFGPELSR		Pierce™ Peptide Retention Time Calibration Mixture	SAAGAFGPELSR[+10]	heavy	586.8	2	03junho22_LN_FFPE_PRM_PT-400-12	PT	0.8486	-1	44	#N/A	58.01	59.08
SAAGAFGPELSR		Pierce™ Peptide Retention Time Calibration Mixture	SAAGAFGPELSR[+10]	heavy	586.8	2	03junho22_LN_FFPE_PRM_LM-4326-07	LM	0.8472	-2.2	41	#N/A	58.41	59.57
SAAGAFGPELSR		Pierce™ Peptide Retention Time Calibration Mixture	SAAGAFGPELSR[+10]	heavy	586.8	2	03junho22_LN_FFPE_PRM_PT-1159-10	PT	0.8497	-2.6	37	#N/A	58.48	59.59
SAAGAFGPELSR		Pierce™ Peptide Retention Time Calibration Mixture	SAAGAFGPELSR[+10]	heavy	586.8	2	04junho22_LN_FFPE_PRM_PT-2008-14	PT	0.849	-3	39	#N/A	58.37	59.52
SAAGAFGPELSR		Pierce™ Peptide Retention Time Calibration Mixture	SAAGAFGPELSR[+10]	heavy	586.8	2	04junho22_LN_FFPE_PRM_LM-3212-14	LM	0.8452	-2.4	37	#N/A	58.24	59.19
SAAGAFGPELSR		Pierce™ Peptide Retention Time Calibration Mixture	SAAGAFGPELSR[+10]	heavy	586.8	2	04junho22_LN_FFPE_PRM_PT-3898-13	PT	0.8475	-2.3	39	#N/A	58.54	59.61
SAAGAFGPELSR		Pierce™ Peptide Retention Time Calibration Mixture	SAAGAFGPELSR[+10]	heavy	586.8	2	04junho22_LN_FFPE_PRM_PT-3208-08	PT	0.8547	-3.4	42	#N/A	58.45	59.64
SAAGAFGPELSR		Pierce™ Peptide Retention Time Calibration Mixture	SAAGAFGPELSR[+10]	heavy	586.8	2	05junho22_LN_FFPE_PRM_LM-3898-13	LM	0.8489	-3.5	42	#N/A	58.46	59.59
SAAGAFGPELSR		Pierce™ Peptide Retention Time Calibration Mixture	SAAGAFGPELSR[+10]	heavy	586.8	2	05junho22_LN_FFPE_PRM_LM-1421-15	LM	0.8515	-2.9	43	#N/A	58.2	59.34
ELGQSGVDTYLQTK		Pierce™ Peptide Retention Time Calibration Mixture	ELGQSGVDTYLQTK[+8]	heavy	773.896	2	31maio22_LN_FFPE_PRM_PT-1421-15	PT	0.9015	-0.2	31	#N/A	69.14	69.79
ELGQSGVDTYLQTK		Pierce™ Peptide Retention Time Calibration Mixture	ELGQSGVDTYLQTK[+8]	heavy	773.896	2	31maio22_LN_FFPE_PRM_LM-617-11	LM	0.9028	0.2	37	#N/A	69.15	69.9
ELGQSGVDTYLQTK		Pierce™ Peptide Retention Time Calibration Mixture	ELGQSGVDTYLQTK[+8]	heavy	773.896	2	31maio22_LN_FFPE_PRM_PT-3212-14	PT	0.9039	-1.2	36	#N/A	69.14	69.82
ELGQSGVDTYLQTK		Pierce™ Peptide Retention Time Calibration Mixture	ELGQSGVDTYLQTK[+8]	heavy	773.896	2	31maio22_LN_FFPE_PRM_LM-1159-10	LM	0.904	-0.7	38	#N/A	69.38	70.09
ELGQSGVDTYLQTK		Pierce™ Peptide Retention Time Calibration Mixture	ELGQSGVDTYLQTK[+8]	heavy	773.896	2	01junho22_LN_FFPE_PRM_PT-617-11	PT	0.9047	-0.5	37	#N/A	69.14	69.87
ELGQSGVDTYLQTK		Pierce™ Peptide Retention Time Calibration Mixture	ELGQSGVDTYLQTK[+8]	heavy	773.896	2	01junho22_LN_FFPE_PRM_PT-2753-09	PT	0.9003	0.1	36	#N/A	69.01	69.67
ELGQSGVDTYLQTK		Pierce™ Peptide Retention Time Calibration Mixture	ELGQSGVDTYLQTK[+8]	heavy	773.896	2	01junho22_LN_FFPE_PRM_LM-2008-14	LM	0.9059	-0.5	36	#N/A	69.15	69.87
ELGQSGVDTYLQTK		Pierce™ Peptide Retention Time Calibration Mixture	ELGQSGVDTYLQTK[+8]	heavy	773.896	2	01junho22_LN_FFPE_PRM_LM-400-12	LM	0.9029	-0.3	36	#N/A	69.08	69.77
ELGQSGVDTYLQTK		Pierce™ Peptide Retention Time Calibration Mixture	ELGQSGVDTYLQTK[+8]	heavy	773.896	2	02junho22_LN_FFPE_PRM_LM-2053	LM	0.9029	-1.3	36	#N/A	69.22	69.91
ELGQSGVDTYLQTK		Pierce™ Peptide Retention Time Calibration Mixture	ELGQSGVDTYLQTK[+8]	heavy	773.896	2	02junho22_LN_FFPE_PRM_LM-2753-09	LM	0.9032	-0.9	36	#N/A	69.13	69.83
ELGQSGVDTYLQTK		Pierce™ Peptide Retention Time Calibration Mixture	ELGQSGVDTYLQTK[+8]	heavy	773.896	2	02junho22_LN_FFPE_PRM_PT-4326-07	PT	0.9054	-0.9	35	#N/A	69.19	69.94
ELGQSGVDTYLQTK		Pierce™ Peptide Retention Time Calibration Mixture	ELGQSGVDTYLQTK[+8]	heavy	773.896	2	02junho22_LN_FFPE_PRM_PT-799-15	PT	0.906	-1.3	43	#N/A	69.12	69.93
ELGQSGVDTYLQTK		Pierce™ Peptide Retention Time Calibration Mixture	ELGQSGVDTYLQTK[+8]	heavy	773.896	2	03junho22_LN_FFPE_PRM_LM-3208-14	LM	0.9061	-1.4	35	#N/A	69.15	69.8
ELGQSGVDTYLQTK		Pierce™ Peptide Retention Time Calibration Mixture	ELGQSGVDTYLQTK[+8]	heavy	773.896	2	03junho22_LN_FFPE_PRM_PT-400-12	PT	0.9038	-0.8	39	#N/A	69.04	69.72
ELGQSGVDTYLQTK		Pierce™ Peptide Retention Time Calibration Mixture	ELGQSGVDTYLQTK[+8]	heavy	773.896	2	03junho22_LN_FFPE_PRM_LM-4326-07	LM	0.9041	-1.8	38	#N/A	69.31	70.09
ELGQSGVDTYLQTK		Pierce™ Peptide Retention Time Calibration Mixture	ELGQSGVDTYLQTK[+8]	heavy	773.896	2	03junho22_LN_FFPE_PRM_PT-1159-10	PT	0.9019	-2.3	32	#N/A	69.31	69.95
ELGQSGVDTYLQTK		Pierce™ Peptide Retention Time Calibration Mixture	ELGQSGVDTYLQTK[+8]	heavy	773.896	2	04junho22_LN_FFPE_PRM_PT-2008-14	PT	0.9011	-2.7	43	#N/A	69.41	70.32
ELGQSGVDTYLQTK		Pierce™ Peptide Retention Time Calibration Mixture	ELGQSGVDTYLQTK[+8]	heavy	773.896	2	04junho22_LN_FFPE_PRM_LM-3212-14	LM	0.9023	-2.3	36	#N/A	69.16	69.85
ELGQSGVDTYLQTK		Pierce™ Peptide Retention Time Calibration Mixture	ELGQSGVDTYLQTK[+8]	heavy	773.896	2	04junho22_LN_FFPE_PRM_PT-3898-13	PT	0.9022	-2.2	33	#N/A	69.41	70.11
ELGQSGVDTYLQTK		Pierce™ Peptide Retention Time Calibration Mixture	ELGQSGVDTYLQTK[+8]	heavy	773.896	2	04junho22_LN_FFPE_PRM_PT-3208-08	PT	0.9033	-3	36	#N/A	69.38	70.09
ELGQSGVDTYLQTK		Pierce™ Peptide Retention Time Calibration Mixture	ELGQSGVDTYLQTK[+8]	heavy	773.896	2	05junho22_LN_FFPE_PRM_LM-3898-13	LM	0.901	-3.4	37	#N/A	69.42	70.16
ELGQSGVDTYLQTK		Pierce™ Peptide Retention Time Calibration Mixture	ELGQSGVDTYLQTK[+8]	heavy	773.896	2	05junho22_LN_FFPE_PRM_LM-1421-15	LM	0.9061	-2.8	39	#N/A	69.2	69.95
SFANQPLEVVYSK		Pierce™ Peptide Retention Time Calibration Mixture	SFANQPLEVVYSK[+8]	heavy	745.392	2	31maio22_LN_FFPE_PRM_PT-1421-15	PT	0.9471	-0.6	18	#N/A	77.61	78.31
SFANQPLEVVYSK		Pierce™ Peptide Retention Time Calibration Mixture	SFANQPLEVVYSK[+8]	heavy	745.392	2	31maio22_LN_FFPE_PRM_LM-617-11	LM	0.948	-0.4	17	#N/A	77.57	78.24
SFANQPLEVVYSK		Pierce™ Peptide Retention Time Calibration Mixture	SFANQPLEVVYSK[+8]	heavy	745.392	2	31maio22_LN_FFPE_PRM_PT-3212-14	PT	0.9513	-1.6	19	#N/A	77.5	78.2
SFANQPLEVVYSK		Pierce™ Peptide Retention Time Calibration Mixture	SFANQPLEVVYSK[+8]	heavy	745.392	2	31maio22_LN_FFPE_PRM_LM-1159-10	LM	0.9504	-1.2	19	#N/A	77.85	78.52
SFANQPLEVVYSK		Pierce™ Peptide Retention Time Calibration Mixture	SFANQPLEVVYSK[+8]	heavy	745.392	2	01junho22_LN_FFPE_PRM_PT-617-11	PT	0.9499	-0.8	17	#N/A	77.54	78.19
SFANQPLEVVYSK		Pierce™ Peptide Retention Time Calibration Mixture	SFANQPLEVVYSK[+8]	heavy	745.392	2	01junho22_LN_FFPE_PRM_PT-2753-09	PT	0.9444	-0.6	20	#N/A	77.35	78.06
SFANQPLEVVYSK		Pierce™ Peptide Retention Time Calibration Mixture	SFANQPLEVVYSK[+8]	heavy	745.392	2	01junho22_LN_FFPE_PRM_LM-2008-14	LM	0.9474	-1.5	18	#N/A	77.52	78.19
SFANQPLEVVYSK		Pierce™ Peptide Retention Time Calibration Mixture	SFANQPLEVVYSK[+8]	heavy	745.392	2	01junho22_LN_FFPE_PRM_LM-400-12	LM	0.9504	-0.9	19	#N/A	77.47	78.18
SFANQPLEVVYSK		Pierce™ Peptide Retention Time Calibration Mixture	SFANQPLEVVYSK[+8]	heavy	745.392	2	02junho22_LN_FFPE_PRM_LM-2053	LM	0.9457	-1.5	17	#N/A	77.42	78.11
SFANQPLEVVYSK		Pierce™ Peptide Retention Time Calibration Mixture	SFANQPLEVVYSK[+8]	heavy	745.392	2	02junho22_LN_FFPE_PRM_LM-2753-09	LM	0.9509	-1.7	20	#N/A	77.57	78.33
SFANQPLEVVYSK		Pierce™ Peptide Retention Time Calibration Mixture	SFANQPLEVVYSK[+8]	heavy	745.392	2	02junho22_LN_FFPE_PRM_PT-4326-07	PT	0.9468	-2	17	#N/A	77.59	78.24
SFANQPLEVVYSK		Pierce™ Peptide Retention Time Calibration Mixture	SFANQPLEVVYSK[+8]	heavy	745.392	2	02junho22_LN_FFPE_PRM_PT-799-15	PT	0.9327	-2	15	#N/A	77.59	78.18
SFANQPLEVVYSK		Pierce™ Peptide Retention Time Calibration Mixture	SFANQPLEVVYSK[+8]	heavy	745.392	2	03junho22_LN_FFPE_PRM_LM-3208-14	LM	0.9468	-1.9	18	#N/A	77.45	78.12
SFANQPLEVVYSK		Pierce™ Peptide Retention Time Calibration Mixture	SFANQPLEVVYSK[+8]	heavy	745.392	2	03junho22_LN_FFPE_PRM_PT-400-12	PT	0.9507	-1.2	20	#N/A	77.43	78.12
SFANQPLEVVYSK		Pierce™ Peptide Retention Time Calibration Mixture	SFANQPLEVVYSK[+8]	heavy	745.392	2	03junho22_LN_FFPE_PRM_LM-4326-07	LM	0.9361	-2	18	#N/A	77.62	78.29
SFANQPLEVVYSK		Pierce™ Peptide Retention Time Calibration Mixture	SFANQPLEVVYSK[+8]	heavy	745.392	2	03junho22_LN_FFPE_PRM_PT-1159-10	PT	0.9478	-2.2	17	#N/A	77.54	78.22
SFANQPLEVVYSK		Pierce™ Peptide Retention Time Calibration Mixture	SFANQPLEVVYSK[+8]	heavy	745.392	2	04junho22_LN_FFPE_PRM_PT-2008-14	PT	0.9467	-2.7	21	#N/A	77.73	78.53
SFANQPLEVVYSK		Pierce™ Peptide Retention Time Calibration Mixture	SFANQPLEVVYSK[+8]	heavy	745.392	2	04junho22_LN_FFPE_PRM_LM-3212-14	LM	0.948	-2.7	22	#N/A	77.52	78.34
SFANQPLEVVYSK		Pierce™ Peptide Retention Time Calibration Mixture	SFANQPLEVVYSK[+8]	heavy	745.392	2	04junho22_LN_FFPE_PRM_PT-3898-13	PT	0.945	-2.8	20	#N/A	77.78	78.52
SFANQPLEVVYSK		Pierce™ Peptide Retention Time Calibration Mixture	SFANQPLEVVYSK[+8]	heavy	745.392	2	04junho22_LN_FFPE_PRM_PT-3208-08	PT	0.9476	-3.5	16	#N/A	77.68	78.27
SFANQPLEVVYSK		Pierce™ Peptide Retention Time Calibration Mixture	SFANQPLEVVYSK[+8]	heavy	745.392	2	05junho22_LN_FFPE_PRM_LM-3898-13	LM	0.9404	-3.7	20	#N/A	77.51	78.27
SFANQPLEVVYSK		Pierce™ Peptide Retention Time Calibration Mixture	SFANQPLEVVYSK[+8]	heavy	745.392	2	05junho22_LN_FFPE_PRM_LM-1421-15	LM	0.9401	-3	27	#N/A	77.37	78.36
GLILVGGYGTR		Pierce™ Peptide Retention Time Calibration Mixture	GLILVGGYGTR[+10]	heavy	558.326	2	31maio22_LN_FFPE_PRM_PT-1421-15	PT	0.8527	-0.8	19	#N/A	75.44	76
GLILVGGYGTR		Pierce™ Peptide Retention Time Calibration Mixture	GLILVGGYGTR[+10]	heavy	558.326	2	31maio22_LN_FFPE_PRM_LM-617-11	LM	0.844	-1	20	#N/A	75.37	75.95
GLILVGGYGTR		Pierce™ Peptide Retention Time Calibration Mixture	GLILVGGYGTR[+10]	heavy	558.326	2	31maio22_LN_FFPE_PRM_PT-3212-14	PT	0.847	-1.8	22	#N/A	75.37	76
GLILVGGYGTR		Pierce™ Peptide Retention Time Calibration Mixture	GLILVGGYGTR[+10]	heavy	558.326	2	31maio22_LN_FFPE_PRM_LM-1159-10	LM	0.8547	-1.6	21	#N/A	75.5	76.08
GLILVGGYGTR		Pierce™ Peptide Retention Time Calibration Mixture	GLILVGGYGTR[+10]	heavy	558.326	2	01junho22_LN_FFPE_PRM_PT-617-11	PT	0.844	-1.1	24	#N/A	75.31	75.97
GLILVGGYGTR		Pierce™ Peptide Retention Time Calibration Mixture	GLILVGGYGTR[+10]	heavy	558.326	2	01junho22_LN_FFPE_PRM_PT-2753-09	PT	0.8347	-0.8	24	#N/A	75.14	75.76
GLILVGGYGTR		Pierce™ Peptide Retention Time Calibration Mixture	GLILVGGYGTR[+10]	heavy	558.326	2	01junho22_LN_FFPE_PRM_LM-2008-14	LM	0.8508	-1.4	23	#N/A	75.23	75.9
GLILVGGYGTR		Pierce™ Peptide Retention Time Calibration Mixture	GLILVGGYGTR[+10]	heavy	558.326	2	01junho22_LN_FFPE_PRM_LM-400-12	LM	0.8508	-1.6	22	#N/A	75.28	75.93
GLILVGGYGTR		Pierce™ Peptide Retention Time Calibration Mixture	GLILVGGYGTR[+10]	heavy	558.326	2	02junho22_LN_FFPE_PRM_LM-2053	LM	0.8424	-1.7	28	#N/A	75.13	75.94
GLILVGGYGTR		Pierce™ Peptide Retention Time Calibration Mixture	GLILVGGYGTR[+10]	heavy	558.326	2	02junho22_LN_FFPE_PRM_LM-2753-09	LM	0.8497	-1.9	24	#N/A	75.29	75.97
GLILVGGYGTR		Pierce™ Peptide Retention Time Calibration Mixture	GLILVGGYGTR[+10]	heavy	558.326	2	02junho22_LN_FFPE_PRM_PT-4326-07	PT	0.8536	-2.2	25	#N/A	75.29	76.07
GLILVGGYGTR		Pierce™ Peptide Retention Time Calibration Mixture	GLILVGGYGTR[+10]	heavy	558.326	2	02junho22_LN_FFPE_PRM_PT-799-15	PT	0.8522	-2.3	23	#N/A	75.16	75.82
GLILVGGYGTR		Pierce™ Peptide Retention Time Calibration Mixture	GLILVGGYGTR[+10]	heavy	558.326	2	03junho22_LN_FFPE_PRM_LM-3208-14	LM	0.8497	-2.1	20	#N/A	75.22	75.75
GLILVGGYGTR		Pierce™ Peptide Retention Time Calibration Mixture	GLILVGGYGTR[+10]	heavy	558.326	2	03junho22_LN_FFPE_PRM_PT-400-12	PT	0.8417	-1.8	24	#N/A	75.1	75.74
GLILVGGYGTR		Pierce™ Peptide Retention Time Calibration Mixture	GLILVGGYGTR[+10]	heavy	558.326	2	03junho22_LN_FFPE_PRM_LM-4326-07	LM	0.8467	-2	19	#N/A	75.3	75.88
GLILVGGYGTR		Pierce™ Peptide Retention Time Calibration Mixture	GLILVGGYGTR[+10]	heavy	558.326	2	03junho22_LN_FFPE_PRM_PT-1159-10	PT	0.8517	-2.5	21	#N/A	75.29	75.92
GLILVGGYGTR		Pierce™ Peptide Retention Time Calibration Mixture	GLILVGGYGTR[+10]	heavy	558.326	2	04junho22_LN_FFPE_PRM_PT-2008-14	PT	0.8534	-2.8	18	#N/A	75.34	75.88
GLILVGGYGTR		Pierce™ Peptide Retention Time Calibration Mixture	GLILVGGYGTR[+10]	heavy	558.326	2	04junho22_LN_FFPE_PRM_LM-3212-14	LM	0.8459	-2.8	21	#N/A	75.21	75.83
GLILVGGYGTR		Pierce™ Peptide Retention Time Calibration Mixture	GLILVGGYGTR[+10]	heavy	558.326	2	04junho22_LN_FFPE_PRM_PT-3898-13	PT	0.8498	-3.1	18	#N/A	75.34	75.89
GLILVGGYGTR		Pierce™ Peptide Retention Time Calibration Mixture	GLILVGGYGTR[+10]	heavy	558.326	2	04junho22_LN_FFPE_PRM_PT-3208-08	PT	0.859	-3.6	18	#N/A	75.29	75.81
GLILVGGYGTR		Pierce™ Peptide Retention Time Calibration Mixture	GLILVGGYGTR[+10]	heavy	558.326	2	05junho22_LN_FFPE_PRM_LM-3898-13	LM	0.8529	-3.9	20	#N/A	75.38	75.94
GLILVGGYGTR		Pierce™ Peptide Retention Time Calibration Mixture	GLILVGGYGTR[+10]	heavy	558.326	2	05junho22_LN_FFPE_PRM_LM-1421-15	LM	0.8563	-3.2	25	#N/A	75.14	75.85
NGFILDGFPR		Pierce™ Peptide Retention Time Calibration Mixture	NGFILDGFPR[+10]	heavy	573.303	2	31maio22_LN_FFPE_PRM_PT-1421-15	PT	0.8594	-1	87	#N/A	89.23	90.46
NGFILDGFPR		Pierce™ Peptide Retention Time Calibration Mixture	NGFILDGFPR[+10]	heavy	573.303	2	31maio22_LN_FFPE_PRM_LM-617-11	LM	0.8706	-0.6	66	#N/A	89.37	90.24
NGFILDGFPR		Pierce™ Peptide Retention Time Calibration Mixture	NGFILDGFPR[+10]	heavy	573.303	2	31maio22_LN_FFPE_PRM_PT-3212-14	PT	0.8751	-1.2	72	#N/A	89.31	90.31
NGFILDGFPR		Pierce™ Peptide Retention Time Calibration Mixture	NGFILDGFPR[+10]	heavy	573.303	2	31maio22_LN_FFPE_PRM_LM-1159-10	LM	0.8675	-1.5	57	#N/A	89.68	90.48
NGFILDGFPR		Pierce™ Peptide Retention Time Calibration Mixture	NGFILDGFPR[+10]	heavy	573.303	2	01junho22_LN_FFPE_PRM_PT-617-11	PT	0.8659	-0.5	57	#N/A	89.42	90.16
NGFILDGFPR		Pierce™ Peptide Retention Time Calibration Mixture	NGFILDGFPR[+10]	heavy	573.303	2	01junho22_LN_FFPE_PRM_PT-2753-09	PT	0.7741	-8.7	70	#N/A	89	89.93
NGFILDGFPR		Pierce™ Peptide Retention Time Calibration Mixture	NGFILDGFPR[+10]	heavy	573.303	2	01junho22_LN_FFPE_PRM_LM-2008-14	LM	0.865	-1.4	62	#N/A	89.36	90.17
NGFILDGFPR		Pierce™ Peptide Retention Time Calibration Mixture	NGFILDGFPR[+10]	heavy	573.303	2	01junho22_LN_FFPE_PRM_LM-400-12	LM	0.8731	-0.8	60	#N/A	89.39	90.22
NGFILDGFPR		Pierce™ Peptide Retention Time Calibration Mixture	NGFILDGFPR[+10]	heavy	573.303	2	02junho22_LN_FFPE_PRM_LM-2053	LM	0.8675	-1.3	68	#N/A	89.32	90.22
NGFILDGFPR		Pierce™ Peptide Retention Time Calibration Mixture	NGFILDGFPR[+10]	heavy	573.303	2	02junho22_LN_FFPE_PRM_LM-2753-09	LM	0.8654	-1.7	68	#N/A	89.38	90.35
NGFILDGFPR		Pierce™ Peptide Retention Time Calibration Mixture	NGFILDGFPR[+10]	heavy	573.303	2	02junho22_LN_FFPE_PRM_PT-4326-07	PT	0.8576	-1.5	57	#N/A	89.52	90.33
NGFILDGFPR		Pierce™ Peptide Retention Time Calibration Mixture	NGFILDGFPR[+10]	heavy	573.303	2	02junho22_LN_FFPE_PRM_PT-799-15	PT	0.8374	-2.9	56	#N/A	89.46	90.23
NGFILDGFPR		Pierce™ Peptide Retention Time Calibration Mixture	NGFILDGFPR[+10]	heavy	573.303	2	03junho22_LN_FFPE_PRM_LM-3208-14	LM	0.8489	-2.1	58	#N/A	89.38	90.13
NGFILDGFPR		Pierce™ Peptide Retention Time Calibration Mixture	NGFILDGFPR[+10]	heavy	573.303	2	03junho22_LN_FFPE_PRM_PT-400-12	PT	0.8732	-1.7	77	#N/A	89.17	90.15
NGFILDGFPR		Pierce™ Peptide Retention Time Calibration Mixture	NGFILDGFPR[+10]	heavy	573.303	2	03junho22_LN_FFPE_PRM_LM-4326-07	LM	0.8576	-2.4	58	#N/A	89.52	90.29
NGFILDGFPR		Pierce™ Peptide Retention Time Calibration Mixture	NGFILDGFPR[+10]	heavy	573.303	2	03junho22_LN_FFPE_PRM_PT-1159-10	PT	0.8559	-2.6	53	#N/A	89.55	90.26
NGFILDGFPR		Pierce™ Peptide Retention Time Calibration Mixture	NGFILDGFPR[+10]	heavy	573.303	2	04junho22_LN_FFPE_PRM_PT-2008-14	PT	0.8626	-3.2	58	#N/A	89.6	90.42
NGFILDGFPR		Pierce™ Peptide Retention Time Calibration Mixture	NGFILDGFPR[+10]	heavy	573.303	2	04junho22_LN_FFPE_PRM_LM-3212-14	LM	0.8741	-2.3	65	#N/A	89.49	90.35
NGFILDGFPR		Pierce™ Peptide Retention Time Calibration Mixture	NGFILDGFPR[+10]	heavy	573.303	2	04junho22_LN_FFPE_PRM_PT-3898-13	PT	0.8605	-2.6	53	#N/A	89.69	90.43
NGFILDGFPR		Pierce™ Peptide Retention Time Calibration Mixture	NGFILDGFPR[+10]	heavy	573.303	2	04junho22_LN_FFPE_PRM_PT-3208-08	PT	0.8727	-3.7	60	#N/A	89.63	90.46
NGFILDGFPR		Pierce™ Peptide Retention Time Calibration Mixture	NGFILDGFPR[+10]	heavy	573.303	2	05junho22_LN_FFPE_PRM_LM-3898-13	LM	0.8602	-4.1	64	#N/A	89.56	90.4
NGFILDGFPR		Pierce™ Peptide Retention Time Calibration Mixture	NGFILDGFPR[+10]	heavy	573.303	2	05junho22_LN_FFPE_PRM_LM-1421-15	LM	0.864	-3.6	66	#N/A	89.48	90.32
GILFVGSGVSGGEEGAR		Pierce™ Peptide Retention Time Calibration Mixture	GILFVGSGVSGGEEGAR[+10]	heavy	801.412	2	31maio22_LN_FFPE_PRM_PT-1421-15	PT	0.9079	0.2	23	#N/A	77.57	78.42
GILFVGSGVSGGEEGAR		Pierce™ Peptide Retention Time Calibration Mixture	GILFVGSGVSGGEEGAR[+10]	heavy	801.412	2	31maio22_LN_FFPE_PRM_LM-617-11	LM	0.9048	0	19	#N/A	77.68	78.4
GILFVGSGVSGGEEGAR		Pierce™ Peptide Retention Time Calibration Mixture	GILFVGSGVSGGEEGAR[+10]	heavy	801.412	2	31maio22_LN_FFPE_PRM_PT-3212-14	PT	0.919	-1.5	22	#N/A	77.6	78.39
GILFVGSGVSGGEEGAR		Pierce™ Peptide Retention Time Calibration Mixture	GILFVGSGVSGGEEGAR[+10]	heavy	801.412	2	31maio22_LN_FFPE_PRM_LM-1159-10	LM	0.9189	-1.3	20	#N/A	77.91	78.69
GILFVGSGVSGGEEGAR		Pierce™ Peptide Retention Time Calibration Mixture	GILFVGSGVSGGEEGAR[+10]	heavy	801.412	2	01junho22_LN_FFPE_PRM_PT-617-11	PT	0.9173	-0.8	17	#N/A	77.65	78.26
GILFVGSGVSGGEEGAR		Pierce™ Peptide Retention Time Calibration Mixture	GILFVGSGVSGGEEGAR[+10]	heavy	801.412	2	01junho22_LN_FFPE_PRM_PT-2753-09	PT	0.8611	-0.7	18	#N/A	77.54	78.17
GILFVGSGVSGGEEGAR		Pierce™ Peptide Retention Time Calibration Mixture	GILFVGSGVSGGEEGAR[+10]	heavy	801.412	2	01junho22_LN_FFPE_PRM_LM-2008-14	LM	0.9106	-1.6	21	#N/A	77.57	78.31
GILFVGSGVSGGEEGAR		Pierce™ Peptide Retention Time Calibration Mixture	GILFVGSGVSGGEEGAR[+10]	heavy	801.412	2	01junho22_LN_FFPE_PRM_LM-400-12	LM	0.9119	-1.2	16	#N/A	77.59	78.18
GILFVGSGVSGGEEGAR		Pierce™ Peptide Retention Time Calibration Mixture	GILFVGSGVSGGEEGAR[+10]	heavy	801.412	2	02junho22_LN_FFPE_PRM_LM-2053	LM	0.9154	-1.2	19	#N/A	77.5	78.21
GILFVGSGVSGGEEGAR		Pierce™ Peptide Retention Time Calibration Mixture	GILFVGSGVSGGEEGAR[+10]	heavy	801.412	2	02junho22_LN_FFPE_PRM_LM-2753-09	LM	0.9105	-1.5	18	#N/A	77.65	78.35
GILFVGSGVSGGEEGAR		Pierce™ Peptide Retention Time Calibration Mixture	GILFVGSGVSGGEEGAR[+10]	heavy	801.412	2	02junho22_LN_FFPE_PRM_PT-4326-07	PT	0.9164	-1.8	21	#N/A	77.64	78.44
GILFVGSGVSGGEEGAR		Pierce™ Peptide Retention Time Calibration Mixture	GILFVGSGVSGGEEGAR[+10]	heavy	801.412	2	02junho22_LN_FFPE_PRM_PT-799-15	PT	0.8858	-1.7	19	#N/A	77.59	78.28
GILFVGSGVSGGEEGAR		Pierce™ Peptide Retention Time Calibration Mixture	GILFVGSGVSGGEEGAR[+10]	heavy	801.412	2	03junho22_LN_FFPE_PRM_LM-3208-14	LM	0.8968	-1.7	17	#N/A	77.54	78.18
GILFVGSGVSGGEEGAR		Pierce™ Peptide Retention Time Calibration Mixture	GILFVGSGVSGGEEGAR[+10]	heavy	801.412	2	03junho22_LN_FFPE_PRM_PT-400-12	PT	0.8866	-1.9	20	#N/A	77.56	78.25
GILFVGSGVSGGEEGAR		Pierce™ Peptide Retention Time Calibration Mixture	GILFVGSGVSGGEEGAR[+10]	heavy	801.412	2	03junho22_LN_FFPE_PRM_LM-4326-07	LM	0.9184	-2.1	16	#N/A	77.69	78.3
GILFVGSGVSGGEEGAR		Pierce™ Peptide Retention Time Calibration Mixture	GILFVGSGVSGGEEGAR[+10]	heavy	801.412	2	03junho22_LN_FFPE_PRM_PT-1159-10	PT	0.9124	-2.4	20	#N/A	77.71	78.45
GILFVGSGVSGGEEGAR		Pierce™ Peptide Retention Time Calibration Mixture	GILFVGSGVSGGEEGAR[+10]	heavy	801.412	2	04junho22_LN_FFPE_PRM_PT-2008-14	PT	0.9085	-2.9	21	#N/A	77.78	78.6
GILFVGSGVSGGEEGAR		Pierce™ Peptide Retention Time Calibration Mixture	GILFVGSGVSGGEEGAR[+10]	heavy	801.412	2	04junho22_LN_FFPE_PRM_LM-3212-14	LM	0.9172	-2.8	20	#N/A	77.59	78.31
GILFVGSGVSGGEEGAR		Pierce™ Peptide Retention Time Calibration Mixture	GILFVGSGVSGGEEGAR[+10]	heavy	801.412	2	04junho22_LN_FFPE_PRM_PT-3898-13	PT	0.9254	-3.2	18	#N/A	77.86	78.54
GILFVGSGVSGGEEGAR		Pierce™ Peptide Retention Time Calibration Mixture	GILFVGSGVSGGEEGAR[+10]	heavy	801.412	2	04junho22_LN_FFPE_PRM_PT-3208-08	PT	0.9148	-3.6	19	#N/A	77.68	78.39
GILFVGSGVSGGEEGAR		Pierce™ Peptide Retention Time Calibration Mixture	GILFVGSGVSGGEEGAR[+10]	heavy	801.412	2	05junho22_LN_FFPE_PRM_LM-3898-13	LM	0.9059	-3.6	19	#N/A	77.75	78.44
GILFVGSGVSGGEEGAR		Pierce™ Peptide Retention Time Calibration Mixture	GILFVGSGVSGGEEGAR[+10]	heavy	801.412	2	05junho22_LN_FFPE_PRM_LM-1421-15	LM	0.9193	-3.4	24	#N/A	77.55	78.42
LTILEELR		Pierce™ Peptide Retention Time Calibration Mixture	LTILEELR[+10]	heavy	498.802	2	31maio22_LN_FFPE_PRM_PT-1421-15	PT	0.8048	-0.5	24	#N/A	82.59	83.39
LTILEELR		Pierce™ Peptide Retention Time Calibration Mixture	LTILEELR[+10]	heavy	498.802	2	31maio22_LN_FFPE_PRM_LM-617-11	LM	0.8066	-0.3	19	#N/A	82.56	83.16
LTILEELR		Pierce™ Peptide Retention Time Calibration Mixture	LTILEELR[+10]	heavy	498.802	2	31maio22_LN_FFPE_PRM_PT-3212-14	PT	0.8633	-1.6	22	#N/A	82.55	83.23
LTILEELR		Pierce™ Peptide Retention Time Calibration Mixture	LTILEELR[+10]	heavy	498.802	2	31maio22_LN_FFPE_PRM_LM-1159-10	LM	0.8314	-1.1	26	#N/A	82.53	83.36
LTILEELR		Pierce™ Peptide Retention Time Calibration Mixture	LTILEELR[+10]	heavy	498.802	2	01junho22_LN_FFPE_PRM_PT-617-11	PT	0.8079	-0.7	17	#N/A	82.62	83.18
LTILEELR		Pierce™ Peptide Retention Time Calibration Mixture	LTILEELR[+10]	heavy	498.802	2	01junho22_LN_FFPE_PRM_PT-2753-09	PT	0.7964	-0.9	18	#N/A	82.43	82.92
LTILEELR		Pierce™ Peptide Retention Time Calibration Mixture	LTILEELR[+10]	heavy	498.802	2	01junho22_LN_FFPE_PRM_LM-2008-14	LM	0.8324	-1.4	19	#N/A	82.51	83.13
LTILEELR		Pierce™ Peptide Retention Time Calibration Mixture	LTILEELR[+10]	heavy	498.802	2	01junho22_LN_FFPE_PRM_LM-400-12	LM	0.8237	-1.4	21	#N/A	82.42	83.1
LTILEELR		Pierce™ Peptide Retention Time Calibration Mixture	LTILEELR[+10]	heavy	498.802	2	02junho22_LN_FFPE_PRM_LM-2053	LM	0.8209	-1.3	24	#N/A	82.38	83.13
LTILEELR		Pierce™ Peptide Retention Time Calibration Mixture	LTILEELR[+10]	heavy	498.802	2	02junho22_LN_FFPE_PRM_LM-2753-09	LM	0.8052	-2	19	#N/A	82.54	83.16
LTILEELR		Pierce™ Peptide Retention Time Calibration Mixture	LTILEELR[+10]	heavy	498.802	2	02junho22_LN_FFPE_PRM_PT-4326-07	PT	0.8067	-1.5	18	#N/A	82.59	83.18
LTILEELR		Pierce™ Peptide Retention Time Calibration Mixture	LTILEELR[+10]	heavy	498.802	2	02junho22_LN_FFPE_PRM_PT-799-15	PT	0.7878	-1.3	17	#N/A	82.45	82.98
LTILEELR		Pierce™ Peptide Retention Time Calibration Mixture	LTILEELR[+10]	heavy	498.802	2	03junho22_LN_FFPE_PRM_LM-3208-14	LM	0.8071	-2.3	20	#N/A	82.38	82.95
LTILEELR		Pierce™ Peptide Retention Time Calibration Mixture	LTILEELR[+10]	heavy	498.802	2	03junho22_LN_FFPE_PRM_PT-400-12	PT	0.8461	-1.2	22	#N/A	82.29	82.91
LTILEELR		Pierce™ Peptide Retention Time Calibration Mixture	LTILEELR[+10]	heavy	498.802	2	03junho22_LN_FFPE_PRM_LM-4326-07	LM	0.8109	-1.9	18	#N/A	82.58	83.15
LTILEELR		Pierce™ Peptide Retention Time Calibration Mixture	LTILEELR[+10]	heavy	498.802	2	03junho22_LN_FFPE_PRM_PT-1159-10	PT	0.8451	-2.5	26	#N/A	82.57	83.33
LTILEELR		Pierce™ Peptide Retention Time Calibration Mixture	LTILEELR[+10]	heavy	498.802	2	04junho22_LN_FFPE_PRM_PT-2008-14	PT	0.8474	-2.7	21	#N/A	82.62	83.3
LTILEELR		Pierce™ Peptide Retention Time Calibration Mixture	LTILEELR[+10]	heavy	498.802	2	04junho22_LN_FFPE_PRM_LM-3212-14	LM	0.8493	-2.4	24	#N/A	82.46	83.2
LTILEELR		Pierce™ Peptide Retention Time Calibration Mixture	LTILEELR[+10]	heavy	498.802	2	04junho22_LN_FFPE_PRM_PT-3898-13	PT	0.8233	-2.5	20	#N/A	82.65	83.3
LTILEELR		Pierce™ Peptide Retention Time Calibration Mixture	LTILEELR[+10]	heavy	498.802	2	04junho22_LN_FFPE_PRM_PT-3208-08	PT	0.8485	-3.4	20	#N/A	82.55	83.19
LTILEELR		Pierce™ Peptide Retention Time Calibration Mixture	LTILEELR[+10]	heavy	498.802	2	05junho22_LN_FFPE_PRM_LM-3898-13	LM	0.8215	-3.6	25	#N/A	82.52	83.29
LTILEELR		Pierce™ Peptide Retention Time Calibration Mixture	LTILEELR[+10]	heavy	498.802	2	05junho22_LN_FFPE_PRM_LM-1421-15	LM	0.808	-2.7	22	#N/A	82.44	83.1

## Sheet: Sheet 2
Sheet 2. SRM-MS raw data for all peptides quantified in buffy coat samples (Data based on Skyline analyses).
Peptide	Protein Name	Protein Accession	Protein Gene	RatioLightToHeavy	DotProductLightToHeavy	Ratio Dot Product	Library Dot Product	Replicate Name	Sample Name	Condition	Peptide Retention Time	Total Area	Isotope Label Type
AFGYYGPLR	sp|P84103|SRSF3_HUMAN	P84103	SRSF3	0.861	1	1	0.3819	03set2019_Sample2_Buffy02_Negative	FMJ_02	pN0	25.48	172812960	light
AFGYYGPLR	sp|P84103|SRSF3_HUMAN	P84103	SRSF3	0.861	1	#N/A	0.3803	03set2019_Sample2_Buffy02_Negative	FMJ_02	pN0	25.48	200717632	heavy
AFGYYGPLR	sp|P84103|SRSF3_HUMAN	P84103	SRSF3	1.5226	0.9999	0.9999	0.3784	03set2019_Sample3_Buffy05_Positive	FMJ_05	pN+	25.21	283572032	light
AFGYYGPLR	sp|P84103|SRSF3_HUMAN	P84103	SRSF3	1.5226	0.9999	#N/A	0.3824	03set2019_Sample3_Buffy05_Positive	FMJ_05	pN+	25.21	186239584	heavy
AFGYYGPLR	sp|P84103|SRSF3_HUMAN	P84103	SRSF3	2.3182	1	1	0.3827	04set2019_Sample1_Buffy21_Negative	FMJ_21	pN0	25.09	398403776	light
AFGYYGPLR	sp|P84103|SRSF3_HUMAN	P84103	SRSF3	2.3182	1	#N/A	0.3834	04set2019_Sample1_Buffy21_Negative	FMJ_21	pN0	25.09	171855840	heavy
AFGYYGPLR	sp|P84103|SRSF3_HUMAN	P84103	SRSF3	1.1025	0.9999	0.9999	0.3823	04set2019_Sample4_Buffy28_Negative	FMJ_28	pN0	25.29	247125360	light
AFGYYGPLR	sp|P84103|SRSF3_HUMAN	P84103	SRSF3	1.1025	0.9999	#N/A	0.3794	04set2019_Sample4_Buffy28_Negative	FMJ_28	pN0	25.29	224147120	heavy
AFGYYGPLR	sp|P84103|SRSF3_HUMAN	P84103	SRSF3	0.6404	1	1	0.3813	04set2019_Sample6_Buffy24_Positive	FMJ_24	pN+	25.82	136245936	light
AFGYYGPLR	sp|P84103|SRSF3_HUMAN	P84103	SRSF3	0.6404	1	#N/A	0.3807	04set2019_Sample6_Buffy24_Positive	FMJ_24	pN+	25.82	212739072	heavy
AFGYYGPLR	sp|P84103|SRSF3_HUMAN	P84103	SRSF3	1.1538	0.9999	0.9999	0.3808	05set2019_Sample10_Buffy10_Negative	FMJ_10	pN0	25.48	164346160	light
AFGYYGPLR	sp|P84103|SRSF3_HUMAN	P84103	SRSF3	1.1538	0.9999	#N/A	0.3783	05set2019_Sample10_Buffy10_Negative	FMJ_10	pN0	25.48	142439984	heavy
AFGYYGPLR	sp|P84103|SRSF3_HUMAN	P84103	SRSF3	0.9659	1	1	0.3794	05set2019_Sample7_Buffy30_Negative	FMJ_30	pN0	25.9	173599232	light
AFGYYGPLR	sp|P84103|SRSF3_HUMAN	P84103	SRSF3	0.9659	1	#N/A	0.3818	05set2019_Sample7_Buffy30_Negative	FMJ_30	pN0	25.9	179731760	heavy
AFGYYGPLR	sp|P84103|SRSF3_HUMAN	P84103	SRSF3	0.0194	0.9993	0.9993	0.3716	05set2019_Sample8_Buffy04_Positive	FMJ_04	pN+	25.71	3134546	light
AFGYYGPLR	sp|P84103|SRSF3_HUMAN	P84103	SRSF3	0.0194	0.9993	#N/A	0.3796	05set2019_Sample8_Buffy04_Positive	FMJ_04	pN+	25.71	161162752	heavy
AFGYYGPLR	sp|P84103|SRSF3_HUMAN	P84103	SRSF3	1.7638	0.9999	0.9999	0.3797	05set2019_Sample9_Buffy12_Negative	FMJ_12	pN0	26.04	277222624	light
AFGYYGPLR	sp|P84103|SRSF3_HUMAN	P84103	SRSF3	1.7638	0.9999	#N/A	0.3795	05set2019_Sample9_Buffy12_Negative	FMJ_12	pN0	26.04	157177424	heavy
AFGYYGPLR	sp|P84103|SRSF3_HUMAN	P84103	SRSF3	0.6367	1	1	0.3821	06set2019_Sample11_Buffy29_Positive	FMJ_29	pN+	26.29	149131904	light
AFGYYGPLR	sp|P84103|SRSF3_HUMAN	P84103	SRSF3	0.6367	1	#N/A	0.3844	06set2019_Sample11_Buffy29_Positive	FMJ_29	pN+	26.29	234214000	heavy
AFGYYGPLR	sp|P84103|SRSF3_HUMAN	P84103	SRSF3	0.204	0.9999	0.9999	0.3781	06set2019_Sample12_Buffy01_Positive	FMJ_01	pN+	25.92	44623112	light
AFGYYGPLR	sp|P84103|SRSF3_HUMAN	P84103	SRSF3	0.204	0.9999	#N/A	0.3812	06set2019_Sample12_Buffy01_Positive	FMJ_01	pN+	25.92	218714016	heavy
AFGYYGPLR	sp|P84103|SRSF3_HUMAN	P84103	SRSF3	0.632	0.9999	0.9999	0.3851	06set2019_Sample13_Buffy18_Negative	FMJ_18	pN0	26.11	139579584	light
AFGYYGPLR	sp|P84103|SRSF3_HUMAN	P84103	SRSF3	0.632	0.9999	#N/A	0.3818	06set2019_Sample13_Buffy18_Negative	FMJ_18	pN0	26.11	220855616	heavy
AFGYYGPLR	sp|P84103|SRSF3_HUMAN	P84103	SRSF3	0.2552	0.9998	0.9998	0.3824	09set2019_Sample15_Buffy22_Positive	FMJ_22	pN+	26.71	68625120	light
AFGYYGPLR	sp|P84103|SRSF3_HUMAN	P84103	SRSF3	0.2552	0.9998	#N/A	0.3763	09set2019_Sample15_Buffy22_Positive	FMJ_22	pN+	26.71	268868192	heavy
AFGYYGPLR	sp|P84103|SRSF3_HUMAN	P84103	SRSF3	1.5192	0.9999	0.9999	0.3778	09set2019_Sample16_Buffy19_Negative	FMJ_19	pN0	25.94	304056800	light
AFGYYGPLR	sp|P84103|SRSF3_HUMAN	P84103	SRSF3	1.5192	0.9999	#N/A	0.3782	09set2019_Sample16_Buffy19_Negative	FMJ_19	pN0	25.94	200142784	heavy
AFGYYGPLR	sp|P84103|SRSF3_HUMAN	P84103	SRSF3	1.1516	1	1	0.3813	11set2019_Sample17_Buffy31_Positive	FMJ_31	pN+	26.36	264684480	light
AFGYYGPLR	sp|P84103|SRSF3_HUMAN	P84103	SRSF3	1.1516	1	#N/A	0.3803	11set2019_Sample17_Buffy31_Positive	FMJ_31	pN+	26.36	229847840	heavy
AFGYYGPLR	sp|P84103|SRSF3_HUMAN	P84103	SRSF3	1.2146	0.9999	0.9999	0.3827	11set2019_Sample18_Buffy35_Negative	FMJ_35	pN0	25.96	232752720	light
AFGYYGPLR	sp|P84103|SRSF3_HUMAN	P84103	SRSF3	1.2146	0.9999	#N/A	0.3794	11set2019_Sample18_Buffy35_Negative	FMJ_35	pN0	25.96	191621920	heavy
AFGYYGPLR	sp|P84103|SRSF3_HUMAN	P84103	SRSF3	0.4699	1	1	0.3771	11set2019_Sample19_Buffy26_1_Negative	FMJ_26	pN0	26.52	118482760	light
AFGYYGPLR	sp|P84103|SRSF3_HUMAN	P84103	SRSF3	0.4699	1	#N/A	0.3771	11set2019_Sample19_Buffy26_1_Negative	FMJ_26	pN0	26.52	252118944	heavy
AFGYYGPLR	sp|P84103|SRSF3_HUMAN	P84103	SRSF3	0.8127	0.9998	0.9998	0.3835	11set2019_Sample21_Buffy16_Negative	FMJ_16	pN0	25.98	165132384	light
AFGYYGPLR	sp|P84103|SRSF3_HUMAN	P84103	SRSF3	0.8127	0.9998	#N/A	0.3796	11set2019_Sample21_Buffy16_Negative	FMJ_16	pN0	25.98	203190464	heavy
AFGYYGPLR	sp|P84103|SRSF3_HUMAN	P84103	SRSF3	1.6999	0.9998	0.9998	0.3787	12set2019_Sample24_Buffy45_Negative	FMJ_45	pN0	26.29	375040064	light
AFGYYGPLR	sp|P84103|SRSF3_HUMAN	P84103	SRSF3	#N/A	#N/A	#N/A	0	12set2019_Sample24_Buffy45_Negative	FMJ_45	pN0	#N/A	#N/A	light
AFGYYGPLR	sp|P84103|SRSF3_HUMAN	P84103	SRSF3	1.6999	0.9998	#N/A	0.3766	12set2019_Sample24_Buffy45_Negative	FMJ_45	pN0	26.29	220624176	heavy
AFGYYGPLR	sp|P84103|SRSF3_HUMAN	P84103	SRSF3	#N/A	#N/A	#N/A	0	12set2019_Sample24_Buffy45_Negative	FMJ_45	pN0	#N/A	#N/A	heavy
AFPALTSLDLSDNPGLGER	sp|P08571|CD14_HUMAN	P08571	CD14	#N/A	#N/A	#N/A	0.5346	03set2019_Sample2_Buffy02_Negative	FMJ_02	pN0	35.07	1081208	light
AFPALTSLDLSDNPGLGER	sp|P08571|CD14_HUMAN	P08571	CD14	#N/A	#N/A	#N/A	0.5329	03set2019_Sample3_Buffy05_Positive	FMJ_05	pN+	34.71	2348296	light
AFPALTSLDLSDNPGLGER	sp|P08571|CD14_HUMAN	P08571	CD14	#N/A	#N/A	#N/A	0.514	04set2019_Sample1_Buffy21_Negative	FMJ_21	pN0	34.64	1983350	light
AFPALTSLDLSDNPGLGER	sp|P08571|CD14_HUMAN	P08571	CD14	#N/A	#N/A	#N/A	0.5116	04set2019_Sample4_Buffy28_Negative	FMJ_28	pN0	34.68	1982731	light
AFPALTSLDLSDNPGLGER	sp|P08571|CD14_HUMAN	P08571	CD14	#N/A	#N/A	#N/A	0.5315	04set2019_Sample6_Buffy24_Positive	FMJ_24	pN+	35.04	1907569	light
AFPALTSLDLSDNPGLGER	sp|P08571|CD14_HUMAN	P08571	CD14	#N/A	#N/A	#N/A	0.4991	05set2019_Sample10_Buffy10_Negative	FMJ_10	pN0	34.93	7186588	light
AFPALTSLDLSDNPGLGER	sp|P08571|CD14_HUMAN	P08571	CD14	#N/A	#N/A	#N/A	0.5053	05set2019_Sample7_Buffy30_Negative	FMJ_30	pN0	35.21	1327497	light
AFPALTSLDLSDNPGLGER	sp|P08571|CD14_HUMAN	P08571	CD14	#N/A	#N/A	#N/A	0	05set2019_Sample8_Buffy04_Positive	FMJ_04	pN+	#N/A	#N/A	light
AFPALTSLDLSDNPGLGER	sp|P08571|CD14_HUMAN	P08571	CD14	#N/A	#N/A	#N/A	0.5135	05set2019_Sample9_Buffy12_Negative	FMJ_12	pN0	35.21	4850007	light
AFPALTSLDLSDNPGLGER	sp|P08571|CD14_HUMAN	P08571	CD14	#N/A	#N/A	#N/A	0.5357	06set2019_Sample11_Buffy29_Positive	FMJ_29	pN+	35.37	1052593	light
AFPALTSLDLSDNPGLGER	sp|P08571|CD14_HUMAN	P08571	CD14	#N/A	#N/A	#N/A	0.524	06set2019_Sample12_Buffy01_Positive	FMJ_01	pN+	35.11	1253041	light
AFPALTSLDLSDNPGLGER	sp|P08571|CD14_HUMAN	P08571	CD14	#N/A	#N/A	#N/A	0.5515	06set2019_Sample13_Buffy18_Negative	FMJ_18	pN0	35.33	1236868	light
AFPALTSLDLSDNPGLGER	sp|P08571|CD14_HUMAN	P08571	CD14	#N/A	#N/A	#N/A	0.518	09set2019_Sample15_Buffy22_Positive	FMJ_22	pN+	35.69	1140704	light
AFPALTSLDLSDNPGLGER	sp|P08571|CD14_HUMAN	P08571	CD14	#N/A	#N/A	#N/A	0.4992	09set2019_Sample16_Buffy19_Negative	FMJ_19	pN0	35.09	2655862	light
AFPALTSLDLSDNPGLGER	sp|P08571|CD14_HUMAN	P08571	CD14	#N/A	#N/A	#N/A	0.5317	11set2019_Sample17_Buffy31_Positive	FMJ_31	pN+	35.38	1814876	light
AFPALTSLDLSDNPGLGER	sp|P08571|CD14_HUMAN	P08571	CD14	#N/A	#N/A	#N/A	0.4972	11set2019_Sample18_Buffy35_Negative	FMJ_35	pN0	35.37	1758524	light
AFPALTSLDLSDNPGLGER	sp|P08571|CD14_HUMAN	P08571	CD14	#N/A	#N/A	#N/A	0.5312	11set2019_Sample19_Buffy26_1_Negative	FMJ_26	pN0	35.66	1941828	light
AFPALTSLDLSDNPGLGER	sp|P08571|CD14_HUMAN	P08571	CD14	#N/A	#N/A	#N/A	0.4994	11set2019_Sample21_Buffy16_Negative	FMJ_16	pN0	35.22	2490431	light
AFPALTSLDLSDNPGLGER	sp|P08571|CD14_HUMAN	P08571	CD14	#N/A	#N/A	#N/A	0.5082	12set2019_Sample24_Buffy45_Negative	FMJ_45	pN0	35.29	3021386	light
AFPALTSLDLSDNPGLGER	sp|P08571|CD14_HUMAN	P08571	CD14	#N/A	#N/A	#N/A	0	12set2019_Sample24_Buffy45_Negative	FMJ_45	pN0	#N/A	#N/A	light
AVVFLEPQWYR	sp|P08637|FCG3A_HUMAN	P08637	FCGR3A	#N/A	#N/A	#N/A	0.0652	03set2019_Sample2_Buffy02_Negative	FMJ_02	pN0	34.06	79149248	light
AVVFLEPQWYR	sp|P08637|FCG3A_HUMAN	P08637	FCGR3A	#N/A	#N/A	#N/A	0.1306	03set2019_Sample3_Buffy05_Positive	FMJ_05	pN+	33.61	7931940	light
AVVFLEPQWYR	sp|P08637|FCG3A_HUMAN	P08637	FCGR3A	#N/A	#N/A	#N/A	0.1632	04set2019_Sample1_Buffy21_Negative	FMJ_21	pN0	33.38	4456228	light
AVVFLEPQWYR	sp|P08637|FCG3A_HUMAN	P08637	FCGR3A	#N/A	#N/A	#N/A	0.1662	04set2019_Sample4_Buffy28_Negative	FMJ_28	pN0	33.47	6913944	light
AVVFLEPQWYR	sp|P08637|FCG3A_HUMAN	P08637	FCGR3A	#N/A	#N/A	#N/A	0.067	04set2019_Sample6_Buffy24_Positive	FMJ_24	pN+	34.07	37313644	light
AVVFLEPQWYR	sp|P08637|FCG3A_HUMAN	P08637	FCGR3A	#N/A	#N/A	#N/A	0.0725	05set2019_Sample10_Buffy10_Negative	FMJ_10	pN0	33.83	6351184	light
AVVFLEPQWYR	sp|P08637|FCG3A_HUMAN	P08637	FCGR3A	#N/A	#N/A	#N/A	0.1501	05set2019_Sample7_Buffy30_Negative	FMJ_30	pN0	34.11	5933295	light
AVVFLEPQWYR	sp|P08637|FCG3A_HUMAN	P08637	FCGR3A	#N/A	#N/A	#N/A	0.2737	05set2019_Sample8_Buffy04_Positive	FMJ_04	pN+	34.34	1279938	light
AVVFLEPQWYR	sp|P08637|FCG3A_HUMAN	P08637	FCGR3A	#N/A	#N/A	#N/A	0.054	05set2019_Sample9_Buffy12_Negative	FMJ_12	pN0	34.39	73182248	light
AVVFLEPQWYR	sp|P08637|FCG3A_HUMAN	P08637	FCGR3A	#N/A	#N/A	#N/A	0.1456	06set2019_Sample11_Buffy29_Positive	FMJ_29	pN+	34.29	4940953	light
AVVFLEPQWYR	sp|P08637|FCG3A_HUMAN	P08637	FCGR3A	#N/A	#N/A	#N/A	0.1771	06set2019_Sample12_Buffy01_Positive	FMJ_01	pN+	34.2	3181185	light
AVVFLEPQWYR	sp|P08637|FCG3A_HUMAN	P08637	FCGR3A	#N/A	#N/A	#N/A	0.067	06set2019_Sample13_Buffy18_Negative	FMJ_18	pN0	34.52	40661444	light
AVVFLEPQWYR	sp|P08637|FCG3A_HUMAN	P08637	FCGR3A	#N/A	#N/A	#N/A	0.0645	09set2019_Sample15_Buffy22_Positive	FMJ_22	pN+	34.98	32447268	light
AVVFLEPQWYR	sp|P08637|FCG3A_HUMAN	P08637	FCGR3A	#N/A	#N/A	#N/A	0.0697	09set2019_Sample16_Buffy19_Negative	FMJ_19	pN0	34.2	46948768	light
AVVFLEPQWYR	sp|P08637|FCG3A_HUMAN	P08637	FCGR3A	#N/A	#N/A	#N/A	0.0575	11set2019_Sample17_Buffy31_Positive	FMJ_31	pN+	34.61	136090384	light
AVVFLEPQWYR	sp|P08637|FCG3A_HUMAN	P08637	FCGR3A	#N/A	#N/A	#N/A	0.0593	11set2019_Sample18_Buffy35_Negative	FMJ_35	pN0	34.25	77333504	light
AVVFLEPQWYR	sp|P08637|FCG3A_HUMAN	P08637	FCGR3A	#N/A	#N/A	#N/A	0.0553	11set2019_Sample19_Buffy26_1_Negative	FMJ_26	pN0	34.61	94650768	light
AVVFLEPQWYR	sp|P08637|FCG3A_HUMAN	P08637	FCGR3A	#N/A	#N/A	#N/A	0.1696	11set2019_Sample21_Buffy16_Negative	FMJ_16	pN0	34.16	5074118	light
AVVFLEPQWYR	sp|P08637|FCG3A_HUMAN	P08637	FCGR3A	#N/A	#N/A	#N/A	0.0471	12set2019_Sample24_Buffy45_Negative	FMJ_45	pN0	34.34	120070496	light
AVVFLEPQWYR	sp|P08637|FCG3A_HUMAN	P08637	FCGR3A	#N/A	#N/A	#N/A	0.0464	12set2019_Sample24_Buffy45_Negative	FMJ_45	pN0	34.34	114184024	light
GFAFVYFER	sp|Q13595|TRA2A_HUMAN	Q13595	TRA2A	0.3082	0.9937	0.9937	0.9141	03set2019_Sample2_Buffy02_Negative	FMJ_02	pN0	33.44	1348703	light
GFAFVYFER	sp|Q13595|TRA2A_HUMAN	Q13595	TRA2A	0.3082	0.9937	#N/A	0.944	03set2019_Sample2_Buffy02_Negative	FMJ_02	pN0	33.44	4375716	heavy
GFAFVYFER	sp|Q13595|TRA2A_HUMAN	Q13595	TRA2A	1.1847	0.9997	0.9997	0.9438	03set2019_Sample3_Buffy05_Positive	FMJ_05	pN+	32.91	4317157	light
GFAFVYFER	sp|Q13595|TRA2A_HUMAN	Q13595	TRA2A	1.1847	0.9997	#N/A	0.945	03set2019_Sample3_Buffy05_Positive	FMJ_05	pN+	32.91	3644047	heavy
GFAFVYFER	sp|Q13595|TRA2A_HUMAN	Q13595	TRA2A	1.0797	0.9977	0.9977	0.9448	04set2019_Sample1_Buffy21_Negative	FMJ_21	pN0	32.84	2609455	light
GFAFVYFER	sp|Q13595|TRA2A_HUMAN	Q13595	TRA2A	1.0797	0.9977	#N/A	0.9359	04set2019_Sample1_Buffy21_Negative	FMJ_21	pN0	32.84	2416786	heavy
GFAFVYFER	sp|Q13595|TRA2A_HUMAN	Q13595	TRA2A	0.7795	0.9998	0.9998	0.9351	04set2019_Sample4_Buffy28_Negative	FMJ_28	pN0	32.86	2629165	light
GFAFVYFER	sp|Q13595|TRA2A_HUMAN	Q13595	TRA2A	0.7795	0.9998	#N/A	0.9395	04set2019_Sample4_Buffy28_Negative	FMJ_28	pN0	32.86	3372779	heavy
GFAFVYFER	sp|Q13595|TRA2A_HUMAN	Q13595	TRA2A	1.4057	0.9983	0.9983	0.942	04set2019_Sample6_Buffy24_Positive	FMJ_24	pN+	33.41	2963060	light
GFAFVYFER	sp|Q13595|TRA2A_HUMAN	Q13595	TRA2A	1.4057	0.9983	#N/A	0.9257	04set2019_Sample6_Buffy24_Positive	FMJ_24	pN+	33.41	2107851	heavy
GFAFVYFER	sp|Q13595|TRA2A_HUMAN	Q13595	TRA2A	5.2906	0.9601	0.9601	0.9387	05set2019_Sample10_Buffy10_Negative	FMJ_10	pN0	33.09	6343731	light
GFAFVYFER	sp|Q13595|TRA2A_HUMAN	Q13595	TRA2A	5.2906	0.9601	#N/A	0.9125	05set2019_Sample10_Buffy10_Negative	FMJ_10	pN0	33.09	1199066	heavy
GFAFVYFER	sp|Q13595|TRA2A_HUMAN	Q13595	TRA2A	2.9636	0.9947	0.9947	0.9395	05set2019_Sample7_Buffy30_Negative	FMJ_30	pN0	33.6	3232737	light
GFAFVYFER	sp|Q13595|TRA2A_HUMAN	Q13595	TRA2A	2.9636	0.9947	#N/A	0.9377	05set2019_Sample7_Buffy30_Negative	FMJ_30	pN0	33.6	1090813	heavy
GFAFVYFER	sp|Q13595|TRA2A_HUMAN	Q13595	TRA2A	0.2448	0.7701	0.7701	0.7088	05set2019_Sample8_Buffy04_Positive	FMJ_04	pN+	33.46	245567	light
GFAFVYFER	sp|Q13595|TRA2A_HUMAN	Q13595	TRA2A	0.2448	0.7701	#N/A	0.9547	05set2019_Sample8_Buffy04_Positive	FMJ_04	pN+	33.46	1003245	heavy
GFAFVYFER	sp|Q13595|TRA2A_HUMAN	Q13595	TRA2A	13.7463	0.9988	0.9988	0.9388	05set2019_Sample9_Buffy12_Negative	FMJ_12	pN0	33.64	10855022	light
GFAFVYFER	sp|Q13595|TRA2A_HUMAN	Q13595	TRA2A	13.7463	0.9988	#N/A	0.9517	05set2019_Sample9_Buffy12_Negative	FMJ_12	pN0	33.64	789670	heavy
GFAFVYFER	sp|Q13595|TRA2A_HUMAN	Q13595	TRA2A	0.4407	0.9996	0.9996	0.9449	06set2019_Sample11_Buffy29_Positive	FMJ_29	pN+	33.73	2436523	light
GFAFVYFER	sp|Q13595|TRA2A_HUMAN	Q13595	TRA2A	0.4407	0.9996	#N/A	0.9375	06set2019_Sample11_Buffy29_Positive	FMJ_29	pN+	33.73	5528636	heavy
GFAFVYFER	sp|Q13595|TRA2A_HUMAN	Q13595	TRA2A	0.1352	0.9939	0.9939	0.9266	06set2019_Sample12_Buffy01_Positive	FMJ_01	pN+	33.51	655333	light
GFAFVYFER	sp|Q13595|TRA2A_HUMAN	Q13595	TRA2A	0.1352	0.9939	#N/A	0.953	06set2019_Sample12_Buffy01_Positive	FMJ_01	pN+	33.51	4845654	heavy
GFAFVYFER	sp|Q13595|TRA2A_HUMAN	Q13595	TRA2A	0.7298	0.9996	0.9996	0.9353	06set2019_Sample13_Buffy18_Negative	FMJ_18	pN0	33.83	3890209	light
GFAFVYFER	sp|Q13595|TRA2A_HUMAN	Q13595	TRA2A	0.7298	0.9996	#N/A	0.9419	06set2019_Sample13_Buffy18_Negative	FMJ_18	pN0	33.83	5330517	heavy
GFAFVYFER	sp|Q13595|TRA2A_HUMAN	Q13595	TRA2A	0.2207	0.9998	0.9998	0.949	09set2019_Sample15_Buffy22_Positive	FMJ_22	pN+	34.33	1518369	light
GFAFVYFER	sp|Q13595|TRA2A_HUMAN	Q13595	TRA2A	0.2207	0.9998	#N/A	0.9492	09set2019_Sample15_Buffy22_Positive	FMJ_22	pN+	34.33	6879617	heavy
GFAFVYFER	sp|Q13595|TRA2A_HUMAN	Q13595	TRA2A	2.1717	0.9997	0.9997	0.9479	09set2019_Sample16_Buffy19_Negative	FMJ_19	pN0	33.55	9448058	light
GFAFVYFER	sp|Q13595|TRA2A_HUMAN	Q13595	TRA2A	2.1717	0.9997	#N/A	0.9423	09set2019_Sample16_Buffy19_Negative	FMJ_19	pN0	33.55	4350502	heavy
GFAFVYFER	sp|Q13595|TRA2A_HUMAN	Q13595	TRA2A	1.0283	0.9995	0.9995	0.9433	11set2019_Sample17_Buffy31_Positive	FMJ_31	pN+	34.01	6882450	light
GFAFVYFER	sp|Q13595|TRA2A_HUMAN	Q13595	TRA2A	1.0283	0.9995	#N/A	0.943	11set2019_Sample17_Buffy31_Positive	FMJ_31	pN+	34.01	6693016	heavy
GFAFVYFER	sp|Q13595|TRA2A_HUMAN	Q13595	TRA2A	1.1483	0.9997	0.9997	0.9365	11set2019_Sample18_Buffy35_Negative	FMJ_35	pN0	33.67	6143290	light
GFAFVYFER	sp|Q13595|TRA2A_HUMAN	Q13595	TRA2A	1.1483	0.9997	#N/A	0.9406	11set2019_Sample18_Buffy35_Negative	FMJ_35	pN0	33.67	5349917	heavy
GFAFVYFER	sp|Q13595|TRA2A_HUMAN	Q13595	TRA2A	0.6323	0.9994	0.9994	0.9508	11set2019_Sample19_Buffy26_1_Negative	FMJ_26	pN0	34.05	3141784	light
GFAFVYFER	sp|Q13595|TRA2A_HUMAN	Q13595	TRA2A	0.6323	0.9994	#N/A	0.9521	11set2019_Sample19_Buffy26_1_Negative	FMJ_26	pN0	34.05	4969122	heavy
GFAFVYFER	sp|Q13595|TRA2A_HUMAN	Q13595	TRA2A	0.7157	0.9997	0.9997	0.9401	11set2019_Sample21_Buffy16_Negative	FMJ_16	pN0	33.55	3139719	light
GFAFVYFER	sp|Q13595|TRA2A_HUMAN	Q13595	TRA2A	0.7157	0.9997	#N/A	0.9441	11set2019_Sample21_Buffy16_Negative	FMJ_16	pN0	33.55	4386910	heavy
GFAFVYFER	sp|Q13595|TRA2A_HUMAN	Q13595	TRA2A	1.9823	0.9998	0.9998	0.9409	12set2019_Sample24_Buffy45_Negative	FMJ_45	pN0	33.73	9610992	light
GFAFVYFER	sp|Q13595|TRA2A_HUMAN	Q13595	TRA2A	#N/A	#N/A	#N/A	0	12set2019_Sample24_Buffy45_Negative	FMJ_45	pN0	#N/A	#N/A	light
GFAFVYFER	sp|Q13595|TRA2A_HUMAN	Q13595	TRA2A	1.9823	0.9998	#N/A	0.9377	12set2019_Sample24_Buffy45_Negative	FMJ_45	pN0	33.73	4848495	heavy
GFAFVYFER	sp|Q13595|TRA2A_HUMAN	Q13595	TRA2A	#N/A	#N/A	#N/A	0	12set2019_Sample24_Buffy45_Negative	FMJ_45	pN0	#N/A	#N/A	heavy
GFGQSVVQLQGSR	sp|P11215|ITAM_HUMAN	P11215	ITGAM	#N/A	#N/A	#N/A	0	03set2019_Sample2_Buffy02_Negative	FMJ_02	pN0	23.14	51046980	light
GFGQSVVQLQGSR	sp|P11215|ITAM_HUMAN	P11215	ITGAM	#N/A	#N/A	#N/A	0	03set2019_Sample3_Buffy05_Positive	FMJ_05	pN+	23.06	64550432	light
GFGQSVVQLQGSR	sp|P11215|ITAM_HUMAN	P11215	ITGAM	#N/A	#N/A	#N/A	0	04set2019_Sample1_Buffy21_Negative	FMJ_21	pN0	22.84	49434552	light
GFGQSVVQLQGSR	sp|P11215|ITAM_HUMAN	P11215	ITGAM	#N/A	#N/A	#N/A	0	04set2019_Sample4_Buffy28_Negative	FMJ_28	pN0	22.99	66146916	light
GFGQSVVQLQGSR	sp|P11215|ITAM_HUMAN	P11215	ITGAM	#N/A	#N/A	#N/A	0	04set2019_Sample6_Buffy24_Positive	FMJ_24	pN+	23.55	50513508	light
GFGQSVVQLQGSR	sp|P11215|ITAM_HUMAN	P11215	ITGAM	#N/A	#N/A	#N/A	0	05set2019_Sample10_Buffy10_Negative	FMJ_10	pN0	23.48	153948352	light
GFGQSVVQLQGSR	sp|P11215|ITAM_HUMAN	P11215	ITGAM	#N/A	#N/A	#N/A	0	05set2019_Sample7_Buffy30_Negative	FMJ_30	pN0	23.59	31602662	light
GFGQSVVQLQGSR	sp|P11215|ITAM_HUMAN	P11215	ITGAM	#N/A	#N/A	#N/A	0	05set2019_Sample8_Buffy04_Positive	FMJ_04	pN+	22.61	375224	light
GFGQSVVQLQGSR	sp|P11215|ITAM_HUMAN	P11215	ITGAM	#N/A	#N/A	#N/A	0	05set2019_Sample9_Buffy12_Negative	FMJ_12	pN0	23.85	74492856	light
GFGQSVVQLQGSR	sp|P11215|ITAM_HUMAN	P11215	ITGAM	#N/A	#N/A	#N/A	0	06set2019_Sample11_Buffy29_Positive	FMJ_29	pN+	23.93	70110808	light
GFGQSVVQLQGSR	sp|P11215|ITAM_HUMAN	P11215	ITGAM	#N/A	#N/A	#N/A	0	06set2019_Sample12_Buffy01_Positive	FMJ_01	pN+	23.55	64252188	light
GFGQSVVQLQGSR	sp|P11215|ITAM_HUMAN	P11215	ITGAM	#N/A	#N/A	#N/A	0	06set2019_Sample13_Buffy18_Negative	FMJ_18	pN0	23.7	24770694	light
GFGQSVVQLQGSR	sp|P11215|ITAM_HUMAN	P11215	ITGAM	#N/A	#N/A	#N/A	0	09set2019_Sample15_Buffy22_Positive	FMJ_22	pN+	24.38	22750792	light
GFGQSVVQLQGSR	sp|P11215|ITAM_HUMAN	P11215	ITGAM	#N/A	#N/A	#N/A	0	09set2019_Sample16_Buffy19_Negative	FMJ_19	pN0	23.63	38358272	light
GFGQSVVQLQGSR	sp|P11215|ITAM_HUMAN	P11215	ITGAM	#N/A	#N/A	#N/A	0	11set2019_Sample17_Buffy31_Positive	FMJ_31	pN+	24.04	46729180	light
GFGQSVVQLQGSR	sp|P11215|ITAM_HUMAN	P11215	ITGAM	#N/A	#N/A	#N/A	0	11set2019_Sample18_Buffy35_Negative	FMJ_35	pN0	23.63	42299648	light
GFGQSVVQLQGSR	sp|P11215|ITAM_HUMAN	P11215	ITGAM	#N/A	#N/A	#N/A	0	11set2019_Sample19_Buffy26_1_Negative	FMJ_26	pN0	24.23	85302232	light
GFGQSVVQLQGSR	sp|P11215|ITAM_HUMAN	P11215	ITGAM	#N/A	#N/A	#N/A	0	11set2019_Sample21_Buffy16_Negative	FMJ_16	pN0	23.7	51678024	light
GFGQSVVQLQGSR	sp|P11215|ITAM_HUMAN	P11215	ITGAM	#N/A	#N/A	#N/A	0	12set2019_Sample24_Buffy45_Negative	FMJ_45	pN0	24.08	118277328	light
GFGQSVVQLQGSR	sp|P11215|ITAM_HUMAN	P11215	ITGAM	#N/A	#N/A	#N/A	1	12set2019_Sample24_Buffy45_Negative	FMJ_45	pN0	#N/A	#N/A	light
GLILVGGYGTR	iRT			#N/A	#N/A	#N/A	#N/A	03set2019_Sample2_Buffy02_Negative	FMJ_02	pN0	26.83	67249480	heavy
GLILVGGYGTR	iRT			#N/A	#N/A	#N/A	#N/A	03set2019_Sample3_Buffy05_Positive	FMJ_05	pN+	26.48	59824704	heavy
GLILVGGYGTR	iRT			#N/A	#N/A	#N/A	#N/A	04set2019_Sample1_Buffy21_Negative	FMJ_21	pN0	26.21	57081060	heavy
GLILVGGYGTR	iRT			#N/A	#N/A	#N/A	#N/A	04set2019_Sample4_Buffy28_Negative	FMJ_28	pN0	26.44	79460296	heavy
GLILVGGYGTR	iRT			#N/A	#N/A	#N/A	#N/A	04set2019_Sample6_Buffy24_Positive	FMJ_24	pN+	27.14	82258112	heavy
GLILVGGYGTR	iRT			#N/A	#N/A	#N/A	#N/A	05set2019_Sample10_Buffy10_Negative	FMJ_10	pN0	26.71	39617812	heavy
GLILVGGYGTR	iRT			#N/A	#N/A	#N/A	#N/A	05set2019_Sample7_Buffy30_Negative	FMJ_30	pN0	27.26	60454376	heavy
GLILVGGYGTR	iRT			#N/A	#N/A	#N/A	#N/A	05set2019_Sample8_Buffy04_Positive	FMJ_04	pN+	27.18	60126192	heavy
GLILVGGYGTR	iRT			#N/A	#N/A	#N/A	#N/A	05set2019_Sample9_Buffy12_Negative	FMJ_12	pN0	27.45	51939156	heavy
GLILVGGYGTR	iRT			#N/A	#N/A	#N/A	#N/A	06set2019_Sample11_Buffy29_Positive	FMJ_29	pN+	27.6	87138784	heavy
GLILVGGYGTR	iRT			#N/A	#N/A	#N/A	#N/A	06set2019_Sample12_Buffy01_Positive	FMJ_01	pN+	27.18	74593712	heavy
GLILVGGYGTR	iRT			#N/A	#N/A	#N/A	#N/A	06set2019_Sample13_Buffy18_Negative	FMJ_18	pN0	27.41	81631696	heavy
GLILVGGYGTR	iRT			#N/A	#N/A	#N/A	#N/A	09set2019_Sample15_Buffy22_Positive	FMJ_22	pN+	28.15	98490016	heavy
GLILVGGYGTR	iRT			#N/A	#N/A	#N/A	#N/A	09set2019_Sample16_Buffy19_Negative	FMJ_19	pN0	26.95	55214996	heavy
GLILVGGYGTR	iRT			#N/A	#N/A	#N/A	#N/A	11set2019_Sample17_Buffy31_Positive	FMJ_31	pN+	27.57	82843568	heavy
GLILVGGYGTR	iRT			#N/A	#N/A	#N/A	#N/A	11set2019_Sample18_Buffy35_Negative	FMJ_35	pN0	27.22	71756976	heavy
GLILVGGYGTR	iRT			#N/A	#N/A	#N/A	#N/A	11set2019_Sample19_Buffy26_1_Negative	FMJ_26	pN0	27.95	94537880	heavy
GLILVGGYGTR	iRT			#N/A	#N/A	#N/A	#N/A	11set2019_Sample21_Buffy16_Negative	FMJ_16	pN0	27.22	75803648	heavy
GLILVGGYGTR	iRT			#N/A	#N/A	#N/A	#N/A	12set2019_Sample24_Buffy45_Negative	FMJ_45	pN0	27.72	87879024	heavy
GPLSWTHVHPK	sp|P15391|CD19_HUMAN	P15391	CD19	#N/A	#N/A	#N/A	#N/A	03set2019_Sample2_Buffy02_Negative	FMJ_02	pN0	21.98	3499923	light
GPLSWTHVHPK	sp|P15391|CD19_HUMAN	P15391	CD19	#N/A	#N/A	#N/A	#N/A	03set2019_Sample3_Buffy05_Positive	FMJ_05	pN+	21.6	5727464	light
GPLSWTHVHPK	sp|P15391|CD19_HUMAN	P15391	CD19	#N/A	#N/A	#N/A	#N/A	04set2019_Sample1_Buffy21_Negative	FMJ_21	pN0	21.53	5444774	light
GPLSWTHVHPK	sp|P15391|CD19_HUMAN	P15391	CD19	#N/A	#N/A	#N/A	#N/A	04set2019_Sample4_Buffy28_Negative	FMJ_28	pN0	21.68	4608475	light
GPLSWTHVHPK	sp|P15391|CD19_HUMAN	P15391	CD19	#N/A	#N/A	#N/A	#N/A	04set2019_Sample6_Buffy24_Positive	FMJ_24	pN+	22.43	3945355	light
GPLSWTHVHPK	sp|P15391|CD19_HUMAN	P15391	CD19	#N/A	#N/A	#N/A	#N/A	05set2019_Sample10_Buffy10_Negative	FMJ_10	pN0	22.25	4174832	light
GPLSWTHVHPK	sp|P15391|CD19_HUMAN	P15391	CD19	#N/A	#N/A	#N/A	#N/A	05set2019_Sample7_Buffy30_Negative	FMJ_30	pN0	22.28	3841344	light
GPLSWTHVHPK	sp|P15391|CD19_HUMAN	P15391	CD19	#N/A	#N/A	#N/A	#N/A	05set2019_Sample8_Buffy04_Positive	FMJ_04	pN+	#N/A	#N/A	light
GPLSWTHVHPK	sp|P15391|CD19_HUMAN	P15391	CD19	#N/A	#N/A	#N/A	#N/A	05set2019_Sample9_Buffy12_Negative	FMJ_12	pN0	22.77	1900403	light
GPLSWTHVHPK	sp|P15391|CD19_HUMAN	P15391	CD19	#N/A	#N/A	#N/A	#N/A	06set2019_Sample11_Buffy29_Positive	FMJ_29	pN+	22.77	5100773	light
GPLSWTHVHPK	sp|P15391|CD19_HUMAN	P15391	CD19	#N/A	#N/A	#N/A	#N/A	06set2019_Sample12_Buffy01_Positive	FMJ_01	pN+	22.43	4968268	light
GPLSWTHVHPK	sp|P15391|CD19_HUMAN	P15391	CD19	#N/A	#N/A	#N/A	#N/A	06set2019_Sample13_Buffy18_Negative	FMJ_18	pN0	#N/A	#N/A	light
GPLSWTHVHPK	sp|P15391|CD19_HUMAN	P15391	CD19	#N/A	#N/A	#N/A	#N/A	09set2019_Sample15_Buffy22_Positive	FMJ_22	pN+	23.41	1213455	light
GPLSWTHVHPK	sp|P15391|CD19_HUMAN	P15391	CD19	#N/A	#N/A	#N/A	#N/A	09set2019_Sample16_Buffy19_Negative	FMJ_19	pN0	22.59	3022539	light
GPLSWTHVHPK	sp|P15391|CD19_HUMAN	P15391	CD19	#N/A	#N/A	#N/A	#N/A	11set2019_Sample17_Buffy31_Positive	FMJ_31	pN+	23.04	2114190	light
GPLSWTHVHPK	sp|P15391|CD19_HUMAN	P15391	CD19	#N/A	#N/A	#N/A	#N/A	11set2019_Sample18_Buffy35_Negative	FMJ_35	pN0	22.47	5062716	light
GPLSWTHVHPK	sp|P15391|CD19_HUMAN	P15391	CD19	#N/A	#N/A	#N/A	#N/A	11set2019_Sample19_Buffy26_1_Negative	FMJ_26	pN0	23.15	5870583	light
GPLSWTHVHPK	sp|P15391|CD19_HUMAN	P15391	CD19	#N/A	#N/A	#N/A	#N/A	11set2019_Sample21_Buffy16_Negative	FMJ_16	pN0	22.51	4516059	light
GPLSWTHVHPK	sp|P15391|CD19_HUMAN	P15391	CD19	#N/A	#N/A	#N/A	#N/A	12set2019_Sample24_Buffy45_Negative	FMJ_45	pN0	22.89	2133978	light
IIGYVISNQQITPGPAYSNR	sp|P31997|CEAM8_HUMAN	P31997	CEACAM8	#N/A	#N/A	#N/A	0.3314	03set2019_Sample2_Buffy02_Negative	FMJ_02	pN0	28.11	434589	light
IIGYVISNQQITPGPAYSNR	sp|P31997|CEAM8_HUMAN	P31997	CEACAM8	#N/A	#N/A	#N/A	0.3028	03set2019_Sample3_Buffy05_Positive	FMJ_05	pN+	27.76	1294756	light
IIGYVISNQQITPGPAYSNR	sp|P31997|CEAM8_HUMAN	P31997	CEACAM8	#N/A	#N/A	#N/A	0.3414	04set2019_Sample1_Buffy21_Negative	FMJ_21	pN0	27.8	335001	light
IIGYVISNQQITPGPAYSNR	sp|P31997|CEAM8_HUMAN	P31997	CEACAM8	#N/A	#N/A	#N/A	0.2766	04set2019_Sample4_Buffy28_Negative	FMJ_28	pN0	27.84	692621	light
IIGYVISNQQITPGPAYSNR	sp|P31997|CEAM8_HUMAN	P31997	CEACAM8	#N/A	#N/A	#N/A	0.3103	04set2019_Sample6_Buffy24_Positive	FMJ_24	pN+	28.19	1164918	light
IIGYVISNQQITPGPAYSNR	sp|P31997|CEAM8_HUMAN	P31997	CEACAM8	#N/A	#N/A	#N/A	0.2885	05set2019_Sample10_Buffy10_Negative	FMJ_10	pN0	28	5955826	light
IIGYVISNQQITPGPAYSNR	sp|P31997|CEAM8_HUMAN	P31997	CEACAM8	#N/A	#N/A	#N/A	0.3319	05set2019_Sample7_Buffy30_Negative	FMJ_30	pN0	28.34	582355	light
IIGYVISNQQITPGPAYSNR	sp|P31997|CEAM8_HUMAN	P31997	CEACAM8	#N/A	#N/A	#N/A	0.6562	05set2019_Sample8_Buffy04_Positive	FMJ_04	pN+	27.42	197301	light
IIGYVISNQQITPGPAYSNR	sp|P31997|CEAM8_HUMAN	P31997	CEACAM8	#N/A	#N/A	#N/A	0.2855	05set2019_Sample9_Buffy12_Negative	FMJ_12	pN0	28.34	1826194	light
IIGYVISNQQITPGPAYSNR	sp|P31997|CEAM8_HUMAN	P31997	CEACAM8	#N/A	#N/A	#N/A	0.2705	06set2019_Sample11_Buffy29_Positive	FMJ_29	pN+	28.58	1488942	light
IIGYVISNQQITPGPAYSNR	sp|P31997|CEAM8_HUMAN	P31997	CEACAM8	#N/A	#N/A	#N/A	0.2713	06set2019_Sample12_Buffy01_Positive	FMJ_01	pN+	28.31	790647	light
IIGYVISNQQITPGPAYSNR	sp|P31997|CEAM8_HUMAN	P31997	CEACAM8	#N/A	#N/A	#N/A	0.262	06set2019_Sample13_Buffy18_Negative	FMJ_18	pN0	28.5	514387	light
IIGYVISNQQITPGPAYSNR	sp|P31997|CEAM8_HUMAN	P31997	CEACAM8	#N/A	#N/A	#N/A	0.2994	09set2019_Sample15_Buffy22_Positive	FMJ_22	pN+	28.93	473276	light
IIGYVISNQQITPGPAYSNR	sp|P31997|CEAM8_HUMAN	P31997	CEACAM8	#N/A	#N/A	#N/A	0.2804	09set2019_Sample16_Buffy19_Negative	FMJ_19	pN0	28.38	1909856	light
IIGYVISNQQITPGPAYSNR	sp|P31997|CEAM8_HUMAN	P31997	CEACAM8	#N/A	#N/A	#N/A	0.36	11set2019_Sample17_Buffy31_Positive	FMJ_31	pN+	28.69	445549	light
IIGYVISNQQITPGPAYSNR	sp|P31997|CEAM8_HUMAN	P31997	CEACAM8	#N/A	#N/A	#N/A	0.3049	11set2019_Sample18_Buffy35_Negative	FMJ_35	pN0	28.46	1203331	light
IIGYVISNQQITPGPAYSNR	sp|P31997|CEAM8_HUMAN	P31997	CEACAM8	#N/A	#N/A	#N/A	0.2921	11set2019_Sample19_Buffy26_1_Negative	FMJ_26	pN0	28.77	1751822	light
IIGYVISNQQITPGPAYSNR	sp|P31997|CEAM8_HUMAN	P31997	CEACAM8	#N/A	#N/A	#N/A	0.3123	11set2019_Sample21_Buffy16_Negative	FMJ_16	pN0	28.42	691084	light
IIGYVISNQQITPGPAYSNR	sp|P31997|CEAM8_HUMAN	P31997	CEACAM8	#N/A	#N/A	#N/A	0.3133	12set2019_Sample24_Buffy45_Negative	FMJ_45	pN0	28.58	1435902	light
IIGYVISNQQITPGPAYSNR	sp|P31997|CEAM8_HUMAN	P31997	CEACAM8	#N/A	#N/A	#N/A	0	12set2019_Sample24_Buffy45_Negative	FMJ_45	pN0	#N/A	#N/A	light
IYVGNLPPDIR	sp|Q07955|SRSF1_HUMAN	Q07955	SRSF1	1.0555	0.9999	0.9999	0.5332	03set2019_Sample2_Buffy02_Negative	FMJ_02	pN0	26.49	154589248	light
IYVGNLPPDIR	sp|Q07955|SRSF1_HUMAN	Q07955	SRSF1	1.0555	0.9999	#N/A	0.5331	03set2019_Sample2_Buffy02_Negative	FMJ_02	pN0	26.49	146454720	heavy
IYVGNLPPDIR	sp|Q07955|SRSF1_HUMAN	Q07955	SRSF1	1.203	0.9996	0.9996	0.5303	03set2019_Sample3_Buffy05_Positive	FMJ_05	pN+	25.92	171942496	light
IYVGNLPPDIR	sp|Q07955|SRSF1_HUMAN	Q07955	SRSF1	1.203	0.9996	#N/A	0.5246	03set2019_Sample3_Buffy05_Positive	FMJ_05	pN+	25.92	142931872	heavy
IYVGNLPPDIR	sp|Q07955|SRSF1_HUMAN	Q07955	SRSF1	2.067	0.9989	0.9989	0.5533	04set2019_Sample1_Buffy21_Negative	FMJ_21	pN0	25.94	293320832	light
IYVGNLPPDIR	sp|Q07955|SRSF1_HUMAN	Q07955	SRSF1	2.067	0.9989	#N/A	0.5389	04set2019_Sample1_Buffy21_Negative	FMJ_21	pN0	25.94	141909168	heavy
IYVGNLPPDIR	sp|Q07955|SRSF1_HUMAN	Q07955	SRSF1	1.0258	0.9996	0.9996	0.5394	04set2019_Sample4_Buffy28_Negative	FMJ_28	pN0	26	187437632	light
IYVGNLPPDIR	sp|Q07955|SRSF1_HUMAN	Q07955	SRSF1	1.0258	0.9996	#N/A	0.5321	04set2019_Sample4_Buffy28_Negative	FMJ_28	pN0	26	182726512	heavy
IYVGNLPPDIR	sp|Q07955|SRSF1_HUMAN	Q07955	SRSF1	0.8507	0.999	0.999	0.5015	04set2019_Sample6_Buffy24_Positive	FMJ_24	pN+	26.73	128988544	light
IYVGNLPPDIR	sp|Q07955|SRSF1_HUMAN	Q07955	SRSF1	0.8507	0.999	#N/A	0.5098	04set2019_Sample6_Buffy24_Positive	FMJ_24	pN+	26.73	151629040	heavy
IYVGNLPPDIR	sp|Q07955|SRSF1_HUMAN	Q07955	SRSF1	5.5912	0.9992	0.9992	0.5442	05set2019_Sample10_Buffy10_Negative	FMJ_10	pN0	26.15	368074560	light
IYVGNLPPDIR	sp|Q07955|SRSF1_HUMAN	Q07955	SRSF1	5.5912	0.9992	#N/A	0.5412	05set2019_Sample10_Buffy10_Negative	FMJ_10	pN0	26.15	65830508	heavy
IYVGNLPPDIR	sp|Q07955|SRSF1_HUMAN	Q07955	SRSF1	1.6951	0.9994	0.9994	0.5222	05set2019_Sample7_Buffy30_Negative	FMJ_30	pN0	26.73	151299968	light
IYVGNLPPDIR	sp|Q07955|SRSF1_HUMAN	Q07955	SRSF1	1.6951	0.9994	#N/A	0.5229	05set2019_Sample7_Buffy30_Negative	FMJ_30	pN0	26.73	89255464	heavy
IYVGNLPPDIR	sp|Q07955|SRSF1_HUMAN	Q07955	SRSF1	0.3466	0.9485	0.9485	0.7035	05set2019_Sample8_Buffy04_Positive	FMJ_04	pN+	26.54	32536608	light
IYVGNLPPDIR	sp|Q07955|SRSF1_HUMAN	Q07955	SRSF1	0.3466	0.9485	#N/A	0.5409	05set2019_Sample8_Buffy04_Positive	FMJ_04	pN+	26.54	93870024	heavy
IYVGNLPPDIR	sp|Q07955|SRSF1_HUMAN	Q07955	SRSF1	4.7898	0.9995	0.9995	0.5194	05set2019_Sample9_Buffy12_Negative	FMJ_12	pN0	26.77	422456224	light
IYVGNLPPDIR	sp|Q07955|SRSF1_HUMAN	Q07955	SRSF1	4.7898	0.9995	#N/A	0.5221	05set2019_Sample9_Buffy12_Negative	FMJ_12	pN0	26.77	88199184	heavy
IYVGNLPPDIR	sp|Q07955|SRSF1_HUMAN	Q07955	SRSF1	0.5906	0.9998	0.9998	0.5049	06set2019_Sample11_Buffy29_Positive	FMJ_29	pN+	27	121251960	light
IYVGNLPPDIR	sp|Q07955|SRSF1_HUMAN	Q07955	SRSF1	0.5906	0.9998	#N/A	0.5062	06set2019_Sample11_Buffy29_Positive	FMJ_29	pN+	27	205288096	heavy
IYVGNLPPDIR	sp|Q07955|SRSF1_HUMAN	Q07955	SRSF1	0.3252	0.9999	0.9999	0.5161	06set2019_Sample12_Buffy01_Positive	FMJ_01	pN+	26.66	59146216	light
IYVGNLPPDIR	sp|Q07955|SRSF1_HUMAN	Q07955	SRSF1	0.3252	0.9999	#N/A	0.5198	06set2019_Sample12_Buffy01_Positive	FMJ_01	pN+	26.66	181902864	heavy
IYVGNLPPDIR	sp|Q07955|SRSF1_HUMAN	Q07955	SRSF1	0.696	0.9997	0.9997	0.5105	06set2019_Sample13_Buffy18_Negative	FMJ_18	pN0	26.97	145996000	light
IYVGNLPPDIR	sp|Q07955|SRSF1_HUMAN	Q07955	SRSF1	0.696	0.9997	#N/A	0.5201	06set2019_Sample13_Buffy18_Negative	FMJ_18	pN0	26.97	209755216	heavy
IYVGNLPPDIR	sp|Q07955|SRSF1_HUMAN	Q07955	SRSF1	0.277	0.9995	0.9995	0.4939	09set2019_Sample15_Buffy22_Positive	FMJ_22	pN+	27.58	60678348	light
IYVGNLPPDIR	sp|Q07955|SRSF1_HUMAN	Q07955	SRSF1	0.277	0.9995	#N/A	0.4848	09set2019_Sample15_Buffy22_Positive	FMJ_22	pN+	27.58	219047936	heavy
IYVGNLPPDIR	sp|Q07955|SRSF1_HUMAN	Q07955	SRSF1	2.0234	0.9996	0.9996	0.5259	09set2019_Sample16_Buffy19_Negative	FMJ_19	pN0	26.58	290290720	light
IYVGNLPPDIR	sp|Q07955|SRSF1_HUMAN	Q07955	SRSF1	2.0234	0.9996	#N/A	0.5166	09set2019_Sample16_Buffy19_Negative	FMJ_19	pN0	26.58	143468384	heavy
IYVGNLPPDIR	sp|Q07955|SRSF1_HUMAN	Q07955	SRSF1	1.2105	0.9995	0.9995	0.5151	11set2019_Sample17_Buffy31_Positive	FMJ_31	pN+	27.06	222063648	light
IYVGNLPPDIR	sp|Q07955|SRSF1_HUMAN	Q07955	SRSF1	1.2105	0.9995	#N/A	0.5074	11set2019_Sample17_Buffy31_Positive	FMJ_31	pN+	27.06	183454304	heavy
IYVGNLPPDIR	sp|Q07955|SRSF1_HUMAN	Q07955	SRSF1	1.1563	1	1	0.5304	11set2019_Sample18_Buffy35_Negative	FMJ_35	pN0	26.71	204256160	light
IYVGNLPPDIR	sp|Q07955|SRSF1_HUMAN	Q07955	SRSF1	1.1563	1	#N/A	0.5304	11set2019_Sample18_Buffy35_Negative	FMJ_35	pN0	26.71	176651104	heavy
IYVGNLPPDIR	sp|Q07955|SRSF1_HUMAN	Q07955	SRSF1	0.5837	0.9999	0.9999	0.5061	11set2019_Sample19_Buffy26_1_Negative	FMJ_26	pN0	27.39	128554992	light
IYVGNLPPDIR	sp|Q07955|SRSF1_HUMAN	Q07955	SRSF1	0.5837	0.9999	#N/A	0.5026	11set2019_Sample19_Buffy26_1_Negative	FMJ_26	pN0	27.39	220232480	heavy
IYVGNLPPDIR	sp|Q07955|SRSF1_HUMAN	Q07955	SRSF1	0.8703	0.9998	0.9998	0.5299	11set2019_Sample21_Buffy16_Negative	FMJ_16	pN0	26.69	156492512	light
IYVGNLPPDIR	sp|Q07955|SRSF1_HUMAN	Q07955	SRSF1	0.8703	0.9998	#N/A	0.5351	11set2019_Sample21_Buffy16_Negative	FMJ_16	pN0	26.69	179821632	heavy
IYVGNLPPDIR	sp|Q07955|SRSF1_HUMAN	Q07955	SRSF1	1.5806	0.9992	0.9992	0.5086	12set2019_Sample24_Buffy45_Negative	FMJ_45	pN0	27.04	335316288	light
IYVGNLPPDIR	sp|Q07955|SRSF1_HUMAN	Q07955	SRSF1	#N/A	#N/A	#N/A	0	12set2019_Sample24_Buffy45_Negative	FMJ_45	pN0	#N/A	#N/A	light
IYVGNLPPDIR	sp|Q07955|SRSF1_HUMAN	Q07955	SRSF1	1.5806	0.9992	#N/A	0.4987	12set2019_Sample24_Buffy45_Negative	FMJ_45	pN0	27.04	212148448	heavy
IYVGNLPPDIR	sp|Q07955|SRSF1_HUMAN	Q07955	SRSF1	#N/A	#N/A	#N/A	0	12set2019_Sample24_Buffy45_Negative	FMJ_45	pN0	#N/A	#N/A	heavy
LFLAEFQSIPR	sp|P08575|PTPRC_HUMAN	P08575	PTPRC	#N/A	#N/A	#N/A	0.3025	03set2019_Sample2_Buffy02_Negative	FMJ_02	pN0	33.96	52212620	light
LFLAEFQSIPR	sp|P08575|PTPRC_HUMAN	P08575	PTPRC	#N/A	#N/A	#N/A	0.2941	03set2019_Sample3_Buffy05_Positive	FMJ_05	pN+	33.54	115576080	light
LFLAEFQSIPR	sp|P08575|PTPRC_HUMAN	P08575	PTPRC	#N/A	#N/A	#N/A	0.3033	04set2019_Sample1_Buffy21_Negative	FMJ_21	pN0	33.36	115138416	light
LFLAEFQSIPR	sp|P08575|PTPRC_HUMAN	P08575	PTPRC	#N/A	#N/A	#N/A	0.3035	04set2019_Sample4_Buffy28_Negative	FMJ_28	pN0	33.41	156758784	light
LFLAEFQSIPR	sp|P08575|PTPRC_HUMAN	P08575	PTPRC	#N/A	#N/A	#N/A	0.2991	04set2019_Sample6_Buffy24_Positive	FMJ_24	pN+	34	84024048	light
LFLAEFQSIPR	sp|P08575|PTPRC_HUMAN	P08575	PTPRC	#N/A	#N/A	#N/A	0.3114	05set2019_Sample10_Buffy10_Negative	FMJ_10	pN0	33.68	123555168	light
LFLAEFQSIPR	sp|P08575|PTPRC_HUMAN	P08575	PTPRC	#N/A	#N/A	#N/A	0.3016	05set2019_Sample7_Buffy30_Negative	FMJ_30	pN0	34.05	92763664	light
LFLAEFQSIPR	sp|P08575|PTPRC_HUMAN	P08575	PTPRC	#N/A	#N/A	#N/A	0.3065	05set2019_Sample8_Buffy04_Positive	FMJ_04	pN+	34.18	8327213	light
LFLAEFQSIPR	sp|P08575|PTPRC_HUMAN	P08575	PTPRC	#N/A	#N/A	#N/A	0.3093	05set2019_Sample9_Buffy12_Negative	FMJ_12	pN0	34.28	272219712	light
LFLAEFQSIPR	sp|P08575|PTPRC_HUMAN	P08575	PTPRC	#N/A	#N/A	#N/A	0.2923	06set2019_Sample11_Buffy29_Positive	FMJ_29	pN+	34.23	58913304	light
LFLAEFQSIPR	sp|P08575|PTPRC_HUMAN	P08575	PTPRC	#N/A	#N/A	#N/A	0.3063	06set2019_Sample12_Buffy01_Positive	FMJ_01	pN+	34.09	50597328	light
LFLAEFQSIPR	sp|P08575|PTPRC_HUMAN	P08575	PTPRC	#N/A	#N/A	#N/A	0.2953	06set2019_Sample13_Buffy18_Negative	FMJ_18	pN0	34.37	70316104	light
LFLAEFQSIPR	sp|P08575|PTPRC_HUMAN	P08575	PTPRC	#N/A	#N/A	#N/A	0.3148	09set2019_Sample15_Buffy22_Positive	FMJ_22	pN+	34.83	64001776	light
LFLAEFQSIPR	sp|P08575|PTPRC_HUMAN	P08575	PTPRC	#N/A	#N/A	#N/A	0.3031	09set2019_Sample16_Buffy19_Negative	FMJ_19	pN0	34.14	154167008	light
LFLAEFQSIPR	sp|P08575|PTPRC_HUMAN	P08575	PTPRC	#N/A	#N/A	#N/A	0.3046	11set2019_Sample17_Buffy31_Positive	FMJ_31	pN+	34.51	106685488	light
LFLAEFQSIPR	sp|P08575|PTPRC_HUMAN	P08575	PTPRC	#N/A	#N/A	#N/A	0.3097	11set2019_Sample18_Buffy35_Negative	FMJ_35	pN0	34.14	105011608	light
LFLAEFQSIPR	sp|P08575|PTPRC_HUMAN	P08575	PTPRC	#N/A	#N/A	#N/A	0.3182	11set2019_Sample19_Buffy26_1_Negative	FMJ_26	pN0	34.55	121087088	light
LFLAEFQSIPR	sp|P08575|PTPRC_HUMAN	P08575	PTPRC	#N/A	#N/A	#N/A	0.2917	11set2019_Sample21_Buffy16_Negative	FMJ_16	pN0	34.05	76109208	light
LFLAEFQSIPR	sp|P08575|PTPRC_HUMAN	P08575	PTPRC	#N/A	#N/A	#N/A	0.3021	12set2019_Sample24_Buffy45_Negative	FMJ_45	pN0	34.28	156265360	light
LFLAEFQSIPR	sp|P08575|PTPRC_HUMAN	P08575	PTPRC	#N/A	#N/A	#N/A	0	12set2019_Sample24_Buffy45_Negative	FMJ_45	pN0	#N/A	#N/A	light
LFTALFPFEK	sp|P11215|ITAM_HUMAN	P11215	ITGAM	#N/A	#N/A	#N/A	0	03set2019_Sample2_Buffy02_Negative	FMJ_02	pN0	38.44	27506036	light
LFTALFPFEK	sp|P11215|ITAM_HUMAN	P11215	ITGAM	#N/A	#N/A	#N/A	0	03set2019_Sample3_Buffy05_Positive	FMJ_05	pN+	38.18	49548040	light
LFTALFPFEK	sp|P11215|ITAM_HUMAN	P11215	ITGAM	#N/A	#N/A	#N/A	0	04set2019_Sample1_Buffy21_Negative	FMJ_21	pN0	38.02	29320630	light
LFTALFPFEK	sp|P11215|ITAM_HUMAN	P11215	ITGAM	#N/A	#N/A	#N/A	0	04set2019_Sample4_Buffy28_Negative	FMJ_28	pN0	38.09	25153346	light
LFTALFPFEK	sp|P11215|ITAM_HUMAN	P11215	ITGAM	#N/A	#N/A	#N/A	0	04set2019_Sample6_Buffy24_Positive	FMJ_24	pN+	38.44	34158444	light
LFTALFPFEK	sp|P11215|ITAM_HUMAN	P11215	ITGAM	#N/A	#N/A	#N/A	0	05set2019_Sample10_Buffy10_Negative	FMJ_10	pN0	38.38	112415728	light
LFTALFPFEK	sp|P11215|ITAM_HUMAN	P11215	ITGAM	#N/A	#N/A	#N/A	0	05set2019_Sample7_Buffy30_Negative	FMJ_30	pN0	38.67	33838860	light
LFTALFPFEK	sp|P11215|ITAM_HUMAN	P11215	ITGAM	#N/A	#N/A	#N/A	0	05set2019_Sample8_Buffy04_Positive	FMJ_04	pN+	38.41	332512	light
LFTALFPFEK	sp|P11215|ITAM_HUMAN	P11215	ITGAM	#N/A	#N/A	#N/A	0	05set2019_Sample9_Buffy12_Negative	FMJ_12	pN0	38.54	55860180	light
LFTALFPFEK	sp|P11215|ITAM_HUMAN	P11215	ITGAM	#N/A	#N/A	#N/A	0	06set2019_Sample11_Buffy29_Positive	FMJ_29	pN+	38.82	49107388	light
LFTALFPFEK	sp|P11215|ITAM_HUMAN	P11215	ITGAM	#N/A	#N/A	#N/A	0	06set2019_Sample12_Buffy01_Positive	FMJ_01	pN+	38.47	34650584	light
LFTALFPFEK	sp|P11215|ITAM_HUMAN	P11215	ITGAM	#N/A	#N/A	#N/A	0	06set2019_Sample13_Buffy18_Negative	FMJ_18	pN0	38.77	25361688	light
LFTALFPFEK	sp|P11215|ITAM_HUMAN	P11215	ITGAM	#N/A	#N/A	#N/A	0	09set2019_Sample15_Buffy22_Positive	FMJ_22	pN+	39.17	15468198	light
LFTALFPFEK	sp|P11215|ITAM_HUMAN	P11215	ITGAM	#N/A	#N/A	#N/A	0	09set2019_Sample16_Buffy19_Negative	FMJ_19	pN0	38.57	38213784	light
LFTALFPFEK	sp|P11215|ITAM_HUMAN	P11215	ITGAM	#N/A	#N/A	#N/A	0	11set2019_Sample17_Buffy31_Positive	FMJ_31	pN+	38.87	34865436	light
LFTALFPFEK	sp|P11215|ITAM_HUMAN	P11215	ITGAM	#N/A	#N/A	#N/A	0	11set2019_Sample18_Buffy35_Negative	FMJ_35	pN0	38.79	30932836	light
LFTALFPFEK	sp|P11215|ITAM_HUMAN	P11215	ITGAM	#N/A	#N/A	#N/A	0	11set2019_Sample19_Buffy26_1_Negative	FMJ_26	pN0	39.09	66287736	light
LFTALFPFEK	sp|P11215|ITAM_HUMAN	P11215	ITGAM	#N/A	#N/A	#N/A	0	11set2019_Sample21_Buffy16_Negative	FMJ_16	pN0	38.64	53591472	light
LFTALFPFEK	sp|P11215|ITAM_HUMAN	P11215	ITGAM	#N/A	#N/A	#N/A	0	12set2019_Sample24_Buffy45_Negative	FMJ_45	pN0	38.74	62749984	light
LFTALFPFEK	sp|P11215|ITAM_HUMAN	P11215	ITGAM	#N/A	#N/A	#N/A	1	12set2019_Sample24_Buffy45_Negative	FMJ_45	pN0	#N/A	#N/A	light
LGDTFVLTLSDFR	sp|P01732|CD8A_HUMAN	P01732	CD8A	#N/A	#N/A	#N/A	#N/A	03set2019_Sample2_Buffy02_Negative	FMJ_02	pN0	29.27	2304694	light
LGDTFVLTLSDFR	sp|P01732|CD8A_HUMAN	P01732	CD8A	#N/A	#N/A	#N/A	#N/A	03set2019_Sample3_Buffy05_Positive	FMJ_05	pN+	28.8	1344443	light
LGDTFVLTLSDFR	sp|P01732|CD8A_HUMAN	P01732	CD8A	#N/A	#N/A	#N/A	#N/A	04set2019_Sample1_Buffy21_Negative	FMJ_21	pN0	29.04	984289	light
LGDTFVLTLSDFR	sp|P01732|CD8A_HUMAN	P01732	CD8A	#N/A	#N/A	#N/A	#N/A	04set2019_Sample4_Buffy28_Negative	FMJ_28	pN0	29.15	607767	light
LGDTFVLTLSDFR	sp|P01732|CD8A_HUMAN	P01732	CD8A	#N/A	#N/A	#N/A	#N/A	04set2019_Sample6_Buffy24_Positive	FMJ_24	pN+	29.62	656564	light
LGDTFVLTLSDFR	sp|P01732|CD8A_HUMAN	P01732	CD8A	#N/A	#N/A	#N/A	#N/A	05set2019_Sample10_Buffy10_Negative	FMJ_10	pN0	29.04	47433592	light
LGDTFVLTLSDFR	sp|P01732|CD8A_HUMAN	P01732	CD8A	#N/A	#N/A	#N/A	#N/A	05set2019_Sample7_Buffy30_Negative	FMJ_30	pN0	29.42	811660	light
LGDTFVLTLSDFR	sp|P01732|CD8A_HUMAN	P01732	CD8A	#N/A	#N/A	#N/A	#N/A	05set2019_Sample8_Buffy04_Positive	FMJ_04	pN+	29.31	4288547	light
LGDTFVLTLSDFR	sp|P01732|CD8A_HUMAN	P01732	CD8A	#N/A	#N/A	#N/A	#N/A	05set2019_Sample9_Buffy12_Negative	FMJ_12	pN0	29.5	13801406	light
LGDTFVLTLSDFR	sp|P01732|CD8A_HUMAN	P01732	CD8A	#N/A	#N/A	#N/A	#N/A	06set2019_Sample11_Buffy29_Positive	FMJ_29	pN+	29.62	489237	light
LGDTFVLTLSDFR	sp|P01732|CD8A_HUMAN	P01732	CD8A	#N/A	#N/A	#N/A	#N/A	06set2019_Sample12_Buffy01_Positive	FMJ_01	pN+	29.38	1376555	light
LGDTFVLTLSDFR	sp|P01732|CD8A_HUMAN	P01732	CD8A	#N/A	#N/A	#N/A	#N/A	06set2019_Sample13_Buffy18_Negative	FMJ_18	pN0	29.58	2623917	light
LGDTFVLTLSDFR	sp|P01732|CD8A_HUMAN	P01732	CD8A	#N/A	#N/A	#N/A	#N/A	09set2019_Sample15_Buffy22_Positive	FMJ_22	pN+	30.04	519368	light
LGDTFVLTLSDFR	sp|P01732|CD8A_HUMAN	P01732	CD8A	#N/A	#N/A	#N/A	#N/A	09set2019_Sample16_Buffy19_Negative	FMJ_19	pN0	29.46	4347322	light
LGDTFVLTLSDFR	sp|P01732|CD8A_HUMAN	P01732	CD8A	#N/A	#N/A	#N/A	#N/A	11set2019_Sample17_Buffy31_Positive	FMJ_31	pN+	29.81	1422759	light
LGDTFVLTLSDFR	sp|P01732|CD8A_HUMAN	P01732	CD8A	#N/A	#N/A	#N/A	#N/A	11set2019_Sample18_Buffy35_Negative	FMJ_35	pN0	29.5	1503702	light
LGDTFVLTLSDFR	sp|P01732|CD8A_HUMAN	P01732	CD8A	#N/A	#N/A	#N/A	#N/A	11set2019_Sample19_Buffy26_1_Negative	FMJ_26	pN0	29.85	687741	light
LGDTFVLTLSDFR	sp|P01732|CD8A_HUMAN	P01732	CD8A	#N/A	#N/A	#N/A	#N/A	11set2019_Sample21_Buffy16_Negative	FMJ_16	pN0	29.42	2812924	light
LGDTFVLTLSDFR	sp|P01732|CD8A_HUMAN	P01732	CD8A	#N/A	#N/A	#N/A	#N/A	12set2019_Sample24_Buffy45_Negative	FMJ_45	pN0	29.58	561171	light
LNEGVVEFASYGDLK	sp|Q13243|SRSF5_HUMAN	Q13243	SRSF5	0.011	0.9436	0.9436	0.7583	03set2019_Sample2_Buffy02_Negative	FMJ_02	pN0	30.32	79565	light
LNEGVVEFASYGDLK	sp|Q13243|SRSF5_HUMAN	Q13243	SRSF5	0.011	0.9436	#N/A	0.8556	03set2019_Sample2_Buffy02_Negative	FMJ_02	pN0	30.32	7256881	heavy
LNEGVVEFASYGDLK	sp|Q13243|SRSF5_HUMAN	Q13243	SRSF5	0.0625	0.9088	0.9088	0.7344	03set2019_Sample3_Buffy05_Positive	FMJ_05	pN+	29.77	377401	light
LNEGVVEFASYGDLK	sp|Q13243|SRSF5_HUMAN	Q13243	SRSF5	0.0625	0.9088	#N/A	0.8227	03set2019_Sample3_Buffy05_Positive	FMJ_05	pN+	29.77	6034846	heavy
LNEGVVEFASYGDLK	sp|Q13243|SRSF5_HUMAN	Q13243	SRSF5	0.0986	0.9873	0.9873	0.7669	04set2019_Sample1_Buffy21_Negative	FMJ_21	pN0	29.77	422479	light
LNEGVVEFASYGDLK	sp|Q13243|SRSF5_HUMAN	Q13243	SRSF5	0.0986	0.9873	#N/A	0.8203	04set2019_Sample1_Buffy21_Negative	FMJ_21	pN0	29.77	4286825	heavy
LNEGVVEFASYGDLK	sp|Q13243|SRSF5_HUMAN	Q13243	SRSF5	0.0318	0.9252	0.9252	0.7244	04set2019_Sample4_Buffy28_Negative	FMJ_28	pN0	29.84	167124	light
LNEGVVEFASYGDLK	sp|Q13243|SRSF5_HUMAN	Q13243	SRSF5	0.0318	0.9252	#N/A	0.8429	04set2019_Sample4_Buffy28_Negative	FMJ_28	pN0	29.84	5254355	heavy
LNEGVVEFASYGDLK	sp|Q13243|SRSF5_HUMAN	Q13243	SRSF5	0.0247	0.8525	0.8525	0.577	04set2019_Sample6_Buffy24_Positive	FMJ_24	pN+	30.2	68859	light
LNEGVVEFASYGDLK	sp|Q13243|SRSF5_HUMAN	Q13243	SRSF5	0.0247	0.8525	#N/A	0.825	04set2019_Sample6_Buffy24_Positive	FMJ_24	pN+	30.2	2786163	heavy
LNEGVVEFASYGDLK	sp|Q13243|SRSF5_HUMAN	Q13243	SRSF5	0.1978	0.8951	0.8951	0.7959	05set2019_Sample10_Buffy10_Negative	FMJ_10	pN0	29.95	236727	light
LNEGVVEFASYGDLK	sp|Q13243|SRSF5_HUMAN	Q13243	SRSF5	0.1978	0.8951	#N/A	0.6896	05set2019_Sample10_Buffy10_Negative	FMJ_10	pN0	29.95	1196566	heavy
LNEGVVEFASYGDLK	sp|Q13243|SRSF5_HUMAN	Q13243	SRSF5	0.3251	0.8484	0.8484	0.7086	05set2019_Sample7_Buffy30_Negative	FMJ_30	pN0	30.27	254984	light
LNEGVVEFASYGDLK	sp|Q13243|SRSF5_HUMAN	Q13243	SRSF5	0.3251	0.8484	#N/A	0.7467	05set2019_Sample7_Buffy30_Negative	FMJ_30	pN0	30.27	784385	heavy
LNEGVVEFASYGDLK	sp|Q13243|SRSF5_HUMAN	Q13243	SRSF5	0.3186	0.8763	0.8763	0.6831	05set2019_Sample8_Buffy04_Positive	FMJ_04	pN+	29.97	349460	light
LNEGVVEFASYGDLK	sp|Q13243|SRSF5_HUMAN	Q13243	SRSF5	0.3186	0.8763	#N/A	0.8153	05set2019_Sample8_Buffy04_Positive	FMJ_04	pN+	29.97	1096992	heavy
LNEGVVEFASYGDLK	sp|Q13243|SRSF5_HUMAN	Q13243	SRSF5	0.1265	0.7746	0.7746	0.8101	05set2019_Sample9_Buffy12_Negative	FMJ_12	pN0	30.25	108793	light
LNEGVVEFASYGDLK	sp|Q13243|SRSF5_HUMAN	Q13243	SRSF5	0.1265	0.7746	#N/A	0.5525	05set2019_Sample9_Buffy12_Negative	FMJ_12	pN0	30.25	860246	heavy
LNEGVVEFASYGDLK	sp|Q13243|SRSF5_HUMAN	Q13243	SRSF5	0.0118	0.8553	0.8553	0.6517	06set2019_Sample11_Buffy29_Positive	FMJ_29	pN+	30.49	114629	light
LNEGVVEFASYGDLK	sp|Q13243|SRSF5_HUMAN	Q13243	SRSF5	0.0118	0.8553	#N/A	0.8662	06set2019_Sample11_Buffy29_Positive	FMJ_29	pN+	30.49	9681314	heavy
LNEGVVEFASYGDLK	sp|Q13243|SRSF5_HUMAN	Q13243	SRSF5	0.0143	0.8709	0.8709	0.6721	06set2019_Sample12_Buffy01_Positive	FMJ_01	pN+	30.35	141326	light
LNEGVVEFASYGDLK	sp|Q13243|SRSF5_HUMAN	Q13243	SRSF5	0.0143	0.8709	#N/A	0.8523	06set2019_Sample12_Buffy01_Positive	FMJ_01	pN+	30.35	9915685	heavy
LNEGVVEFASYGDLK	sp|Q13243|SRSF5_HUMAN	Q13243	SRSF5	0.011	0.912	0.912	0.9056	06set2019_Sample13_Buffy18_Negative	FMJ_18	pN0	30.49	114477	light
LNEGVVEFASYGDLK	sp|Q13243|SRSF5_HUMAN	Q13243	SRSF5	0.011	0.912	#N/A	0.8552	06set2019_Sample13_Buffy18_Negative	FMJ_18	pN0	30.49	10409026	heavy
LNEGVVEFASYGDLK	sp|Q13243|SRSF5_HUMAN	Q13243	SRSF5	0.0059	0.7546	0.7546	0.6185	09set2019_Sample15_Buffy22_Positive	FMJ_22	pN+	30.94	62679	light
LNEGVVEFASYGDLK	sp|Q13243|SRSF5_HUMAN	Q13243	SRSF5	0.0059	0.7546	#N/A	0.8916	09set2019_Sample15_Buffy22_Positive	FMJ_22	pN+	30.94	10625322	heavy
LNEGVVEFASYGDLK	sp|Q13243|SRSF5_HUMAN	Q13243	SRSF5	0.0185	0.9671	0.9671	0.8024	09set2019_Sample16_Buffy19_Negative	FMJ_19	pN0	30.45	146901	light
LNEGVVEFASYGDLK	sp|Q13243|SRSF5_HUMAN	Q13243	SRSF5	0.0185	0.9671	#N/A	0.8631	09set2019_Sample16_Buffy19_Negative	FMJ_19	pN0	30.45	7957697	heavy
LNEGVVEFASYGDLK	sp|Q13243|SRSF5_HUMAN	Q13243	SRSF5	0.0122	0.9219	0.9219	0.7364	11set2019_Sample17_Buffy31_Positive	FMJ_31	pN+	30.6	119828	light
LNEGVVEFASYGDLK	sp|Q13243|SRSF5_HUMAN	Q13243	SRSF5	0.0122	0.9219	#N/A	0.8663	11set2019_Sample17_Buffy31_Positive	FMJ_31	pN+	30.6	9803466	heavy
LNEGVVEFASYGDLK	sp|Q13243|SRSF5_HUMAN	Q13243	SRSF5	0.0359	0.9882	0.9882	0.8646	11set2019_Sample18_Buffy35_Negative	FMJ_35	pN0	30.55	299970	light
LNEGVVEFASYGDLK	sp|Q13243|SRSF5_HUMAN	Q13243	SRSF5	0.0359	0.9882	#N/A	0.8627	11set2019_Sample18_Buffy35_Negative	FMJ_35	pN0	30.55	8357712	heavy
LNEGVVEFASYGDLK	sp|Q13243|SRSF5_HUMAN	Q13243	SRSF5	0.0102	0.8358	0.8358	0.6524	11set2019_Sample19_Buffy26_1_Negative	FMJ_26	pN0	30.61	96116	light
LNEGVVEFASYGDLK	sp|Q13243|SRSF5_HUMAN	Q13243	SRSF5	0.0102	0.8358	#N/A	0.8697	11set2019_Sample19_Buffy26_1_Negative	FMJ_26	pN0	30.61	9409830	heavy
LNEGVVEFASYGDLK	sp|Q13243|SRSF5_HUMAN	Q13243	SRSF5	0.0455	0.9395	0.9395	0.7491	11set2019_Sample21_Buffy16_Negative	FMJ_16	pN0	30.45	319246	light
LNEGVVEFASYGDLK	sp|Q13243|SRSF5_HUMAN	Q13243	SRSF5	0.0455	0.9395	#N/A	0.8555	11set2019_Sample21_Buffy16_Negative	FMJ_16	pN0	30.45	7010217	heavy
LNEGVVEFASYGDLK	sp|Q13243|SRSF5_HUMAN	Q13243	SRSF5	0.0286	0.9557	0.9557	0.8053	12set2019_Sample24_Buffy45_Negative	FMJ_45	pN0	30.6	163993	light
LNEGVVEFASYGDLK	sp|Q13243|SRSF5_HUMAN	Q13243	SRSF5	#N/A	#N/A	#N/A	0	12set2019_Sample24_Buffy45_Negative	FMJ_45	pN0	#N/A	#N/A	light
LNEGVVEFASYGDLK	sp|Q13243|SRSF5_HUMAN	Q13243	SRSF5	0.0286	0.9557	#N/A	0.8743	12set2019_Sample24_Buffy45_Negative	FMJ_45	pN0	30.6	5743831	heavy
LNEGVVEFASYGDLK	sp|Q13243|SRSF5_HUMAN	Q13243	SRSF5	#N/A	#N/A	#N/A	0	12set2019_Sample24_Buffy45_Negative	FMJ_45	pN0	#N/A	#N/A	heavy
LPSHSDFLAELR	sp|P11215|ITAM_HUMAN	P11215	ITGAM	#N/A	#N/A	#N/A	0.7052	03set2019_Sample2_Buffy02_Negative	FMJ_02	pN0	28.28	11046457	light
LPSHSDFLAELR	sp|P11215|ITAM_HUMAN	P11215	ITGAM	#N/A	#N/A	#N/A	0.6882	03set2019_Sample3_Buffy05_Positive	FMJ_05	pN+	27.74	31987608	light
LPSHSDFLAELR	sp|P11215|ITAM_HUMAN	P11215	ITGAM	#N/A	#N/A	#N/A	0.666	04set2019_Sample1_Buffy21_Negative	FMJ_21	pN0	27.78	27165832	light
LPSHSDFLAELR	sp|P11215|ITAM_HUMAN	P11215	ITGAM	#N/A	#N/A	#N/A	0.6714	04set2019_Sample4_Buffy28_Negative	FMJ_28	pN0	27.97	32442818	light
LPSHSDFLAELR	sp|P11215|ITAM_HUMAN	P11215	ITGAM	#N/A	#N/A	#N/A	0.6885	04set2019_Sample6_Buffy24_Positive	FMJ_24	pN+	28.48	18286484	light
LPSHSDFLAELR	sp|P11215|ITAM_HUMAN	P11215	ITGAM	#N/A	#N/A	#N/A	0.6691	05set2019_Sample10_Buffy10_Negative	FMJ_10	pN0	27.97	84905472	light
LPSHSDFLAELR	sp|P11215|ITAM_HUMAN	P11215	ITGAM	#N/A	#N/A	#N/A	0.683	05set2019_Sample7_Buffy30_Negative	FMJ_30	pN0	28.59	19983852	light
LPSHSDFLAELR	sp|P11215|ITAM_HUMAN	P11215	ITGAM	#N/A	#N/A	#N/A	0.719	05set2019_Sample8_Buffy04_Positive	FMJ_04	pN+	27.39	2010907	light
LPSHSDFLAELR	sp|P11215|ITAM_HUMAN	P11215	ITGAM	#N/A	#N/A	#N/A	0.6913	05set2019_Sample9_Buffy12_Negative	FMJ_12	pN0	28.59	39869864	light
LPSHSDFLAELR	sp|P11215|ITAM_HUMAN	P11215	ITGAM	#N/A	#N/A	#N/A	0.6722	06set2019_Sample11_Buffy29_Positive	FMJ_29	pN+	28.94	32028208	light
LPSHSDFLAELR	sp|P11215|ITAM_HUMAN	P11215	ITGAM	#N/A	#N/A	#N/A	0.691	06set2019_Sample12_Buffy01_Positive	FMJ_01	pN+	28.59	18601236	light
LPSHSDFLAELR	sp|P11215|ITAM_HUMAN	P11215	ITGAM	#N/A	#N/A	#N/A	0.7246	06set2019_Sample13_Buffy18_Negative	FMJ_18	pN0	28.83	12338926	light
LPSHSDFLAELR	sp|P11215|ITAM_HUMAN	P11215	ITGAM	#N/A	#N/A	#N/A	0.7242	09set2019_Sample15_Buffy22_Positive	FMJ_22	pN+	29.37	7476432	light
LPSHSDFLAELR	sp|P11215|ITAM_HUMAN	P11215	ITGAM	#N/A	#N/A	#N/A	0.6978	09set2019_Sample16_Buffy19_Negative	FMJ_19	pN0	28.63	21796616	light
LPSHSDFLAELR	sp|P11215|ITAM_HUMAN	P11215	ITGAM	#N/A	#N/A	#N/A	0.6874	11set2019_Sample17_Buffy31_Positive	FMJ_31	pN+	29.1	18023318	light
LPSHSDFLAELR	sp|P11215|ITAM_HUMAN	P11215	ITGAM	#N/A	#N/A	#N/A	0.6904	11set2019_Sample18_Buffy35_Negative	FMJ_35	pN0	28.71	21799466	light
LPSHSDFLAELR	sp|P11215|ITAM_HUMAN	P11215	ITGAM	#N/A	#N/A	#N/A	0.6882	11set2019_Sample19_Buffy26_1_Negative	FMJ_26	pN0	29.17	38851904	light
LPSHSDFLAELR	sp|P11215|ITAM_HUMAN	P11215	ITGAM	#N/A	#N/A	#N/A	0.664	11set2019_Sample21_Buffy16_Negative	FMJ_16	pN0	28.59	37424720	light
LPSHSDFLAELR	sp|P11215|ITAM_HUMAN	P11215	ITGAM	#N/A	#N/A	#N/A	0.6935	12set2019_Sample24_Buffy45_Negative	FMJ_45	pN0	28.79	38835344	light
LPSHSDFLAELR	sp|P11215|ITAM_HUMAN	P11215	ITGAM	#N/A	#N/A	#N/A	0	12set2019_Sample24_Buffy45_Negative	FMJ_45	pN0	#N/A	#N/A	light
LQQLGLLEEEQLR	sp|Q9NNX6|CD209_HUMAN	Q9NNX6	CD209	0.0048	0.9973	0.9973	0.45	03set2019_Sample2_Buffy02_Negative	FMJ_02	pN0	29.81	53831	light
LQQLGLLEEEQLR	sp|Q9NNX6|CD209_HUMAN	Q9NNX6	CD209	0.0048	0.9973	#N/A	0.4812	03set2019_Sample2_Buffy02_Negative	FMJ_02	pN0	29.81	11301766	heavy
LQQLGLLEEEQLR	sp|Q9NNX6|CD209_HUMAN	Q9NNX6	CD209	0.0057	0.9588	0.9588	0.3169	03set2019_Sample3_Buffy05_Positive	FMJ_05	pN+	29.25	60615	light
LQQLGLLEEEQLR	sp|Q9NNX6|CD209_HUMAN	Q9NNX6	CD209	0.0057	0.9588	#N/A	0.4742	03set2019_Sample3_Buffy05_Positive	FMJ_05	pN+	29.25	10609888	heavy
LQQLGLLEEEQLR	sp|Q9NNX6|CD209_HUMAN	Q9NNX6	CD209	0.0127	0.9595	0.9595	0.3291	04set2019_Sample1_Buffy21_Negative	FMJ_21	pN0	29.28	174831	light
LQQLGLLEEEQLR	sp|Q9NNX6|CD209_HUMAN	Q9NNX6	CD209	0.0127	0.9595	#N/A	0.4606	04set2019_Sample1_Buffy21_Negative	FMJ_21	pN0	29.28	13816534	heavy
LQQLGLLEEEQLR	sp|Q9NNX6|CD209_HUMAN	Q9NNX6	CD209	0.0104	0.8477	0.8477	0.4787	04set2019_Sample4_Buffy28_Negative	FMJ_28	pN0	29.52	207758	light
LQQLGLLEEEQLR	sp|Q9NNX6|CD209_HUMAN	Q9NNX6	CD209	0.0104	0.8477	#N/A	0.4889	04set2019_Sample4_Buffy28_Negative	FMJ_28	pN0	29.52	20028880	heavy
LQQLGLLEEEQLR	sp|Q9NNX6|CD209_HUMAN	Q9NNX6	CD209	0.0336	0.9288	0.9288	0.3659	04set2019_Sample6_Buffy24_Positive	FMJ_24	pN+	29.88	157072	light
LQQLGLLEEEQLR	sp|Q9NNX6|CD209_HUMAN	Q9NNX6	CD209	0.0336	0.9288	#N/A	0.5046	04set2019_Sample6_Buffy24_Positive	FMJ_24	pN+	29.88	4671481	heavy
LQQLGLLEEEQLR	sp|Q9NNX6|CD209_HUMAN	Q9NNX6	CD209	0.0691	0.9542	0.9542	0.4421	05set2019_Sample10_Buffy10_Negative	FMJ_10	pN0	30.03	130246	light
LQQLGLLEEEQLR	sp|Q9NNX6|CD209_HUMAN	Q9NNX6	CD209	0.0691	0.9542	#N/A	0.4059	05set2019_Sample10_Buffy10_Negative	FMJ_10	pN0	30.03	1885373	heavy
LQQLGLLEEEQLR	sp|Q9NNX6|CD209_HUMAN	Q9NNX6	CD209	0.3352	0.9602	0.9602	0.2853	05set2019_Sample7_Buffy30_Negative	FMJ_30	pN0	30.05	289020	light
LQQLGLLEEEQLR	sp|Q9NNX6|CD209_HUMAN	Q9NNX6	CD209	0.3352	0.9602	#N/A	0.4786	05set2019_Sample7_Buffy30_Negative	FMJ_30	pN0	30.05	862142	heavy
LQQLGLLEEEQLR	sp|Q9NNX6|CD209_HUMAN	Q9NNX6	CD209	0.7725	0.9627	0.9627	0.4058	05set2019_Sample8_Buffy04_Positive	FMJ_04	pN+	30.72	817948	light
LQQLGLLEEEQLR	sp|Q9NNX6|CD209_HUMAN	Q9NNX6	CD209	0.7725	0.9627	#N/A	0.3298	05set2019_Sample8_Buffy04_Positive	FMJ_04	pN+	30.72	1058853	heavy
LQQLGLLEEEQLR	sp|Q9NNX6|CD209_HUMAN	Q9NNX6	CD209	0.1315	0.9159	0.9159	0.4663	05set2019_Sample9_Buffy12_Negative	FMJ_12	pN0	30.4	51814	light
LQQLGLLEEEQLR	sp|Q9NNX6|CD209_HUMAN	Q9NNX6	CD209	0.1315	0.9159	#N/A	0.413	05set2019_Sample9_Buffy12_Negative	FMJ_12	pN0	30.4	393888	heavy
LQQLGLLEEEQLR	sp|Q9NNX6|CD209_HUMAN	Q9NNX6	CD209	0.0098	0.9233	0.9233	0.3679	06set2019_Sample11_Buffy29_Positive	FMJ_29	pN+	30.32	207534	light
LQQLGLLEEEQLR	sp|Q9NNX6|CD209_HUMAN	Q9NNX6	CD209	0.0098	0.9233	#N/A	0.5352	06set2019_Sample11_Buffy29_Positive	FMJ_29	pN+	30.32	21187712	heavy
LQQLGLLEEEQLR	sp|Q9NNX6|CD209_HUMAN	Q9NNX6	CD209	0.0027	0.9885	0.9885	0.4182	06set2019_Sample12_Buffy01_Positive	FMJ_01	pN+	29.85	81219	light
LQQLGLLEEEQLR	sp|Q9NNX6|CD209_HUMAN	Q9NNX6	CD209	0.0027	0.9885	#N/A	0.4884	06set2019_Sample12_Buffy01_Positive	FMJ_01	pN+	29.85	29991566	heavy
LQQLGLLEEEQLR	sp|Q9NNX6|CD209_HUMAN	Q9NNX6	CD209	0.0145	0.966	0.966	0.3169	06set2019_Sample13_Buffy18_Negative	FMJ_18	pN0	30.22	314788	light
LQQLGLLEEEQLR	sp|Q9NNX6|CD209_HUMAN	Q9NNX6	CD209	0.0145	0.966	#N/A	0.4832	06set2019_Sample13_Buffy18_Negative	FMJ_18	pN0	30.22	21668458	heavy
LQQLGLLEEEQLR	sp|Q9NNX6|CD209_HUMAN	Q9NNX6	CD209	0.0097	0.7879	0.7879	0.3943	09set2019_Sample15_Buffy22_Positive	FMJ_22	pN+	30.7	269618	light
LQQLGLLEEEQLR	sp|Q9NNX6|CD209_HUMAN	Q9NNX6	CD209	0.0097	0.7879	#N/A	0.491	09set2019_Sample15_Buffy22_Positive	FMJ_22	pN+	30.7	27928728	heavy
LQQLGLLEEEQLR	sp|Q9NNX6|CD209_HUMAN	Q9NNX6	CD209	0.061	0.9582	0.9582	0.3128	09set2019_Sample16_Buffy19_Negative	FMJ_19	pN0	30.1	1050852	light
LQQLGLLEEEQLR	sp|Q9NNX6|CD209_HUMAN	Q9NNX6	CD209	0.061	0.9582	#N/A	0.501	09set2019_Sample16_Buffy19_Negative	FMJ_19	pN0	30.1	17224522	heavy
LQQLGLLEEEQLR	sp|Q9NNX6|CD209_HUMAN	Q9NNX6	CD209	0.015	0.9439	0.9439	0.276	11set2019_Sample17_Buffy31_Positive	FMJ_31	pN+	30.43	541136	light
LQQLGLLEEEQLR	sp|Q9NNX6|CD209_HUMAN	Q9NNX6	CD209	0.015	0.9439	#N/A	0.4988	11set2019_Sample17_Buffy31_Positive	FMJ_31	pN+	30.43	36162792	heavy
LQQLGLLEEEQLR	sp|Q9NNX6|CD209_HUMAN	Q9NNX6	CD209	0.0186	0.9476	0.9476	0.3822	11set2019_Sample18_Buffy35_Negative	FMJ_35	pN0	30.18	340332	light
LQQLGLLEEEQLR	sp|Q9NNX6|CD209_HUMAN	Q9NNX6	CD209	0.0186	0.9476	#N/A	0.4966	11set2019_Sample18_Buffy35_Negative	FMJ_35	pN0	30.18	18330602	heavy
LQQLGLLEEEQLR	sp|Q9NNX6|CD209_HUMAN	Q9NNX6	CD209	0.0141	0.8942	0.8942	0.3887	11set2019_Sample19_Buffy26_1_Negative	FMJ_26	pN0	30.62	462416	light
LQQLGLLEEEQLR	sp|Q9NNX6|CD209_HUMAN	Q9NNX6	CD209	0.0141	0.8942	#N/A	0.5115	11set2019_Sample19_Buffy26_1_Negative	FMJ_26	pN0	30.62	32743068	heavy
LQQLGLLEEEQLR	sp|Q9NNX6|CD209_HUMAN	Q9NNX6	CD209	0.0074	0.973	0.973	0.3699	11set2019_Sample21_Buffy16_Negative	FMJ_16	pN0	30.05	169377	light
LQQLGLLEEEQLR	sp|Q9NNX6|CD209_HUMAN	Q9NNX6	CD209	0.0074	0.973	#N/A	0.4684	11set2019_Sample21_Buffy16_Negative	FMJ_16	pN0	30.05	23034972	heavy
LQQLGLLEEEQLR	sp|Q9NNX6|CD209_HUMAN	Q9NNX6	CD209	0.0162	0.9468	0.9468	0.3362	12set2019_Sample24_Buffy45_Negative	FMJ_45	pN0	30.47	263583	light
LQQLGLLEEEQLR	sp|Q9NNX6|CD209_HUMAN	Q9NNX6	CD209	#N/A	#N/A	#N/A	0	12set2019_Sample24_Buffy45_Negative	FMJ_45	pN0	#N/A	#N/A	light
LQQLGLLEEEQLR	sp|Q9NNX6|CD209_HUMAN	Q9NNX6	CD209	0.0162	0.9468	#N/A	0.513	12set2019_Sample24_Buffy45_Negative	FMJ_45	pN0	30.47	16236462	heavy
LQQLGLLEEEQLR	sp|Q9NNX6|CD209_HUMAN	Q9NNX6	CD209	#N/A	#N/A	#N/A	0	12set2019_Sample24_Buffy45_Negative	FMJ_45	pN0	#N/A	#N/A	heavy
LTVGAAQVPAQLLVGALR	sp|P08571|CD14_HUMAN	P08571	CD14	#N/A	#N/A	#N/A	0.1697	03set2019_Sample2_Buffy02_Negative	FMJ_02	pN0	38.32	808365	light
LTVGAAQVPAQLLVGALR	sp|P08571|CD14_HUMAN	P08571	CD14	#N/A	#N/A	#N/A	0.1868	03set2019_Sample3_Buffy05_Positive	FMJ_05	pN+	38.12	2876532	light
LTVGAAQVPAQLLVGALR	sp|P08571|CD14_HUMAN	P08571	CD14	#N/A	#N/A	#N/A	0.1914	04set2019_Sample1_Buffy21_Negative	FMJ_21	pN0	38	2257359	light
LTVGAAQVPAQLLVGALR	sp|P08571|CD14_HUMAN	P08571	CD14	#N/A	#N/A	#N/A	0.1947	04set2019_Sample4_Buffy28_Negative	FMJ_28	pN0	37.96	1288834	light
LTVGAAQVPAQLLVGALR	sp|P08571|CD14_HUMAN	P08571	CD14	#N/A	#N/A	#N/A	0.1808	04set2019_Sample6_Buffy24_Positive	FMJ_24	pN+	38.25	1836342	light
LTVGAAQVPAQLLVGALR	sp|P08571|CD14_HUMAN	P08571	CD14	#N/A	#N/A	#N/A	0.1689	05set2019_Sample10_Buffy10_Negative	FMJ_10	pN0	38.32	13784167	light
LTVGAAQVPAQLLVGALR	sp|P08571|CD14_HUMAN	P08571	CD14	#N/A	#N/A	#N/A	0.1711	05set2019_Sample7_Buffy30_Negative	FMJ_30	pN0	38.54	1241086	light
LTVGAAQVPAQLLVGALR	sp|P08571|CD14_HUMAN	P08571	CD14	#N/A	#N/A	#N/A	0.2077	05set2019_Sample8_Buffy04_Positive	FMJ_04	pN+	38.61	450187	light
LTVGAAQVPAQLLVGALR	sp|P08571|CD14_HUMAN	P08571	CD14	#N/A	#N/A	#N/A	0.1698	05set2019_Sample9_Buffy12_Negative	FMJ_12	pN0	38.45	5816797	light
LTVGAAQVPAQLLVGALR	sp|P08571|CD14_HUMAN	P08571	CD14	#N/A	#N/A	#N/A	0.1862	06set2019_Sample11_Buffy29_Positive	FMJ_29	pN+	38.62	913529	light
LTVGAAQVPAQLLVGALR	sp|P08571|CD14_HUMAN	P08571	CD14	#N/A	#N/A	#N/A	0.1877	06set2019_Sample12_Buffy01_Positive	FMJ_01	pN+	38.37	949691	light
LTVGAAQVPAQLLVGALR	sp|P08571|CD14_HUMAN	P08571	CD14	#N/A	#N/A	#N/A	0.1611	06set2019_Sample13_Buffy18_Negative	FMJ_18	pN0	38.67	1747416	light
LTVGAAQVPAQLLVGALR	sp|P08571|CD14_HUMAN	P08571	CD14	#N/A	#N/A	#N/A	0.1794	09set2019_Sample15_Buffy22_Positive	FMJ_22	pN+	38.97	899731	light
LTVGAAQVPAQLLVGALR	sp|P08571|CD14_HUMAN	P08571	CD14	#N/A	#N/A	#N/A	0.1696	09set2019_Sample16_Buffy19_Negative	FMJ_19	pN0	38.42	6717043	light
LTVGAAQVPAQLLVGALR	sp|P08571|CD14_HUMAN	P08571	CD14	#N/A	#N/A	#N/A	0.1803	11set2019_Sample17_Buffy31_Positive	FMJ_31	pN+	38.72	1731095	light
LTVGAAQVPAQLLVGALR	sp|P08571|CD14_HUMAN	P08571	CD14	#N/A	#N/A	#N/A	0.1666	11set2019_Sample18_Buffy35_Negative	FMJ_35	pN0	38.57	2587577	light
LTVGAAQVPAQLLVGALR	sp|P08571|CD14_HUMAN	P08571	CD14	#N/A	#N/A	#N/A	0.1647	11set2019_Sample19_Buffy26_1_Negative	FMJ_26	pN0	38.92	2274887	light
LTVGAAQVPAQLLVGALR	sp|P08571|CD14_HUMAN	P08571	CD14	#N/A	#N/A	#N/A	0.1693	11set2019_Sample21_Buffy16_Negative	FMJ_16	pN0	38.52	5304520	light
LTVGAAQVPAQLLVGALR	sp|P08571|CD14_HUMAN	P08571	CD14	#N/A	#N/A	#N/A	0.17	12set2019_Sample24_Buffy45_Negative	FMJ_45	pN0	38.57	3676881	light
LTVGAAQVPAQLLVGALR	sp|P08571|CD14_HUMAN	P08571	CD14	#N/A	#N/A	#N/A	0.1908	12set2019_Sample24_Buffy45_Negative	FMJ_45	pN0	38.57	4299751	light
NGFILDGFPR	iRT			#N/A	#N/A	#N/A	#N/A	03set2019_Sample2_Buffy02_Negative	FMJ_02	pN0	32.39	53593952	heavy
NGFILDGFPR	iRT			#N/A	#N/A	#N/A	#N/A	03set2019_Sample3_Buffy05_Positive	FMJ_05	pN+	31.75	46090816	heavy
NGFILDGFPR	iRT			#N/A	#N/A	#N/A	#N/A	04set2019_Sample1_Buffy21_Negative	FMJ_21	pN0	31.78	53117136	heavy
NGFILDGFPR	iRT			#N/A	#N/A	#N/A	#N/A	04set2019_Sample4_Buffy28_Negative	FMJ_28	pN0	31.91	68790352	heavy
NGFILDGFPR	iRT			#N/A	#N/A	#N/A	#N/A	04set2019_Sample6_Buffy24_Positive	FMJ_24	pN+	32.45	41827844	heavy
NGFILDGFPR	iRT			#N/A	#N/A	#N/A	#N/A	05set2019_Sample10_Buffy10_Negative	FMJ_10	pN0	32.03	13570579	heavy
NGFILDGFPR	iRT			#N/A	#N/A	#N/A	#N/A	05set2019_Sample7_Buffy30_Negative	FMJ_30	pN0	32.61	20546820	heavy
NGFILDGFPR	iRT			#N/A	#N/A	#N/A	#N/A	05set2019_Sample8_Buffy04_Positive	FMJ_04	pN+	32.61	20520086	heavy
NGFILDGFPR	iRT			#N/A	#N/A	#N/A	#N/A	05set2019_Sample9_Buffy12_Negative	FMJ_12	pN0	32.61	15565481	heavy
NGFILDGFPR	iRT			#N/A	#N/A	#N/A	#N/A	06set2019_Sample11_Buffy29_Positive	FMJ_29	pN+	32.83	70211272	heavy
NGFILDGFPR	iRT			#N/A	#N/A	#N/A	#N/A	06set2019_Sample12_Buffy01_Positive	FMJ_01	pN+	32.42	51746428	heavy
NGFILDGFPR	iRT			#N/A	#N/A	#N/A	#N/A	06set2019_Sample13_Buffy18_Negative	FMJ_18	pN0	32.8	68208840	heavy
NGFILDGFPR	iRT			#N/A	#N/A	#N/A	#N/A	09set2019_Sample15_Buffy22_Positive	FMJ_22	pN+	33.34	80017776	heavy
NGFILDGFPR	iRT			#N/A	#N/A	#N/A	#N/A	09set2019_Sample16_Buffy19_Negative	FMJ_19	pN0	32.48	57363120	heavy
NGFILDGFPR	iRT			#N/A	#N/A	#N/A	#N/A	11set2019_Sample17_Buffy31_Positive	FMJ_31	pN+	33.02	71670608	heavy
NGFILDGFPR	iRT			#N/A	#N/A	#N/A	#N/A	11set2019_Sample18_Buffy35_Negative	FMJ_35	pN0	32.67	59980100	heavy
NGFILDGFPR	iRT			#N/A	#N/A	#N/A	#N/A	11set2019_Sample19_Buffy26_1_Negative	FMJ_26	pN0	33.05	69970048	heavy
NGFILDGFPR	iRT			#N/A	#N/A	#N/A	#N/A	11set2019_Sample21_Buffy16_Negative	FMJ_16	pN0	32.32	60501776	heavy
NGFILDGFPR	iRT			#N/A	#N/A	#N/A	#N/A	12set2019_Sample24_Buffy45_Negative	FMJ_45	pN0	32.64	47887112	heavy
NIGSDEDHLSLK	sp|P07766|CD3E_HUMAN	P07766	CD3E	#N/A	#N/A	#N/A	#N/A	03set2019_Sample2_Buffy02_Negative	FMJ_02	pN0	21.34	9713500	light
NIGSDEDHLSLK	sp|P07766|CD3E_HUMAN	P07766	CD3E	#N/A	#N/A	#N/A	#N/A	03set2019_Sample3_Buffy05_Positive	FMJ_05	pN+	21.23	6825563	light
NIGSDEDHLSLK	sp|P07766|CD3E_HUMAN	P07766	CD3E	#N/A	#N/A	#N/A	#N/A	04set2019_Sample1_Buffy21_Negative	FMJ_21	pN0	21.12	9771173	light
NIGSDEDHLSLK	sp|P07766|CD3E_HUMAN	P07766	CD3E	#N/A	#N/A	#N/A	#N/A	04set2019_Sample4_Buffy28_Negative	FMJ_28	pN0	21.27	6903932	light
NIGSDEDHLSLK	sp|P07766|CD3E_HUMAN	P07766	CD3E	#N/A	#N/A	#N/A	#N/A	04set2019_Sample6_Buffy24_Positive	FMJ_24	pN+	22.1	4427679	light
NIGSDEDHLSLK	sp|P07766|CD3E_HUMAN	P07766	CD3E	#N/A	#N/A	#N/A	#N/A	05set2019_Sample10_Buffy10_Negative	FMJ_10	pN0	21.91	3379470	light
NIGSDEDHLSLK	sp|P07766|CD3E_HUMAN	P07766	CD3E	#N/A	#N/A	#N/A	#N/A	05set2019_Sample7_Buffy30_Negative	FMJ_30	pN0	21.91	5881862	light
NIGSDEDHLSLK	sp|P07766|CD3E_HUMAN	P07766	CD3E	#N/A	#N/A	#N/A	#N/A	05set2019_Sample8_Buffy04_Positive	FMJ_04	pN+	22.29	1296581	light
NIGSDEDHLSLK	sp|P07766|CD3E_HUMAN	P07766	CD3E	#N/A	#N/A	#N/A	#N/A	05set2019_Sample9_Buffy12_Negative	FMJ_12	pN0	22.36	9619096	light
NIGSDEDHLSLK	sp|P07766|CD3E_HUMAN	P07766	CD3E	#N/A	#N/A	#N/A	#N/A	06set2019_Sample11_Buffy29_Positive	FMJ_29	pN+	21.83	583247	light
NIGSDEDHLSLK	sp|P07766|CD3E_HUMAN	P07766	CD3E	#N/A	#N/A	#N/A	#N/A	06set2019_Sample12_Buffy01_Positive	FMJ_01	pN+	#N/A	#N/A	light
NIGSDEDHLSLK	sp|P07766|CD3E_HUMAN	P07766	CD3E	#N/A	#N/A	#N/A	#N/A	06set2019_Sample13_Buffy18_Negative	FMJ_18	pN0	22.21	11529317	light
NIGSDEDHLSLK	sp|P07766|CD3E_HUMAN	P07766	CD3E	#N/A	#N/A	#N/A	#N/A	09set2019_Sample15_Buffy22_Positive	FMJ_22	pN+	22.4	1221277	light
NIGSDEDHLSLK	sp|P07766|CD3E_HUMAN	P07766	CD3E	#N/A	#N/A	#N/A	#N/A	09set2019_Sample16_Buffy19_Negative	FMJ_19	pN0	22.21	9666042	light
NIGSDEDHLSLK	sp|P07766|CD3E_HUMAN	P07766	CD3E	#N/A	#N/A	#N/A	#N/A	11set2019_Sample17_Buffy31_Positive	FMJ_31	pN+	22.55	12304619	light
NIGSDEDHLSLK	sp|P07766|CD3E_HUMAN	P07766	CD3E	#N/A	#N/A	#N/A	#N/A	11set2019_Sample18_Buffy35_Negative	FMJ_35	pN0	22.02	10943876	light
NIGSDEDHLSLK	sp|P07766|CD3E_HUMAN	P07766	CD3E	#N/A	#N/A	#N/A	#N/A	11set2019_Sample19_Buffy26_1_Negative	FMJ_26	pN0	22.17	1371878	light
NIGSDEDHLSLK	sp|P07766|CD3E_HUMAN	P07766	CD3E	#N/A	#N/A	#N/A	#N/A	11set2019_Sample21_Buffy16_Negative	FMJ_16	pN0	22.1	7868943	light
NIGSDEDHLSLK	sp|P07766|CD3E_HUMAN	P07766	CD3E	#N/A	#N/A	#N/A	#N/A	12set2019_Sample24_Buffy45_Negative	FMJ_45	pN0	22.51	14042720	light
SHEGETAYIR	sp|Q07955|SRSF1_HUMAN	Q07955	SRSF1	0.6158	0.9999	0.9999	0	03set2019_Sample2_Buffy02_Negative	FMJ_02	pN0	15.2	10493105	light
SHEGETAYIR	sp|Q07955|SRSF1_HUMAN	Q07955	SRSF1	0.6158	0.9999	#N/A	0	03set2019_Sample2_Buffy02_Negative	FMJ_02	pN0	15.2	17040254	heavy
SHEGETAYIR	sp|Q07955|SRSF1_HUMAN	Q07955	SRSF1	0.5932	0.9999	0.9999	0	03set2019_Sample3_Buffy05_Positive	FMJ_05	pN+	15.24	12085580	light
SHEGETAYIR	sp|Q07955|SRSF1_HUMAN	Q07955	SRSF1	0.5932	0.9999	#N/A	0	03set2019_Sample3_Buffy05_Positive	FMJ_05	pN+	15.24	20373228	heavy
SHEGETAYIR	sp|Q07955|SRSF1_HUMAN	Q07955	SRSF1	0.6911	0.9998	0.9998	0	04set2019_Sample1_Buffy21_Negative	FMJ_21	pN0	15.2	12175256	light
SHEGETAYIR	sp|Q07955|SRSF1_HUMAN	Q07955	SRSF1	0.6911	0.9998	#N/A	0	04set2019_Sample1_Buffy21_Negative	FMJ_21	pN0	15.2	17617606	heavy
SHEGETAYIR	sp|Q07955|SRSF1_HUMAN	Q07955	SRSF1	0.2579	0.9999	0.9999	0	04set2019_Sample4_Buffy28_Negative	FMJ_28	pN0	15.3	4590221	light
SHEGETAYIR	sp|Q07955|SRSF1_HUMAN	Q07955	SRSF1	0.2579	0.9999	#N/A	0	04set2019_Sample4_Buffy28_Negative	FMJ_28	pN0	15.3	17799680	heavy
SHEGETAYIR	sp|Q07955|SRSF1_HUMAN	Q07955	SRSF1	0.227	0.9999	0.9999	0	04set2019_Sample6_Buffy24_Positive	FMJ_24	pN+	15.4	4306080	light
SHEGETAYIR	sp|Q07955|SRSF1_HUMAN	Q07955	SRSF1	0.227	0.9999	#N/A	0	04set2019_Sample6_Buffy24_Positive	FMJ_24	pN+	15.4	18969554	heavy
SHEGETAYIR	sp|Q07955|SRSF1_HUMAN	Q07955	SRSF1	0.2453	0.9999	0.9999	0	05set2019_Sample10_Buffy10_Negative	FMJ_10	pN0	15.67	4508929	light
SHEGETAYIR	sp|Q07955|SRSF1_HUMAN	Q07955	SRSF1	0.2453	0.9999	#N/A	0	05set2019_Sample10_Buffy10_Negative	FMJ_10	pN0	15.67	18382108	heavy
SHEGETAYIR	sp|Q07955|SRSF1_HUMAN	Q07955	SRSF1	0.3134	0.9999	0.9999	0	05set2019_Sample7_Buffy30_Negative	FMJ_30	pN0	15.5	5515860	light
SHEGETAYIR	sp|Q07955|SRSF1_HUMAN	Q07955	SRSF1	0.3134	0.9999	#N/A	0	05set2019_Sample7_Buffy30_Negative	FMJ_30	pN0	15.5	17602136	heavy
SHEGETAYIR	sp|Q07955|SRSF1_HUMAN	Q07955	SRSF1	0.0133	0.981	0.981	0	05set2019_Sample8_Buffy04_Positive	FMJ_04	pN+	15.52	251986	light
SHEGETAYIR	sp|Q07955|SRSF1_HUMAN	Q07955	SRSF1	0.0133	0.981	#N/A	0	05set2019_Sample8_Buffy04_Positive	FMJ_04	pN+	15.52	18916638	heavy
SHEGETAYIR	sp|Q07955|SRSF1_HUMAN	Q07955	SRSF1	0.634	0.9999	0.9999	0	05set2019_Sample9_Buffy12_Negative	FMJ_12	pN0	15.74	9418894	light
SHEGETAYIR	sp|Q07955|SRSF1_HUMAN	Q07955	SRSF1	0.634	0.9999	#N/A	0	05set2019_Sample9_Buffy12_Negative	FMJ_12	pN0	15.74	14855503	heavy
SHEGETAYIR	sp|Q07955|SRSF1_HUMAN	Q07955	SRSF1	0.2355	0.9999	0.9999	0	06set2019_Sample11_Buffy29_Positive	FMJ_29	pN+	15.71	3754633	light
SHEGETAYIR	sp|Q07955|SRSF1_HUMAN	Q07955	SRSF1	0.2355	0.9999	#N/A	0	06set2019_Sample11_Buffy29_Positive	FMJ_29	pN+	15.71	15940858	heavy
SHEGETAYIR	sp|Q07955|SRSF1_HUMAN	Q07955	SRSF1	0.1519	0.9999	0.9999	0	06set2019_Sample12_Buffy01_Positive	FMJ_01	pN+	15.45	2840935	light
SHEGETAYIR	sp|Q07955|SRSF1_HUMAN	Q07955	SRSF1	0.1519	0.9999	#N/A	0	06set2019_Sample12_Buffy01_Positive	FMJ_01	pN+	15.45	18700040	heavy
SHEGETAYIR	sp|Q07955|SRSF1_HUMAN	Q07955	SRSF1	0.4299	0.9999	0.9999	0	06set2019_Sample13_Buffy18_Negative	FMJ_18	pN0	15.58	7603068	light
SHEGETAYIR	sp|Q07955|SRSF1_HUMAN	Q07955	SRSF1	0.4299	0.9999	#N/A	0	06set2019_Sample13_Buffy18_Negative	FMJ_18	pN0	15.58	17686266	heavy
SHEGETAYIR	sp|Q07955|SRSF1_HUMAN	Q07955	SRSF1	0.126	0.9999	0.9999	0	09set2019_Sample15_Buffy22_Positive	FMJ_22	pN+	15.86	1416957	light
SHEGETAYIR	sp|Q07955|SRSF1_HUMAN	Q07955	SRSF1	0.126	0.9999	#N/A	0	09set2019_Sample15_Buffy22_Positive	FMJ_22	pN+	15.86	11249668	heavy
SHEGETAYIR	sp|Q07955|SRSF1_HUMAN	Q07955	SRSF1	0.35	0.9999	0.9999	0	09set2019_Sample16_Buffy19_Negative	FMJ_19	pN0	15.77	4618463	light
SHEGETAYIR	sp|Q07955|SRSF1_HUMAN	Q07955	SRSF1	0.35	0.9999	#N/A	0	09set2019_Sample16_Buffy19_Negative	FMJ_19	pN0	15.77	13194773	heavy
SHEGETAYIR	sp|Q07955|SRSF1_HUMAN	Q07955	SRSF1	0.7013	0.9999	0.9999	0	11set2019_Sample17_Buffy31_Positive	FMJ_31	pN+	15.72	10825142	light
SHEGETAYIR	sp|Q07955|SRSF1_HUMAN	Q07955	SRSF1	0.7013	0.9999	#N/A	0	11set2019_Sample17_Buffy31_Positive	FMJ_31	pN+	15.72	15436879	heavy
SHEGETAYIR	sp|Q07955|SRSF1_HUMAN	Q07955	SRSF1	0.498	0.9999	0.9999	0	11set2019_Sample18_Buffy35_Negative	FMJ_35	pN0	15.68	8226364	light
SHEGETAYIR	sp|Q07955|SRSF1_HUMAN	Q07955	SRSF1	0.498	0.9999	#N/A	0	11set2019_Sample18_Buffy35_Negative	FMJ_35	pN0	15.68	16517935	heavy
SHEGETAYIR	sp|Q07955|SRSF1_HUMAN	Q07955	SRSF1	0.2527	0.9999	0.9999	0	11set2019_Sample19_Buffy26_1_Negative	FMJ_26	pN0	15.9	4035714	light
SHEGETAYIR	sp|Q07955|SRSF1_HUMAN	Q07955	SRSF1	0.2527	0.9999	#N/A	0	11set2019_Sample19_Buffy26_1_Negative	FMJ_26	pN0	15.9	15970535	heavy
SHEGETAYIR	sp|Q07955|SRSF1_HUMAN	Q07955	SRSF1	0.2644	0.9998	0.9998	0	11set2019_Sample21_Buffy16_Negative	FMJ_16	pN0	15.82	4432928	light
SHEGETAYIR	sp|Q07955|SRSF1_HUMAN	Q07955	SRSF1	0.2644	0.9998	#N/A	0	11set2019_Sample21_Buffy16_Negative	FMJ_16	pN0	15.82	16765836	heavy
SHEGETAYIR	sp|Q07955|SRSF1_HUMAN	Q07955	SRSF1	0.8291	0.9999	0.9999	0	12set2019_Sample24_Buffy45_Negative	FMJ_45	pN0	15.79	13995357	light
SHEGETAYIR	sp|Q07955|SRSF1_HUMAN	Q07955	SRSF1	#N/A	#N/A	#N/A	1	12set2019_Sample24_Buffy45_Negative	FMJ_45	pN0	#N/A	#N/A	light
SHEGETAYIR	sp|Q07955|SRSF1_HUMAN	Q07955	SRSF1	0.8291	0.9999	#N/A	0	12set2019_Sample24_Buffy45_Negative	FMJ_45	pN0	15.79	16879890	heavy
SHEGETAYIR	sp|Q07955|SRSF1_HUMAN	Q07955	SRSF1	#N/A	#N/A	#N/A	1	12set2019_Sample24_Buffy45_Negative	FMJ_45	pN0	#N/A	#N/A	heavy
SLWDQGNFPLIIK	sp|P01730|CD4_HUMAN	P01730	CD4	#N/A	#N/A	#N/A	0.3649	03set2019_Sample2_Buffy02_Negative	FMJ_02	pN0	38.07	923825	light
SLWDQGNFPLIIK	sp|P01730|CD4_HUMAN	P01730	CD4	#N/A	#N/A	#N/A	0.3407	03set2019_Sample3_Buffy05_Positive	FMJ_05	pN+	37.87	1348939	light
SLWDQGNFPLIIK	sp|P01730|CD4_HUMAN	P01730	CD4	#N/A	#N/A	#N/A	0.3678	04set2019_Sample1_Buffy21_Negative	FMJ_21	pN0	37.77	995985	light
SLWDQGNFPLIIK	sp|P01730|CD4_HUMAN	P01730	CD4	#N/A	#N/A	#N/A	0.3581	04set2019_Sample4_Buffy28_Negative	FMJ_28	pN0	37.77	765695	light
SLWDQGNFPLIIK	sp|P01730|CD4_HUMAN	P01730	CD4	#N/A	#N/A	#N/A	0.344	04set2019_Sample6_Buffy24_Positive	FMJ_24	pN+	38.07	1005799	light
SLWDQGNFPLIIK	sp|P01730|CD4_HUMAN	P01730	CD4	#N/A	#N/A	#N/A	0.3362	05set2019_Sample10_Buffy10_Negative	FMJ_10	pN0	38.12	2423250	light
SLWDQGNFPLIIK	sp|P01730|CD4_HUMAN	P01730	CD4	#N/A	#N/A	#N/A	0.3625	05set2019_Sample7_Buffy30_Negative	FMJ_30	pN0	38.32	1223739	light
SLWDQGNFPLIIK	sp|P01730|CD4_HUMAN	P01730	CD4	#N/A	#N/A	#N/A	0	05set2019_Sample8_Buffy04_Positive	FMJ_04	pN+	#N/A	#N/A	light
SLWDQGNFPLIIK	sp|P01730|CD4_HUMAN	P01730	CD4	#N/A	#N/A	#N/A	0.3522	05set2019_Sample9_Buffy12_Negative	FMJ_12	pN0	38.22	3073168	light
SLWDQGNFPLIIK	sp|P01730|CD4_HUMAN	P01730	CD4	#N/A	#N/A	#N/A	0.3198	06set2019_Sample11_Buffy29_Positive	FMJ_29	pN+	38.43	596781	light
SLWDQGNFPLIIK	sp|P01730|CD4_HUMAN	P01730	CD4	#N/A	#N/A	#N/A	0.3341	06set2019_Sample12_Buffy01_Positive	FMJ_01	pN+	38.08	869756	light
SLWDQGNFPLIIK	sp|P01730|CD4_HUMAN	P01730	CD4	#N/A	#N/A	#N/A	0.331	06set2019_Sample13_Buffy18_Negative	FMJ_18	pN0	38.38	1814997	light
SLWDQGNFPLIIK	sp|P01730|CD4_HUMAN	P01730	CD4	#N/A	#N/A	#N/A	0.3196	09set2019_Sample15_Buffy22_Positive	FMJ_22	pN+	38.73	672592	light
SLWDQGNFPLIIK	sp|P01730|CD4_HUMAN	P01730	CD4	#N/A	#N/A	#N/A	0.3442	09set2019_Sample16_Buffy19_Negative	FMJ_19	pN0	38.23	3704323	light
SLWDQGNFPLIIK	sp|P01730|CD4_HUMAN	P01730	CD4	#N/A	#N/A	#N/A	0.342	11set2019_Sample17_Buffy31_Positive	FMJ_31	pN+	38.48	1429476	light
SLWDQGNFPLIIK	sp|P01730|CD4_HUMAN	P01730	CD4	#N/A	#N/A	#N/A	0.3344	11set2019_Sample18_Buffy35_Negative	FMJ_35	pN0	38.41	996015	light
SLWDQGNFPLIIK	sp|P01730|CD4_HUMAN	P01730	CD4	#N/A	#N/A	#N/A	0.3517	11set2019_Sample19_Buffy26_1_Negative	FMJ_26	pN0	38.66	1132757	light
SLWDQGNFPLIIK	sp|P01730|CD4_HUMAN	P01730	CD4	#N/A	#N/A	#N/A	0.3484	11set2019_Sample21_Buffy16_Negative	FMJ_16	pN0	38.31	944214	light
SLWDQGNFPLIIK	sp|P01730|CD4_HUMAN	P01730	CD4	#N/A	#N/A	#N/A	0.3619	12set2019_Sample24_Buffy45_Negative	FMJ_45	pN0	38.36	1324431	light
SLWDQGNFPLIIK	sp|P01730|CD4_HUMAN	P01730	CD4	#N/A	#N/A	#N/A	0	12set2019_Sample24_Buffy45_Negative	FMJ_45	pN0	#N/A	#N/A	light
SSAAPPPPPR	iRT			#N/A	#N/A	#N/A	#N/A	03set2019_Sample2_Buffy02_Negative	FMJ_02	pN0	13.88	113211280	heavy
SSAAPPPPPR	iRT			#N/A	#N/A	#N/A	#N/A	03set2019_Sample3_Buffy05_Positive	FMJ_05	pN+	13.86	135901312	heavy
SSAAPPPPPR	iRT			#N/A	#N/A	#N/A	#N/A	04set2019_Sample1_Buffy21_Negative	FMJ_21	pN0	13.86	118203168	heavy
SSAAPPPPPR	iRT			#N/A	#N/A	#N/A	#N/A	04set2019_Sample4_Buffy28_Negative	FMJ_28	pN0	13.82	128117824	heavy
SSAAPPPPPR	iRT			#N/A	#N/A	#N/A	#N/A	04set2019_Sample6_Buffy24_Positive	FMJ_24	pN+	13.88	148393344	heavy
SSAAPPPPPR	iRT			#N/A	#N/A	#N/A	#N/A	05set2019_Sample10_Buffy10_Negative	FMJ_10	pN0	14.13	142871488	heavy
SSAAPPPPPR	iRT			#N/A	#N/A	#N/A	#N/A	05set2019_Sample7_Buffy30_Negative	FMJ_30	pN0	14.07	124324176	heavy
SSAAPPPPPR	iRT			#N/A	#N/A	#N/A	#N/A	05set2019_Sample8_Buffy04_Positive	FMJ_04	pN+	14.06	124049872	heavy
SSAAPPPPPR	iRT			#N/A	#N/A	#N/A	#N/A	05set2019_Sample9_Buffy12_Negative	FMJ_12	pN0	14.17	122260288	heavy
SSAAPPPPPR	iRT			#N/A	#N/A	#N/A	#N/A	06set2019_Sample11_Buffy29_Positive	FMJ_29	pN+	14.15	123212896	heavy
SSAAPPPPPR	iRT			#N/A	#N/A	#N/A	#N/A	06set2019_Sample12_Buffy01_Positive	FMJ_01	pN+	14.01	130519528	heavy
SSAAPPPPPR	iRT			#N/A	#N/A	#N/A	#N/A	06set2019_Sample13_Buffy18_Negative	FMJ_18	pN0	14.09	126450000	heavy
SSAAPPPPPR	iRT			#N/A	#N/A	#N/A	#N/A	09set2019_Sample15_Buffy22_Positive	FMJ_22	pN+	14.23	108314416	heavy
SSAAPPPPPR	iRT			#N/A	#N/A	#N/A	#N/A	09set2019_Sample16_Buffy19_Negative	FMJ_19	pN0	14.19	126232344	heavy
SSAAPPPPPR	iRT			#N/A	#N/A	#N/A	#N/A	11set2019_Sample17_Buffy31_Positive	FMJ_31	pN+	14.23	120878816	heavy
SSAAPPPPPR	iRT			#N/A	#N/A	#N/A	#N/A	11set2019_Sample18_Buffy35_Negative	FMJ_35	pN0	14.19	119572568	heavy
SSAAPPPPPR	iRT			#N/A	#N/A	#N/A	#N/A	11set2019_Sample19_Buffy26_1_Negative	FMJ_26	pN0	14.33	128472520	heavy
SSAAPPPPPR	iRT			#N/A	#N/A	#N/A	#N/A	11set2019_Sample21_Buffy16_Negative	FMJ_16	pN0	14.27	128232760	heavy
SSAAPPPPPR	iRT			#N/A	#N/A	#N/A	#N/A	12set2019_Sample24_Buffy45_Negative	FMJ_45	pN0	14.26	114554272	heavy
SWLAELQQWLKPGLK	sp|P08571|CD14_HUMAN	P08571	CD14	#N/A	#N/A	#N/A	0.2241	03set2019_Sample2_Buffy02_Negative	FMJ_02	pN0	44.32	7858552	light
SWLAELQQWLKPGLK	sp|P08571|CD14_HUMAN	P08571	CD14	#N/A	#N/A	#N/A	0.2175	03set2019_Sample3_Buffy05_Positive	FMJ_05	pN+	44.27	20863544	light
SWLAELQQWLKPGLK	sp|P08571|CD14_HUMAN	P08571	CD14	#N/A	#N/A	#N/A	0.207	04set2019_Sample1_Buffy21_Negative	FMJ_21	pN0	44.17	21716836	light
SWLAELQQWLKPGLK	sp|P08571|CD14_HUMAN	P08571	CD14	#N/A	#N/A	#N/A	0.2158	04set2019_Sample4_Buffy28_Negative	FMJ_28	pN0	43.97	19477596	light
SWLAELQQWLKPGLK	sp|P08571|CD14_HUMAN	P08571	CD14	#N/A	#N/A	#N/A	0.2202	04set2019_Sample6_Buffy24_Positive	FMJ_24	pN+	44.32	14321662	light
SWLAELQQWLKPGLK	sp|P08571|CD14_HUMAN	P08571	CD14	#N/A	#N/A	#N/A	0.2112	05set2019_Sample10_Buffy10_Negative	FMJ_10	pN0	44.52	83887712	light
SWLAELQQWLKPGLK	sp|P08571|CD14_HUMAN	P08571	CD14	#N/A	#N/A	#N/A	0.2211	05set2019_Sample7_Buffy30_Negative	FMJ_30	pN0	44.47	9412686	light
SWLAELQQWLKPGLK	sp|P08571|CD14_HUMAN	P08571	CD14	#N/A	#N/A	#N/A	0.2184	05set2019_Sample8_Buffy04_Positive	FMJ_04	pN+	44.57	3364887	light
SWLAELQQWLKPGLK	sp|P08571|CD14_HUMAN	P08571	CD14	#N/A	#N/A	#N/A	0.2148	05set2019_Sample9_Buffy12_Negative	FMJ_12	pN0	44.47	48804720	light
SWLAELQQWLKPGLK	sp|P08571|CD14_HUMAN	P08571	CD14	#N/A	#N/A	#N/A	0.2328	06set2019_Sample11_Buffy29_Positive	FMJ_29	pN+	44.52	9855474	light
SWLAELQQWLKPGLK	sp|P08571|CD14_HUMAN	P08571	CD14	#N/A	#N/A	#N/A	0.2132	06set2019_Sample12_Buffy01_Positive	FMJ_01	pN+	44.37	20102768	light
SWLAELQQWLKPGLK	sp|P08571|CD14_HUMAN	P08571	CD14	#N/A	#N/A	#N/A	0.2159	06set2019_Sample13_Buffy18_Negative	FMJ_18	pN0	44.62	18085152	light
SWLAELQQWLKPGLK	sp|P08571|CD14_HUMAN	P08571	CD14	#N/A	#N/A	#N/A	0.2248	09set2019_Sample15_Buffy22_Positive	FMJ_22	pN+	44.87	6963258	light
SWLAELQQWLKPGLK	sp|P08571|CD14_HUMAN	P08571	CD14	#N/A	#N/A	#N/A	0.2143	09set2019_Sample16_Buffy19_Negative	FMJ_19	pN0	44.47	46886624	light
SWLAELQQWLKPGLK	sp|P08571|CD14_HUMAN	P08571	CD14	#N/A	#N/A	#N/A	0.2104	11set2019_Sample17_Buffy31_Positive	FMJ_31	pN+	44.57	25023324	light
SWLAELQQWLKPGLK	sp|P08571|CD14_HUMAN	P08571	CD14	#N/A	#N/A	#N/A	0.21	11set2019_Sample18_Buffy35_Negative	FMJ_35	pN0	44.62	36804592	light
SWLAELQQWLKPGLK	sp|P08571|CD14_HUMAN	P08571	CD14	#N/A	#N/A	#N/A	0.2151	11set2019_Sample19_Buffy26_1_Negative	FMJ_26	pN0	44.97	29868444	light
SWLAELQQWLKPGLK	sp|P08571|CD14_HUMAN	P08571	CD14	#N/A	#N/A	#N/A	0.2039	11set2019_Sample21_Buffy16_Negative	FMJ_16	pN0	44.62	65014696	light
SWLAELQQWLKPGLK	sp|P08571|CD14_HUMAN	P08571	CD14	#N/A	#N/A	#N/A	0.2098	12set2019_Sample24_Buffy45_Negative	FMJ_45	pN0	44.42	50452500	light
SWLAELQQWLKPGLK	sp|P08571|CD14_HUMAN	P08571	CD14	#N/A	#N/A	#N/A	0	12set2019_Sample24_Buffy45_Negative	FMJ_45	pN0	#N/A	#N/A	light
TASEFDSAIAQDK	iRT			#N/A	#N/A	#N/A	#N/A	03set2019_Sample2_Buffy02_Negative	FMJ_02	pN0	20.15	5002850	heavy
TASEFDSAIAQDK	iRT			#N/A	#N/A	#N/A	#N/A	03set2019_Sample3_Buffy05_Positive	FMJ_05	pN+	19.9	5033823	heavy
TASEFDSAIAQDK	iRT			#N/A	#N/A	#N/A	#N/A	04set2019_Sample1_Buffy21_Negative	FMJ_21	pN0	19.82	4064094	heavy
TASEFDSAIAQDK	iRT			#N/A	#N/A	#N/A	#N/A	04set2019_Sample4_Buffy28_Negative	FMJ_28	pN0	19.9	6580884	heavy
TASEFDSAIAQDK	iRT			#N/A	#N/A	#N/A	#N/A	04set2019_Sample6_Buffy24_Positive	FMJ_24	pN+	20.42	9663769	heavy
TASEFDSAIAQDK	iRT			#N/A	#N/A	#N/A	#N/A	05set2019_Sample10_Buffy10_Negative	FMJ_10	pN0	20.35	5655739	heavy
TASEFDSAIAQDK	iRT			#N/A	#N/A	#N/A	#N/A	05set2019_Sample7_Buffy30_Negative	FMJ_30	pN0	20.34	5578026	heavy
TASEFDSAIAQDK	iRT			#N/A	#N/A	#N/A	#N/A	05set2019_Sample8_Buffy04_Positive	FMJ_04	pN+	20.31	5171202	heavy
TASEFDSAIAQDK	iRT			#N/A	#N/A	#N/A	#N/A	05set2019_Sample9_Buffy12_Negative	FMJ_12	pN0	20.74	6919157	heavy
TASEFDSAIAQDK	iRT			#N/A	#N/A	#N/A	#N/A	06set2019_Sample11_Buffy29_Positive	FMJ_29	pN+	20.76	10025846	heavy
TASEFDSAIAQDK	iRT			#N/A	#N/A	#N/A	#N/A	06set2019_Sample12_Buffy01_Positive	FMJ_01	pN+	20.49	8221850	heavy
TASEFDSAIAQDK	iRT			#N/A	#N/A	#N/A	#N/A	06set2019_Sample13_Buffy18_Negative	FMJ_18	pN0	20.61	8511669	heavy
TASEFDSAIAQDK	iRT			#N/A	#N/A	#N/A	#N/A	09set2019_Sample15_Buffy22_Positive	FMJ_22	pN+	21.18	9127678	heavy
TASEFDSAIAQDK	iRT			#N/A	#N/A	#N/A	#N/A	09set2019_Sample16_Buffy19_Negative	FMJ_19	pN0	20.66	7635688	heavy
TASEFDSAIAQDK	iRT			#N/A	#N/A	#N/A	#N/A	11set2019_Sample17_Buffy31_Positive	FMJ_31	pN+	20.87	7882792	heavy
TASEFDSAIAQDK	iRT			#N/A	#N/A	#N/A	#N/A	11set2019_Sample18_Buffy35_Negative	FMJ_35	pN0	20.56	6193795	heavy
TASEFDSAIAQDK	iRT			#N/A	#N/A	#N/A	#N/A	11set2019_Sample19_Buffy26_1_Negative	FMJ_26	pN0	21.04	10999116	heavy
TASEFDSAIAQDK	iRT			#N/A	#N/A	#N/A	#N/A	11set2019_Sample21_Buffy16_Negative	FMJ_16	pN0	20.61	4262406	heavy
TASEFDSAIAQDK	iRT			#N/A	#N/A	#N/A	#N/A	12set2019_Sample24_Buffy45_Negative	FMJ_45	pN0	20.9	10588336	heavy
TASEFDSAIAQDK	iRT			#N/A	#N/A	#N/A	#N/A	12set2019_Sample24_Buffy45_Negative	FMJ_45	pN0	20.9	9991458	heavy
VEEGDNAVLQCLK	sp|P15391|CD19_HUMAN	P15391	CD19	#N/A	#N/A	#N/A	#N/A	03set2019_Sample2_Buffy02_Negative	FMJ_02	pN0	29.05	526349	light
VEEGDNAVLQCLK	sp|P15391|CD19_HUMAN	P15391	CD19	#N/A	#N/A	#N/A	#N/A	03set2019_Sample3_Buffy05_Positive	FMJ_05	pN+	28.63	431947	light
VEEGDNAVLQCLK	sp|P15391|CD19_HUMAN	P15391	CD19	#N/A	#N/A	#N/A	#N/A	04set2019_Sample1_Buffy21_Negative	FMJ_21	pN0	28.59	193346	light
VEEGDNAVLQCLK	sp|P15391|CD19_HUMAN	P15391	CD19	#N/A	#N/A	#N/A	#N/A	04set2019_Sample4_Buffy28_Negative	FMJ_28	pN0	28.67	749560	light
VEEGDNAVLQCLK	sp|P15391|CD19_HUMAN	P15391	CD19	#N/A	#N/A	#N/A	#N/A	04set2019_Sample6_Buffy24_Positive	FMJ_24	pN+	29.06	982204	light
VEEGDNAVLQCLK	sp|P15391|CD19_HUMAN	P15391	CD19	#N/A	#N/A	#N/A	#N/A	05set2019_Sample10_Buffy10_Negative	FMJ_10	pN0	28.78	13540614	light
VEEGDNAVLQCLK	sp|P15391|CD19_HUMAN	P15391	CD19	#N/A	#N/A	#N/A	#N/A	05set2019_Sample7_Buffy30_Negative	FMJ_30	pN0	29.21	1199327	light
VEEGDNAVLQCLK	sp|P15391|CD19_HUMAN	P15391	CD19	#N/A	#N/A	#N/A	#N/A	05set2019_Sample8_Buffy04_Positive	FMJ_04	pN+	29.13	1124040	light
VEEGDNAVLQCLK	sp|P15391|CD19_HUMAN	P15391	CD19	#N/A	#N/A	#N/A	#N/A	05set2019_Sample9_Buffy12_Negative	FMJ_12	pN0	29.21	4869917	light
VEEGDNAVLQCLK	sp|P15391|CD19_HUMAN	P15391	CD19	#N/A	#N/A	#N/A	#N/A	06set2019_Sample11_Buffy29_Positive	FMJ_29	pN+	29.44	1424775	light
VEEGDNAVLQCLK	sp|P15391|CD19_HUMAN	P15391	CD19	#N/A	#N/A	#N/A	#N/A	06set2019_Sample12_Buffy01_Positive	FMJ_01	pN+	29.17	564684	light
VEEGDNAVLQCLK	sp|P15391|CD19_HUMAN	P15391	CD19	#N/A	#N/A	#N/A	#N/A	06set2019_Sample13_Buffy18_Negative	FMJ_18	pN0	29.4	1179379	light
VEEGDNAVLQCLK	sp|P15391|CD19_HUMAN	P15391	CD19	#N/A	#N/A	#N/A	#N/A	09set2019_Sample15_Buffy22_Positive	FMJ_22	pN+	29.87	348885	light
VEEGDNAVLQCLK	sp|P15391|CD19_HUMAN	P15391	CD19	#N/A	#N/A	#N/A	#N/A	09set2019_Sample16_Buffy19_Negative	FMJ_19	pN0	29.25	1720308	light
VEEGDNAVLQCLK	sp|P15391|CD19_HUMAN	P15391	CD19	#N/A	#N/A	#N/A	#N/A	11set2019_Sample17_Buffy31_Positive	FMJ_31	pN+	29.6	3571194	light
VEEGDNAVLQCLK	sp|P15391|CD19_HUMAN	P15391	CD19	#N/A	#N/A	#N/A	#N/A	11set2019_Sample18_Buffy35_Negative	FMJ_35	pN0	29.37	2224388	light
VEEGDNAVLQCLK	sp|P15391|CD19_HUMAN	P15391	CD19	#N/A	#N/A	#N/A	#N/A	11set2019_Sample19_Buffy26_1_Negative	FMJ_26	pN0	29.71	1136553	light
VEEGDNAVLQCLK	sp|P15391|CD19_HUMAN	P15391	CD19	#N/A	#N/A	#N/A	#N/A	11set2019_Sample21_Buffy16_Negative	FMJ_16	pN0	29.25	1094677	light
VEEGDNAVLQCLK	sp|P15391|CD19_HUMAN	P15391	CD19	#N/A	#N/A	#N/A	#N/A	12set2019_Sample24_Buffy45_Negative	FMJ_45	pN0	29.4	2529864	light
VEEGDNAVLQCLK	sp|P15391|CD19_HUMAN	P15391	CD19	#N/A	#N/A	#N/A	#N/A	12set2019_Sample24_Buffy45_Negative	FMJ_45	pN0	29.4	2380514	light
VSWQDLK	sp|Q13243|SRSF5_HUMAN	Q13243	SRSF5	0.0461	0.8853	0.8853	#N/A	03set2019_Sample2_Buffy02_Negative	FMJ_02	pN0	22.49	5790980	light
VSWQDLK	sp|Q13243|SRSF5_HUMAN	Q13243	SRSF5	0.0461	0.8853	#N/A	#N/A	03set2019_Sample2_Buffy02_Negative	FMJ_02	pN0	22.49	125651192	heavy
VSWQDLK	sp|Q13243|SRSF5_HUMAN	Q13243	SRSF5	0.0767	0.933	0.933	#N/A	03set2019_Sample3_Buffy05_Positive	FMJ_05	pN+	22.32	8896254	light
VSWQDLK	sp|Q13243|SRSF5_HUMAN	Q13243	SRSF5	0.0767	0.933	#N/A	#N/A	03set2019_Sample3_Buffy05_Positive	FMJ_05	pN+	22.32	115987344	heavy
VSWQDLK	sp|Q13243|SRSF5_HUMAN	Q13243	SRSF5	0.1597	0.8914	0.8914	#N/A	04set2019_Sample1_Buffy21_Negative	FMJ_21	pN0	22.15	17618188	light
VSWQDLK	sp|Q13243|SRSF5_HUMAN	Q13243	SRSF5	0.1597	0.8914	#N/A	#N/A	04set2019_Sample1_Buffy21_Negative	FMJ_21	pN0	22.15	110291904	heavy
VSWQDLK	sp|Q13243|SRSF5_HUMAN	Q13243	SRSF5	0.0951	0.8816	0.8816	#N/A	04set2019_Sample4_Buffy28_Negative	FMJ_28	pN0	22.29	11888534	light
VSWQDLK	sp|Q13243|SRSF5_HUMAN	Q13243	SRSF5	0.0951	0.8816	#N/A	#N/A	04set2019_Sample4_Buffy28_Negative	FMJ_28	pN0	22.29	124946328	heavy
VSWQDLK	sp|Q13243|SRSF5_HUMAN	Q13243	SRSF5	0.0458	0.8812	0.8812	#N/A	04set2019_Sample6_Buffy24_Positive	FMJ_24	pN+	22.97	6238980	light
VSWQDLK	sp|Q13243|SRSF5_HUMAN	Q13243	SRSF5	0.0458	0.8812	#N/A	#N/A	04set2019_Sample6_Buffy24_Positive	FMJ_24	pN+	22.97	136316992	heavy
VSWQDLK	sp|Q13243|SRSF5_HUMAN	Q13243	SRSF5	0.0892	0.9545	0.9545	#N/A	05set2019_Sample10_Buffy10_Negative	FMJ_10	pN0	22.8	11990033	light
VSWQDLK	sp|Q13243|SRSF5_HUMAN	Q13243	SRSF5	0.0892	0.9545	#N/A	#N/A	05set2019_Sample10_Buffy10_Negative	FMJ_10	pN0	22.8	134350960	heavy
VSWQDLK	sp|Q13243|SRSF5_HUMAN	Q13243	SRSF5	0.1452	0.8938	0.8938	#N/A	05set2019_Sample7_Buffy30_Negative	FMJ_30	pN0	23.17	19129570	light
VSWQDLK	sp|Q13243|SRSF5_HUMAN	Q13243	SRSF5	0.1452	0.8938	#N/A	#N/A	05set2019_Sample7_Buffy30_Negative	FMJ_30	pN0	23.17	131710008	heavy
VSWQDLK	sp|Q13243|SRSF5_HUMAN	Q13243	SRSF5	0.0864	0.8278	0.8278	#N/A	05set2019_Sample8_Buffy04_Positive	FMJ_04	pN+	22.7	10863994	light
VSWQDLK	sp|Q13243|SRSF5_HUMAN	Q13243	SRSF5	0.0864	0.8278	#N/A	#N/A	05set2019_Sample8_Buffy04_Positive	FMJ_04	pN+	22.7	125784752	heavy
VSWQDLK	sp|Q13243|SRSF5_HUMAN	Q13243	SRSF5	0.0927	0.9966	0.9966	#N/A	05set2019_Sample9_Buffy12_Negative	FMJ_12	pN0	23.19	11268560	light
VSWQDLK	sp|Q13243|SRSF5_HUMAN	Q13243	SRSF5	0.0927	0.9966	#N/A	#N/A	05set2019_Sample9_Buffy12_Negative	FMJ_12	pN0	23.19	121607984	heavy
VSWQDLK	sp|Q13243|SRSF5_HUMAN	Q13243	SRSF5	0.0667	0.9459	0.9459	#N/A	06set2019_Sample11_Buffy29_Positive	FMJ_29	pN+	23.46	9012964	light
VSWQDLK	sp|Q13243|SRSF5_HUMAN	Q13243	SRSF5	0.0667	0.9459	#N/A	#N/A	06set2019_Sample11_Buffy29_Positive	FMJ_29	pN+	23.46	135212096	heavy
VSWQDLK	sp|Q13243|SRSF5_HUMAN	Q13243	SRSF5	0.0553	0.8205	0.8205	#N/A	06set2019_Sample12_Buffy01_Positive	FMJ_01	pN+	22.97	7617931	light
VSWQDLK	sp|Q13243|SRSF5_HUMAN	Q13243	SRSF5	0.0553	0.8205	#N/A	#N/A	06set2019_Sample12_Buffy01_Positive	FMJ_01	pN+	22.97	137731840	heavy
VSWQDLK	sp|Q13243|SRSF5_HUMAN	Q13243	SRSF5	0.0627	0.867	0.867	#N/A	06set2019_Sample13_Buffy18_Negative	FMJ_18	pN0	23.15	8533150	light
VSWQDLK	sp|Q13243|SRSF5_HUMAN	Q13243	SRSF5	0.0627	0.867	#N/A	#N/A	06set2019_Sample13_Buffy18_Negative	FMJ_18	pN0	23.15	136031152	heavy
VSWQDLK	sp|Q13243|SRSF5_HUMAN	Q13243	SRSF5	0.0219	0.8694	0.8694	#N/A	09set2019_Sample15_Buffy22_Positive	FMJ_22	pN+	23.83	2883063	light
VSWQDLK	sp|Q13243|SRSF5_HUMAN	Q13243	SRSF5	0.0219	0.8694	#N/A	#N/A	09set2019_Sample15_Buffy22_Positive	FMJ_22	pN+	23.83	131723160	heavy
VSWQDLK	sp|Q13243|SRSF5_HUMAN	Q13243	SRSF5	0.0747	0.9824	0.9824	#N/A	09set2019_Sample16_Buffy19_Negative	FMJ_19	pN0	23.12	10422944	light
VSWQDLK	sp|Q13243|SRSF5_HUMAN	Q13243	SRSF5	0.0747	0.9824	#N/A	#N/A	09set2019_Sample16_Buffy19_Negative	FMJ_19	pN0	23.12	139509808	heavy
VSWQDLK	sp|Q13243|SRSF5_HUMAN	Q13243	SRSF5	0.0457	0.9363	0.9363	#N/A	11set2019_Sample17_Buffy31_Positive	FMJ_31	pN+	23.53	6431297	light
VSWQDLK	sp|Q13243|SRSF5_HUMAN	Q13243	SRSF5	0.0457	0.9363	#N/A	#N/A	11set2019_Sample17_Buffy31_Positive	FMJ_31	pN+	23.53	140743344	heavy
VSWQDLK	sp|Q13243|SRSF5_HUMAN	Q13243	SRSF5	0.0914	0.9177	0.9177	#N/A	11set2019_Sample18_Buffy35_Negative	FMJ_35	pN0	23.04	11476046	light
VSWQDLK	sp|Q13243|SRSF5_HUMAN	Q13243	SRSF5	0.0914	0.9177	#N/A	#N/A	11set2019_Sample18_Buffy35_Negative	FMJ_35	pN0	23.04	125534560	heavy
VSWQDLK	sp|Q13243|SRSF5_HUMAN	Q13243	SRSF5	0.0517	0.9886	0.9886	#N/A	11set2019_Sample19_Buffy26_1_Negative	FMJ_26	pN0	23.76	8209095	light
VSWQDLK	sp|Q13243|SRSF5_HUMAN	Q13243	SRSF5	0.0517	0.9886	#N/A	#N/A	11set2019_Sample19_Buffy26_1_Negative	FMJ_26	pN0	23.76	158680560	heavy
VSWQDLK	sp|Q13243|SRSF5_HUMAN	Q13243	SRSF5	0.0604	0.8852	0.8852	#N/A	11set2019_Sample21_Buffy16_Negative	FMJ_16	pN0	23.14	7993464	light
VSWQDLK	sp|Q13243|SRSF5_HUMAN	Q13243	SRSF5	0.0604	0.8852	#N/A	#N/A	11set2019_Sample21_Buffy16_Negative	FMJ_16	pN0	23.14	132426928	heavy
VSWQDLK	sp|Q13243|SRSF5_HUMAN	Q13243	SRSF5	0.0305	0.99	0.99	#N/A	12set2019_Sample24_Buffy45_Negative	FMJ_45	pN0	23.44	4533067	light
VSWQDLK	sp|Q13243|SRSF5_HUMAN	Q13243	SRSF5	#N/A	#N/A	#N/A	#N/A	12set2019_Sample24_Buffy45_Negative	FMJ_45	pN0	#N/A	#N/A	light
VSWQDLK	sp|Q13243|SRSF5_HUMAN	Q13243	SRSF5	0.0305	0.99	#N/A	#N/A	12set2019_Sample24_Buffy45_Negative	FMJ_45	pN0	23.44	148433616	heavy
VSWQDLK	sp|Q13243|SRSF5_HUMAN	Q13243	SRSF5	#N/A	#N/A	#N/A	#N/A	12set2019_Sample24_Buffy45_Negative	FMJ_45	pN0	#N/A	#N/A	heavy
VYVGNLGNNGNK	sp|P84103|SRSF3_HUMAN	P84103	SRSF3	0.0125	0.72	0.72	#N/A	03set2019_Sample2_Buffy02_Negative	FMJ_02	pN0	17.65	72100	light
VYVGNLGNNGNK	sp|P84103|SRSF3_HUMAN	P84103	SRSF3	0.0125	0.72	#N/A	#N/A	03set2019_Sample2_Buffy02_Negative	FMJ_02	pN0	17.65	5768061	heavy
VYVGNLGNNGNK	sp|P84103|SRSF3_HUMAN	P84103	SRSF3	0.0703	0.9951	0.9951	#N/A	03set2019_Sample3_Buffy05_Positive	FMJ_05	pN+	17.56	651043	light
VYVGNLGNNGNK	sp|P84103|SRSF3_HUMAN	P84103	SRSF3	0.0703	0.9951	#N/A	#N/A	03set2019_Sample3_Buffy05_Positive	FMJ_05	pN+	17.56	9258179	heavy
VYVGNLGNNGNK	sp|P84103|SRSF3_HUMAN	P84103	SRSF3	0.0653	0.9921	0.9921	#N/A	04set2019_Sample1_Buffy21_Negative	FMJ_21	pN0	17.56	488316	light
VYVGNLGNNGNK	sp|P84103|SRSF3_HUMAN	P84103	SRSF3	0.0653	0.9921	#N/A	#N/A	04set2019_Sample1_Buffy21_Negative	FMJ_21	pN0	17.56	7476655	heavy
VYVGNLGNNGNK	sp|P84103|SRSF3_HUMAN	P84103	SRSF3	0.0521	0.992	0.992	#N/A	04set2019_Sample4_Buffy28_Negative	FMJ_28	pN0	17.69	766470	light
VYVGNLGNNGNK	sp|P84103|SRSF3_HUMAN	P84103	SRSF3	0.0521	0.992	#N/A	#N/A	04set2019_Sample4_Buffy28_Negative	FMJ_28	pN0	17.69	14716141	heavy
VYVGNLGNNGNK	sp|P84103|SRSF3_HUMAN	P84103	SRSF3	0.0251	0.9646	0.9646	#N/A	04set2019_Sample6_Buffy24_Positive	FMJ_24	pN+	18.02	473787	light
VYVGNLGNNGNK	sp|P84103|SRSF3_HUMAN	P84103	SRSF3	0.0251	0.9646	#N/A	#N/A	04set2019_Sample6_Buffy24_Positive	FMJ_24	pN+	18.02	18883848	heavy
VYVGNLGNNGNK	sp|P84103|SRSF3_HUMAN	P84103	SRSF3	0.0691	0.9989	0.9989	#N/A	05set2019_Sample10_Buffy10_Negative	FMJ_10	pN0	18.13	877371	light
VYVGNLGNNGNK	sp|P84103|SRSF3_HUMAN	P84103	SRSF3	0.0691	0.9989	#N/A	#N/A	05set2019_Sample10_Buffy10_Negative	FMJ_10	pN0	18.13	12701910	heavy
VYVGNLGNNGNK	sp|P84103|SRSF3_HUMAN	P84103	SRSF3	0.053	0.9991	0.9991	#N/A	05set2019_Sample7_Buffy30_Negative	FMJ_30	pN0	17.93	511725	light
VYVGNLGNNGNK	sp|P84103|SRSF3_HUMAN	P84103	SRSF3	0.053	0.9991	#N/A	#N/A	05set2019_Sample7_Buffy30_Negative	FMJ_30	pN0	17.93	9648488	heavy
VYVGNLGNNGNK	sp|P84103|SRSF3_HUMAN	P84103	SRSF3	0.006	0.9773	0.9773	#N/A	05set2019_Sample8_Buffy04_Positive	FMJ_04	pN+	17.86	36647	light
VYVGNLGNNGNK	sp|P84103|SRSF3_HUMAN	P84103	SRSF3	0.006	0.9773	#N/A	#N/A	05set2019_Sample8_Buffy04_Positive	FMJ_04	pN+	17.86	6155197	heavy
VYVGNLGNNGNK	sp|P84103|SRSF3_HUMAN	P84103	SRSF3	0.1149	0.9987	0.9987	#N/A	05set2019_Sample9_Buffy12_Negative	FMJ_12	pN0	18.3	1537868	light
VYVGNLGNNGNK	sp|P84103|SRSF3_HUMAN	P84103	SRSF3	0.1149	0.9987	#N/A	#N/A	05set2019_Sample9_Buffy12_Negative	FMJ_12	pN0	18.3	13389544	heavy
VYVGNLGNNGNK	sp|P84103|SRSF3_HUMAN	P84103	SRSF3	0.0295	0.9976	0.9976	#N/A	06set2019_Sample11_Buffy29_Positive	FMJ_29	pN+	18.37	438325	light
VYVGNLGNNGNK	sp|P84103|SRSF3_HUMAN	P84103	SRSF3	0.0295	0.9976	#N/A	#N/A	06set2019_Sample11_Buffy29_Positive	FMJ_29	pN+	18.37	14868624	heavy
VYVGNLGNNGNK	sp|P84103|SRSF3_HUMAN	P84103	SRSF3	0.005	0.5921	0.5921	#N/A	06set2019_Sample12_Buffy01_Positive	FMJ_01	pN+	18.09	59914	light
VYVGNLGNNGNK	sp|P84103|SRSF3_HUMAN	P84103	SRSF3	0.005	0.5921	#N/A	#N/A	06set2019_Sample12_Buffy01_Positive	FMJ_01	pN+	18.09	12038963	heavy
VYVGNLGNNGNK	sp|P84103|SRSF3_HUMAN	P84103	SRSF3	0.0185	0.9851	0.9851	#N/A	06set2019_Sample13_Buffy18_Negative	FMJ_18	pN0	18.15	252037	light
VYVGNLGNNGNK	sp|P84103|SRSF3_HUMAN	P84103	SRSF3	0.0185	0.9851	#N/A	#N/A	06set2019_Sample13_Buffy18_Negative	FMJ_18	pN0	18.15	13652492	heavy
VYVGNLGNNGNK	sp|P84103|SRSF3_HUMAN	P84103	SRSF3	0.0105	0.9684	0.9684	#N/A	09set2019_Sample15_Buffy22_Positive	FMJ_22	pN+	18.61	130100	light
VYVGNLGNNGNK	sp|P84103|SRSF3_HUMAN	P84103	SRSF3	0.0105	0.9684	#N/A	#N/A	09set2019_Sample15_Buffy22_Positive	FMJ_22	pN+	18.61	12376350	heavy
VYVGNLGNNGNK	sp|P84103|SRSF3_HUMAN	P84103	SRSF3	0.0611	0.9987	0.9987	#N/A	09set2019_Sample16_Buffy19_Negative	FMJ_19	pN0	18.4	920448	light
VYVGNLGNNGNK	sp|P84103|SRSF3_HUMAN	P84103	SRSF3	0.0611	0.9987	#N/A	#N/A	09set2019_Sample16_Buffy19_Negative	FMJ_19	pN0	18.4	15069895	heavy
VYVGNLGNNGNK	sp|P84103|SRSF3_HUMAN	P84103	SRSF3	0.0356	0.9971	0.9971	#N/A	11set2019_Sample17_Buffy31_Positive	FMJ_31	pN+	18.4	406207	light
VYVGNLGNNGNK	sp|P84103|SRSF3_HUMAN	P84103	SRSF3	0.0356	0.9971	#N/A	#N/A	11set2019_Sample17_Buffy31_Positive	FMJ_31	pN+	18.4	11415822	heavy
VYVGNLGNNGNK	sp|P84103|SRSF3_HUMAN	P84103	SRSF3	0.0907	0.9995	0.9995	#N/A	11set2019_Sample18_Buffy35_Negative	FMJ_35	pN0	18.14	987066	light
VYVGNLGNNGNK	sp|P84103|SRSF3_HUMAN	P84103	SRSF3	0.0907	0.9995	#N/A	#N/A	11set2019_Sample18_Buffy35_Negative	FMJ_35	pN0	18.14	10877814	heavy
VYVGNLGNNGNK	sp|P84103|SRSF3_HUMAN	P84103	SRSF3	0.0348	0.9995	0.9995	#N/A	11set2019_Sample19_Buffy26_1_Negative	FMJ_26	pN0	18.54	523680	light
VYVGNLGNNGNK	sp|P84103|SRSF3_HUMAN	P84103	SRSF3	0.0348	0.9995	#N/A	#N/A	11set2019_Sample19_Buffy26_1_Negative	FMJ_26	pN0	18.54	15045560	heavy
VYVGNLGNNGNK	sp|P84103|SRSF3_HUMAN	P84103	SRSF3	0.0349	0.9987	0.9987	#N/A	11set2019_Sample21_Buffy16_Negative	FMJ_16	pN0	18.38	490222	light
VYVGNLGNNGNK	sp|P84103|SRSF3_HUMAN	P84103	SRSF3	0.0349	0.9987	#N/A	#N/A	11set2019_Sample21_Buffy16_Negative	FMJ_16	pN0	18.38	14062550	heavy
VYVGNLGNNGNK	sp|P84103|SRSF3_HUMAN	P84103	SRSF3	0.0444	0.9909	0.9909	#N/A	12set2019_Sample24_Buffy45_Negative	FMJ_45	pN0	18.4	601934	light
VYVGNLGNNGNK	sp|P84103|SRSF3_HUMAN	P84103	SRSF3	#N/A	#N/A	#N/A	#N/A	12set2019_Sample24_Buffy45_Negative	FMJ_45	pN0	#N/A	#N/A	light
VYVGNLGNNGNK	sp|P84103|SRSF3_HUMAN	P84103	SRSF3	0.0444	0.9909	#N/A	#N/A	12set2019_Sample24_Buffy45_Negative	FMJ_45	pN0	18.4	13567307	heavy
VYVGNLGNNGNK	sp|P84103|SRSF3_HUMAN	P84103	SRSF3	#N/A	#N/A	#N/A	#N/A	12set2019_Sample24_Buffy45_Negative	FMJ_45	pN0	#N/A	#N/A	heavy
YDLQNLKPYTK	sp|P08575|PTPRC_HUMAN	P08575	PTPRC	#N/A	#N/A	#N/A	0.5835	03set2019_Sample2_Buffy02_Negative	FMJ_02	pN0	22.41	3769052	light
YDLQNLKPYTK	sp|P08575|PTPRC_HUMAN	P08575	PTPRC	#N/A	#N/A	#N/A	0.6487	03set2019_Sample3_Buffy05_Positive	FMJ_05	pN+	22.33	15930840	light
YDLQNLKPYTK	sp|P08575|PTPRC_HUMAN	P08575	PTPRC	#N/A	#N/A	#N/A	0.612	04set2019_Sample1_Buffy21_Negative	FMJ_21	pN0	22.15	7919521	light
YDLQNLKPYTK	sp|P08575|PTPRC_HUMAN	P08575	PTPRC	#N/A	#N/A	#N/A	0.6618	04set2019_Sample4_Buffy28_Negative	FMJ_28	pN0	22.3	11566894	light
YDLQNLKPYTK	sp|P08575|PTPRC_HUMAN	P08575	PTPRC	#N/A	#N/A	#N/A	0.672	04set2019_Sample6_Buffy24_Positive	FMJ_24	pN+	22.94	10685445	light
YDLQNLKPYTK	sp|P08575|PTPRC_HUMAN	P08575	PTPRC	#N/A	#N/A	#N/A	0.6527	05set2019_Sample10_Buffy10_Negative	FMJ_10	pN0	22.75	98625264	light
YDLQNLKPYTK	sp|P08575|PTPRC_HUMAN	P08575	PTPRC	#N/A	#N/A	#N/A	0.6217	05set2019_Sample7_Buffy30_Negative	FMJ_30	pN0	22.9	9067461	light
YDLQNLKPYTK	sp|P08575|PTPRC_HUMAN	P08575	PTPRC	#N/A	#N/A	#N/A	0.7507	05set2019_Sample8_Buffy04_Positive	FMJ_04	pN+	23.24	10674005	light
YDLQNLKPYTK	sp|P08575|PTPRC_HUMAN	P08575	PTPRC	#N/A	#N/A	#N/A	0.6764	05set2019_Sample9_Buffy12_Negative	FMJ_12	pN0	23.16	83392744	light
YDLQNLKPYTK	sp|P08575|PTPRC_HUMAN	P08575	PTPRC	#N/A	#N/A	#N/A	0.6894	06set2019_Sample11_Buffy29_Positive	FMJ_29	pN+	23.24	10709323	light
YDLQNLKPYTK	sp|P08575|PTPRC_HUMAN	P08575	PTPRC	#N/A	#N/A	#N/A	0.6524	06set2019_Sample12_Buffy01_Positive	FMJ_01	pN+	22.9	3903078	light
YDLQNLKPYTK	sp|P08575|PTPRC_HUMAN	P08575	PTPRC	#N/A	#N/A	#N/A	0.6695	06set2019_Sample13_Buffy18_Negative	FMJ_18	pN0	23.09	9173106	light
YDLQNLKPYTK	sp|P08575|PTPRC_HUMAN	P08575	PTPRC	#N/A	#N/A	#N/A	0.6473	09set2019_Sample15_Buffy22_Positive	FMJ_22	pN+	23.73	5913767	light
YDLQNLKPYTK	sp|P08575|PTPRC_HUMAN	P08575	PTPRC	#N/A	#N/A	#N/A	0.6586	09set2019_Sample16_Buffy19_Negative	FMJ_19	pN0	23.05	34457448	light
YDLQNLKPYTK	sp|P08575|PTPRC_HUMAN	P08575	PTPRC	#N/A	#N/A	#N/A	0.6512	11set2019_Sample17_Buffy31_Positive	FMJ_31	pN+	23.39	11457502	light
YDLQNLKPYTK	sp|P08575|PTPRC_HUMAN	P08575	PTPRC	#N/A	#N/A	#N/A	0.6226	11set2019_Sample18_Buffy35_Negative	FMJ_35	pN0	22.97	18580646	light
YDLQNLKPYTK	sp|P08575|PTPRC_HUMAN	P08575	PTPRC	#N/A	#N/A	#N/A	0.7081	11set2019_Sample19_Buffy26_1_Negative	FMJ_26	pN0	23.54	14340934	light
YDLQNLKPYTK	sp|P08575|PTPRC_HUMAN	P08575	PTPRC	#N/A	#N/A	#N/A	0.6525	11set2019_Sample21_Buffy16_Negative	FMJ_16	pN0	23.09	17312650	light
YDLQNLKPYTK	sp|P08575|PTPRC_HUMAN	P08575	PTPRC	#N/A	#N/A	#N/A	0.6509	12set2019_Sample24_Buffy45_Negative	FMJ_45	pN0	23.39	15271617	light
YDLQNLKPYTK	sp|P08575|PTPRC_HUMAN	P08575	PTPRC	#N/A	#N/A	#N/A	0	12set2019_Sample24_Buffy45_Negative	FMJ_45	pN0	#N/A	#N/A	light
YGPLSGVNVVYDQR	sp|Q13595|TRA2A_HUMAN	Q13595	TRA2A	0.1108	0.9999	0.9999	0.2887	03set2019_Sample2_Buffy02_Negative	FMJ_02	pN0	27.42	3295619	light
YGPLSGVNVVYDQR	sp|Q13595|TRA2A_HUMAN	Q13595	TRA2A	0.1108	0.9999	#N/A	0.28	03set2019_Sample2_Buffy02_Negative	FMJ_02	pN0	27.42	29738234	heavy
YGPLSGVNVVYDQR	sp|Q13595|TRA2A_HUMAN	Q13595	TRA2A	0.1957	0.9996	0.9996	0.2855	03set2019_Sample3_Buffy05_Positive	FMJ_05	pN+	27.04	5123752	light
YGPLSGVNVVYDQR	sp|Q13595|TRA2A_HUMAN	Q13595	TRA2A	0.1957	0.9996	#N/A	0.2732	03set2019_Sample3_Buffy05_Positive	FMJ_05	pN+	27.04	26180652	heavy
YGPLSGVNVVYDQR	sp|Q13595|TRA2A_HUMAN	Q13595	TRA2A	0.1661	0.9998	0.9998	0.2593	04set2019_Sample1_Buffy21_Negative	FMJ_21	pN0	27.1	4192764	light
YGPLSGVNVVYDQR	sp|Q13595|TRA2A_HUMAN	Q13595	TRA2A	0.1661	0.9998	#N/A	0.2697	04set2019_Sample1_Buffy21_Negative	FMJ_21	pN0	27.1	25235728	heavy
YGPLSGVNVVYDQR	sp|Q13595|TRA2A_HUMAN	Q13595	TRA2A	0.0928	0.9998	0.9998	0.2772	04set2019_Sample4_Buffy28_Negative	FMJ_28	pN0	27.17	3111023	light
YGPLSGVNVVYDQR	sp|Q13595|TRA2A_HUMAN	Q13595	TRA2A	0.0928	0.9998	#N/A	0.2665	04set2019_Sample4_Buffy28_Negative	FMJ_28	pN0	27.17	33506156	heavy
YGPLSGVNVVYDQR	sp|Q13595|TRA2A_HUMAN	Q13595	TRA2A	0.2365	0.9996	0.9996	0.2796	04set2019_Sample6_Buffy24_Positive	FMJ_24	pN+	27.54	4324237	light
YGPLSGVNVVYDQR	sp|Q13595|TRA2A_HUMAN	Q13595	TRA2A	0.2365	0.9996	#N/A	0.2913	04set2019_Sample6_Buffy24_Positive	FMJ_24	pN+	27.54	18280698	heavy
YGPLSGVNVVYDQR	sp|Q13595|TRA2A_HUMAN	Q13595	TRA2A	2.2713	0.9999	0.9999	0.268	05set2019_Sample10_Buffy10_Negative	FMJ_10	pN0	27.29	12130629	light
YGPLSGVNVVYDQR	sp|Q13595|TRA2A_HUMAN	Q13595	TRA2A	2.2713	0.9999	#N/A	0.271	05set2019_Sample10_Buffy10_Negative	FMJ_10	pN0	27.29	5340717	heavy
YGPLSGVNVVYDQR	sp|Q13595|TRA2A_HUMAN	Q13595	TRA2A	0.5448	0.9999	0.9999	0.289	05set2019_Sample7_Buffy30_Negative	FMJ_30	pN0	27.76	3538617	light
YGPLSGVNVVYDQR	sp|Q13595|TRA2A_HUMAN	Q13595	TRA2A	0.5448	0.9999	#N/A	0.2879	05set2019_Sample7_Buffy30_Negative	FMJ_30	pN0	27.76	6494680	heavy
YGPLSGVNVVYDQR	sp|Q13595|TRA2A_HUMAN	Q13595	TRA2A	0.0358	0.9962	0.9962	0.2276	05set2019_Sample8_Buffy04_Positive	FMJ_04	pN+	27.48	230129	light
YGPLSGVNVVYDQR	sp|Q13595|TRA2A_HUMAN	Q13595	TRA2A	0.0358	0.9962	#N/A	0.2722	05set2019_Sample8_Buffy04_Positive	FMJ_04	pN+	27.48	6426586	heavy
YGPLSGVNVVYDQR	sp|Q13595|TRA2A_HUMAN	Q13595	TRA2A	2.6811	0.9996	0.9996	0.2821	05set2019_Sample9_Buffy12_Negative	FMJ_12	pN0	27.66	14044937	light
YGPLSGVNVVYDQR	sp|Q13595|TRA2A_HUMAN	Q13595	TRA2A	2.6811	0.9996	#N/A	0.2724	05set2019_Sample9_Buffy12_Negative	FMJ_12	pN0	27.66	5238466	heavy
YGPLSGVNVVYDQR	sp|Q13595|TRA2A_HUMAN	Q13595	TRA2A	0.079	0.9998	0.9998	0.2939	06set2019_Sample11_Buffy29_Positive	FMJ_29	pN+	27.87	2654685	light
YGPLSGVNVVYDQR	sp|Q13595|TRA2A_HUMAN	Q13595	TRA2A	0.079	0.9998	#N/A	0.2867	06set2019_Sample11_Buffy29_Positive	FMJ_29	pN+	27.87	33606080	heavy
YGPLSGVNVVYDQR	sp|Q13595|TRA2A_HUMAN	Q13595	TRA2A	0.0481	0.9998	0.9998	0.2961	06set2019_Sample12_Buffy01_Positive	FMJ_01	pN+	27.68	1661446	light
YGPLSGVNVVYDQR	sp|Q13595|TRA2A_HUMAN	Q13595	TRA2A	0.0481	0.9998	#N/A	0.2832	06set2019_Sample12_Buffy01_Positive	FMJ_01	pN+	27.68	34547792	heavy
YGPLSGVNVVYDQR	sp|Q13595|TRA2A_HUMAN	Q13595	TRA2A	0.1581	0.9998	0.9998	0.2811	06set2019_Sample13_Buffy18_Negative	FMJ_18	pN0	27.87	5331323	light
YGPLSGVNVVYDQR	sp|Q13595|TRA2A_HUMAN	Q13595	TRA2A	0.1581	0.9998	#N/A	0.2852	06set2019_Sample13_Buffy18_Negative	FMJ_18	pN0	27.87	33723960	heavy
YGPLSGVNVVYDQR	sp|Q13595|TRA2A_HUMAN	Q13595	TRA2A	0.0455	0.9989	0.9989	0.3114	09set2019_Sample15_Buffy22_Positive	FMJ_22	pN+	28.28	1898285	light
YGPLSGVNVVYDQR	sp|Q13595|TRA2A_HUMAN	Q13595	TRA2A	0.0455	0.9989	#N/A	0.3083	09set2019_Sample15_Buffy22_Positive	FMJ_22	pN+	28.28	41757844	heavy
YGPLSGVNVVYDQR	sp|Q13595|TRA2A_HUMAN	Q13595	TRA2A	0.3757	0.9999	0.9999	0.291	09set2019_Sample16_Buffy19_Negative	FMJ_19	pN0	27.79	11563950	light
YGPLSGVNVVYDQR	sp|Q13595|TRA2A_HUMAN	Q13595	TRA2A	0.3757	0.9999	#N/A	0.2872	09set2019_Sample16_Buffy19_Negative	FMJ_19	pN0	27.79	30775920	heavy
YGPLSGVNVVYDQR	sp|Q13595|TRA2A_HUMAN	Q13595	TRA2A	0.2498	1	1	0.2903	11set2019_Sample17_Buffy31_Positive	FMJ_31	pN+	28.01	8687740	light
YGPLSGVNVVYDQR	sp|Q13595|TRA2A_HUMAN	Q13595	TRA2A	0.2498	1	#N/A	0.2878	11set2019_Sample17_Buffy31_Positive	FMJ_31	pN+	28.01	34772304	heavy
YGPLSGVNVVYDQR	sp|Q13595|TRA2A_HUMAN	Q13595	TRA2A	0.1874	0.9999	0.9999	0.2867	11set2019_Sample18_Buffy35_Negative	FMJ_35	pN0	27.81	6202553	light
YGPLSGVNVVYDQR	sp|Q13595|TRA2A_HUMAN	Q13595	TRA2A	0.1874	0.9999	#N/A	0.2799	11set2019_Sample18_Buffy35_Negative	FMJ_35	pN0	27.81	33106252	heavy
YGPLSGVNVVYDQR	sp|Q13595|TRA2A_HUMAN	Q13595	TRA2A	0.0935	0.9997	0.9997	0.312	11set2019_Sample19_Buffy26_1_Negative	FMJ_26	pN0	28.14	3347619	light
YGPLSGVNVVYDQR	sp|Q13595|TRA2A_HUMAN	Q13595	TRA2A	0.0935	0.9997	#N/A	0.301	11set2019_Sample19_Buffy26_1_Negative	FMJ_26	pN0	28.14	35791848	heavy
YGPLSGVNVVYDQR	sp|Q13595|TRA2A_HUMAN	Q13595	TRA2A	0.1035	0.9996	0.9996	0.2777	11set2019_Sample21_Buffy16_Negative	FMJ_16	pN0	27.74	3266139	light
YGPLSGVNVVYDQR	sp|Q13595|TRA2A_HUMAN	Q13595	TRA2A	0.1035	0.9996	#N/A	0.2734	11set2019_Sample21_Buffy16_Negative	FMJ_16	pN0	27.74	31571428	heavy
YGPLSGVNVVYDQR	sp|Q13595|TRA2A_HUMAN	Q13595	TRA2A	0.327	0.9999	0.9999	0.303	12set2019_Sample24_Buffy45_Negative	FMJ_45	pN0	27.89	13081219	light
YGPLSGVNVVYDQR	sp|Q13595|TRA2A_HUMAN	Q13595	TRA2A	#N/A	#N/A	#N/A	0	12set2019_Sample24_Buffy45_Negative	FMJ_45	pN0	#N/A	#N/A	light
YGPLSGVNVVYDQR	sp|Q13595|TRA2A_HUMAN	Q13595	TRA2A	0.327	0.9999	#N/A	0.2944	12set2019_Sample24_Buffy45_Negative	FMJ_45	pN0	27.89	40007224	heavy
YGPLSGVNVVYDQR	sp|Q13595|TRA2A_HUMAN	Q13595	TRA2A	#N/A	#N/A	#N/A	0	12set2019_Sample24_Buffy45_Negative	FMJ_45	pN0	#N/A	#N/A	heavy

## Sheet: Sheet 3
Sheet 3. SRM-MS raw data for all peptides quantified in saliva samples (Data based on Skyline analyses).
Peptide	Protein Name	Protein Accession	Protein Gene	RatioLightToHeavy	DotProductLightToHeavy	Ratio Dot Product	Library Dot Product	Replicate Name	Sample Name	Condition	Peptide Retention Time	Total Area	Isotope Label Type
AFGYYGPLR	sp|P84103|SRSF3_HUMAN	P84103	SRSF3	0.1272	0.9999	0.9999	0.3396	02out19_Ariane_Sample2_PS31_Positive	FMJ_31	pN+	26.57	27342136	light
AFGYYGPLR	sp|P84103|SRSF3_HUMAN	P84103	SRSF3	0.1272	0.9999	#N/A	0.3354	02out19_Ariane_Sample2_PS31_Positive	FMJ_31	pN+	26.57	214904880	heavy
AFGYYGPLR	sp|P84103|SRSF3_HUMAN	P84103	SRSF3	0.0341	0.9976	0.9976	0.3351	02out19_Ariane_Sample4_NPS37_Negative	ICESP_37	pN+	26.79	9242776	light
AFGYYGPLR	sp|P84103|SRSF3_HUMAN	P84103	SRSF3	0.0341	0.9976	#N/A	0.3345	02out19_Ariane_Sample4_NPS37_Negative	ICESP_37	pN+	26.79	270919104	heavy
AFGYYGPLR	sp|P84103|SRSF3_HUMAN	P84103	SRSF3	0.0921	0.9949	0.9949	0.3244	03out19_Ariane_Sample7_NPS07_Positive	ICESP_07	pN+	26.28	19933524	light
AFGYYGPLR	sp|P84103|SRSF3_HUMAN	P84103	SRSF3	0.0921	0.9949	#N/A	0.3351	03out19_Ariane_Sample7_NPS07_Positive	ICESP_07	pN+	26.28	216383152	heavy
AFGYYGPLR	sp|P84103|SRSF3_HUMAN	P84103	SRSF3	0.2762	0.9995	0.9995	0.3415	03out19_Ariane_Sample8_PS36_Negative	FMJ_36	pN0	26.1	57908416	light
AFGYYGPLR	sp|P84103|SRSF3_HUMAN	P84103	SRSF3	0.2762	0.9995	#N/A	0.3365	03out19_Ariane_Sample8_PS36_Negative	FMJ_36	pN0	26.1	209630688	heavy
AFGYYGPLR	sp|P84103|SRSF3_HUMAN	P84103	SRSF3	0.0684	0.9994	0.9994	0.3378	03out19_Ariane_Sample9_PS29_Positive	FMJ_29	pN+	26.6	19610362	light
AFGYYGPLR	sp|P84103|SRSF3_HUMAN	P84103	SRSF3	0.0684	0.9994	#N/A	0.3386	03out19_Ariane_Sample9_PS29_Positive	FMJ_29	pN+	26.6	286895552	heavy
AFGYYGPLR	sp|P84103|SRSF3_HUMAN	P84103	SRSF3	0.061	0.9975	0.9975	0.3335	04out19_Ariane_Sample10_PS07_Positive	FMJ_07	pN+	25.93	10160624	light
AFGYYGPLR	sp|P84103|SRSF3_HUMAN	P84103	SRSF3	0.061	0.9975	#N/A	0.3334	04out19_Ariane_Sample10_PS07_Positive	FMJ_07	pN+	25.93	166628576	heavy
AFGYYGPLR	sp|P84103|SRSF3_HUMAN	P84103	SRSF3	0.3267	0.9995	0.9995	0.3318	04out19_Ariane_Sample12_PS14_Positive	FMJ_14	pN+	25.6	60172808	light
AFGYYGPLR	sp|P84103|SRSF3_HUMAN	P84103	SRSF3	0.3267	0.9995	#N/A	0.3349	04out19_Ariane_Sample12_PS14_Positive	FMJ_14	pN+	25.6	184211024	heavy
AFGYYGPLR	sp|P84103|SRSF3_HUMAN	P84103	SRSF3	0.2187	0.9994	0.9994	0.3298	05out19_Ariane_Sample20_PS8_Positive	FMJ_8	pN+	25.67	39403704	light
AFGYYGPLR	sp|P84103|SRSF3_HUMAN	P84103	SRSF3	0.2187	0.9994	#N/A	0.335	05out19_Ariane_Sample20_PS8_Positive	FMJ_8	pN+	25.67	180154624	heavy
AFGYYGPLR	sp|P84103|SRSF3_HUMAN	P84103	SRSF3	0.2623	0.9983	0.9983	0.3307	05out19_Ariane_Sample21_PS20_2_Negative	FMJ_20	pN0	25.74	48401856	light
AFGYYGPLR	sp|P84103|SRSF3_HUMAN	P84103	SRSF3	0.2623	0.9983	#N/A	0.3304	05out19_Ariane_Sample21_PS20_2_Negative	FMJ_20	pN0	25.74	184552048	heavy
AFGYYGPLR	sp|P84103|SRSF3_HUMAN	P84103	SRSF3	0.3384	1	1	0.3357	05out19_Ariane_Sample22_PS30_Negative	FMJ_30	pN0	25.87	64187676	light
AFGYYGPLR	sp|P84103|SRSF3_HUMAN	P84103	SRSF3	0.3384	1	#N/A	0.3357	05out19_Ariane_Sample22_PS30_Negative	FMJ_30	pN0	25.87	189694640	heavy
AFGYYGPLR	sp|P84103|SRSF3_HUMAN	P84103	SRSF3	0.274	0.9961	0.9961	0.3275	05out19_Ariane_Sample24_PS22_Positive	FMJ_22	pN+	25.57	42046768	light
AFGYYGPLR	sp|P84103|SRSF3_HUMAN	P84103	SRSF3	0.274	0.9961	#N/A	0.3391	05out19_Ariane_Sample24_PS22_Positive	FMJ_22	pN+	25.57	153465824	heavy
AFGYYGPLR	sp|P84103|SRSF3_HUMAN	P84103	SRSF3	0.1976	0.9983	0.9983	0.3437	06out19_Ariane_Sample26_NPS52_Negative	ICESP_52	pN0	25.97	31828810	light
AFGYYGPLR	sp|P84103|SRSF3_HUMAN	P84103	SRSF3	0.1976	0.9983	#N/A	0.3363	06out19_Ariane_Sample26_NPS52_Negative	ICESP_52	pN0	25.97	161094032	heavy
AFGYYGPLR	sp|P84103|SRSF3_HUMAN	P84103	SRSF3	0.2638	0.9946	0.9946	0.327	06out19_Ariane_Sample27_PS26_Negative	FMJ_26	pN0	25.65	58605612	light
AFGYYGPLR	sp|P84103|SRSF3_HUMAN	P84103	SRSF3	0.2638	0.9946	#N/A	0.3339	06out19_Ariane_Sample27_PS26_Negative	FMJ_26	pN0	25.65	222192896	heavy
AFGYYGPLR	sp|P84103|SRSF3_HUMAN	P84103	SRSF3	0.107	0.9991	0.9991	0.3426	06out19_Ariane_Sample28_NPS43_Positive	ICESP_43	pN+	26.21	22535238	light
AFGYYGPLR	sp|P84103|SRSF3_HUMAN	P84103	SRSF3	0.107	0.9991	#N/A	0.3339	06out19_Ariane_Sample28_NPS43_Positive	ICESP_43	pN+	26.21	210622000	heavy
AFGYYGPLR	sp|P84103|SRSF3_HUMAN	P84103	SRSF3	0.1636	0.998	0.998	0.3463	06out19_Ariane_Sample29_NPS10_Positive	ICESP_10	pN+	25.71	23948364	light
AFGYYGPLR	sp|P84103|SRSF3_HUMAN	P84103	SRSF3	0.1636	0.998	#N/A	0.3328	06out19_Ariane_Sample29_NPS10_Positive	ICESP_10	pN+	25.71	146426752	heavy
AFGYYGPLR	sp|P84103|SRSF3_HUMAN	P84103	SRSF3	0.238	0.9986	0.9986	0.3342	07out19_Ariane_Sample31_PS24_Positive	FMJ_24	pN+	25.88	40889744	light
AFGYYGPLR	sp|P84103|SRSF3_HUMAN	P84103	SRSF3	0.238	0.9986	#N/A	0.3394	07out19_Ariane_Sample31_PS24_Positive	FMJ_24	pN+	25.88	171833856	heavy
AFGYYGPLR	sp|P84103|SRSF3_HUMAN	P84103	SRSF3	0.241	0.9997	0.9997	0.3393	07out19_Ariane_Sample33_NPS05_Positive	ICESP_05	pN+	26.34	57358076	light
AFGYYGPLR	sp|P84103|SRSF3_HUMAN	P84103	SRSF3	0.241	0.9997	#N/A	0.3342	07out19_Ariane_Sample33_NPS05_Positive	ICESP_05	pN+	26.34	238026720	heavy
AFGYYGPLR	sp|P84103|SRSF3_HUMAN	P84103	SRSF3	0.0574	0.9997	0.9997	0.3408	08out19_Ariane_Sample34_NPS06_Positive	ICESP_06	pN+	26.63	10587217	light
AFGYYGPLR	sp|P84103|SRSF3_HUMAN	P84103	SRSF3	0.0574	0.9997	#N/A	0.3373	08out19_Ariane_Sample34_NPS06_Positive	ICESP_06	pN+	26.63	184479088	heavy
AFGYYGPLR	sp|P84103|SRSF3_HUMAN	P84103	SRSF3	0.2468	0.9995	0.9995	0.337	08out19_Ariane_Sample35_PS04_Positive	FMJ_04	pN+	26.42	55395820	light
AFGYYGPLR	sp|P84103|SRSF3_HUMAN	P84103	SRSF3	0.2468	0.9995	#N/A	0.3399	08out19_Ariane_Sample35_PS04_Positive	FMJ_04	pN+	26.42	224435600	heavy
AFGYYGPLR	sp|P84103|SRSF3_HUMAN	P84103	SRSF3	0.5046	0.9999	0.9999	0.3441	08out19_Ariane_Sample36_PS28_Negative	FMJ_28	pN0	25.92	94113608	light
AFGYYGPLR	sp|P84103|SRSF3_HUMAN	P84103	SRSF3	0.5046	0.9999	#N/A	0.3435	08out19_Ariane_Sample36_PS28_Negative	FMJ_28	pN0	25.92	186498992	heavy
AFGYYGPLR	sp|P84103|SRSF3_HUMAN	P84103	SRSF3	0.126	0.9981	0.9981	0.3333	08out19_Ariane_Sample37_NPS28_Negative	ICESP_28	pN0	25.87	20619740	light
AFGYYGPLR	sp|P84103|SRSF3_HUMAN	P84103	SRSF3	0.126	0.9981	#N/A	0.3394	08out19_Ariane_Sample37_NPS28_Negative	ICESP_28	pN0	25.87	163616144	heavy
AFGYYGPLR	sp|P84103|SRSF3_HUMAN	P84103	SRSF3	0.1104	0.9996	0.9996	0.337	08out19_Ariane_Sample38_NPS44_Positive	ICESP_44	pN0	26.2	19194116	light
AFGYYGPLR	sp|P84103|SRSF3_HUMAN	P84103	SRSF3	0.1104	0.9996	#N/A	0.3336	08out19_Ariane_Sample38_NPS44_Positive	ICESP_44	pN0	26.2	173934080	heavy
AFGYYGPLR	sp|P84103|SRSF3_HUMAN	P84103	SRSF3	0.1222	0.9993	0.9993	0.3402	08out19_Ariane_Sample39_NPS47_Negative	ICESP_47	pN+	25.94	19818374	light
AFGYYGPLR	sp|P84103|SRSF3_HUMAN	P84103	SRSF3	0.1222	0.9993	#N/A	0.3362	08out19_Ariane_Sample39_NPS47_Negative	ICESP_47	pN+	25.94	162205024	heavy
AFGYYGPLR	sp|P84103|SRSF3_HUMAN	P84103	SRSF3	0.0958	0.9995	0.9995	0.3447	08out19_Ariane_Sample41_NPS04_Positive	ICESP_04	pN+	26.45	20424970	light
AFGYYGPLR	sp|P84103|SRSF3_HUMAN	P84103	SRSF3	0.0958	0.9995	#N/A	0.3401	08out19_Ariane_Sample41_NPS04_Positive	ICESP_04	pN+	26.45	213135488	heavy
AFGYYGPLR	sp|P84103|SRSF3_HUMAN	P84103	SRSF3	0.2896	0.9998	0.9998	0.3336	08out19_Ariane_Sample42_PS23_Negative	FMJ_23	pN0	25.65	39521912	light
AFGYYGPLR	sp|P84103|SRSF3_HUMAN	P84103	SRSF3	0.2896	0.9998	#N/A	0.3363	08out19_Ariane_Sample42_PS23_Negative	FMJ_23	pN0	25.65	136492592	heavy
AFPALTSLDLSDNPGLGER	sp|P08571|CD14_HUMAN	P08571	CD14	#N/A	#N/A	#N/A	0.4045	02out19_Ariane_Sample2_PS31_Positive	FMJ_31	pN+	33.67	96546296	light
AFPALTSLDLSDNPGLGER	sp|P08571|CD14_HUMAN	P08571	CD14	#N/A	#N/A	#N/A	0.4567	02out19_Ariane_Sample4_NPS37_Negative	ICESP_37	pN+	33.67	12004779	light
AFPALTSLDLSDNPGLGER	sp|P08571|CD14_HUMAN	P08571	CD14	#N/A	#N/A	#N/A	0.3883	03out19_Ariane_Sample7_NPS07_Positive	ICESP_07	pN+	33.81	156508448	light
AFPALTSLDLSDNPGLGER	sp|P08571|CD14_HUMAN	P08571	CD14	#N/A	#N/A	#N/A	0.4076	03out19_Ariane_Sample8_PS36_Negative	FMJ_36	pN0	33.67	113533112	light
AFPALTSLDLSDNPGLGER	sp|P08571|CD14_HUMAN	P08571	CD14	#N/A	#N/A	#N/A	0.4136	03out19_Ariane_Sample9_PS29_Positive	FMJ_29	pN+	33.81	76143336	light
AFPALTSLDLSDNPGLGER	sp|P08571|CD14_HUMAN	P08571	CD14	#N/A	#N/A	#N/A	0.389	04out19_Ariane_Sample10_PS07_Positive	FMJ_07	pN+	33.9	173511408	light
AFPALTSLDLSDNPGLGER	sp|P08571|CD14_HUMAN	P08571	CD14	#N/A	#N/A	#N/A	0.3838	04out19_Ariane_Sample12_PS14_Positive	FMJ_14	pN+	33.49	256292928	light
AFPALTSLDLSDNPGLGER	sp|P08571|CD14_HUMAN	P08571	CD14	#N/A	#N/A	#N/A	0.3854	05out19_Ariane_Sample20_PS8_Positive	FMJ_8	pN+	33.58	391316128	light
AFPALTSLDLSDNPGLGER	sp|P08571|CD14_HUMAN	P08571	CD14	#N/A	#N/A	#N/A	0.3956	05out19_Ariane_Sample21_PS20_2_Negative	FMJ_20	pN0	33.63	272952320	light
AFPALTSLDLSDNPGLGER	sp|P08571|CD14_HUMAN	P08571	CD14	#N/A	#N/A	#N/A	0.399	05out19_Ariane_Sample22_PS30_Negative	FMJ_30	pN0	33.4	195017920	light
AFPALTSLDLSDNPGLGER	sp|P08571|CD14_HUMAN	P08571	CD14	#N/A	#N/A	#N/A	0.3887	05out19_Ariane_Sample24_PS22_Positive	FMJ_22	pN+	33.53	84019024	light
AFPALTSLDLSDNPGLGER	sp|P08571|CD14_HUMAN	P08571	CD14	#N/A	#N/A	#N/A	0.3883	06out19_Ariane_Sample26_NPS52_Negative	ICESP_52	pN0	33.67	98594672	light
AFPALTSLDLSDNPGLGER	sp|P08571|CD14_HUMAN	P08571	CD14	#N/A	#N/A	#N/A	0.4143	06out19_Ariane_Sample27_PS26_Negative	FMJ_26	pN0	32.94	29155840	light
AFPALTSLDLSDNPGLGER	sp|P08571|CD14_HUMAN	P08571	CD14	#N/A	#N/A	#N/A	0.3939	06out19_Ariane_Sample28_NPS43_Positive	ICESP_43	pN+	33.72	111799672	light
AFPALTSLDLSDNPGLGER	sp|P08571|CD14_HUMAN	P08571	CD14	#N/A	#N/A	#N/A	0.3923	06out19_Ariane_Sample29_NPS10_Positive	ICESP_10	pN+	33.44	98770096	light
AFPALTSLDLSDNPGLGER	sp|P08571|CD14_HUMAN	P08571	CD14	#N/A	#N/A	#N/A	0.3953	07out19_Ariane_Sample31_PS24_Positive	FMJ_24	pN+	33.45	221109328	light
AFPALTSLDLSDNPGLGER	sp|P08571|CD14_HUMAN	P08571	CD14	#N/A	#N/A	#N/A	0.4308	07out19_Ariane_Sample33_NPS05_Positive	ICESP_05	pN+	33.52	13366968	light
AFPALTSLDLSDNPGLGER	sp|P08571|CD14_HUMAN	P08571	CD14	#N/A	#N/A	#N/A	0.3916	08out19_Ariane_Sample34_NPS06_Positive	ICESP_06	pN+	33.99	43720288	light
AFPALTSLDLSDNPGLGER	sp|P08571|CD14_HUMAN	P08571	CD14	#N/A	#N/A	#N/A	0.3918	08out19_Ariane_Sample35_PS04_Positive	FMJ_04	pN+	33.91	157865360	light
AFPALTSLDLSDNPGLGER	sp|P08571|CD14_HUMAN	P08571	CD14	#N/A	#N/A	#N/A	0.3902	08out19_Ariane_Sample36_PS28_Negative	FMJ_28	pN0	33.6	177672480	light
AFPALTSLDLSDNPGLGER	sp|P08571|CD14_HUMAN	P08571	CD14	#N/A	#N/A	#N/A	0.3879	08out19_Ariane_Sample37_NPS28_Negative	ICESP_28	pN0	33.56	513794048	light
AFPALTSLDLSDNPGLGER	sp|P08571|CD14_HUMAN	P08571	CD14	#N/A	#N/A	#N/A	0.389	08out19_Ariane_Sample38_NPS44_Positive	ICESP_44	pN0	33.76	223233456	light
AFPALTSLDLSDNPGLGER	sp|P08571|CD14_HUMAN	P08571	CD14	#N/A	#N/A	#N/A	0.3884	08out19_Ariane_Sample39_NPS47_Negative	ICESP_47	pN+	33.45	223446576	light
AFPALTSLDLSDNPGLGER	sp|P08571|CD14_HUMAN	P08571	CD14	#N/A	#N/A	#N/A	0.4451	08out19_Ariane_Sample41_NPS04_Positive	ICESP_04	pN+	33.45	11469395	light
AFPALTSLDLSDNPGLGER	sp|P08571|CD14_HUMAN	P08571	CD14	#N/A	#N/A	#N/A	0.3909	08out19_Ariane_Sample42_PS23_Negative	FMJ_23	pN0	33.52	366381984	light
AVVFLEPQWYR	sp|P08637|FCG3A_HUMAN	P08637	FCGR3A	#N/A	#N/A	#N/A	0.0519	02out19_Ariane_Sample2_PS31_Positive	FMJ_31	pN+	34.65	78460144	light
AVVFLEPQWYR	sp|P08637|FCG3A_HUMAN	P08637	FCGR3A	#N/A	#N/A	#N/A	0.2474	02out19_Ariane_Sample4_NPS37_Negative	ICESP_37	pN+	34.92	605208	light
AVVFLEPQWYR	sp|P08637|FCG3A_HUMAN	P08637	FCGR3A	#N/A	#N/A	#N/A	0.0554	03out19_Ariane_Sample7_NPS07_Positive	ICESP_07	pN+	34.74	38019476	light
AVVFLEPQWYR	sp|P08637|FCG3A_HUMAN	P08637	FCGR3A	#N/A	#N/A	#N/A	0.0581	03out19_Ariane_Sample8_PS36_Negative	FMJ_36	pN0	34.6	64133588	light
AVVFLEPQWYR	sp|P08637|FCG3A_HUMAN	P08637	FCGR3A	#N/A	#N/A	#N/A	0.2953	03out19_Ariane_Sample9_PS29_Positive	FMJ_29	pN+	34.79	391724	light
AVVFLEPQWYR	sp|P08637|FCG3A_HUMAN	P08637	FCGR3A	#N/A	#N/A	#N/A	0.2291	04out19_Ariane_Sample10_PS07_Positive	FMJ_07	pN+	34.92	289852	light
AVVFLEPQWYR	sp|P08637|FCG3A_HUMAN	P08637	FCGR3A	#N/A	#N/A	#N/A	0.0574	04out19_Ariane_Sample12_PS14_Positive	FMJ_14	pN+	34.46	19266356	light
AVVFLEPQWYR	sp|P08637|FCG3A_HUMAN	P08637	FCGR3A	#N/A	#N/A	#N/A	0	05out19_Ariane_Sample20_PS8_Positive	FMJ_8	pN+	#N/A	#N/A	light
AVVFLEPQWYR	sp|P08637|FCG3A_HUMAN	P08637	FCGR3A	#N/A	#N/A	#N/A	0.1499	05out19_Ariane_Sample21_PS20_2_Negative	FMJ_20	pN0	34.56	6194556	light
AVVFLEPQWYR	sp|P08637|FCG3A_HUMAN	P08637	FCGR3A	#N/A	#N/A	#N/A	0.1931	05out19_Ariane_Sample22_PS30_Negative	FMJ_30	pN0	34.24	1571723	light
AVVFLEPQWYR	sp|P08637|FCG3A_HUMAN	P08637	FCGR3A	#N/A	#N/A	#N/A	0.0744	05out19_Ariane_Sample24_PS22_Positive	FMJ_22	pN+	34.42	19063808	light
AVVFLEPQWYR	sp|P08637|FCG3A_HUMAN	P08637	FCGR3A	#N/A	#N/A	#N/A	0.0631	06out19_Ariane_Sample26_NPS52_Negative	ICESP_52	pN0	34.69	5960009	light
AVVFLEPQWYR	sp|P08637|FCG3A_HUMAN	P08637	FCGR3A	#N/A	#N/A	#N/A	0.0949	06out19_Ariane_Sample27_PS26_Negative	FMJ_26	pN0	33.73	8889691	light
AVVFLEPQWYR	sp|P08637|FCG3A_HUMAN	P08637	FCGR3A	#N/A	#N/A	#N/A	0.0691	06out19_Ariane_Sample28_NPS43_Positive	ICESP_43	pN+	34.74	7611108	light
AVVFLEPQWYR	sp|P08637|FCG3A_HUMAN	P08637	FCGR3A	#N/A	#N/A	#N/A	0.0678	06out19_Ariane_Sample29_NPS10_Positive	ICESP_10	pN+	34.33	18464282	light
AVVFLEPQWYR	sp|P08637|FCG3A_HUMAN	P08637	FCGR3A	#N/A	#N/A	#N/A	0.1182	07out19_Ariane_Sample31_PS24_Positive	FMJ_24	pN+	34.26	2641656	light
AVVFLEPQWYR	sp|P08637|FCG3A_HUMAN	P08637	FCGR3A	#N/A	#N/A	#N/A	0.1303	07out19_Ariane_Sample33_NPS05_Positive	ICESP_05	pN+	34.54	1166700	light
AVVFLEPQWYR	sp|P08637|FCG3A_HUMAN	P08637	FCGR3A	#N/A	#N/A	#N/A	0.0734	08out19_Ariane_Sample34_NPS06_Positive	ICESP_06	pN+	35	7484816	light
AVVFLEPQWYR	sp|P08637|FCG3A_HUMAN	P08637	FCGR3A	#N/A	#N/A	#N/A	0.557	08out19_Ariane_Sample35_PS04_Positive	FMJ_04	pN+	33.8	7680675	light
AVVFLEPQWYR	sp|P08637|FCG3A_HUMAN	P08637	FCGR3A	#N/A	#N/A	#N/A	0.2946	08out19_Ariane_Sample36_PS28_Negative	FMJ_28	pN0	34.57	800886	light
AVVFLEPQWYR	sp|P08637|FCG3A_HUMAN	P08637	FCGR3A	#N/A	#N/A	#N/A	0.3682	08out19_Ariane_Sample37_NPS28_Negative	ICESP_28	pN0	33.3	7948753	light
AVVFLEPQWYR	sp|P08637|FCG3A_HUMAN	P08637	FCGR3A	#N/A	#N/A	#N/A	0.0698	08out19_Ariane_Sample38_NPS44_Positive	ICESP_44	pN0	34.77	16032345	light
AVVFLEPQWYR	sp|P08637|FCG3A_HUMAN	P08637	FCGR3A	#N/A	#N/A	#N/A	0.0865	08out19_Ariane_Sample39_NPS47_Negative	ICESP_47	pN+	34.3	13053243	light
AVVFLEPQWYR	sp|P08637|FCG3A_HUMAN	P08637	FCGR3A	#N/A	#N/A	#N/A	0.068	08out19_Ariane_Sample41_NPS04_Positive	ICESP_04	pN+	34.61	2378331	light
AVVFLEPQWYR	sp|P08637|FCG3A_HUMAN	P08637	FCGR3A	#N/A	#N/A	#N/A	0.1054	08out19_Ariane_Sample42_PS23_Negative	FMJ_23	pN0	34.5	5859379	light
GFAFVYFER	sp|Q13595|TRA2A_HUMAN	Q13595	TRA2A	2.1137	0.9128	0.9128	0.8772	02out19_Ariane_Sample2_PS31_Positive	FMJ_31	pN+	33.55	1707664	light
GFAFVYFER	sp|Q13595|TRA2A_HUMAN	Q13595	TRA2A	2.1137	0.9128	#N/A	0.9358	02out19_Ariane_Sample2_PS31_Positive	FMJ_31	pN+	33.55	807919	heavy
GFAFVYFER	sp|Q13595|TRA2A_HUMAN	Q13595	TRA2A	1.3778	0.9146	0.9146	0.8694	02out19_Ariane_Sample4_NPS37_Negative	ICESP_37	pN+	33.71	817069	light
GFAFVYFER	sp|Q13595|TRA2A_HUMAN	Q13595	TRA2A	1.3778	0.9146	#N/A	0.9041	02out19_Ariane_Sample4_NPS37_Negative	ICESP_37	pN+	33.71	593036	heavy
GFAFVYFER	sp|Q13595|TRA2A_HUMAN	Q13595	TRA2A	1.5982	0.9888	0.9888	0.9405	03out19_Ariane_Sample7_NPS07_Positive	ICESP_07	pN+	34.08	1973475	light
GFAFVYFER	sp|Q13595|TRA2A_HUMAN	Q13595	TRA2A	1.5982	0.9888	#N/A	0.9497	03out19_Ariane_Sample7_NPS07_Positive	ICESP_07	pN+	34.08	1234829	heavy
GFAFVYFER	sp|Q13595|TRA2A_HUMAN	Q13595	TRA2A	2.4177	0.9863	0.9863	0.9244	03out19_Ariane_Sample8_PS36_Negative	FMJ_36	pN0	33.83	2572603	light
GFAFVYFER	sp|Q13595|TRA2A_HUMAN	Q13595	TRA2A	2.4177	0.9863	#N/A	0.9479	03out19_Ariane_Sample8_PS36_Negative	FMJ_36	pN0	33.83	1064060	heavy
GFAFVYFER	sp|Q13595|TRA2A_HUMAN	Q13595	TRA2A	#N/A	#N/A	#N/A	0	03out19_Ariane_Sample9_PS29_Positive	FMJ_29	pN+	#N/A	#N/A	light
GFAFVYFER	sp|Q13595|TRA2A_HUMAN	Q13595	TRA2A	#N/A	#N/A	#N/A	0	03out19_Ariane_Sample9_PS29_Positive	FMJ_29	pN+	#N/A	#N/A	heavy
GFAFVYFER	sp|Q13595|TRA2A_HUMAN	Q13595	TRA2A	0.6948	0.987	0.987	0.9239	04out19_Ariane_Sample10_PS07_Positive	FMJ_07	pN+	34.17	692576	light
GFAFVYFER	sp|Q13595|TRA2A_HUMAN	Q13595	TRA2A	0.6948	0.987	#N/A	0.94	04out19_Ariane_Sample10_PS07_Positive	FMJ_07	pN+	34.17	996797	heavy
GFAFVYFER	sp|Q13595|TRA2A_HUMAN	Q13595	TRA2A	0.7653	0.9896	0.9896	0.9101	04out19_Ariane_Sample12_PS14_Positive	FMJ_14	pN+	33.71	756714	light
GFAFVYFER	sp|Q13595|TRA2A_HUMAN	Q13595	TRA2A	0.7653	0.9896	#N/A	0.9415	04out19_Ariane_Sample12_PS14_Positive	FMJ_14	pN+	33.71	988760	heavy
GFAFVYFER	sp|Q13595|TRA2A_HUMAN	Q13595	TRA2A	0.7654	0.996	0.996	0.9507	05out19_Ariane_Sample20_PS8_Positive	FMJ_8	pN+	33.85	748290	light
GFAFVYFER	sp|Q13595|TRA2A_HUMAN	Q13595	TRA2A	0.7654	0.996	#N/A	0.9407	05out19_Ariane_Sample20_PS8_Positive	FMJ_8	pN+	33.85	977679	heavy
GFAFVYFER	sp|Q13595|TRA2A_HUMAN	Q13595	TRA2A	0.9543	0.9694	0.9694	0.9055	05out19_Ariane_Sample21_PS20_2_Negative	FMJ_20	pN0	33.81	818532	light
GFAFVYFER	sp|Q13595|TRA2A_HUMAN	Q13595	TRA2A	0.9543	0.9694	#N/A	0.9406	05out19_Ariane_Sample21_PS20_2_Negative	FMJ_20	pN0	33.81	857702	heavy
GFAFVYFER	sp|Q13595|TRA2A_HUMAN	Q13595	TRA2A	0.5785	0.8745	0.8745	0.9254	05out19_Ariane_Sample22_PS30_Negative	FMJ_30	pN0	33.49	157990	light
GFAFVYFER	sp|Q13595|TRA2A_HUMAN	Q13595	TRA2A	0.5785	0.8745	#N/A	0.8718	05out19_Ariane_Sample22_PS30_Negative	FMJ_30	pN0	33.49	273086	heavy
GFAFVYFER	sp|Q13595|TRA2A_HUMAN	Q13595	TRA2A	0.4357	0.9948	0.9948	0.9378	05out19_Ariane_Sample24_PS22_Positive	FMJ_22	pN+	33.69	315560	light
GFAFVYFER	sp|Q13595|TRA2A_HUMAN	Q13595	TRA2A	0.4357	0.9948	#N/A	0.9419	05out19_Ariane_Sample24_PS22_Positive	FMJ_22	pN+	33.69	724197	heavy
GFAFVYFER	sp|Q13595|TRA2A_HUMAN	Q13595	TRA2A	1.3427	0.9867	0.9867	0.943	06out19_Ariane_Sample26_NPS52_Negative	ICESP_52	pN0	33.99	1668413	light
GFAFVYFER	sp|Q13595|TRA2A_HUMAN	Q13595	TRA2A	1.3427	0.9867	#N/A	0.9112	06out19_Ariane_Sample26_NPS52_Negative	ICESP_52	pN0	33.99	1242548	heavy
GFAFVYFER	sp|Q13595|TRA2A_HUMAN	Q13595	TRA2A	0.3738	0.8818	0.8818	0.8087	06out19_Ariane_Sample27_PS26_Negative	FMJ_26	pN0	33.03	126848	light
GFAFVYFER	sp|Q13595|TRA2A_HUMAN	Q13595	TRA2A	0.3738	0.8818	#N/A	0.9525	06out19_Ariane_Sample27_PS26_Negative	FMJ_26	pN0	33.03	339336	heavy
GFAFVYFER	sp|Q13595|TRA2A_HUMAN	Q13595	TRA2A	1.0582	0.9951	0.9951	0.9023	06out19_Ariane_Sample28_NPS43_Positive	ICESP_43	pN+	34.03	1667612	light
GFAFVYFER	sp|Q13595|TRA2A_HUMAN	Q13595	TRA2A	1.0582	0.9951	#N/A	0.9303	06out19_Ariane_Sample28_NPS43_Positive	ICESP_43	pN+	34.03	1575896	heavy
GFAFVYFER	sp|Q13595|TRA2A_HUMAN	Q13595	TRA2A	1.2837	0.9591	0.9591	0.9328	06out19_Ariane_Sample29_NPS10_Positive	ICESP_10	pN+	33.49	325069	light
GFAFVYFER	sp|Q13595|TRA2A_HUMAN	Q13595	TRA2A	1.2837	0.9591	#N/A	0.9053	06out19_Ariane_Sample29_NPS10_Positive	ICESP_10	pN+	33.49	253236	heavy
GFAFVYFER	sp|Q13595|TRA2A_HUMAN	Q13595	TRA2A	0.196	0.8608	0.8608	0.9419	07out19_Ariane_Sample31_PS24_Positive	FMJ_24	pN+	33.73	229469	light
GFAFVYFER	sp|Q13595|TRA2A_HUMAN	Q13595	TRA2A	0.196	0.8608	#N/A	0.7703	07out19_Ariane_Sample31_PS24_Positive	FMJ_24	pN+	33.73	1170840	heavy
GFAFVYFER	sp|Q13595|TRA2A_HUMAN	Q13595	TRA2A	2.9654	0.999	0.999	0.946	07out19_Ariane_Sample33_NPS05_Positive	ICESP_05	pN+	33.67	2269487	light
GFAFVYFER	sp|Q13595|TRA2A_HUMAN	Q13595	TRA2A	2.9654	0.999	#N/A	0.9324	07out19_Ariane_Sample33_NPS05_Positive	ICESP_05	pN+	33.67	765319	heavy
GFAFVYFER	sp|Q13595|TRA2A_HUMAN	Q13595	TRA2A	0.5212	0.9693	0.9693	0.8735	08out19_Ariane_Sample34_NPS06_Positive	ICESP_06	pN+	34.25	280568	light
GFAFVYFER	sp|Q13595|TRA2A_HUMAN	Q13595	TRA2A	0.5212	0.9693	#N/A	0.9419	08out19_Ariane_Sample34_NPS06_Positive	ICESP_06	pN+	34.25	538291	heavy
GFAFVYFER	sp|Q13595|TRA2A_HUMAN	Q13595	TRA2A	0.3705	0.8812	0.8812	0.8043	08out19_Ariane_Sample35_PS04_Positive	FMJ_04	pN+	34.11	101533	light
GFAFVYFER	sp|Q13595|TRA2A_HUMAN	Q13595	TRA2A	0.3705	0.8812	#N/A	0.9403	08out19_Ariane_Sample35_PS04_Positive	FMJ_04	pN+	34.11	274065	heavy
GFAFVYFER	sp|Q13595|TRA2A_HUMAN	Q13595	TRA2A	0.6687	0.9961	0.9961	0.9272	08out19_Ariane_Sample36_PS28_Negative	FMJ_28	pN0	33.88	613593	light
GFAFVYFER	sp|Q13595|TRA2A_HUMAN	Q13595	TRA2A	0.6687	0.9961	#N/A	0.9583	08out19_Ariane_Sample36_PS28_Negative	FMJ_28	pN0	33.88	917564	heavy
GFAFVYFER	sp|Q13595|TRA2A_HUMAN	Q13595	TRA2A	1.1321	0.9823	0.9823	0.9433	08out19_Ariane_Sample37_NPS28_Negative	ICESP_28	pN0	33.79	1009088	light
GFAFVYFER	sp|Q13595|TRA2A_HUMAN	Q13595	TRA2A	1.1321	0.9823	#N/A	0.9399	08out19_Ariane_Sample37_NPS28_Negative	ICESP_28	pN0	33.79	891364	heavy
GFAFVYFER	sp|Q13595|TRA2A_HUMAN	Q13595	TRA2A	0.2984	0.9374	0.9374	0.8657	08out19_Ariane_Sample38_NPS44_Positive	ICESP_44	pN0	34.02	153763	light
GFAFVYFER	sp|Q13595|TRA2A_HUMAN	Q13595	TRA2A	0.2984	0.9374	#N/A	0.929	08out19_Ariane_Sample38_NPS44_Positive	ICESP_44	pN0	34.02	515308	heavy
GFAFVYFER	sp|Q13595|TRA2A_HUMAN	Q13595	TRA2A	0.836	0.9967	0.9967	0.9513	08out19_Ariane_Sample39_NPS47_Negative	ICESP_47	pN+	33.63	769770	light
GFAFVYFER	sp|Q13595|TRA2A_HUMAN	Q13595	TRA2A	0.836	0.9967	#N/A	0.9518	08out19_Ariane_Sample39_NPS47_Negative	ICESP_47	pN+	33.63	920808	heavy
GFAFVYFER	sp|Q13595|TRA2A_HUMAN	Q13595	TRA2A	2.4547	0.9304	0.9304	0.8684	08out19_Ariane_Sample41_NPS04_Positive	ICESP_04	pN+	33.51	856742	light
GFAFVYFER	sp|Q13595|TRA2A_HUMAN	Q13595	TRA2A	2.4547	0.9304	#N/A	0.9383	08out19_Ariane_Sample41_NPS04_Positive	ICESP_04	pN+	33.51	349022	heavy
GFAFVYFER	sp|Q13595|TRA2A_HUMAN	Q13595	TRA2A	1.2531	0.9948	0.9948	0.9359	08out19_Ariane_Sample42_PS23_Negative	FMJ_23	pN0	33.71	750733	light
GFAFVYFER	sp|Q13595|TRA2A_HUMAN	Q13595	TRA2A	1.2531	0.9948	#N/A	0.9668	08out19_Ariane_Sample42_PS23_Negative	FMJ_23	pN0	33.71	599119	heavy
GFGQSVVQLQGSR	sp|P11215|ITAM_HUMAN	P11215	ITGAM	#N/A	#N/A	#N/A	0	02out19_Ariane_Sample2_PS31_Positive	FMJ_31	pN+	24.43	113557096	light
GFGQSVVQLQGSR	sp|P11215|ITAM_HUMAN	P11215	ITGAM	#N/A	#N/A	#N/A	0	02out19_Ariane_Sample4_NPS37_Negative	ICESP_37	pN+	24.59	5877242	light
GFGQSVVQLQGSR	sp|P11215|ITAM_HUMAN	P11215	ITGAM	#N/A	#N/A	#N/A	0	03out19_Ariane_Sample7_NPS07_Positive	ICESP_07	pN+	24.12	53601004	light
GFGQSVVQLQGSR	sp|P11215|ITAM_HUMAN	P11215	ITGAM	#N/A	#N/A	#N/A	0	03out19_Ariane_Sample8_PS36_Negative	FMJ_36	pN0	23.99	54633144	light
GFGQSVVQLQGSR	sp|P11215|ITAM_HUMAN	P11215	ITGAM	#N/A	#N/A	#N/A	0	03out19_Ariane_Sample9_PS29_Positive	FMJ_29	pN+	24.37	3091003	light
GFGQSVVQLQGSR	sp|P11215|ITAM_HUMAN	P11215	ITGAM	#N/A	#N/A	#N/A	0	04out19_Ariane_Sample10_PS07_Positive	FMJ_07	pN+	23.87	16688227	light
GFGQSVVQLQGSR	sp|P11215|ITAM_HUMAN	P11215	ITGAM	#N/A	#N/A	#N/A	0	04out19_Ariane_Sample12_PS14_Positive	FMJ_14	pN+	23.43	17613656	light
GFGQSVVQLQGSR	sp|P11215|ITAM_HUMAN	P11215	ITGAM	#N/A	#N/A	#N/A	0	05out19_Ariane_Sample20_PS8_Positive	FMJ_8	pN+	23.51	14723436	light
GFGQSVVQLQGSR	sp|P11215|ITAM_HUMAN	P11215	ITGAM	#N/A	#N/A	#N/A	0	05out19_Ariane_Sample21_PS20_2_Negative	FMJ_20	pN0	23.71	5323557	light
GFGQSVVQLQGSR	sp|P11215|ITAM_HUMAN	P11215	ITGAM	#N/A	#N/A	#N/A	0	05out19_Ariane_Sample22_PS30_Negative	FMJ_30	pN0	23.65	18524006	light
GFGQSVVQLQGSR	sp|P11215|ITAM_HUMAN	P11215	ITGAM	#N/A	#N/A	#N/A	0	05out19_Ariane_Sample24_PS22_Positive	FMJ_22	pN+	23.65	20496478	light
GFGQSVVQLQGSR	sp|P11215|ITAM_HUMAN	P11215	ITGAM	#N/A	#N/A	#N/A	0	06out19_Ariane_Sample26_NPS52_Negative	ICESP_52	pN0	23.74	2748348	light
GFGQSVVQLQGSR	sp|P11215|ITAM_HUMAN	P11215	ITGAM	#N/A	#N/A	#N/A	0	06out19_Ariane_Sample27_PS26_Negative	FMJ_26	pN0	23.71	5644752	light
GFGQSVVQLQGSR	sp|P11215|ITAM_HUMAN	P11215	ITGAM	#N/A	#N/A	#N/A	0	06out19_Ariane_Sample28_NPS43_Positive	ICESP_43	pN+	23.93	16684415	light
GFGQSVVQLQGSR	sp|P11215|ITAM_HUMAN	P11215	ITGAM	#N/A	#N/A	#N/A	0	06out19_Ariane_Sample29_NPS10_Positive	ICESP_10	pN+	23.65	37749244	light
GFGQSVVQLQGSR	sp|P11215|ITAM_HUMAN	P11215	ITGAM	#N/A	#N/A	#N/A	0	07out19_Ariane_Sample31_PS24_Positive	FMJ_24	pN+	23.67	7064526	light
GFGQSVVQLQGSR	sp|P11215|ITAM_HUMAN	P11215	ITGAM	#N/A	#N/A	#N/A	0	07out19_Ariane_Sample33_NPS05_Positive	ICESP_05	pN+	24.2	14381739	light
GFGQSVVQLQGSR	sp|P11215|ITAM_HUMAN	P11215	ITGAM	#N/A	#N/A	#N/A	0	08out19_Ariane_Sample34_NPS06_Positive	ICESP_06	pN+	24.42	20810492	light
GFGQSVVQLQGSR	sp|P11215|ITAM_HUMAN	P11215	ITGAM	#N/A	#N/A	#N/A	0	08out19_Ariane_Sample35_PS04_Positive	FMJ_04	pN+	24.17	447206	light
GFGQSVVQLQGSR	sp|P11215|ITAM_HUMAN	P11215	ITGAM	#N/A	#N/A	#N/A	0	08out19_Ariane_Sample36_PS28_Negative	FMJ_28	pN0	23.89	44639016	light
GFGQSVVQLQGSR	sp|P11215|ITAM_HUMAN	P11215	ITGAM	#N/A	#N/A	#N/A	0	08out19_Ariane_Sample37_NPS28_Negative	ICESP_28	pN0	23.89	25571742	light
GFGQSVVQLQGSR	sp|P11215|ITAM_HUMAN	P11215	ITGAM	#N/A	#N/A	#N/A	0	08out19_Ariane_Sample38_NPS44_Positive	ICESP_44	pN0	24.06	23351554	light
GFGQSVVQLQGSR	sp|P11215|ITAM_HUMAN	P11215	ITGAM	#N/A	#N/A	#N/A	0	08out19_Ariane_Sample39_NPS47_Negative	ICESP_47	pN+	23.86	28201404	light
GFGQSVVQLQGSR	sp|P11215|ITAM_HUMAN	P11215	ITGAM	#N/A	#N/A	#N/A	0	08out19_Ariane_Sample41_NPS04_Positive	ICESP_04	pN+	24.31	1871270	light
GFGQSVVQLQGSR	sp|P11215|ITAM_HUMAN	P11215	ITGAM	#N/A	#N/A	#N/A	0	08out19_Ariane_Sample42_PS23_Negative	FMJ_23	pN0	23.7	3587513	light
GLILVGGYGTR	iRT			#N/A	#N/A	#N/A	#N/A	02out19_Ariane_Sample2_PS31_Positive	FMJ_31	pN+	28.15	63683952	heavy
GLILVGGYGTR	iRT			#N/A	#N/A	#N/A	#N/A	02out19_Ariane_Sample4_NPS37_Negative	ICESP_37	pN+	28.37	76681824	heavy
GLILVGGYGTR	iRT			#N/A	#N/A	#N/A	#N/A	03out19_Ariane_Sample7_NPS07_Positive	ICESP_07	pN+	27.97	74114176	heavy
GLILVGGYGTR	iRT			#N/A	#N/A	#N/A	#N/A	03out19_Ariane_Sample8_PS36_Negative	FMJ_36	pN0	27.75	62778152	heavy
GLILVGGYGTR	iRT			#N/A	#N/A	#N/A	#N/A	03out19_Ariane_Sample9_PS29_Positive	FMJ_29	pN+	28.24	89777760	heavy
GLILVGGYGTR	iRT			#N/A	#N/A	#N/A	#N/A	04out19_Ariane_Sample10_PS07_Positive	FMJ_07	pN+	27.88	56930348	heavy
GLILVGGYGTR	iRT			#N/A	#N/A	#N/A	#N/A	04out19_Ariane_Sample12_PS14_Positive	FMJ_14	pN+	27.3	55179888	heavy
GLILVGGYGTR	iRT			#N/A	#N/A	#N/A	#N/A	05out19_Ariane_Sample20_PS8_Positive	FMJ_8	pN+	27.57	60836620	heavy
GLILVGGYGTR	iRT			#N/A	#N/A	#N/A	#N/A	05out19_Ariane_Sample21_PS20_2_Negative	FMJ_20	pN0	27.61	59010676	heavy
GLILVGGYGTR	iRT			#N/A	#N/A	#N/A	#N/A	05out19_Ariane_Sample22_PS30_Negative	FMJ_30	pN0	27.52	62686008	heavy
GLILVGGYGTR	iRT			#N/A	#N/A	#N/A	#N/A	05out19_Ariane_Sample24_PS22_Positive	FMJ_22	pN+	27.26	42584584	heavy
GLILVGGYGTR	iRT			#N/A	#N/A	#N/A	#N/A	06out19_Ariane_Sample26_NPS52_Negative	ICESP_52	pN0	27.79	73261264	heavy
GLILVGGYGTR	iRT			#N/A	#N/A	#N/A	#N/A	06out19_Ariane_Sample27_PS26_Negative	FMJ_26	pN0	27.12	57529984	heavy
GLILVGGYGTR	iRT			#N/A	#N/A	#N/A	#N/A	06out19_Ariane_Sample28_NPS43_Positive	ICESP_43	pN+	27.97	86126528	heavy
GLILVGGYGTR	iRT			#N/A	#N/A	#N/A	#N/A	06out19_Ariane_Sample29_NPS10_Positive	ICESP_10	pN+	27.52	67700936	heavy
GLILVGGYGTR	iRT			#N/A	#N/A	#N/A	#N/A	07out19_Ariane_Sample31_PS24_Positive	FMJ_24	pN+	27.59	57280444	heavy
GLILVGGYGTR	iRT			#N/A	#N/A	#N/A	#N/A	07out19_Ariane_Sample33_NPS05_Positive	ICESP_05	pN+	27.86	67293136	heavy
GLILVGGYGTR	iRT			#N/A	#N/A	#N/A	#N/A	08out19_Ariane_Sample34_NPS06_Positive	ICESP_06	pN+	28.32	56813464	heavy
GLILVGGYGTR	iRT			#N/A	#N/A	#N/A	#N/A	08out19_Ariane_Sample35_PS04_Positive	FMJ_04	pN+	28.17	61075184	heavy
GLILVGGYGTR	iRT			#N/A	#N/A	#N/A	#N/A	08out19_Ariane_Sample36_PS28_Negative	FMJ_28	pN0	27.59	56562668	heavy
GLILVGGYGTR	iRT			#N/A	#N/A	#N/A	#N/A	08out19_Ariane_Sample37_NPS28_Negative	ICESP_28	pN0	27.75	62933032	heavy
GLILVGGYGTR	iRT			#N/A	#N/A	#N/A	#N/A	08out19_Ariane_Sample38_NPS44_Positive	ICESP_44	pN0	28.02	66934256	heavy
GLILVGGYGTR	iRT			#N/A	#N/A	#N/A	#N/A	08out19_Ariane_Sample39_NPS47_Negative	ICESP_47	pN+	27.67	55684456	heavy
GLILVGGYGTR	iRT			#N/A	#N/A	#N/A	#N/A	08out19_Ariane_Sample41_NPS04_Positive	ICESP_04	pN+	28.02	69383184	heavy
GLILVGGYGTR	iRT			#N/A	#N/A	#N/A	#N/A	08out19_Ariane_Sample42_PS23_Negative	FMJ_23	pN0	27.48	45341712	heavy
GPLSWTHVHPK	sp|P15391|CD19_HUMAN	P15391	CD19	#N/A	#N/A	#N/A	#N/A	02out19_Ariane_Sample2_PS31_Positive	FMJ_31	pN+	23.46	7366886	light
GPLSWTHVHPK	sp|P15391|CD19_HUMAN	P15391	CD19	#N/A	#N/A	#N/A	#N/A	02out19_Ariane_Sample4_NPS37_Negative	ICESP_37	pN+	#N/A	#N/A	light
GPLSWTHVHPK	sp|P15391|CD19_HUMAN	P15391	CD19	#N/A	#N/A	#N/A	#N/A	03out19_Ariane_Sample7_NPS07_Positive	ICESP_07	pN+	23.12	14357341	light
GPLSWTHVHPK	sp|P15391|CD19_HUMAN	P15391	CD19	#N/A	#N/A	#N/A	#N/A	03out19_Ariane_Sample8_PS36_Negative	FMJ_36	pN0	23.03	12199872	light
GPLSWTHVHPK	sp|P15391|CD19_HUMAN	P15391	CD19	#N/A	#N/A	#N/A	#N/A	03out19_Ariane_Sample9_PS29_Positive	FMJ_29	pN+	23.55	3835654	light
GPLSWTHVHPK	sp|P15391|CD19_HUMAN	P15391	CD19	#N/A	#N/A	#N/A	#N/A	04out19_Ariane_Sample10_PS07_Positive	FMJ_07	pN+	22.73	15211082	light
GPLSWTHVHPK	sp|P15391|CD19_HUMAN	P15391	CD19	#N/A	#N/A	#N/A	#N/A	04out19_Ariane_Sample12_PS14_Positive	FMJ_14	pN+	22.64	8222900	light
GPLSWTHVHPK	sp|P15391|CD19_HUMAN	P15391	CD19	#N/A	#N/A	#N/A	#N/A	05out19_Ariane_Sample20_PS8_Positive	FMJ_8	pN+	22.56	9842524	light
GPLSWTHVHPK	sp|P15391|CD19_HUMAN	P15391	CD19	#N/A	#N/A	#N/A	#N/A	05out19_Ariane_Sample21_PS20_2_Negative	FMJ_20	pN0	22.77	8855733	light
GPLSWTHVHPK	sp|P15391|CD19_HUMAN	P15391	CD19	#N/A	#N/A	#N/A	#N/A	05out19_Ariane_Sample22_PS30_Negative	FMJ_30	pN0	22.56	12364439	light
GPLSWTHVHPK	sp|P15391|CD19_HUMAN	P15391	CD19	#N/A	#N/A	#N/A	#N/A	05out19_Ariane_Sample24_PS22_Positive	FMJ_22	pN+	22.77	6894395	light
GPLSWTHVHPK	sp|P15391|CD19_HUMAN	P15391	CD19	#N/A	#N/A	#N/A	#N/A	06out19_Ariane_Sample26_NPS52_Negative	ICESP_52	pN0	22.6	719897	light
GPLSWTHVHPK	sp|P15391|CD19_HUMAN	P15391	CD19	#N/A	#N/A	#N/A	#N/A	06out19_Ariane_Sample27_PS26_Negative	FMJ_26	pN0	23.03	1704323	light
GPLSWTHVHPK	sp|P15391|CD19_HUMAN	P15391	CD19	#N/A	#N/A	#N/A	#N/A	06out19_Ariane_Sample28_NPS43_Positive	ICESP_43	pN+	22.82	2330347	light
GPLSWTHVHPK	sp|P15391|CD19_HUMAN	P15391	CD19	#N/A	#N/A	#N/A	#N/A	06out19_Ariane_Sample29_NPS10_Positive	ICESP_10	pN+	22.34	15572044	light
GPLSWTHVHPK	sp|P15391|CD19_HUMAN	P15391	CD19	#N/A	#N/A	#N/A	#N/A	07out19_Ariane_Sample31_PS24_Positive	FMJ_24	pN+	22.71	6429694	light
GPLSWTHVHPK	sp|P15391|CD19_HUMAN	P15391	CD19	#N/A	#N/A	#N/A	#N/A	07out19_Ariane_Sample33_NPS05_Positive	ICESP_05	pN+	23.05	1143423	light
GPLSWTHVHPK	sp|P15391|CD19_HUMAN	P15391	CD19	#N/A	#N/A	#N/A	#N/A	08out19_Ariane_Sample34_NPS06_Positive	ICESP_06	pN+	23.39	3273909	light
GPLSWTHVHPK	sp|P15391|CD19_HUMAN	P15391	CD19	#N/A	#N/A	#N/A	#N/A	08out19_Ariane_Sample35_PS04_Positive	FMJ_04	pN+	23.31	956384	light
GPLSWTHVHPK	sp|P15391|CD19_HUMAN	P15391	CD19	#N/A	#N/A	#N/A	#N/A	08out19_Ariane_Sample36_PS28_Negative	FMJ_28	pN0	23.05	9275593	light
GPLSWTHVHPK	sp|P15391|CD19_HUMAN	P15391	CD19	#N/A	#N/A	#N/A	#N/A	08out19_Ariane_Sample37_NPS28_Negative	ICESP_28	pN0	22.92	5550069	light
GPLSWTHVHPK	sp|P15391|CD19_HUMAN	P15391	CD19	#N/A	#N/A	#N/A	#N/A	08out19_Ariane_Sample38_NPS44_Positive	ICESP_44	pN0	23.09	5741251	light
GPLSWTHVHPK	sp|P15391|CD19_HUMAN	P15391	CD19	#N/A	#N/A	#N/A	#N/A	08out19_Ariane_Sample39_NPS47_Negative	ICESP_47	pN+	22.79	5164919	light
GPLSWTHVHPK	sp|P15391|CD19_HUMAN	P15391	CD19	#N/A	#N/A	#N/A	#N/A	08out19_Ariane_Sample41_NPS04_Positive	ICESP_04	pN+	#N/A	#N/A	light
GPLSWTHVHPK	sp|P15391|CD19_HUMAN	P15391	CD19	#N/A	#N/A	#N/A	#N/A	08out19_Ariane_Sample42_PS23_Negative	FMJ_23	pN0	22.54	4901980	light
IIGYVISNQQITPGPAYSNR	sp|P31997|CEAM8_HUMAN	P31997	CEACAM8	#N/A	#N/A	#N/A	0.2842	02out19_Ariane_Sample2_PS31_Positive	FMJ_31	pN+	28.84	4313332	light
IIGYVISNQQITPGPAYSNR	sp|P31997|CEAM8_HUMAN	P31997	CEACAM8	#N/A	#N/A	#N/A	0.3385	02out19_Ariane_Sample4_NPS37_Negative	ICESP_37	pN+	29.02	172843	light
IIGYVISNQQITPGPAYSNR	sp|P31997|CEAM8_HUMAN	P31997	CEACAM8	#N/A	#N/A	#N/A	0.2772	03out19_Ariane_Sample7_NPS07_Positive	ICESP_07	pN+	28.75	2750192	light
IIGYVISNQQITPGPAYSNR	sp|P31997|CEAM8_HUMAN	P31997	CEACAM8	#N/A	#N/A	#N/A	0.2988	03out19_Ariane_Sample8_PS36_Negative	FMJ_36	pN0	28.58	2558114	light
IIGYVISNQQITPGPAYSNR	sp|P31997|CEAM8_HUMAN	P31997	CEACAM8	#N/A	#N/A	#N/A	0.4783	03out19_Ariane_Sample9_PS29_Positive	FMJ_29	pN+	28.93	232164	light
IIGYVISNQQITPGPAYSNR	sp|P31997|CEAM8_HUMAN	P31997	CEACAM8	#N/A	#N/A	#N/A	0.2596	04out19_Ariane_Sample10_PS07_Positive	FMJ_07	pN+	28.8	141934	light
IIGYVISNQQITPGPAYSNR	sp|P31997|CEAM8_HUMAN	P31997	CEACAM8	#N/A	#N/A	#N/A	0.3463	04out19_Ariane_Sample12_PS14_Positive	FMJ_14	pN+	28.4	138076	light
IIGYVISNQQITPGPAYSNR	sp|P31997|CEAM8_HUMAN	P31997	CEACAM8	#N/A	#N/A	#N/A	0.3189	05out19_Ariane_Sample20_PS8_Positive	FMJ_8	pN+	28.58	500161	light
IIGYVISNQQITPGPAYSNR	sp|P31997|CEAM8_HUMAN	P31997	CEACAM8	#N/A	#N/A	#N/A	0.4415	05out19_Ariane_Sample21_PS20_2_Negative	FMJ_20	pN0	28.58	68029	light
IIGYVISNQQITPGPAYSNR	sp|P31997|CEAM8_HUMAN	P31997	CEACAM8	#N/A	#N/A	#N/A	0.3745	05out19_Ariane_Sample22_PS30_Negative	FMJ_30	pN0	28.4	391537	light
IIGYVISNQQITPGPAYSNR	sp|P31997|CEAM8_HUMAN	P31997	CEACAM8	#N/A	#N/A	#N/A	0.3628	05out19_Ariane_Sample24_PS22_Positive	FMJ_22	pN+	28.4	170448	light
IIGYVISNQQITPGPAYSNR	sp|P31997|CEAM8_HUMAN	P31997	CEACAM8	#N/A	#N/A	#N/A	0.4435	06out19_Ariane_Sample26_NPS52_Negative	ICESP_52	pN0	28.58	121387	light
IIGYVISNQQITPGPAYSNR	sp|P31997|CEAM8_HUMAN	P31997	CEACAM8	#N/A	#N/A	#N/A	0.3086	06out19_Ariane_Sample27_PS26_Negative	FMJ_26	pN0	28.04	95032	light
IIGYVISNQQITPGPAYSNR	sp|P31997|CEAM8_HUMAN	P31997	CEACAM8	#N/A	#N/A	#N/A	0.281	06out19_Ariane_Sample28_NPS43_Positive	ICESP_43	pN+	28.67	938148	light
IIGYVISNQQITPGPAYSNR	sp|P31997|CEAM8_HUMAN	P31997	CEACAM8	#N/A	#N/A	#N/A	0.243	06out19_Ariane_Sample29_NPS10_Positive	ICESP_10	pN+	28.44	81976	light
IIGYVISNQQITPGPAYSNR	sp|P31997|CEAM8_HUMAN	P31997	CEACAM8	#N/A	#N/A	#N/A	0.405	07out19_Ariane_Sample31_PS24_Positive	FMJ_24	pN+	28.51	105435	light
IIGYVISNQQITPGPAYSNR	sp|P31997|CEAM8_HUMAN	P31997	CEACAM8	#N/A	#N/A	#N/A	0.3065	07out19_Ariane_Sample33_NPS05_Positive	ICESP_05	pN+	28.67	105454	light
IIGYVISNQQITPGPAYSNR	sp|P31997|CEAM8_HUMAN	P31997	CEACAM8	#N/A	#N/A	#N/A	0.3015	08out19_Ariane_Sample34_NPS06_Positive	ICESP_06	pN+	29.02	671813	light
IIGYVISNQQITPGPAYSNR	sp|P31997|CEAM8_HUMAN	P31997	CEACAM8	#N/A	#N/A	#N/A	0	08out19_Ariane_Sample35_PS04_Positive	FMJ_04	pN+	#N/A	#N/A	light
IIGYVISNQQITPGPAYSNR	sp|P31997|CEAM8_HUMAN	P31997	CEACAM8	#N/A	#N/A	#N/A	0.3668	08out19_Ariane_Sample36_PS28_Negative	FMJ_28	pN0	28.75	222563	light
IIGYVISNQQITPGPAYSNR	sp|P31997|CEAM8_HUMAN	P31997	CEACAM8	#N/A	#N/A	#N/A	0.2882	08out19_Ariane_Sample37_NPS28_Negative	ICESP_28	pN0	28.63	339668	light
IIGYVISNQQITPGPAYSNR	sp|P31997|CEAM8_HUMAN	P31997	CEACAM8	#N/A	#N/A	#N/A	0.2707	08out19_Ariane_Sample38_NPS44_Positive	ICESP_44	pN0	28.77	343596	light
IIGYVISNQQITPGPAYSNR	sp|P31997|CEAM8_HUMAN	P31997	CEACAM8	#N/A	#N/A	#N/A	0.3096	08out19_Ariane_Sample39_NPS47_Negative	ICESP_47	pN+	28.55	548482	light
IIGYVISNQQITPGPAYSNR	sp|P31997|CEAM8_HUMAN	P31997	CEACAM8	#N/A	#N/A	#N/A	0	08out19_Ariane_Sample41_NPS04_Positive	ICESP_04	pN+	#N/A	#N/A	light
IIGYVISNQQITPGPAYSNR	sp|P31997|CEAM8_HUMAN	P31997	CEACAM8	#N/A	#N/A	#N/A	0	08out19_Ariane_Sample42_PS23_Negative	FMJ_23	pN0	#N/A	#N/A	light
IYVGNLPPDIR	sp|Q07955|SRSF1_HUMAN	Q07955	SRSF1	0.214	0.9974	0.9974	0.4859	02out19_Ariane_Sample2_PS31_Positive	FMJ_31	pN+	27.63	20505380	light
IYVGNLPPDIR	sp|Q07955|SRSF1_HUMAN	Q07955	SRSF1	0.214	0.9974	#N/A	0.4831	02out19_Ariane_Sample2_PS31_Positive	FMJ_31	pN+	27.63	95832984	heavy
IYVGNLPPDIR	sp|Q07955|SRSF1_HUMAN	Q07955	SRSF1	0.0656	0.9971	0.9971	0.4867	02out19_Ariane_Sample4_NPS37_Negative	ICESP_37	pN+	27.83	9673886	light
IYVGNLPPDIR	sp|Q07955|SRSF1_HUMAN	Q07955	SRSF1	0.0656	0.9971	#N/A	0.4821	02out19_Ariane_Sample4_NPS37_Negative	ICESP_37	pN+	27.83	147370816	heavy
IYVGNLPPDIR	sp|Q07955|SRSF1_HUMAN	Q07955	SRSF1	0.2638	0.9971	0.9971	0.5253	03out19_Ariane_Sample7_NPS07_Positive	ICESP_07	pN+	27.55	38896624	light
IYVGNLPPDIR	sp|Q07955|SRSF1_HUMAN	Q07955	SRSF1	0.2638	0.9971	#N/A	0.4986	03out19_Ariane_Sample7_NPS07_Positive	ICESP_07	pN+	27.55	147461328	heavy
IYVGNLPPDIR	sp|Q07955|SRSF1_HUMAN	Q07955	SRSF1	0.4904	0.9999	0.9999	0.502	03out19_Ariane_Sample8_PS36_Negative	FMJ_36	pN0	27.27	61005144	light
IYVGNLPPDIR	sp|Q07955|SRSF1_HUMAN	Q07955	SRSF1	0.4904	0.9999	#N/A	0.501	03out19_Ariane_Sample8_PS36_Negative	FMJ_36	pN0	27.27	124402208	heavy
IYVGNLPPDIR	sp|Q07955|SRSF1_HUMAN	Q07955	SRSF1	0.0987	0.9992	0.9992	0.4984	03out19_Ariane_Sample9_PS29_Positive	FMJ_29	pN+	27.75	17724026	light
IYVGNLPPDIR	sp|Q07955|SRSF1_HUMAN	Q07955	SRSF1	0.0987	0.9992	#N/A	0.4865	03out19_Ariane_Sample9_PS29_Positive	FMJ_29	pN+	27.75	179621984	heavy
IYVGNLPPDIR	sp|Q07955|SRSF1_HUMAN	Q07955	SRSF1	0.2006	0.9936	0.9936	0.5352	04out19_Ariane_Sample10_PS07_Positive	FMJ_07	pN+	27.16	21217068	light
IYVGNLPPDIR	sp|Q07955|SRSF1_HUMAN	Q07955	SRSF1	0.2006	0.9936	#N/A	0.5046	04out19_Ariane_Sample10_PS07_Positive	FMJ_07	pN+	27.16	105752664	heavy
IYVGNLPPDIR	sp|Q07955|SRSF1_HUMAN	Q07955	SRSF1	0.4407	0.9991	0.9991	0.4998	04out19_Ariane_Sample12_PS14_Positive	FMJ_14	pN+	27.08	47836280	light
IYVGNLPPDIR	sp|Q07955|SRSF1_HUMAN	Q07955	SRSF1	0.4407	0.9991	#N/A	0.5122	04out19_Ariane_Sample12_PS14_Positive	FMJ_14	pN+	27.08	108542608	heavy
IYVGNLPPDIR	sp|Q07955|SRSF1_HUMAN	Q07955	SRSF1	0.2915	0.9989	0.9989	0.522	05out19_Ariane_Sample20_PS8_Positive	FMJ_8	pN+	27.31	32838060	light
IYVGNLPPDIR	sp|Q07955|SRSF1_HUMAN	Q07955	SRSF1	0.2915	0.9989	#N/A	0.5162	05out19_Ariane_Sample20_PS8_Positive	FMJ_8	pN+	27.31	112654560	heavy
IYVGNLPPDIR	sp|Q07955|SRSF1_HUMAN	Q07955	SRSF1	0.4616	0.9975	0.9975	0.4882	05out19_Ariane_Sample21_PS20_2_Negative	FMJ_20	pN0	27.29	51778408	light
IYVGNLPPDIR	sp|Q07955|SRSF1_HUMAN	Q07955	SRSF1	0.4616	0.9975	#N/A	0.5121	05out19_Ariane_Sample21_PS20_2_Negative	FMJ_20	pN0	27.29	112180704	heavy
IYVGNLPPDIR	sp|Q07955|SRSF1_HUMAN	Q07955	SRSF1	0.4073	0.9989	0.9989	0.4982	05out19_Ariane_Sample22_PS30_Negative	FMJ_30	pN0	27.3	49329244	light
IYVGNLPPDIR	sp|Q07955|SRSF1_HUMAN	Q07955	SRSF1	0.4073	0.9989	#N/A	0.5079	05out19_Ariane_Sample22_PS30_Negative	FMJ_30	pN0	27.3	121124632	heavy
IYVGNLPPDIR	sp|Q07955|SRSF1_HUMAN	Q07955	SRSF1	0.4462	0.9883	0.9883	0.4931	05out19_Ariane_Sample24_PS22_Positive	FMJ_22	pN+	26.94	37407476	light
IYVGNLPPDIR	sp|Q07955|SRSF1_HUMAN	Q07955	SRSF1	0.4462	0.9883	#N/A	0.5355	05out19_Ariane_Sample24_PS22_Positive	FMJ_22	pN+	26.94	83844920	heavy
IYVGNLPPDIR	sp|Q07955|SRSF1_HUMAN	Q07955	SRSF1	0.2168	0.9978	0.9978	0.5202	06out19_Ariane_Sample26_NPS52_Negative	ICESP_52	pN0	27.31	28139392	light
IYVGNLPPDIR	sp|Q07955|SRSF1_HUMAN	Q07955	SRSF1	0.2168	0.9978	#N/A	0.4985	06out19_Ariane_Sample26_NPS52_Negative	ICESP_52	pN0	27.31	129787784	heavy
IYVGNLPPDIR	sp|Q07955|SRSF1_HUMAN	Q07955	SRSF1	0.5637	0.9991	0.9991	0.5201	06out19_Ariane_Sample27_PS26_Negative	FMJ_26	pN0	26.47	69828904	light
IYVGNLPPDIR	sp|Q07955|SRSF1_HUMAN	Q07955	SRSF1	0.5637	0.9991	#N/A	0.5186	06out19_Ariane_Sample27_PS26_Negative	FMJ_26	pN0	26.47	123870760	heavy
IYVGNLPPDIR	sp|Q07955|SRSF1_HUMAN	Q07955	SRSF1	0.1926	0.9877	0.9877	0.5497	06out19_Ariane_Sample28_NPS43_Positive	ICESP_43	pN+	27.44	31604394	light
IYVGNLPPDIR	sp|Q07955|SRSF1_HUMAN	Q07955	SRSF1	0.1926	0.9877	#N/A	0.4958	06out19_Ariane_Sample28_NPS43_Positive	ICESP_43	pN+	27.44	164131792	heavy
IYVGNLPPDIR	sp|Q07955|SRSF1_HUMAN	Q07955	SRSF1	0.3156	0.9994	0.9994	0.5115	06out19_Ariane_Sample29_NPS10_Positive	ICESP_10	pN+	27.18	41287268	light
IYVGNLPPDIR	sp|Q07955|SRSF1_HUMAN	Q07955	SRSF1	0.3156	0.9994	#N/A	0.5124	06out19_Ariane_Sample29_NPS10_Positive	ICESP_10	pN+	27.18	130817744	heavy
IYVGNLPPDIR	sp|Q07955|SRSF1_HUMAN	Q07955	SRSF1	0.3493	0.998	0.998	0.5194	07out19_Ariane_Sample31_PS24_Positive	FMJ_24	pN+	27.18	41024492	light
IYVGNLPPDIR	sp|Q07955|SRSF1_HUMAN	Q07955	SRSF1	0.3493	0.998	#N/A	0.5023	07out19_Ariane_Sample31_PS24_Positive	FMJ_24	pN+	27.18	117432128	heavy
IYVGNLPPDIR	sp|Q07955|SRSF1_HUMAN	Q07955	SRSF1	0.4548	0.9989	0.9989	0.5098	07out19_Ariane_Sample33_NPS05_Positive	ICESP_05	pN+	27.32	64747288	light
IYVGNLPPDIR	sp|Q07955|SRSF1_HUMAN	Q07955	SRSF1	0.4548	0.9989	#N/A	0.4955	07out19_Ariane_Sample33_NPS05_Positive	ICESP_05	pN+	27.32	142356432	heavy
IYVGNLPPDIR	sp|Q07955|SRSF1_HUMAN	Q07955	SRSF1	0.1338	0.9951	0.9951	0.4858	08out19_Ariane_Sample34_NPS06_Positive	ICESP_06	pN+	27.76	16046613	light
IYVGNLPPDIR	sp|Q07955|SRSF1_HUMAN	Q07955	SRSF1	0.1338	0.9951	#N/A	0.4827	08out19_Ariane_Sample34_NPS06_Positive	ICESP_06	pN+	27.76	119895664	heavy
IYVGNLPPDIR	sp|Q07955|SRSF1_HUMAN	Q07955	SRSF1	0.2001	0.9998	0.9998	0.5015	08out19_Ariane_Sample35_PS04_Positive	FMJ_04	pN+	27.73	27657322	light
IYVGNLPPDIR	sp|Q07955|SRSF1_HUMAN	Q07955	SRSF1	0.2001	0.9998	#N/A	0.4994	08out19_Ariane_Sample35_PS04_Positive	FMJ_04	pN+	27.73	138234768	heavy
IYVGNLPPDIR	sp|Q07955|SRSF1_HUMAN	Q07955	SRSF1	0.8162	0.9995	0.9995	0.511	08out19_Ariane_Sample36_PS28_Negative	FMJ_28	pN0	27.36	87552976	light
IYVGNLPPDIR	sp|Q07955|SRSF1_HUMAN	Q07955	SRSF1	0.8162	0.9995	#N/A	0.5107	08out19_Ariane_Sample36_PS28_Negative	FMJ_28	pN0	27.36	107268368	heavy
IYVGNLPPDIR	sp|Q07955|SRSF1_HUMAN	Q07955	SRSF1	0.1922	0.9998	0.9998	0.505	08out19_Ariane_Sample37_NPS28_Negative	ICESP_28	pN0	27.38	24402942	light
IYVGNLPPDIR	sp|Q07955|SRSF1_HUMAN	Q07955	SRSF1	0.1922	0.9998	#N/A	0.506	08out19_Ariane_Sample37_NPS28_Negative	ICESP_28	pN0	27.38	126996016	heavy
IYVGNLPPDIR	sp|Q07955|SRSF1_HUMAN	Q07955	SRSF1	0.1727	0.9969	0.9969	0.4807	08out19_Ariane_Sample38_NPS44_Positive	ICESP_44	pN0	27.43	22840356	light
IYVGNLPPDIR	sp|Q07955|SRSF1_HUMAN	Q07955	SRSF1	0.1727	0.9969	#N/A	0.4923	08out19_Ariane_Sample38_NPS44_Positive	ICESP_44	pN0	27.43	132261256	heavy
IYVGNLPPDIR	sp|Q07955|SRSF1_HUMAN	Q07955	SRSF1	0.2325	0.9792	0.9792	0.4418	08out19_Ariane_Sample39_NPS47_Negative	ICESP_47	pN+	28.22	26072776	light
IYVGNLPPDIR	sp|Q07955|SRSF1_HUMAN	Q07955	SRSF1	0.2325	0.9792	#N/A	0.5051	08out19_Ariane_Sample39_NPS47_Negative	ICESP_47	pN+	28.22	112121712	heavy
IYVGNLPPDIR	sp|Q07955|SRSF1_HUMAN	Q07955	SRSF1	0.2203	0.9993	0.9993	0.4887	08out19_Ariane_Sample41_NPS04_Positive	ICESP_04	pN+	27.42	32968468	light
IYVGNLPPDIR	sp|Q07955|SRSF1_HUMAN	Q07955	SRSF1	0.2203	0.9993	#N/A	0.4924	08out19_Ariane_Sample41_NPS04_Positive	ICESP_04	pN+	27.42	149641456	heavy
IYVGNLPPDIR	sp|Q07955|SRSF1_HUMAN	Q07955	SRSF1	0.3829	0.9986	0.9986	0.5259	08out19_Ariane_Sample42_PS23_Negative	FMJ_23	pN0	27.03	34464552	light
IYVGNLPPDIR	sp|Q07955|SRSF1_HUMAN	Q07955	SRSF1	0.3829	0.9986	#N/A	0.5235	08out19_Ariane_Sample42_PS23_Negative	FMJ_23	pN0	27.03	90006512	heavy
LFLAEFQSIPR	sp|P08575|PTPRC_HUMAN	P08575	PTPRC	#N/A	#N/A	#N/A	0.3062	02out19_Ariane_Sample2_PS31_Positive	FMJ_31	pN+	34.52	104451248	light
LFLAEFQSIPR	sp|P08575|PTPRC_HUMAN	P08575	PTPRC	#N/A	#N/A	#N/A	0.3029	02out19_Ariane_Sample4_NPS37_Negative	ICESP_37	pN+	34.79	4450000	light
LFLAEFQSIPR	sp|P08575|PTPRC_HUMAN	P08575	PTPRC	#N/A	#N/A	#N/A	0.2988	03out19_Ariane_Sample7_NPS07_Positive	ICESP_07	pN+	34.66	30933984	light
LFLAEFQSIPR	sp|P08575|PTPRC_HUMAN	P08575	PTPRC	#N/A	#N/A	#N/A	0.3042	03out19_Ariane_Sample8_PS36_Negative	FMJ_36	pN0	34.47	35192628	light
LFLAEFQSIPR	sp|P08575|PTPRC_HUMAN	P08575	PTPRC	#N/A	#N/A	#N/A	0.2827	03out19_Ariane_Sample9_PS29_Positive	FMJ_29	pN+	34.61	3477526	light
LFLAEFQSIPR	sp|P08575|PTPRC_HUMAN	P08575	PTPRC	#N/A	#N/A	#N/A	0.3051	04out19_Ariane_Sample10_PS07_Positive	FMJ_07	pN+	34.79	6631211	light
LFLAEFQSIPR	sp|P08575|PTPRC_HUMAN	P08575	PTPRC	#N/A	#N/A	#N/A	0.3105	04out19_Ariane_Sample12_PS14_Positive	FMJ_14	pN+	34.39	30390828	light
LFLAEFQSIPR	sp|P08575|PTPRC_HUMAN	P08575	PTPRC	#N/A	#N/A	#N/A	0.3032	05out19_Ariane_Sample20_PS8_Positive	FMJ_8	pN+	34.33	22797868	light
LFLAEFQSIPR	sp|P08575|PTPRC_HUMAN	P08575	PTPRC	#N/A	#N/A	#N/A	0.3003	05out19_Ariane_Sample21_PS20_2_Negative	FMJ_20	pN0	34.47	7130668	light
LFLAEFQSIPR	sp|P08575|PTPRC_HUMAN	P08575	PTPRC	#N/A	#N/A	#N/A	0.3055	05out19_Ariane_Sample22_PS30_Negative	FMJ_30	pN0	34.11	29480312	light
LFLAEFQSIPR	sp|P08575|PTPRC_HUMAN	P08575	PTPRC	#N/A	#N/A	#N/A	0.3085	05out19_Ariane_Sample24_PS22_Positive	FMJ_22	pN+	34.29	33082896	light
LFLAEFQSIPR	sp|P08575|PTPRC_HUMAN	P08575	PTPRC	#N/A	#N/A	#N/A	0.2914	06out19_Ariane_Sample26_NPS52_Negative	ICESP_52	pN0	34.61	13278643	light
LFLAEFQSIPR	sp|P08575|PTPRC_HUMAN	P08575	PTPRC	#N/A	#N/A	#N/A	0.2999	06out19_Ariane_Sample27_PS26_Negative	FMJ_26	pN0	33.65	10305093	light
LFLAEFQSIPR	sp|P08575|PTPRC_HUMAN	P08575	PTPRC	#N/A	#N/A	#N/A	0.2978	06out19_Ariane_Sample28_NPS43_Positive	ICESP_43	pN+	34.61	13905914	light
LFLAEFQSIPR	sp|P08575|PTPRC_HUMAN	P08575	PTPRC	#N/A	#N/A	#N/A	0.3017	06out19_Ariane_Sample29_NPS10_Positive	ICESP_10	pN+	34.24	17558734	light
LFLAEFQSIPR	sp|P08575|PTPRC_HUMAN	P08575	PTPRC	#N/A	#N/A	#N/A	0.3137	07out19_Ariane_Sample31_PS24_Positive	FMJ_24	pN+	34.16	7067440	light
LFLAEFQSIPR	sp|P08575|PTPRC_HUMAN	P08575	PTPRC	#N/A	#N/A	#N/A	0.3029	07out19_Ariane_Sample33_NPS05_Positive	ICESP_05	pN+	34.35	13878618	light
LFLAEFQSIPR	sp|P08575|PTPRC_HUMAN	P08575	PTPRC	#N/A	#N/A	#N/A	0.2834	08out19_Ariane_Sample34_NPS06_Positive	ICESP_06	pN+	34.86	11656261	light
LFLAEFQSIPR	sp|P08575|PTPRC_HUMAN	P08575	PTPRC	#N/A	#N/A	#N/A	0.2755	08out19_Ariane_Sample35_PS04_Positive	FMJ_04	pN+	34.82	1100885	light
LFLAEFQSIPR	sp|P08575|PTPRC_HUMAN	P08575	PTPRC	#N/A	#N/A	#N/A	0.2974	08out19_Ariane_Sample36_PS28_Negative	FMJ_28	pN0	34.51	39289800	light
LFLAEFQSIPR	sp|P08575|PTPRC_HUMAN	P08575	PTPRC	#N/A	#N/A	#N/A	0.2844	08out19_Ariane_Sample37_NPS28_Negative	ICESP_28	pN0	34.35	19103908	light
LFLAEFQSIPR	sp|P08575|PTPRC_HUMAN	P08575	PTPRC	#N/A	#N/A	#N/A	0.2973	08out19_Ariane_Sample38_NPS44_Positive	ICESP_44	pN0	34.66	22262734	light
LFLAEFQSIPR	sp|P08575|PTPRC_HUMAN	P08575	PTPRC	#N/A	#N/A	#N/A	0.2982	08out19_Ariane_Sample39_NPS47_Negative	ICESP_47	pN+	34.2	22109544	light
LFLAEFQSIPR	sp|P08575|PTPRC_HUMAN	P08575	PTPRC	#N/A	#N/A	#N/A	0.2814	08out19_Ariane_Sample41_NPS04_Positive	ICESP_04	pN+	34.47	1152336	light
LFLAEFQSIPR	sp|P08575|PTPRC_HUMAN	P08575	PTPRC	#N/A	#N/A	#N/A	0.2972	08out19_Ariane_Sample42_PS23_Negative	FMJ_23	pN0	34.35	4345958	light
LFTALFPFEK	sp|P11215|ITAM_HUMAN	P11215	ITGAM	#N/A	#N/A	#N/A	0	02out19_Ariane_Sample2_PS31_Positive	FMJ_31	pN+	39.06	45855788	light
LFTALFPFEK	sp|P11215|ITAM_HUMAN	P11215	ITGAM	#N/A	#N/A	#N/A	0	02out19_Ariane_Sample4_NPS37_Negative	ICESP_37	pN+	39.11	2240593	light
LFTALFPFEK	sp|P11215|ITAM_HUMAN	P11215	ITGAM	#N/A	#N/A	#N/A	0	03out19_Ariane_Sample7_NPS07_Positive	ICESP_07	pN+	39.11	26878666	light
LFTALFPFEK	sp|P11215|ITAM_HUMAN	P11215	ITGAM	#N/A	#N/A	#N/A	0	03out19_Ariane_Sample8_PS36_Negative	FMJ_36	pN0	39.06	20963774	light
LFTALFPFEK	sp|P11215|ITAM_HUMAN	P11215	ITGAM	#N/A	#N/A	#N/A	0	03out19_Ariane_Sample9_PS29_Positive	FMJ_29	pN+	39.21	3129192	light
LFTALFPFEK	sp|P11215|ITAM_HUMAN	P11215	ITGAM	#N/A	#N/A	#N/A	0	04out19_Ariane_Sample10_PS07_Positive	FMJ_07	pN+	39.26	14543821	light
LFTALFPFEK	sp|P11215|ITAM_HUMAN	P11215	ITGAM	#N/A	#N/A	#N/A	0	04out19_Ariane_Sample12_PS14_Positive	FMJ_14	pN+	39.06	12047905	light
LFTALFPFEK	sp|P11215|ITAM_HUMAN	P11215	ITGAM	#N/A	#N/A	#N/A	0	05out19_Ariane_Sample20_PS8_Positive	FMJ_8	pN+	39.16	14233488	light
LFTALFPFEK	sp|P11215|ITAM_HUMAN	P11215	ITGAM	#N/A	#N/A	#N/A	0	05out19_Ariane_Sample21_PS20_2_Negative	FMJ_20	pN0	39.16	2781827	light
LFTALFPFEK	sp|P11215|ITAM_HUMAN	P11215	ITGAM	#N/A	#N/A	#N/A	0	05out19_Ariane_Sample22_PS30_Negative	FMJ_30	pN0	39.06	18770774	light
LFTALFPFEK	sp|P11215|ITAM_HUMAN	P11215	ITGAM	#N/A	#N/A	#N/A	0	05out19_Ariane_Sample24_PS22_Positive	FMJ_22	pN+	38.86	4609340	light
LFTALFPFEK	sp|P11215|ITAM_HUMAN	P11215	ITGAM	#N/A	#N/A	#N/A	0	06out19_Ariane_Sample26_NPS52_Negative	ICESP_52	pN0	38.81	4458400	light
LFTALFPFEK	sp|P11215|ITAM_HUMAN	P11215	ITGAM	#N/A	#N/A	#N/A	0	06out19_Ariane_Sample27_PS26_Negative	FMJ_26	pN0	38.42	1288687	light
LFTALFPFEK	sp|P11215|ITAM_HUMAN	P11215	ITGAM	#N/A	#N/A	#N/A	0	06out19_Ariane_Sample28_NPS43_Positive	ICESP_43	pN+	38.91	13162558	light
LFTALFPFEK	sp|P11215|ITAM_HUMAN	P11215	ITGAM	#N/A	#N/A	#N/A	0	06out19_Ariane_Sample29_NPS10_Positive	ICESP_10	pN+	38.81	17176102	light
LFTALFPFEK	sp|P11215|ITAM_HUMAN	P11215	ITGAM	#N/A	#N/A	#N/A	0	07out19_Ariane_Sample31_PS24_Positive	FMJ_24	pN+	39.06	3863823	light
LFTALFPFEK	sp|P11215|ITAM_HUMAN	P11215	ITGAM	#N/A	#N/A	#N/A	0	07out19_Ariane_Sample33_NPS05_Positive	ICESP_05	pN+	38.86	4083932	light
LFTALFPFEK	sp|P11215|ITAM_HUMAN	P11215	ITGAM	#N/A	#N/A	#N/A	0	08out19_Ariane_Sample34_NPS06_Positive	ICESP_06	pN+	39.21	8605292	light
LFTALFPFEK	sp|P11215|ITAM_HUMAN	P11215	ITGAM	#N/A	#N/A	#N/A	0	08out19_Ariane_Sample35_PS04_Positive	FMJ_04	pN+	39.41	691072	light
LFTALFPFEK	sp|P11215|ITAM_HUMAN	P11215	ITGAM	#N/A	#N/A	#N/A	0	08out19_Ariane_Sample36_PS28_Negative	FMJ_28	pN0	39.21	22684232	light
LFTALFPFEK	sp|P11215|ITAM_HUMAN	P11215	ITGAM	#N/A	#N/A	#N/A	0	08out19_Ariane_Sample37_NPS28_Negative	ICESP_28	pN0	38.96	11807132	light
LFTALFPFEK	sp|P11215|ITAM_HUMAN	P11215	ITGAM	#N/A	#N/A	#N/A	0	08out19_Ariane_Sample38_NPS44_Positive	ICESP_44	pN0	39.11	21002986	light
LFTALFPFEK	sp|P11215|ITAM_HUMAN	P11215	ITGAM	#N/A	#N/A	#N/A	0	08out19_Ariane_Sample39_NPS47_Negative	ICESP_47	pN+	38.81	19919354	light
LFTALFPFEK	sp|P11215|ITAM_HUMAN	P11215	ITGAM	#N/A	#N/A	#N/A	0	08out19_Ariane_Sample41_NPS04_Positive	ICESP_04	pN+	38.91	6302448	light
LFTALFPFEK	sp|P11215|ITAM_HUMAN	P11215	ITGAM	#N/A	#N/A	#N/A	0	08out19_Ariane_Sample42_PS23_Negative	FMJ_23	pN0	38.96	3129731	light
LGDTFVLTLSDFR	sp|P01732|CD8A_HUMAN	P01732	CD8A	#N/A	#N/A	#N/A	#N/A	02out19_Ariane_Sample2_PS31_Positive	FMJ_31	pN+	29.83	896829	light
LGDTFVLTLSDFR	sp|P01732|CD8A_HUMAN	P01732	CD8A	#N/A	#N/A	#N/A	#N/A	02out19_Ariane_Sample4_NPS37_Negative	ICESP_37	pN+	30.1	7626816	light
LGDTFVLTLSDFR	sp|P01732|CD8A_HUMAN	P01732	CD8A	#N/A	#N/A	#N/A	#N/A	03out19_Ariane_Sample7_NPS07_Positive	ICESP_07	pN+	29.79	1107921	light
LGDTFVLTLSDFR	sp|P01732|CD8A_HUMAN	P01732	CD8A	#N/A	#N/A	#N/A	#N/A	03out19_Ariane_Sample8_PS36_Negative	FMJ_36	pN0	29.66	1549608	light
LGDTFVLTLSDFR	sp|P01732|CD8A_HUMAN	P01732	CD8A	#N/A	#N/A	#N/A	#N/A	03out19_Ariane_Sample9_PS29_Positive	FMJ_29	pN+	30.06	532099	light
LGDTFVLTLSDFR	sp|P01732|CD8A_HUMAN	P01732	CD8A	#N/A	#N/A	#N/A	#N/A	04out19_Ariane_Sample10_PS07_Positive	FMJ_07	pN+	29.83	631286	light
LGDTFVLTLSDFR	sp|P01732|CD8A_HUMAN	P01732	CD8A	#N/A	#N/A	#N/A	#N/A	04out19_Ariane_Sample12_PS14_Positive	FMJ_14	pN+	29.75	421253	light
LGDTFVLTLSDFR	sp|P01732|CD8A_HUMAN	P01732	CD8A	#N/A	#N/A	#N/A	#N/A	05out19_Ariane_Sample20_PS8_Positive	FMJ_8	pN+	29.57	460910	light
LGDTFVLTLSDFR	sp|P01732|CD8A_HUMAN	P01732	CD8A	#N/A	#N/A	#N/A	#N/A	05out19_Ariane_Sample21_PS20_2_Negative	FMJ_20	pN0	29.61	338028	light
LGDTFVLTLSDFR	sp|P01732|CD8A_HUMAN	P01732	CD8A	#N/A	#N/A	#N/A	#N/A	05out19_Ariane_Sample22_PS30_Negative	FMJ_30	pN0	29.83	877546	light
LGDTFVLTLSDFR	sp|P01732|CD8A_HUMAN	P01732	CD8A	#N/A	#N/A	#N/A	#N/A	05out19_Ariane_Sample24_PS22_Positive	FMJ_22	pN+	29.83	643855	light
LGDTFVLTLSDFR	sp|P01732|CD8A_HUMAN	P01732	CD8A	#N/A	#N/A	#N/A	#N/A	06out19_Ariane_Sample26_NPS52_Negative	ICESP_52	pN0	29.39	267523	light
LGDTFVLTLSDFR	sp|P01732|CD8A_HUMAN	P01732	CD8A	#N/A	#N/A	#N/A	#N/A	06out19_Ariane_Sample27_PS26_Negative	FMJ_26	pN0	29.08	628171	light
LGDTFVLTLSDFR	sp|P01732|CD8A_HUMAN	P01732	CD8A	#N/A	#N/A	#N/A	#N/A	06out19_Ariane_Sample28_NPS43_Positive	ICESP_43	pN+	28.77	550668	light
LGDTFVLTLSDFR	sp|P01732|CD8A_HUMAN	P01732	CD8A	#N/A	#N/A	#N/A	#N/A	06out19_Ariane_Sample29_NPS10_Positive	ICESP_10	pN+	29.43	575674	light
LGDTFVLTLSDFR	sp|P01732|CD8A_HUMAN	P01732	CD8A	#N/A	#N/A	#N/A	#N/A	07out19_Ariane_Sample31_PS24_Positive	FMJ_24	pN+	29.89	507012	light
LGDTFVLTLSDFR	sp|P01732|CD8A_HUMAN	P01732	CD8A	#N/A	#N/A	#N/A	#N/A	07out19_Ariane_Sample33_NPS05_Positive	ICESP_05	pN+	30.12	2106543	light
LGDTFVLTLSDFR	sp|P01732|CD8A_HUMAN	P01732	CD8A	#N/A	#N/A	#N/A	#N/A	08out19_Ariane_Sample34_NPS06_Positive	ICESP_06	pN+	30.16	820279	light
LGDTFVLTLSDFR	sp|P01732|CD8A_HUMAN	P01732	CD8A	#N/A	#N/A	#N/A	#N/A	08out19_Ariane_Sample35_PS04_Positive	FMJ_04	pN+	#N/A	#N/A	light
LGDTFVLTLSDFR	sp|P01732|CD8A_HUMAN	P01732	CD8A	#N/A	#N/A	#N/A	#N/A	08out19_Ariane_Sample36_PS28_Negative	FMJ_28	pN0	29.39	937193	light
LGDTFVLTLSDFR	sp|P01732|CD8A_HUMAN	P01732	CD8A	#N/A	#N/A	#N/A	#N/A	08out19_Ariane_Sample37_NPS28_Negative	ICESP_28	pN0	29.66	741722	light
LGDTFVLTLSDFR	sp|P01732|CD8A_HUMAN	P01732	CD8A	#N/A	#N/A	#N/A	#N/A	08out19_Ariane_Sample38_NPS44_Positive	ICESP_44	pN0	29.96	446657	light
LGDTFVLTLSDFR	sp|P01732|CD8A_HUMAN	P01732	CD8A	#N/A	#N/A	#N/A	#N/A	08out19_Ariane_Sample39_NPS47_Negative	ICESP_47	pN+	29.66	726567	light
LGDTFVLTLSDFR	sp|P01732|CD8A_HUMAN	P01732	CD8A	#N/A	#N/A	#N/A	#N/A	08out19_Ariane_Sample41_NPS04_Positive	ICESP_04	pN+	29.77	1469211	light
LGDTFVLTLSDFR	sp|P01732|CD8A_HUMAN	P01732	CD8A	#N/A	#N/A	#N/A	#N/A	08out19_Ariane_Sample42_PS23_Negative	FMJ_23	pN0	#N/A	#N/A	light
LNEGVVEFASYGDLK	sp|Q13243|SRSF5_HUMAN	Q13243	SRSF5	0.1534	0.593	0.593	0.5815	02out19_Ariane_Sample2_PS31_Positive	FMJ_31	pN+	30.76	235548	light
LNEGVVEFASYGDLK	sp|Q13243|SRSF5_HUMAN	Q13243	SRSF5	0.1534	0.593	#N/A	0.8511	02out19_Ariane_Sample2_PS31_Positive	FMJ_31	pN+	30.76	1535422	heavy
LNEGVVEFASYGDLK	sp|Q13243|SRSF5_HUMAN	Q13243	SRSF5	0.0804	0.8563	0.8563	0.7823	02out19_Ariane_Sample4_NPS37_Negative	ICESP_37	pN+	31.05	178597	light
LNEGVVEFASYGDLK	sp|Q13243|SRSF5_HUMAN	Q13243	SRSF5	0.0804	0.8563	#N/A	0.9003	02out19_Ariane_Sample4_NPS37_Negative	ICESP_37	pN+	31.05	2220778	heavy
LNEGVVEFASYGDLK	sp|Q13243|SRSF5_HUMAN	Q13243	SRSF5	0.1024	0.7093	0.7093	0.6436	03out19_Ariane_Sample7_NPS07_Positive	ICESP_07	pN+	30.74	271906	light
LNEGVVEFASYGDLK	sp|Q13243|SRSF5_HUMAN	Q13243	SRSF5	0.1024	0.7093	#N/A	0.8643	03out19_Ariane_Sample7_NPS07_Positive	ICESP_07	pN+	30.74	2656247	heavy
LNEGVVEFASYGDLK	sp|Q13243|SRSF5_HUMAN	Q13243	SRSF5	0.1201	0.7561	0.7561	0.6466	03out19_Ariane_Sample8_PS36_Negative	FMJ_36	pN0	30.62	401641	light
LNEGVVEFASYGDLK	sp|Q13243|SRSF5_HUMAN	Q13243	SRSF5	0.1201	0.7561	#N/A	0.8811	03out19_Ariane_Sample8_PS36_Negative	FMJ_36	pN0	30.62	3344292	heavy
LNEGVVEFASYGDLK	sp|Q13243|SRSF5_HUMAN	Q13243	SRSF5	0.0143	0.793	0.793	0.6653	03out19_Ariane_Sample9_PS29_Positive	FMJ_29	pN+	30.84	72231	light
LNEGVVEFASYGDLK	sp|Q13243|SRSF5_HUMAN	Q13243	SRSF5	0.0143	0.793	#N/A	0.9054	03out19_Ariane_Sample9_PS29_Positive	FMJ_29	pN+	30.84	5033711	heavy
LNEGVVEFASYGDLK	sp|Q13243|SRSF5_HUMAN	Q13243	SRSF5	0.1889	0.6628	0.6628	0.6398	04out19_Ariane_Sample10_PS07_Positive	FMJ_07	pN+	30.76	540444	light
LNEGVVEFASYGDLK	sp|Q13243|SRSF5_HUMAN	Q13243	SRSF5	0.1889	0.6628	#N/A	0.8741	04out19_Ariane_Sample10_PS07_Positive	FMJ_07	pN+	30.76	2861186	heavy
LNEGVVEFASYGDLK	sp|Q13243|SRSF5_HUMAN	Q13243	SRSF5	0.275	0.5764	0.5764	0.5946	04out19_Ariane_Sample12_PS14_Positive	FMJ_14	pN+	30.34	648528	light
LNEGVVEFASYGDLK	sp|Q13243|SRSF5_HUMAN	Q13243	SRSF5	0.275	0.5764	#N/A	0.8725	04out19_Ariane_Sample12_PS14_Positive	FMJ_14	pN+	30.34	2357913	heavy
LNEGVVEFASYGDLK	sp|Q13243|SRSF5_HUMAN	Q13243	SRSF5	0.2884	0.6856	0.6856	0.5698	05out19_Ariane_Sample20_PS8_Positive	FMJ_8	pN+	30.48	738221	light
LNEGVVEFASYGDLK	sp|Q13243|SRSF5_HUMAN	Q13243	SRSF5	0.2884	0.6856	#N/A	0.8598	05out19_Ariane_Sample20_PS8_Positive	FMJ_8	pN+	30.48	2559805	heavy
LNEGVVEFASYGDLK	sp|Q13243|SRSF5_HUMAN	Q13243	SRSF5	1.0718	0.5727	0.5727	0.5464	05out19_Ariane_Sample21_PS20_2_Negative	FMJ_20	pN0	30.5	2803796	light
LNEGVVEFASYGDLK	sp|Q13243|SRSF5_HUMAN	Q13243	SRSF5	1.0718	0.5727	#N/A	0.872	05out19_Ariane_Sample21_PS20_2_Negative	FMJ_20	pN0	30.5	2615894	heavy
LNEGVVEFASYGDLK	sp|Q13243|SRSF5_HUMAN	Q13243	SRSF5	0.0708	0.6757	0.6757	0.5791	05out19_Ariane_Sample22_PS30_Negative	FMJ_30	pN0	30.39	166433	light
LNEGVVEFASYGDLK	sp|Q13243|SRSF5_HUMAN	Q13243	SRSF5	0.0708	0.6757	#N/A	0.8806	05out19_Ariane_Sample22_PS30_Negative	FMJ_30	pN0	30.39	2350690	heavy
LNEGVVEFASYGDLK	sp|Q13243|SRSF5_HUMAN	Q13243	SRSF5	2.6316	0.5532	0.5532	0.5372	05out19_Ariane_Sample24_PS22_Positive	FMJ_22	pN+	30.34	3275007	light
LNEGVVEFASYGDLK	sp|Q13243|SRSF5_HUMAN	Q13243	SRSF5	2.6316	0.5532	#N/A	0.8541	05out19_Ariane_Sample24_PS22_Positive	FMJ_22	pN+	30.34	1244504	heavy
LNEGVVEFASYGDLK	sp|Q13243|SRSF5_HUMAN	Q13243	SRSF5	0.2024	0.8437	0.8437	0.743	06out19_Ariane_Sample26_NPS52_Negative	ICESP_52	pN0	30.61	308050	light
LNEGVVEFASYGDLK	sp|Q13243|SRSF5_HUMAN	Q13243	SRSF5	0.2024	0.8437	#N/A	0.8585	06out19_Ariane_Sample26_NPS52_Negative	ICESP_52	pN0	30.61	1522288	heavy
LNEGVVEFASYGDLK	sp|Q13243|SRSF5_HUMAN	Q13243	SRSF5	1.9255	0.523	0.523	0.5556	06out19_Ariane_Sample27_PS26_Negative	FMJ_26	pN0	29.96	3022911	light
LNEGVVEFASYGDLK	sp|Q13243|SRSF5_HUMAN	Q13243	SRSF5	1.9255	0.523	#N/A	0.8708	06out19_Ariane_Sample27_PS26_Negative	FMJ_26	pN0	29.96	1569920	heavy
LNEGVVEFASYGDLK	sp|Q13243|SRSF5_HUMAN	Q13243	SRSF5	0.0786	0.8992	0.8992	0.7821	06out19_Ariane_Sample28_NPS43_Positive	ICESP_43	pN+	30.74	213057	light
LNEGVVEFASYGDLK	sp|Q13243|SRSF5_HUMAN	Q13243	SRSF5	0.0786	0.8992	#N/A	0.8562	06out19_Ariane_Sample28_NPS43_Positive	ICESP_43	pN+	30.74	2710872	heavy
LNEGVVEFASYGDLK	sp|Q13243|SRSF5_HUMAN	Q13243	SRSF5	0.9645	0.5736	0.5736	0.5436	06out19_Ariane_Sample29_NPS10_Positive	ICESP_10	pN+	30.42	1695591	light
LNEGVVEFASYGDLK	sp|Q13243|SRSF5_HUMAN	Q13243	SRSF5	0.9645	0.5736	#N/A	0.8483	06out19_Ariane_Sample29_NPS10_Positive	ICESP_10	pN+	30.42	1757978	heavy
LNEGVVEFASYGDLK	sp|Q13243|SRSF5_HUMAN	Q13243	SRSF5	1.4797	0.6057	0.6057	0.5463	07out19_Ariane_Sample31_PS24_Positive	FMJ_24	pN+	30.39	3551112	light
LNEGVVEFASYGDLK	sp|Q13243|SRSF5_HUMAN	Q13243	SRSF5	1.4797	0.6057	#N/A	0.854	07out19_Ariane_Sample31_PS24_Positive	FMJ_24	pN+	30.39	2399849	heavy
LNEGVVEFASYGDLK	sp|Q13243|SRSF5_HUMAN	Q13243	SRSF5	0.3537	0.6121	0.6121	0.6237	07out19_Ariane_Sample33_NPS05_Positive	ICESP_05	pN+	30.61	682124	light
LNEGVVEFASYGDLK	sp|Q13243|SRSF5_HUMAN	Q13243	SRSF5	0.3537	0.6121	#N/A	0.8366	07out19_Ariane_Sample33_NPS05_Positive	ICESP_05	pN+	30.61	1928613	heavy
LNEGVVEFASYGDLK	sp|Q13243|SRSF5_HUMAN	Q13243	SRSF5	0.2716	0.5544	0.5544	0.5857	08out19_Ariane_Sample34_NPS06_Positive	ICESP_06	pN+	31.04	492795	light
LNEGVVEFASYGDLK	sp|Q13243|SRSF5_HUMAN	Q13243	SRSF5	0.2716	0.5544	#N/A	0.8651	08out19_Ariane_Sample34_NPS06_Positive	ICESP_06	pN+	31.04	1814433	heavy
LNEGVVEFASYGDLK	sp|Q13243|SRSF5_HUMAN	Q13243	SRSF5	0.2415	0.6622	0.6622	0.587	08out19_Ariane_Sample35_PS04_Positive	FMJ_04	pN+	30.8	699818	light
LNEGVVEFASYGDLK	sp|Q13243|SRSF5_HUMAN	Q13243	SRSF5	0.2415	0.6622	#N/A	0.879	08out19_Ariane_Sample35_PS04_Positive	FMJ_04	pN+	30.8	2898107	heavy
LNEGVVEFASYGDLK	sp|Q13243|SRSF5_HUMAN	Q13243	SRSF5	0.0339	0.7129	0.7129	0.6008	08out19_Ariane_Sample36_PS28_Negative	FMJ_28	pN0	30.53	86547	light
LNEGVVEFASYGDLK	sp|Q13243|SRSF5_HUMAN	Q13243	SRSF5	0.0339	0.7129	#N/A	0.8432	08out19_Ariane_Sample36_PS28_Negative	FMJ_28	pN0	30.53	2553643	heavy
LNEGVVEFASYGDLK	sp|Q13243|SRSF5_HUMAN	Q13243	SRSF5	0.7909	0.6632	0.6632	0.5596	08out19_Ariane_Sample37_NPS28_Negative	ICESP_28	pN0	30.58	1549712	light
LNEGVVEFASYGDLK	sp|Q13243|SRSF5_HUMAN	Q13243	SRSF5	0.7909	0.6632	#N/A	0.8499	08out19_Ariane_Sample37_NPS28_Negative	ICESP_28	pN0	30.58	1959544	heavy
LNEGVVEFASYGDLK	sp|Q13243|SRSF5_HUMAN	Q13243	SRSF5	0.1795	0.7322	0.7322	0.6015	08out19_Ariane_Sample38_NPS44_Positive	ICESP_44	pN0	30.83	396123	light
LNEGVVEFASYGDLK	sp|Q13243|SRSF5_HUMAN	Q13243	SRSF5	0.1795	0.7322	#N/A	0.8398	08out19_Ariane_Sample38_NPS44_Positive	ICESP_44	pN0	30.83	2206252	heavy
LNEGVVEFASYGDLK	sp|Q13243|SRSF5_HUMAN	Q13243	SRSF5	0.4549	0.7185	0.7185	0.6514	08out19_Ariane_Sample39_NPS47_Negative	ICESP_47	pN+	30.49	619000	light
LNEGVVEFASYGDLK	sp|Q13243|SRSF5_HUMAN	Q13243	SRSF5	0.4549	0.7185	#N/A	0.8429	08out19_Ariane_Sample39_NPS47_Negative	ICESP_47	pN+	30.49	1360798	heavy
LNEGVVEFASYGDLK	sp|Q13243|SRSF5_HUMAN	Q13243	SRSF5	0.2016	0.7811	0.7811	0.6943	08out19_Ariane_Sample41_NPS04_Positive	ICESP_04	pN+	30.75	525230	light
LNEGVVEFASYGDLK	sp|Q13243|SRSF5_HUMAN	Q13243	SRSF5	0.2016	0.7811	#N/A	0.8646	08out19_Ariane_Sample41_NPS04_Positive	ICESP_04	pN+	30.75	2605200	heavy
LNEGVVEFASYGDLK	sp|Q13243|SRSF5_HUMAN	Q13243	SRSF5	0.5039	0.6683	0.6683	0.5828	08out19_Ariane_Sample42_PS23_Negative	FMJ_23	pN0	30.35	675930	light
LNEGVVEFASYGDLK	sp|Q13243|SRSF5_HUMAN	Q13243	SRSF5	0.5039	0.6683	#N/A	0.8182	08out19_Ariane_Sample42_PS23_Negative	FMJ_23	pN0	30.35	1341390	heavy
LPSHSDFLAELR	sp|P11215|ITAM_HUMAN	P11215	ITGAM	#N/A	#N/A	#N/A	0.6986	02out19_Ariane_Sample2_PS31_Positive	FMJ_31	pN+	29.31	57295384	light
LPSHSDFLAELR	sp|P11215|ITAM_HUMAN	P11215	ITGAM	#N/A	#N/A	#N/A	0.7714	02out19_Ariane_Sample4_NPS37_Negative	ICESP_37	pN+	29.53	1549729	light
LPSHSDFLAELR	sp|P11215|ITAM_HUMAN	P11215	ITGAM	#N/A	#N/A	#N/A	0.7098	03out19_Ariane_Sample7_NPS07_Positive	ICESP_07	pN+	29.13	11558030	light
LPSHSDFLAELR	sp|P11215|ITAM_HUMAN	P11215	ITGAM	#N/A	#N/A	#N/A	0.7028	03out19_Ariane_Sample8_PS36_Negative	FMJ_36	pN0	28.99	31083336	light
LPSHSDFLAELR	sp|P11215|ITAM_HUMAN	P11215	ITGAM	#N/A	#N/A	#N/A	0.8239	03out19_Ariane_Sample9_PS29_Positive	FMJ_29	pN+	29.44	1518327	light
LPSHSDFLAELR	sp|P11215|ITAM_HUMAN	P11215	ITGAM	#N/A	#N/A	#N/A	0.7271	04out19_Ariane_Sample10_PS07_Positive	FMJ_07	pN+	29.04	7157827	light
LPSHSDFLAELR	sp|P11215|ITAM_HUMAN	P11215	ITGAM	#N/A	#N/A	#N/A	0.6832	04out19_Ariane_Sample12_PS14_Positive	FMJ_14	pN+	28.64	7345074	light
LPSHSDFLAELR	sp|P11215|ITAM_HUMAN	P11215	ITGAM	#N/A	#N/A	#N/A	0.6893	05out19_Ariane_Sample20_PS8_Positive	FMJ_8	pN+	28.73	7564293	light
LPSHSDFLAELR	sp|P11215|ITAM_HUMAN	P11215	ITGAM	#N/A	#N/A	#N/A	0.7866	05out19_Ariane_Sample21_PS20_2_Negative	FMJ_20	pN0	29.13	6922706	light
LPSHSDFLAELR	sp|P11215|ITAM_HUMAN	P11215	ITGAM	#N/A	#N/A	#N/A	0.7105	05out19_Ariane_Sample22_PS30_Negative	FMJ_30	pN0	28.46	6680270	light
LPSHSDFLAELR	sp|P11215|ITAM_HUMAN	P11215	ITGAM	#N/A	#N/A	#N/A	0.7052	05out19_Ariane_Sample24_PS22_Positive	FMJ_22	pN+	28.37	6045386	light
LPSHSDFLAELR	sp|P11215|ITAM_HUMAN	P11215	ITGAM	#N/A	#N/A	#N/A	0.6701	06out19_Ariane_Sample26_NPS52_Negative	ICESP_52	pN0	28.37	1561567	light
LPSHSDFLAELR	sp|P11215|ITAM_HUMAN	P11215	ITGAM	#N/A	#N/A	#N/A	0.7431	06out19_Ariane_Sample27_PS26_Negative	FMJ_26	pN0	28.15	1564970	light
LPSHSDFLAELR	sp|P11215|ITAM_HUMAN	P11215	ITGAM	#N/A	#N/A	#N/A	0.6822	06out19_Ariane_Sample28_NPS43_Positive	ICESP_43	pN+	28.55	1662135	light
LPSHSDFLAELR	sp|P11215|ITAM_HUMAN	P11215	ITGAM	#N/A	#N/A	#N/A	0.7033	06out19_Ariane_Sample29_NPS10_Positive	ICESP_10	pN+	28.64	10888997	light
LPSHSDFLAELR	sp|P11215|ITAM_HUMAN	P11215	ITGAM	#N/A	#N/A	#N/A	0.6924	07out19_Ariane_Sample31_PS24_Positive	FMJ_24	pN+	28.78	1847599	light
LPSHSDFLAELR	sp|P11215|ITAM_HUMAN	P11215	ITGAM	#N/A	#N/A	#N/A	0.712	07out19_Ariane_Sample33_NPS05_Positive	ICESP_05	pN+	29.13	4755331	light
LPSHSDFLAELR	sp|P11215|ITAM_HUMAN	P11215	ITGAM	#N/A	#N/A	#N/A	0.7758	08out19_Ariane_Sample34_NPS06_Positive	ICESP_06	pN+	29.52	2087513	light
LPSHSDFLAELR	sp|P11215|ITAM_HUMAN	P11215	ITGAM	#N/A	#N/A	#N/A	0.7611	08out19_Ariane_Sample35_PS04_Positive	FMJ_04	pN+	29.59	2893800	light
LPSHSDFLAELR	sp|P11215|ITAM_HUMAN	P11215	ITGAM	#N/A	#N/A	#N/A	0.7252	08out19_Ariane_Sample36_PS28_Negative	FMJ_28	pN0	29.02	17616320	light
LPSHSDFLAELR	sp|P11215|ITAM_HUMAN	P11215	ITGAM	#N/A	#N/A	#N/A	0.701	08out19_Ariane_Sample37_NPS28_Negative	ICESP_28	pN0	28.86	8553026	light
LPSHSDFLAELR	sp|P11215|ITAM_HUMAN	P11215	ITGAM	#N/A	#N/A	#N/A	0.7238	08out19_Ariane_Sample38_NPS44_Positive	ICESP_44	pN0	29.25	6154497	light
LPSHSDFLAELR	sp|P11215|ITAM_HUMAN	P11215	ITGAM	#N/A	#N/A	#N/A	0.7242	08out19_Ariane_Sample39_NPS47_Negative	ICESP_47	pN+	28.86	6252317	light
LPSHSDFLAELR	sp|P11215|ITAM_HUMAN	P11215	ITGAM	#N/A	#N/A	#N/A	0.7016	08out19_Ariane_Sample41_NPS04_Positive	ICESP_04	pN+	29.23	1128607	light
LPSHSDFLAELR	sp|P11215|ITAM_HUMAN	P11215	ITGAM	#N/A	#N/A	#N/A	0.7787	08out19_Ariane_Sample42_PS23_Negative	FMJ_23	pN0	28.9	5219510	light
LQQLGLLEEEQLR	sp|Q9NNX6|CD209_HUMAN	Q9NNX6	CD209	0.0298	0.8019	0.8019	0.4222	02out19_Ariane_Sample2_PS31_Positive	FMJ_31	pN+	30.37	286608	light
LQQLGLLEEEQLR	sp|Q9NNX6|CD209_HUMAN	Q9NNX6	CD209	0.0298	0.8019	#N/A	0.4597	02out19_Ariane_Sample2_PS31_Positive	FMJ_31	pN+	30.37	9614268	heavy
LQQLGLLEEEQLR	sp|Q9NNX6|CD209_HUMAN	Q9NNX6	CD209	0.0124	0.939	0.939	0.3954	02out19_Ariane_Sample4_NPS37_Negative	ICESP_37	pN+	30.68	122120	light
LQQLGLLEEEQLR	sp|Q9NNX6|CD209_HUMAN	Q9NNX6	CD209	0.0124	0.939	#N/A	0.4648	02out19_Ariane_Sample4_NPS37_Negative	ICESP_37	pN+	30.68	9844667	heavy
LQQLGLLEEEQLR	sp|Q9NNX6|CD209_HUMAN	Q9NNX6	CD209	0.0444	0.381	0.381	0.3989	03out19_Ariane_Sample7_NPS07_Positive	ICESP_07	pN+	30.54	470130	light
LQQLGLLEEEQLR	sp|Q9NNX6|CD209_HUMAN	Q9NNX6	CD209	0.0444	0.381	#N/A	0.4363	03out19_Ariane_Sample7_NPS07_Positive	ICESP_07	pN+	30.54	10585853	heavy
[truncated: 469 more rows]

## Sheet: Sheet 4
Sheet 4. Peptide or protein abundances and gene expression of selected markers in FFPE samples according to PRM-MS and RT-qPCR, respectively (primary tumor vs. lymph node; two-sided paired Student's t-test or two-sided Wilcoxon test or two-sided unpaired Student's t-test or two-sided Mann-Whitney test).
[truncated: 32 more rows]
[truncated: 2 more columns]

[truncated: 2 more sheets: Sheet 5, Sheet 6]
