# Supplementary material for: Connecting multiple microenvironment proteomes uncovers the biology in head and neck cancer
Source: Nat Commun. 2022 Nov 7;13:6725. doi: 10.1038/s41467-022-34407-1 (PMC9640649; doi:10.1038/s41467-022-34407-1)
Supplement: Supplementary file 8 — Supplementary Data 5 [file 41467_2022_34407_MOESM8_ESM.xlsx]

## Sheet: Data S5
Supplementary Data 5. Metastasis signatures using machine learning in protein and transcript datasets from multiple sites.
	Sheet 1. Datasets used in the machine learning analysis.
	Sheet 2. All metastasis signatures using machine learning in protein dataset (DDA) from non-malignant cells from lymph nodes when considering microenvironment markers.
	Sheet 3. All metastasis signatures using machine learning in RNA dataset (RT-qPCR) from non-malignant cells from lymph nodes when considering microenvironment markers.
	Sheet 4. Signatures exhibiting high performance in distinguishing pN+ and pN0 HNSCC patients in liquid biopsies using machine learning.

## Sheet: Sheet 1
Sheet 1. Datasets used in the machine learning analysis.
Dataset ID	Sample	Markers included***		Molecules evaluated		Number of samples
		Group	Description	Class	Methodology
Dataset 1	Lymph node - non-malignant	Microenvironment markers	SRSF1, SRSF2, SRSF3, SRSF5, TRA2A, CD209	Protein	Discovery proteomics (DDA)	27 (13 pN+; 14 pN0)
Dataset 2		Microenvironment markers	SRSF1, SRSF2, SRSF3, SRSF5, TRA2A, CD209	Transcript	RT-qPCR	19 (9 pN+; 10 pN0)
Dataset 3	Buffy coat	Microenvironment markers*	SRSF1, SRSF3, SRSF5, TRA2A, CD209	Peptide	SRM-MS	19 (7 pN+; 12 pN0)
Dataset 4		Microenvironment markers*	SRSF1, SRSF3, SRSF5, TRA2A, CD209	Protein	SRM-MS	19 (7 pN+; 12 pN0)
Dataset 5		Immune markers	CD3, CD4, CD8, CD11b, CD14, CD16, CD19, CD45, CD66b	Peptide	SRM-MS	19 (7 pN+; 12 pN0)
Dataset 6		Immune markers	CD3, CD4, CD8, CD11b, CD14, CD16, CD19, CD45, CD66b	Protein	SRM-MS	19 (7 pN+; 12 pN0)
Dataset 7		Microenvironment markers	SRSF1, SRSF2, SRSF3, SRSF5, TRA2A, CD209	Transcript	RT-qPCR	24 (10 pN+; 14 pN0)
Dataset 8		Microenvironment and immune markers	SRSF1, SRSF2, SRSF3, SRSF5, TRA2A, CD209, CD3, CD4, CD8, CD11b, CD14, CD16, CD19, CD45, CD66b	Peptide, protein and transcript	SRM-MS and RT-qPCR	15 (5 pN+; 10 pN0)
Dataset 9	Saliva	Microenvironment markers*,**	SRSF1, SRSF3, TRA2A, CD209	Peptide	SRM-MS	25 (16 pN+; 9 pN0)
Dataset 10		Microenvironment markers*,**	SRSF1, SRSF3, TRA2A, CD209	Protein	SRM-MS	25 (16 pN+; 9 pN0)
Dataset 11		Immune markers**	CD3, CD8, CD11b, CD14, CD16, CD19, CD45, CD66b	Peptide	SRM-MS	25 (16 pN+; 9 pN0)
Dataset 12		Immune markers**	CD3, CD8, CD11b, CD14, CD16, CD19, CD45, CD66b	Protein	SRM-MS	25 (16 pN+; 9 pN0)
Dataset 13		Microenvironment markers	SRSF1, SRSF2, SRSF3, SRSF5, TRA2A, CD209	Transcript	RT-qPCR	22 (10 pN+; 12 pN0)
Dataset 14		Microenvironment and immune markers**	SRSF1, SRSF2, SRSF3, SRSF5, TRA2A, CD209, CD3, CD8, CD11b, CD14, CD16, CD19, CD45, CD66b	Peptide, protein and transcript	SRM-MS and RT-qPCR	14 (8 pN+; 6 pN0)
* SRSF2 was not evaluated by SRM-MS due to the lack of suitable proteotypic peptides.
** SRSF5 and CD4 proteins could not be confidently measured in saliva and were not considered for machine learning.
*** The levels of selected targets detected in buffy coat and saliva using SRM-MS or RT-qPCR are detailed in Supplementary Data 4-5 and 4-6.

## Sheet: Sheet 2
Sheet 2. All metastasis signatures using machine learning in protein dataset (DDA) from non-malignant cells from lymph nodes when considering microenvironment markers.
Mean AUC	CI min	CI max	p value (two-sided unpaired Student’s t-test)	Classifier	Signature
0.934	0.930075	0.936958	1.00511e-19	svm-linear	SRSF1
0.951643	0.951333	0.958557	2.36161e-16	svm-linear	SRSF5
0.969	0.971969	0.975284	3.17003e-18	svm-linear	SRSF3
0.891714	0.886404	0.893816	4.69885e-23	svm-linear	SRSF2
0.882143	0.877206	0.893124	1.80275e-17	svm-linear	TRA2A
0.583036	0.570664	0.599666	8.94951e-23	svm-linear	CD209
0.937214	0.932181	0.941445	4.87117e-17	svm-linear	SRSF1	SRSF5
0.979143	0.982823	0.985309	1.45856e-16	svm-linear	SRSF1	SRSF3
0.927143	0.923753	0.927896	1.59523e-24	svm-linear	SRSF1	SRSF2
0.9355	0.931553	0.938777	3.72113e-19	svm-linear	SRSF1	TRA2A
0.9705	0.970846	0.975308	4.23604e-16	svm-linear	SRSF1	CD209
0.970714	0.973203	0.977346	5.13575e-16	svm-linear	SRSF5	SRSF3
0.915214	0.910488	0.918083	6.22687e-21	svm-linear	SRSF5	SRSF2
0.962786	0.955462	0.978604	4.58914e-06	svm-linear	SRSF5	TRA2A
0.972857	0.969907	0.981742	2.96245e-08	svm-linear	SRSF5	CD209
0.981286	0.980408	0.99102	9.36297e-06	svm-linear	SRSF3	SRSF2
0.969	0.971969	0.975284	3.17003e-18	svm-linear	SRSF3	TRA2A
0.995	nan	nan	nan	svm-linear	SRSF3	CD209
0.8905	0.885399	0.892623	2.48162e-23	svm-linear	SRSF2	TRA2A
0.936714	0.934183	0.941641	1.41802e-18	svm-linear	SRSF2	CD209
0.918929	0.902705	0.94235	5.73497e-08	svm-linear	TRA2A	CD209
0.979143	0.982823	0.985309	1.45856e-16	svm-linear	SRSF1	SRSF5	SRSF3
0.93	nan	nan	0	svm-linear	SRSF1	SRSF5	SRSF2
0.938714	0.933287	0.943636	5.47659e-16	svm-linear	SRSF1	SRSF5	TRA2A
0.9715	0.971523	0.976829	1.81755e-14	svm-linear	SRSF1	SRSF5	CD209
0.979286	nan	nan	0	svm-linear	SRSF1	SRSF3	SRSF2
0.911071	0.907269	0.911412	4.33991e-26	svm-linear	SRSF1	SRSF3	TRA2A
0.995	nan	nan	nan	svm-linear	SRSF1	SRSF3	CD209
0.927071	0.923753	0.927896	1.59523e-24	svm-linear	SRSF1	SRSF2	TRA2A
0.966	0.96367	0.972594	3.70071e-12	svm-linear	SRSF1	SRSF2	CD209
0.971	0.970526	0.976727	1.87336e-13	svm-linear	SRSF1	TRA2A	CD209
0.986643	0.986237	0.996181	0.000839829	svm-linear	SRSF5	SRSF3	SRSF2
0.970714	0.973203	0.977346	5.13575e-16	svm-linear	SRSF5	SRSF3	TRA2A
0.995	nan	nan	nan	svm-linear	SRSF5	SRSF3	CD209
0.914643	0.907577	0.919895	3.05411e-17	svm-linear	SRSF5	SRSF2	TRA2A
0.952143	0.947374	0.960318	3.79026e-12	svm-linear	SRSF5	SRSF2	CD209
0.981286	0.972851	0.998578	0.0217485	svm-linear	SRSF5	TRA2A	CD209
0.910714	0.904352	0.91433	2.99089e-19	svm-linear	SRSF3	SRSF2	TRA2A
0.995	nan	nan	nan	svm-linear	SRSF3	SRSF2	CD209
0.993929	0.996415	1.00139	0.330565	svm-linear	SRSF3	TRA2A	CD209
0.933286	0.925086	0.944145	7.26454e-12	svm-linear	SRSF2	TRA2A	CD209
0.979286	nan	nan	0	svm-linear	SRSF1	SRSF5	SRSF3	SRSF2
0.913571	0.909468	0.914708	5.13262e-24	svm-linear	SRSF1	SRSF5	SRSF3	TRA2A
0.995	nan	nan	nan	svm-linear	SRSF1	SRSF5	SRSF3	CD209
0.929357	0.926779	0.929265	2.82456e-28	svm-linear	SRSF1	SRSF5	SRSF2	TRA2A
0.9655	0.964141	0.971024	3.21718e-14	svm-linear	SRSF1	SRSF5	SRSF2	CD209
0.9715	0.971523	0.976829	1.81755e-14	svm-linear	SRSF1	SRSF5	TRA2A	CD209
0.907857	0.906593	0.906593	2.12879e-267	svm-linear	SRSF1	SRSF3	SRSF2	TRA2A
0.995	nan	nan	nan	svm-linear	SRSF1	SRSF3	SRSF2	CD209
0.995	nan	nan	nan	svm-linear	SRSF1	SRSF3	TRA2A	CD209
0.965429	0.962877	0.972288	6.79176e-12	svm-linear	SRSF1	SRSF2	TRA2A	CD209
0.915857	0.909314	0.919257	7.63621e-19	svm-linear	SRSF5	SRSF3	SRSF2	TRA2A
0.995	nan	nan	nan	svm-linear	SRSF5	SRSF3	SRSF2	CD209
0.993357	0.994623	1.00208	0.330565	svm-linear	SRSF5	SRSF3	TRA2A	CD209
0.947214	0.935533	0.962269	7.95396e-08	svm-linear	SRSF5	SRSF2	TRA2A	CD209
0.986929	0.973907	1.00851	0.265438	svm-linear	SRSF3	SRSF2	TRA2A	CD209
0.907857	0.906593	0.906593	2.12879e-267	svm-linear	SRSF1	SRSF5	SRSF3	SRSF2	TRA2A
0.995	nan	nan	nan	svm-linear	SRSF1	SRSF5	SRSF3	SRSF2	CD209
0.995	nan	nan	nan	svm-linear	SRSF1	SRSF5	SRSF3	TRA2A	CD209
0.964929	0.963327	0.970739	8.6526e-14	svm-linear	SRSF1	SRSF5	SRSF2	TRA2A	CD209
0.932	0.913368	0.94817	4.40428e-08	svm-linear	SRSF1	SRSF3	SRSF2	TRA2A	CD209
0.986929	0.973907	1.00851	0.265438	svm-linear	SRSF5	SRSF3	SRSF2	TRA2A	CD209
0.86143	0.850766	0.872311	1.39196e-16	tree	SRSF1
0.866408	0.852767	0.8802	1.81791e-14	tree	SRSF5
0.932486	0.921916	0.945117	1.44005e-10	tree	SRSF3
0.851584	nan	nan	0	tree	SRSF2
0.730473	0.719169	0.74182	2.42237e-21	tree	TRA2A
0.583036	0.570664	0.599666	8.94951e-23	tree	CD209
0.887292	0.887363	0.887363	7.32225e-269	tree	SRSF1	SRSF5
0.925696	0.925824	0.925824	1.3496e-265	tree	SRSF1	SRSF3
0.893563	0.871311	0.916051	2.896e-09	tree	SRSF1	SRSF2
0.925696	0.925824	0.925824	1.3496e-265	tree	SRSF1	TRA2A
0.847149	0.831094	0.863411	3.02367e-14	tree	SRSF1	CD209
0.902208	0.876166	0.929328	1.50498e-07	tree	SRSF5	SRSF3
0.837301	0.824169	0.850556	2.90846e-16	tree	SRSF5	SRSF2
0.765365	0.721771	0.808998	4.0271e-10	tree	SRSF5	TRA2A
0.900704	0.888483	0.913165	4.97071e-13	tree	SRSF5	CD209
0.925696	0.925824	0.925824	1.3496e-265	tree	SRSF3	SRSF2
0.92141	0.90636	0.937596	1.31807e-09	tree	SRSF3	TRA2A
0.959643	0.964286	0.964286	6.97869e-260	tree	SRSF3	CD209
0.837891	0.813036	0.862788	1.72697e-11	tree	SRSF2	TRA2A
0.851584	nan	nan	0	tree	SRSF2	CD209
0.929091	0.92097	0.938371	4.4977e-13	tree	TRA2A	CD209
0.914175	0.900995	0.927576	2.04902e-11	tree	SRSF1	SRSF5	SRSF3
0.887292	0.887363	0.887363	7.32225e-269	tree	SRSF1	SRSF5	SRSF2
0.887292	0.887363	0.887363	7.32225e-269	tree	SRSF1	SRSF5	TRA2A
0.887292	0.887363	0.887363	7.32225e-269	tree	SRSF1	SRSF5	CD209
0.925696	0.925824	0.925824	1.3496e-265	tree	SRSF1	SRSF3	SRSF2
0.925696	0.925824	0.925824	1.3496e-265	tree	SRSF1	SRSF3	TRA2A
0.925696	0.925824	0.925824	1.3496e-265	tree	SRSF1	SRSF3	CD209
0.925696	0.925824	0.925824	1.3496e-265	tree	SRSF1	SRSF2	TRA2A
0.865	0.847866	0.882354	7.88043e-13	tree	SRSF1	SRSF2	CD209
0.925696	0.925824	0.925824	1.3496e-265	tree	SRSF1	TRA2A	CD209
0.894973	0.883454	0.906656	6.47903e-14	tree	SRSF5	SRSF3	SRSF2
0.848408	0.809991	0.887811	6.30785e-08	tree	SRSF5	SRSF3	TRA2A
0.93588	0.924072	0.950653	3.30337e-09	tree	SRSF5	SRSF3	CD209
0.843361	0.811074	0.875739	2.15232e-09	tree	SRSF5	SRSF2	TRA2A
0.840872	0.82369	0.858178	4.62322e-14	tree	SRSF5	SRSF2	CD209
0.846065	0.818875	0.873433	1.87083e-10	tree	SRSF5	TRA2A	CD209
0.925696	0.925824	0.925824	1.3496e-265	tree	SRSF3	SRSF2	TRA2A
0.939275	0.927001	0.955417	2.44469e-08	tree	SRSF3	SRSF2	CD209
0.959643	0.964286	0.964286	6.97869e-260	tree	SRSF3	TRA2A	CD209
0.852728	0.844047	0.861448	1.06107e-18	tree	SRSF2	TRA2A	CD209
0.906494	0.892092	0.921094	2.0916e-11	tree	SRSF1	SRSF5	SRSF3	SRSF2
0.906494	0.892092	0.921094	2.0916e-11	tree	SRSF1	SRSF5	SRSF3	TRA2A
0.906494	0.892092	0.921094	2.0916e-11	tree	SRSF1	SRSF5	SRSF3	CD209
0.887292	0.887363	0.887363	7.32225e-269	tree	SRSF1	SRSF5	SRSF2	TRA2A
0.887292	0.887363	0.887363	7.32225e-269	tree	SRSF1	SRSF5	SRSF2	CD209
0.887292	0.887363	0.887363	7.32225e-269	tree	SRSF1	SRSF5	TRA2A	CD209
0.925696	0.925824	0.925824	1.3496e-265	tree	SRSF1	SRSF3	SRSF2	TRA2A
0.925696	0.925824	0.925824	1.3496e-265	tree	SRSF1	SRSF3	SRSF2	CD209
0.925696	0.925824	0.925824	1.3496e-265	tree	SRSF1	SRSF3	TRA2A	CD209
0.925696	0.925824	0.925824	1.3496e-265	tree	SRSF1	SRSF2	TRA2A	CD209
0.902654	0.888539	0.916955	7.56569e-12	tree	SRSF5	SRSF3	SRSF2	TRA2A
0.924359	0.903359	0.948289	6.42181e-07	tree	SRSF5	SRSF3	SRSF2	CD209
0.939275	0.927001	0.955417	2.44469e-08	tree	SRSF5	SRSF3	TRA2A	CD209
0.843362	0.822362	0.864451	1.84579e-12	tree	SRSF5	SRSF2	TRA2A	CD209
0.94267	0.930554	0.959556	9.05e-08	tree	SRSF3	SRSF2	TRA2A	CD209
0.910335	0.896232	0.924648	2.99783e-11	tree	SRSF1	SRSF5	SRSF3	SRSF2	TRA2A
0.914175	0.900995	0.927576	2.04902e-11	tree	SRSF1	SRSF5	SRSF3	SRSF2	CD209
0.914175	0.900995	0.927576	2.04902e-11	tree	SRSF1	SRSF5	SRSF3	TRA2A	CD209
0.887292	0.887363	0.887363	7.32225e-269	tree	SRSF1	SRSF5	SRSF2	TRA2A	CD209
0.925696	0.925824	0.925824	1.3496e-265	tree	SRSF1	SRSF3	SRSF2	TRA2A	CD209
0.91757	0.900731	0.935533	3.39516e-09	tree	SRSF5	SRSF3	SRSF2	TRA2A	CD209
0.917643	0.912872	0.920095	4.04887e-21	naive_bayes	SRSF1
0.916857	0.912592	0.92477	7.08588e-17	naive_bayes	SRSF5
0.946143	0.940922	0.960177	8.46896e-10	naive_bayes	SRSF3
0.886786	0.880218	0.891211	2.70352e-20	naive_bayes	SRSF2
0.695786	0.671717	0.719491	1.62085e-16	naive_bayes	TRA2A
0.583036	0.570664	0.599666	8.94951e-23	naive_bayes	CD209
0.955786	0.955333	0.964448	1.04202e-13	naive_bayes	SRSF1	SRSF5
0.982	0.984783	0.988843	1.8129e-11	naive_bayes	SRSF1	SRSF3
0.9265	0.921477	0.929072	7.22408e-20	naive_bayes	SRSF1	SRSF2
0.8805	0.874965	0.884376	6.68247e-22	naive_bayes	SRSF1	TRA2A
0.9595	0.957547	0.964431	1.27129e-15	naive_bayes	SRSF1	CD209
0.952071	0.95535	0.957836	2.49888e-24	naive_bayes	SRSF5	SRSF3
0.946571	0.946091	0.953909	1.51473e-16	naive_bayes	SRSF5	SRSF2
0.833571	0.822617	0.843317	2.46986e-18	naive_bayes	SRSF5	TRA2A
0.9675	0.965148	0.974412	1.6916e-11	naive_bayes	SRSF5	CD209
0.978714	0.975924	0.99001	3.39202e-05	naive_bayes	SRSF3	SRSF2
0.836286	0.823301	0.847029	3.52071e-17	naive_bayes	SRSF3	TRA2A
0.972143	0.968076	0.98577	1.38264e-05	naive_bayes	SRSF3	CD209
0.813071	0.801049	0.822028	3.66209e-19	naive_bayes	SRSF2	TRA2A
0.940429	0.937961	0.945555	6.10158e-18	naive_bayes	SRSF2	CD209
0.803386	0.782848	0.823746	2.23459e-14	naive_bayes	TRA2A	CD209
0.971214	0.97251	0.979139	2.58973e-12	naive_bayes	SRSF1	SRSF5	SRSF3
0.955929	0.953802	0.96378	3.10504e-13	naive_bayes	SRSF1	SRSF5	SRSF2
0.879357	0.87441	0.881634	4.5612e-24	naive_bayes	SRSF1	SRSF5	TRA2A
0.9935	0.996453	1.00025	0.0651695	naive_bayes	SRSF1	SRSF5	CD209
0.988214	0.990204	0.99551	9.36297e-06	naive_bayes	SRSF1	SRSF3	SRSF2
0.914143	0.911394	0.91388	8.66835e-30	naive_bayes	SRSF1	SRSF3	TRA2A
0.995	nan	nan	nan	naive_bayes	SRSF1	SRSF3	CD209
0.872429	0.869427	0.875628	1.33271e-25	naive_bayes	SRSF1	SRSF2	TRA2A
0.958	0.956026	0.962655	3.17097e-16	naive_bayes	SRSF1	SRSF2	CD209
0.926957	0.923059	0.929688	8.29664e-21	naive_bayes	SRSF1	TRA2A	CD209
0.968429	0.970846	0.975308	4.23604e-16	naive_bayes	SRSF5	SRSF3	SRSF2
0.885	0.878342	0.888691	6.54534e-21	naive_bayes	SRSF5	SRSF3	TRA2A
0.992429	0.994473	1.00003	0.0382496	naive_bayes	SRSF5	SRSF3	CD209
0.8675	0.856497	0.87647	6.94789e-17	naive_bayes	SRSF5	SRSF2	TRA2A
0.988429	0.990959	0.994756	1.00443e-07	naive_bayes	SRSF5	SRSF2	CD209
0.901957	0.892676	0.910621	2.28873e-15	naive_bayes	SRSF5	TRA2A	CD209
0.885786	0.877204	0.892027	4.68215e-18	naive_bayes	SRSF3	SRSF2	TRA2A
0.989214	0.990514	0.997398	0.000892417	naive_bayes	SRSF3	SRSF2	CD209
0.893029	0.881472	0.903143	1.2662e-14	naive_bayes	SRSF3	TRA2A	CD209
0.872314	0.862314	0.880543	2.69274e-17	naive_bayes	SRSF2	TRA2A	CD209
0.975	0.977017	0.982323	1.11926e-12	naive_bayes	SRSF1	SRSF5	SRSF3	SRSF2
0.899286	0.893577	0.902027	1.80865e-21	naive_bayes	SRSF1	SRSF5	SRSF3	TRA2A
0.995	nan	nan	nan	naive_bayes	SRSF1	SRSF5	SRSF3	CD209
0.891214	0.875442	0.905877	3.3383e-12	naive_bayes	SRSF1	SRSF5	SRSF2	TRA2A
0.985	nan	nan	0	naive_bayes	SRSF1	SRSF5	SRSF2	CD209
0.935183	0.92892	0.940311	1.01867e-15	naive_bayes	SRSF1	SRSF5	TRA2A	CD209
0.912429	0.907889	0.914089	8.39757e-23	naive_bayes	SRSF1	SRSF3	SRSF2	TRA2A
0.995	nan	nan	nan	naive_bayes	SRSF1	SRSF3	SRSF2	CD209
0.94204	0.93748	0.944938	3.73962e-18	naive_bayes	SRSF1	SRSF3	TRA2A	CD209
0.92204	0.916482	0.927475	2.40827e-17	naive_bayes	SRSF1	SRSF2	TRA2A	CD209
0.901143	0.896798	0.902103	5.74644e-25	naive_bayes	SRSF5	SRSF3	SRSF2	TRA2A
0.995	nan	nan	nan	naive_bayes	SRSF5	SRSF3	SRSF2	CD209
0.930957	0.926984	0.933456	1.4095e-20	naive_bayes	SRSF5	SRSF3	TRA2A	CD209
0.921029	0.911992	0.928668	2.50979e-14	naive_bayes	SRSF5	SRSF2	TRA2A	CD209
0.926957	0.91915	0.933597	8.16322e-15	naive_bayes	SRSF3	SRSF2	TRA2A	CD209
0.914357	0.89793	0.928443	1.61814e-10	naive_bayes	SRSF1	SRSF5	SRSF3	SRSF2	TRA2A
0.995	nan	nan	nan	naive_bayes	SRSF1	SRSF5	SRSF3	SRSF2	CD209
0.94354	0.935399	0.950315	1.12142e-12	naive_bayes	SRSF1	SRSF5	SRSF3	TRA2A	CD209
0.934683	0.920943	0.948288	2.62753e-09	naive_bayes	SRSF1	SRSF5	SRSF2	TRA2A	CD209
0.94204	0.93748	0.944938	3.73962e-18	naive_bayes	SRSF1	SRSF3	SRSF2	TRA2A	CD209
0.940029	0.937768	0.940254	5.55256e-27	naive_bayes	SRSF5	SRSF3	SRSF2	TRA2A	CD209
0.936929	0.933515	0.939012	3.83858e-21	lasso	SRSF1
0.933857	0.925938	0.944392	4.86876e-12	lasso	SRSF5
0.969	0.971969	0.975284	3.17003e-18	lasso	SRSF3
0.894714	0.891377	0.895436	1.63788e-27	lasso	SRSF2
0.882143	0.871874	0.898455	1.43114e-13	lasso	TRA2A
0.583036	0.570664	0.599666	8.94951e-23	lasso	CD209
0.937929	0.934048	0.940677	1.48759e-19	lasso	SRSF1	SRSF5
0.950857	0.950718	0.954777	3.5847e-21	lasso	SRSF1	SRSF3
0.937429	0.934034	0.939592	5.47914e-21	lasso	SRSF1	SRSF2
0.936929	0.933515	0.939012	3.83858e-21	lasso	SRSF1	TRA2A
0.963	0.961038	0.968632	4.32062e-14	lasso	SRSF1	CD209
0.969	0.971969	0.975284	3.17003e-18	lasso	SRSF5	SRSF3
0.905071	0.897102	0.910591	2.23028e-17	lasso	SRSF5	SRSF2
0.9555	0.947022	0.971659	6.45347e-07	lasso	SRSF5	TRA2A
0.7985	0.762286	0.839912	8.78171e-10	lasso	SRSF5	CD209
0.990857	0.992504	0.998705	0.00488525	lasso	SRSF3	SRSF2
0.969	0.971969	0.975284	3.17003e-18	lasso	SRSF3	TRA2A
0.995	nan	nan	nan	lasso	SRSF3	CD209
0.894143	0.889037	0.896677	1.27388e-22	lasso	SRSF2	TRA2A
0.935857	0.932568	0.941059	1.04037e-17	lasso	SRSF2	CD209
0.725286	0.704713	0.751331	7.64363e-16	lasso	TRA2A	CD209
0.950857	0.950718	0.954777	3.5847e-21	lasso	SRSF1	SRSF5	SRSF3
0.938429	0.934676	0.941148	1.13447e-19	lasso	SRSF1	SRSF5	SRSF2
0.937929	0.934048	0.940677	1.48759e-19	lasso	SRSF1	SRSF5	TRA2A
0.963	0.961038	0.968632	4.32062e-14	lasso	SRSF1	SRSF5	CD209
0.951357	0.951225	0.955368	6.36584e-21	lasso	SRSF1	SRSF3	SRSF2
0.950857	0.950718	0.954777	3.5847e-21	lasso	SRSF1	SRSF3	TRA2A
0.9795	0.981724	0.98421	4.49063e-17	lasso	SRSF1	SRSF3	CD209
0.937429	0.934034	0.939592	5.47914e-21	lasso	SRSF1	SRSF2	TRA2A
0.962	0.959511	0.967961	1.60632e-13	lasso	SRSF1	SRSF2	CD209
0.962	0.960988	0.966485	8.76109e-17	lasso	SRSF1	TRA2A	CD209
0.993	0.995772	0.999832	0.0247696	lasso	SRSF5	SRSF3	SRSF2
0.969	0.971969	0.975284	3.17003e-18	lasso	SRSF5	SRSF3	TRA2A
0.995	nan	nan	nan	lasso	SRSF5	SRSF3	CD209
0.9045	0.894567	0.912027	1.90461e-15	lasso	SRSF5	SRSF2	TRA2A
0.942357	0.935535	0.951279	3.3077e-12	lasso	SRSF5	SRSF2	CD209
0.832357	0.798809	0.871521	6.04015e-09	lasso	SRSF5	TRA2A	CD209
0.990857	0.992504	0.998705	0.00488525	lasso	SRSF3	SRSF2	TRA2A
0.9945	0.998208	1.00069	0.330565	lasso	SRSF3	SRSF2	CD209
0.992857	0.99283	1.00277	0.330565	lasso	SRSF3	TRA2A	CD209
0.934214	0.926126	0.944204	3.43969e-12	lasso	SRSF2	TRA2A	CD209
0.951357	0.951225	0.955368	6.36584e-21	lasso	SRSF1	SRSF5	SRSF3	SRSF2
0.950857	0.950718	0.954777	3.5847e-21	lasso	SRSF1	SRSF5	SRSF3	TRA2A
0.9795	0.981724	0.98421	4.49063e-17	lasso	SRSF1	SRSF5	SRSF3	CD209
0.938429	0.934676	0.941148	1.13447e-19	lasso	SRSF1	SRSF5	SRSF2	TRA2A
0.962	0.959511	0.967961	1.60632e-13	lasso	SRSF1	SRSF5	SRSF2	CD209
0.962	0.960988	0.966485	8.76109e-17	lasso	SRSF1	SRSF5	TRA2A	CD209
0.951357	0.951225	0.955368	6.36584e-21	lasso	SRSF1	SRSF3	SRSF2	TRA2A
0.9795	0.981724	0.98421	4.49063e-17	lasso	SRSF1	SRSF3	SRSF2	CD209
0.9795	0.981724	0.98421	4.49063e-17	lasso	SRSF1	SRSF3	TRA2A	CD209
0.961	0.959537	0.965738	4.33715e-16	lasso	SRSF1	SRSF2	TRA2A	CD209
0.993	0.995772	0.999832	0.0247696	lasso	SRSF5	SRSF3	SRSF2	TRA2A
0.9945	0.998208	1.00069	0.330565	lasso	SRSF5	SRSF3	SRSF2	CD209
0.992857	0.99283	1.00277	0.330565	lasso	SRSF5	SRSF3	TRA2A	CD209
0.940714	0.929865	0.953651	1.80725e-09	lasso	SRSF5	SRSF2	TRA2A	CD209
0.993929	0.996415	1.00139	0.330565	lasso	SRSF3	SRSF2	TRA2A	CD209
0.951357	0.951225	0.955368	6.36584e-21	lasso	SRSF1	SRSF5	SRSF3	SRSF2	TRA2A
0.9795	0.981724	0.98421	4.49063e-17	lasso	SRSF1	SRSF5	SRSF3	SRSF2	CD209
0.9795	0.981724	0.98421	4.49063e-17	lasso	SRSF1	SRSF5	SRSF3	TRA2A	CD209
0.961	0.959537	0.965738	4.33715e-16	lasso	SRSF1	SRSF5	SRSF2	TRA2A	CD209
0.9795	0.981724	0.98421	4.49063e-17	lasso	SRSF1	SRSF3	SRSF2	TRA2A	CD209
0.993929	0.996415	1.00139	0.330565	lasso	SRSF5	SRSF3	SRSF2	TRA2A	CD209
0.945714	0.943053	0.949254	6.70061e-19	ridge	SRSF1
0.921929	0.912854	0.936597	2.7176e-11	ridge	SRSF5
0.969	0.971969	0.975284	3.17003e-18	ridge	SRSF3
0.907214	0.902817	0.911468	1.52823e-20	ridge	SRSF2
0.823429	0.809171	0.843576	9.68168e-15	ridge	TRA2A
0.583036	0.570664	0.599666	8.94951e-23	ridge	CD209
0.948786	0.943954	0.954947	4.87151e-14	ridge	SRSF1	SRSF5
0.984857	0.988317	0.990803	2.33058e-13	ridge	SRSF1	SRSF3
0.933	0.92912	0.934616	1.16369e-21	ridge	SRSF1	SRSF2
0.946714	0.943455	0.95105	3.5326e-17	ridge	SRSF1	TRA2A
0.9755	0.97634	0.980803	2.29609e-14	ridge	SRSF1	CD209
0.971857	0.974475	0.978272	2.46422e-16	ridge	SRSF5	SRSF3
0.921286	0.916871	0.925986	7.63621e-19	ridge	SRSF5	SRSF2
0.948214	0.93604	0.968356	2.8177e-06	ridge	SRSF5	TRA2A
0.845429	0.809557	0.886047	4.38722e-08	ridge	SRSF5	CD209
0.992	0.994674	0.998733	0.00173543	ridge	SRSF3	SRSF2
0.9685	0.970846	0.975308	4.23604e-16	ridge	SRSF3	TRA2A
0.995	nan	nan	nan	ridge	SRSF3	CD209
0.906071	0.901338	0.91075	5.57574e-20	ridge	SRSF2	TRA2A
0.945786	0.943982	0.951622	4.72056e-17	ridge	SRSF2	CD209
0.757786	0.726127	0.793654	3.97439e-12	ridge	TRA2A	CD209
0.984857	0.988317	0.990803	2.33058e-13	ridge	SRSF1	SRSF5	SRSF3
0.937	0.932949	0.939578	1.09085e-19	ridge	SRSF1	SRSF5	SRSF2
0.950786	0.945848	0.957449	2.65327e-13	ridge	SRSF1	SRSF5	TRA2A
0.976	0.97602	0.982221	9.94723e-12	ridge	SRSF1	SRSF5	CD209
0.989429	0.992713	0.995199	2.02083e-09	ridge	SRSF1	SRSF3	SRSF2
0.984857	0.988317	0.990803	2.33058e-13	ridge	SRSF1	SRSF3	TRA2A
0.995	nan	nan	nan	ridge	SRSF1	SRSF3	CD209
0.9355	0.932384	0.936847	5.80904e-23	ridge	SRSF1	SRSF2	TRA2A
0.955	0.951901	0.960187	4.05187e-15	ridge	SRSF1	SRSF2	CD209
0.976	0.97602	0.982221	9.94723e-12	ridge	SRSF1	TRA2A	CD209
0.9935	0.996453	1.00025	0.0651695	ridge	SRSF5	SRSF3	SRSF2
0.971857	0.974475	0.978272	2.46422e-16	ridge	SRSF5	SRSF3	TRA2A
0.995	nan	nan	nan	ridge	SRSF5	SRSF3	CD209
0.920143	0.912634	0.928025	6.21413e-15	ridge	SRSF5	SRSF2	TRA2A
0.953714	0.947758	0.96433	5.04651e-10	ridge	SRSF5	SRSF2	CD209
0.914714	0.888759	0.946406	4.38179e-06	ridge	SRSF5	TRA2A	CD209
0.9915	0.993501	0.998807	0.00416416	ridge	SRSF3	SRSF2	TRA2A
0.995	nan	nan	nan	ridge	SRSF3	SRSF2	CD209
0.992857	0.99283	1.00277	0.330565	ridge	SRSF3	TRA2A	CD209
0.944143	0.938559	0.953748	4.18177e-12	ridge	SRSF2	TRA2A	CD209
0.99	nan	nan	0	ridge	SRSF1	SRSF5	SRSF3	SRSF2
0.984857	0.988317	0.990803	2.33058e-13	ridge	SRSF1	SRSF5	SRSF3	TRA2A
0.995	nan	nan	nan	ridge	SRSF1	SRSF5	SRSF3	CD209
0.938	0.933565	0.94116	1.67524e-18	ridge	SRSF1	SRSF5	SRSF2	TRA2A
0.957	0.95327	0.963214	2.33058e-13	ridge	SRSF1	SRSF5	SRSF2	CD209
0.9765	0.976434	0.982906	3.16837e-11	ridge	SRSF1	SRSF5	TRA2A	CD209
0.989429	0.992713	0.995199	2.02083e-09	ridge	SRSF1	SRSF3	SRSF2	TRA2A
0.995	nan	nan	nan	ridge	SRSF1	SRSF3	SRSF2	CD209
0.995	nan	nan	nan	ridge	SRSF1	SRSF3	TRA2A	CD209
0.954929	0.951901	0.960187	4.05187e-15	ridge	SRSF1	SRSF2	TRA2A	CD209
0.9935	0.996453	1.00025	0.0651695	ridge	SRSF5	SRSF3	SRSF2	TRA2A
0.995	nan	nan	nan	ridge	SRSF5	SRSF3	SRSF2	CD209
0.992857	0.99283	1.00277	0.330565	ridge	SRSF5	SRSF3	TRA2A	CD209
0.952071	0.942817	0.965974	5.11449e-08	ridge	SRSF5	SRSF2	TRA2A	CD209
0.992857	0.99283	1.00277	0.330565	ridge	SRSF3	SRSF2	TRA2A	CD209
0.989429	0.992713	0.995199	2.02083e-09	ridge	SRSF1	SRSF5	SRSF3	SRSF2	TRA2A
0.995	nan	nan	nan	ridge	SRSF1	SRSF5	SRSF3	SRSF2	CD209
0.995	nan	nan	nan	ridge	SRSF1	SRSF5	SRSF3	TRA2A	CD209
0.957929	0.952869	0.965812	3.16837e-11	ridge	SRSF1	SRSF5	SRSF2	TRA2A	CD209
0.995	nan	nan	nan	ridge	SRSF1	SRSF3	SRSF2	TRA2A	CD209
0.993357	0.994623	1.00208	0.330565	ridge	SRSF5	SRSF3	SRSF2	TRA2A	CD209
0.9395	0.936111	0.941911	2.2084e-20	linearDiscriminantAnalysis	SRSF1
0.880143	0.875544	0.89039	3.74179e-18	linearDiscriminantAnalysis	SRSF5
0.969571	0.972277	0.976074	5.12645e-17	linearDiscriminantAnalysis	SRSF3
0.899	0.891116	0.905587	2.89435e-17	linearDiscriminantAnalysis	SRSF2
0.803643	0.793003	0.820184	2.30222e-17	linearDiscriminantAnalysis	TRA2A
0.583036	0.570664	0.599666	8.94951e-23	linearDiscriminantAnalysis	CD209
0.9425	0.938488	0.946127	8.01839e-18	linearDiscriminantAnalysis	SRSF1	SRSF5
0.972643	0.974437	0.979409	4.14208e-14	linearDiscriminantAnalysis	SRSF1	SRSF3
0.926071	0.921192	0.930456	2.83881e-18	linearDiscriminantAnalysis	SRSF1	SRSF2
0.930929	0.927184	0.932156	1.09196e-22	linearDiscriminantAnalysis	SRSF1	TRA2A
0.969	0.967369	0.975488	4.73331e-12	linearDiscriminantAnalysis	SRSF1	CD209
0.967857	nan	nan	0	linearDiscriminantAnalysis	SRSF5	SRSF3
0.913	0.903665	0.92161	1.80994e-14	linearDiscriminantAnalysis	SRSF5	SRSF2
0.934	0.922627	0.953197	3.22843e-08	linearDiscriminantAnalysis	SRSF5	TRA2A
0.769286	0.728564	0.814294	4.6407e-10	linearDiscriminantAnalysis	SRSF5	CD209
0.993357	0.994623	1.00208	0.330565	linearDiscriminantAnalysis	SRSF3	SRSF2
0.966857	0.964545	0.978312	2.33115e-08	linearDiscriminantAnalysis	SRSF3	TRA2A
0.995	nan	nan	nan	linearDiscriminantAnalysis	SRSF3	CD209
0.889429	0.883687	0.892137	3.45931e-22	linearDiscriminantAnalysis	SRSF2	TRA2A
0.934143	0.922219	0.94921	2.79469e-09	linearDiscriminantAnalysis	SRSF2	CD209
0.739643	0.709666	0.773851	4.86066e-13	linearDiscriminantAnalysis	TRA2A	CD209
0.983143	0.985426	0.990398	2.02083e-09	linearDiscriminantAnalysis	SRSF1	SRSF5	SRSF3
0.927571	0.923413	0.931532	4.0454e-19	linearDiscriminantAnalysis	SRSF1	SRSF5	SRSF2
0.927714	0.922576	0.930171	9.41004e-20	linearDiscriminantAnalysis	SRSF1	SRSF5	TRA2A
0.9695	0.968069	0.975887	3.46703e-12	linearDiscriminantAnalysis	SRSF1	SRSF5	CD209
0.969	0.970177	0.975977	4.14208e-14	linearDiscriminantAnalysis	SRSF1	SRSF3	SRSF2
0.921429	0.917032	0.922528	6.23691e-23	linearDiscriminantAnalysis	SRSF1	SRSF3	TRA2A
0.995	nan	nan	nan	linearDiscriminantAnalysis	SRSF1	SRSF3	CD209
0.9295	0.926779	0.929265	2.82456e-28	linearDiscriminantAnalysis	SRSF1	SRSF2	TRA2A
0.971929	0.971977	0.977474	4.87151e-14	linearDiscriminantAnalysis	SRSF1	SRSF2	CD209
0.944	0.940856	0.947056	3.28605e-19	linearDiscriminantAnalysis	SRSF1	TRA2A	CD209
0.991357	0.992425	0.999883	0.0314292	linearDiscriminantAnalysis	SRSF5	SRSF3	SRSF2
0.967357	0.970735	0.973221	6.36584e-21	linearDiscriminantAnalysis	SRSF5	SRSF3	TRA2A
0.995	nan	nan	nan	linearDiscriminantAnalysis	SRSF5	SRSF3	CD209
0.898643	0.88983	0.904676	3.76171e-17	linearDiscriminantAnalysis	SRSF5	SRSF2	TRA2A
0.942714	0.929746	0.959265	1.01267e-07	linearDiscriminantAnalysis	SRSF5	SRSF2	CD209
0.812214	0.776411	0.853259	2.32956e-09	linearDiscriminantAnalysis	SRSF5	TRA2A	CD209
0.953857	0.950604	0.962583	2.88944e-12	linearDiscriminantAnalysis	SRSF3	SRSF2	TRA2A
0.992286	0.991038	1.00347	0.330565	linearDiscriminantAnalysis	SRSF3	SRSF2	CD209
0.990071	0.983868	1.00624	0.330565	linearDiscriminantAnalysis	SRSF3	TRA2A	CD209
0.913429	0.90537	0.921004	1.82112e-15	linearDiscriminantAnalysis	SRSF2	TRA2A	CD209
0.975929	0.976949	0.984589	1.16519e-09	linearDiscriminantAnalysis	SRSF1	SRSF5	SRSF3	SRSF2
0.841071	0.838658	0.844859	2.73629e-27	linearDiscriminantAnalysis	SRSF1	SRSF5	SRSF3	TRA2A
0.995	nan	nan	nan	linearDiscriminantAnalysis	SRSF1	SRSF5	SRSF3	CD209
0.927786	0.924344	0.928403	1.26371e-24	linearDiscriminantAnalysis	SRSF1	SRSF5	SRSF2	TRA2A
0.971929	0.971977	0.977474	4.87151e-14	linearDiscriminantAnalysis	SRSF1	SRSF5	SRSF2	CD209
0.9365	0.932478	0.93895	6.09847e-20	linearDiscriminantAnalysis	SRSF1	SRSF5	TRA2A	CD209
0.924429	0.921285	0.92377	7.52356e-29	linearDiscriminantAnalysis	SRSF1	SRSF3	SRSF2	TRA2A
0.995	nan	nan	nan	linearDiscriminantAnalysis	SRSF1	SRSF3	SRSF2	CD209
0.928	0.923625	0.929122	2.90121e-22	linearDiscriminantAnalysis	SRSF1	SRSF3	TRA2A	CD209
0.938	0.933137	0.941588	1.11583e-17	linearDiscriminantAnalysis	SRSF1	SRSF2	TRA2A	CD209
0.913286	0.90763	0.915447	5.93987e-21	linearDiscriminantAnalysis	SRSF5	SRSF3	SRSF2	TRA2A
0.992286	0.991038	1.00347	0.330565	linearDiscriminantAnalysis	SRSF5	SRSF3	SRSF2	CD209
0.992286	0.991038	1.00347	0.330565	linearDiscriminantAnalysis	SRSF5	SRSF3	TRA2A	CD209
0.918357	0.906793	0.929471	3.07635e-12	linearDiscriminantAnalysis	SRSF5	SRSF2	TRA2A	CD209
0.977429	0.971882	0.991855	0.000661521	linearDiscriminantAnalysis	SRSF3	SRSF2	TRA2A	CD209
0.843857	0.842569	0.847541	7.52356e-29	linearDiscriminantAnalysis	SRSF1	SRSF5	SRSF3	SRSF2	TRA2A
0.995	nan	nan	nan	linearDiscriminantAnalysis	SRSF1	SRSF5	SRSF3	SRSF2	CD209
0.914714	0.894835	0.933736	9.37167e-09	linearDiscriminantAnalysis	SRSF1	SRSF5	SRSF3	TRA2A	CD209
0.934	0.930481	0.935453	2.5815e-22	linearDiscriminantAnalysis	SRSF1	SRSF5	SRSF2	TRA2A	CD209
0.928	0.923625	0.929122	2.90121e-22	linearDiscriminantAnalysis	SRSF1	SRSF3	SRSF2	TRA2A	CD209
0.978286	0.961822	1.00191	0.0556364	linearDiscriminantAnalysis	SRSF5	SRSF3	SRSF2	TRA2A	CD209
0.923571	0.897808	0.951643	5.81992e-06	perceptron	SRSF1
0.923143	0.899388	0.951162	3.87829e-06	perceptron	SRSF5
0.9585	0.953598	0.971677	2.48532e-08	perceptron	SRSF3
0.867	0.836223	0.898942	1.79929e-08	perceptron	SRSF2
0.692786	0.668631	0.718182	2.71879e-16	perceptron	TRA2A
0.635774	0.61675	0.659075	8.74025e-19	perceptron	CD209
0.964214	0.95391	0.981255	4.25514e-05	perceptron	SRSF1	SRSF5
0.978357	0.973168	0.990569	0.000172953	perceptron	SRSF1	SRSF3
0.922643	0.90837	0.937784	6.32886e-10	perceptron	SRSF1	SRSF2
0.953857	0.935392	0.978893	0.000304342	perceptron	SRSF1	TRA2A
0.971929	0.96853	0.982019	1.46284e-07	perceptron	SRSF1	CD209
0.948214	0.942741	0.961655	1.09311e-09	perceptron	SRSF5	SRSF3
0.922	0.90654	0.938515	2.13399e-09	perceptron	SRSF5	SRSF2
0.915214	0.900209	0.933857	1.61867e-09	perceptron	SRSF5	TRA2A
0.930429	0.91802	0.950112	2.71702e-08	perceptron	SRSF5	CD209
0.991857	0.993389	1.00002	0.0371952	perceptron	SRSF3	SRSF2
0.944714	0.941713	0.956089	3.99997e-12	perceptron	SRSF3	TRA2A
0.989214	0.990514	0.997398	0.000892417	perceptron	SRSF3	CD209
0.861643	0.841753	0.882423	8.83627e-12	perceptron	SRSF2	TRA2A
0.893	0.872709	0.917401	3.49137e-09	perceptron	SRSF2	CD209
0.877071	0.864341	0.895	7.43028e-13	perceptron	TRA2A	CD209
0.9805	0.981003	0.988227	1.57667e-08	perceptron	SRSF1	SRSF5	SRSF3
0.924714	0.91256	0.939089	2.14855e-10	perceptron	SRSF1	SRSF5	SRSF2
0.956786	0.950433	0.969347	1.68205e-08	perceptron	SRSF1	SRSF5	TRA2A
0.971429	0.967743	0.981707	1.75524e-07	perceptron	SRSF1	SRSF5	CD209
0.981857	0.980942	0.991586	1.57064e-05	perceptron	SRSF1	SRSF3	SRSF2
0.973357	0.957419	0.996427	0.0153969	perceptron	SRSF1	SRSF3	TRA2A
0.987	0.987513	0.996004	0.000351981	perceptron	SRSF1	SRSF3	CD209
0.917714	0.898925	0.937338	1.55926e-08	perceptron	SRSF1	SRSF2	TRA2A
0.958857	0.948972	0.974105	1.79925e-06	perceptron	SRSF1	SRSF2	CD209
0.960071	0.951461	0.974913	1.27893e-06	perceptron	SRSF1	TRA2A	CD209
0.993929	0.996415	1.00139	0.330565	perceptron	SRSF5	SRSF3	SRSF2
0.947714	0.945559	0.957738	6.10021e-13	perceptron	SRSF5	SRSF3	TRA2A
0.995	nan	nan	nan	perceptron	SRSF5	SRSF3	CD209
0.904143	0.891837	0.918053	2.85863e-12	perceptron	SRSF5	SRSF2	TRA2A
0.929571	0.917612	0.946124	2.65499e-09	perceptron	SRSF5	SRSF2	CD209
0.980571	0.967877	1.00245	0.068048	perceptron	SRSF5	TRA2A	CD209
0.921571	0.914808	0.924752	2.48097e-18	perceptron	SRSF3	SRSF2	TRA2A
0.991786	0.989246	1.00416	0.330565	perceptron	SRSF3	SRSF2	CD209
0.995	nan	nan	nan	perceptron	SRSF3	TRA2A	CD209
0.885357	0.864181	0.909446	1.2953e-09	perceptron	SRSF2	TRA2A	CD209
0.982357	0.981193	0.992433	4.79112e-05	perceptron	SRSF1	SRSF5	SRSF3	SRSF2
0.9815	0.981489	0.989939	4.61915e-07	perceptron	SRSF1	SRSF5	SRSF3	TRA2A
0.985357	0.986498	0.993722	7.5899e-06	perceptron	SRSF1	SRSF5	SRSF3	CD209
0.921071	0.903055	0.942	4.40428e-08	perceptron	SRSF1	SRSF5	SRSF2	TRA2A
0.9595	0.951246	0.974029	7.04448e-07	perceptron	SRSF1	SRSF5	SRSF2	CD209
0.959429	0.94946	0.974716	2.32258e-06	perceptron	SRSF1	SRSF5	TRA2A	CD209
0.942143	0.918962	0.967851	5.57119e-05	perceptron	SRSF1	SRSF3	SRSF2	TRA2A
0.990857	0.991992	0.999216	0.0130886	perceptron	SRSF1	SRSF3	SRSF2	CD209
0.983714	0.98623	0.990693	7.58993e-10	perceptron	SRSF1	SRSF3	TRA2A	CD209
0.941929	0.931439	0.958671	3.56321e-08	perceptron	SRSF1	SRSF2	TRA2A	CD209
0.923286	0.918776	0.924081	4.80497e-23	perceptron	SRSF5	SRSF3	SRSF2	TRA2A
0.991714	0.989246	1.00416	0.330565	perceptron	SRSF5	SRSF3	SRSF2	CD209
0.995	nan	nan	nan	perceptron	SRSF5	SRSF3	TRA2A	CD209
0.917	0.894044	0.943318	6.45347e-07	perceptron	SRSF5	SRSF2	TRA2A	CD209
0.942071	0.919672	0.964944	1.82813e-05	perceptron	SRSF3	SRSF2	TRA2A	CD209
0.930143	0.90845	0.95199	9.65178e-07	perceptron	SRSF1	SRSF5	SRSF3	SRSF2	TRA2A
0.989286	0.98826	0.999652	0.0274045	perceptron	SRSF1	SRSF5	SRSF3	SRSF2	CD209
0.952929	0.930376	0.978415	0.000435884	perceptron	SRSF1	SRSF5	SRSF3	TRA2A	CD209
0.962571	0.956684	0.974085	4.40428e-08	perceptron	SRSF1	SRSF5	SRSF2	TRA2A	CD209
0.992429	0.994473	1.00003	0.0382496	perceptron	SRSF1	SRSF3	SRSF2	TRA2A	CD209
0.943714	0.921203	0.966709	2.73968e-05	perceptron	SRSF5	SRSF3	SRSF2	TRA2A	CD209
0.930012	0.92618	0.932612	1.02306e-20	randForest	SRSF1
0.89339	0.888742	0.897521	1.60953e-21	randForest	SRSF5
0.940139	0.942427	0.947133	3.10231e-21	randForest	SRSF3
0.903189	0.898285	0.90721	1.16614e-20	randForest	SRSF2
0.83734	0.832221	0.849647	2.75358e-19	randForest	TRA2A
0.587981	0.575734	0.604486	9.50281e-23	randForest	CD209
0.947649	0.942083	0.962313	3.16355e-09	randForest	SRSF1	SRSF5
0.960962	0.955333	0.975986	5.81997e-07	randForest	SRSF1	SRSF3
0.92838	0.925322	0.927975	6.47334e-28	randForest	SRSF1	SRSF2
0.947493	0.941415	0.959134	2.02352e-10	randForest	SRSF1	TRA2A
0.93956	0.935976	0.940947	1.19424e-21	randForest	SRSF1	CD209
0.93135	0.934125	0.937853	3.39187e-24	randForest	SRSF5	SRSF3
0.978234	0.979765	0.98507	1.29959e-11	randForest	SRSF5	SRSF2
0.908371	0.905814	0.916164	7.95263e-19	randForest	SRSF5	TRA2A
0.94606	0.943375	0.947284	1.33674e-22	randForest	SRSF5	CD209
0.9895	0.992713	0.995199	2.02083e-09	randForest	SRSF3	SRSF2
0.931934	0.932149	0.940928	1.74091e-17	randForest	SRSF3	TRA2A
0.995	nan	nan	nan	randForest	SRSF3	CD209
0.958729	0.957116	0.96706	1.21733e-12	randForest	SRSF2	TRA2A
0.89678	0.888617	0.903141	2.01837e-17	randForest	SRSF2	CD209
0.960051	0.953842	0.975828	9.921e-07	randForest	TRA2A	CD209
0.947331	0.944975	0.958871	6.30868e-12	randForest	SRSF1	SRSF5	SRSF3
0.966943	0.964634	0.976026	6.75899e-10	randForest	SRSF1	SRSF5	SRSF2
0.943672	0.940393	0.95631	1.84741e-11	randForest	SRSF1	SRSF5	TRA2A
0.984286	0.989011	0.989011	5.84715e-257	randForest	SRSF1	SRSF5	CD209
0.981969	0.980712	0.991266	1.11375e-05	randForest	SRSF1	SRSF3	SRSF2
0.946731	0.94278	0.959968	1.77377e-10	randForest	SRSF1	SRSF3	TRA2A
0.99	nan	nan	0	randForest	SRSF1	SRSF3	CD209
0.957157	0.954775	0.963357	2.57926e-14	randForest	SRSF1	SRSF2	TRA2A
0.92812	0.924568	0.92818	1.55093e-25	randForest	SRSF1	SRSF2	CD209
0.98044	0.980297	0.988384	6.56722e-08	randForest	SRSF1	TRA2A	CD209
0.980428	0.982512	0.987818	2.14855e-10	randForest	SRSF5	SRSF3	SRSF2
0.932173	0.933884	0.939743	1.40521e-20	randForest	SRSF5	SRSF3	TRA2A
0.99	nan	nan	0	randForest	SRSF5	SRSF3	CD209
0.964629	0.96363	0.974282	1.09157e-10	randForest	SRSF5	SRSF2	TRA2A
0.977489	0.978768	0.984969	1.03371e-10	randForest	SRSF5	SRSF2	CD209
0.984	0.986255	0.989569	2.58973e-12	randForest	SRSF5	TRA2A	CD209
0.978943	0.979812	0.987771	3.09849e-08	randForest	SRSF3	SRSF2	TRA2A
0.99476	0.999104	1.00035	0.330565	randForest	SRSF3	SRSF2	CD209
0.995	nan	nan	nan	randForest	SRSF3	TRA2A	CD209
0.962661	0.96187	0.972745	6.5582e-11	randForest	SRSF2	TRA2A	CD209
0.962364	0.964254	0.969812	5.7285e-16	randForest	SRSF1	SRSF5	SRSF3	SRSF2
0.936873	0.938011	0.944956	1.14645e-18	randForest	SRSF1	SRSF5	SRSF3	TRA2A
0.947606	0.94501	0.959386	1.22765e-11	randForest	SRSF1	SRSF5	SRSF3	CD209
0.960386	0.961318	0.966704	7.00188e-17	randForest	SRSF1	SRSF5	SRSF2	TRA2A
0.966912	0.966779	0.97443	1.06793e-12	randForest	SRSF1	SRSF5	SRSF2	CD209
0.967074	0.968943	0.973914	9.96833e-16	randForest	SRSF1	SRSF5	TRA2A	CD209
0.970513	0.970112	0.979339	2.99962e-10	randForest	SRSF1	SRSF3	SRSF2	TRA2A
0.9834	0.985259	0.990565	5.59275e-09	randForest	SRSF1	SRSF3	SRSF2	CD209
0.970335	0.970326	0.979674	4.41186e-10	randForest	SRSF1	SRSF3	TRA2A	CD209
0.96252	0.957435	0.972235	2.90212e-09	randForest	SRSF1	SRSF2	TRA2A	CD209
0.958794	0.960115	0.966808	2.45461e-15	randForest	SRSF5	SRSF3	SRSF2	TRA2A
0.977372	0.978078	0.986208	9.82532e-09	randForest	SRSF5	SRSF3	SRSF2	CD209
0.950887	0.952053	0.958936	1.25072e-16	randForest	SRSF5	SRSF3	TRA2A	CD209
0.966721	0.967911	0.974396	8.6526e-14	randForest	SRSF5	SRSF2	TRA2A	CD209
0.985446	0.988211	0.992009	6.75899e-10	randForest	SRSF3	SRSF2	TRA2A	CD209
0.961893	0.95944	0.973527	2.84025e-09	randForest	SRSF1	SRSF5	SRSF3	SRSF2	TRA2A
0.969779	0.969632	0.979269	5.07948e-10	randForest	SRSF1	SRSF5	SRSF3	SRSF2	CD209
0.953077	0.950999	0.964386	2.86481e-11	randForest	SRSF1	SRSF5	SRSF3	TRA2A	CD209
0.967812	0.969839	0.973568	7.35471e-18	randForest	SRSF1	SRSF5	SRSF2	TRA2A	CD209
0.980214	0.982129	0.987101	4.06545e-11	randForest	SRSF1	SRSF3	SRSF2	TRA2A	CD209
0.968657	0.969203	0.9775	2.18856e-11	randForest	SRSF5	SRSF3	SRSF2	TRA2A	CD209
0.932214	0.926844	0.937992	3.89541e-16	svm-rbf	SRSF1
0.956071	0.956161	0.963619	3.18341e-15	svm-rbf	SRSF5
0.957	0.958918	0.964159	1.33102e-17	svm-rbf	SRSF3
0.876714	0.873376	0.877173	2.92434e-29	svm-rbf	SRSF2
0.824786	0.802325	0.85262	7.27841e-12	svm-rbf	TRA2A
0.785216	0.777906	0.79682	6.67639e-21	svm-rbf	CD209
0.950429	0.948199	0.953999	1.13404e-18	svm-rbf	SRSF1	SRSF5
0.973929	0.975671	0.981472	2.08093e-12	svm-rbf	SRSF1	SRSF3
0.913571	nan	nan	0	svm-rbf	SRSF1	SRSF2
0.927786	0.925024	0.928822	4.35896e-25	svm-rbf	SRSF1	TRA2A
0.982	0.982966	0.988463	6.99142e-10	svm-rbf	SRSF1	CD209
0.962143	0.967033	0.967033	2.94776e-259	svm-rbf	SRSF5	SRSF3
0.900929	0.888165	0.911835	2.10314e-13	svm-rbf	SRSF5	SRSF2
0.937786	0.915542	0.967975	8.78575e-05	svm-rbf	SRSF5	TRA2A
0.909429	0.898347	0.925829	2.34277e-11	svm-rbf	SRSF5	CD209
0.975143	0.971798	0.987542	1.55976e-05	svm-rbf	SRSF3	SRSF2
0.966214	0.96898	0.972778	6.10158e-18	svm-rbf	SRSF3	TRA2A
0.995	nan	nan	nan	svm-rbf	SRSF3	CD209
0.877714	0.870442	0.882306	2.59473e-20	svm-rbf	SRSF2	TRA2A
0.919643	0.906149	0.935609	4.1255e-10	svm-rbf	SRSF2	CD209
0.896714	0.884831	0.911873	1.55018e-12	svm-rbf	TRA2A	CD209
0.981429	0.983484	0.989043	1.56256e-09	svm-rbf	SRSF1	SRSF5	SRSF3
0.9395	0.936111	0.941911	2.2084e-20	svm-rbf	SRSF1	SRSF5	SRSF2
0.960429	0.959025	0.966249	6.30377e-15	svm-rbf	SRSF1	SRSF5	TRA2A
0.985	0.987158	0.990864	8.20898e-11	svm-rbf	SRSF1	SRSF5	CD209
0.989214	0.990514	0.997398	0.000892417	svm-rbf	SRSF1	SRSF3	SRSF2
0.989429	0.992713	0.995199	2.02083e-09	svm-rbf	SRSF1	SRSF3	TRA2A
0.995	nan	nan	nan	svm-rbf	SRSF1	SRSF3	CD209
0.930714	0.928021	0.933517	8.73823e-22	svm-rbf	SRSF1	SRSF2	TRA2A
0.971286	0.971411	0.97804	1.21733e-12	svm-rbf	SRSF1	SRSF2	CD209
0.981429	0.981929	0.988401	5.0837e-09	svm-rbf	SRSF1	TRA2A	CD209
0.986643	0.986595	0.995822	0.000421153	svm-rbf	SRSF5	SRSF3	SRSF2
0.963357	0.965646	0.970618	1.45856e-16	svm-rbf	SRSF5	SRSF3	TRA2A
0.995	nan	nan	nan	svm-rbf	SRSF5	SRSF3	CD209
0.900714	0.884034	0.917065	6.39126e-11	svm-rbf	SRSF5	SRSF2	TRA2A
0.943857	0.938616	0.95479	1.42812e-11	svm-rbf	SRSF5	SRSF2	CD209
0.899571	0.887689	0.917806	2.00199e-11	svm-rbf	SRSF5	TRA2A	CD209
0.976143	0.972854	0.988685	3.2151e-05	svm-rbf	SRSF3	SRSF2	TRA2A
0.986	0.988761	0.992558	1.68045e-09	svm-rbf	SRSF3	SRSF2	CD209
0.991214	0.988731	1.00358	0.256435	svm-rbf	SRSF3	TRA2A	CD209
0.938286	0.933558	0.94886	1.06793e-12	svm-rbf	SRSF2	TRA2A	CD209
0.995	nan	nan	nan	svm-rbf	SRSF1	SRSF5	SRSF3	SRSF2
0.977214	0.978632	0.985104	2.07908e-10	svm-rbf	SRSF1	SRSF5	SRSF3	TRA2A
0.995	nan	nan	nan	svm-rbf	SRSF1	SRSF5	SRSF3	CD209
0.9345	0.929608	0.937425	9.70611e-19	svm-rbf	SRSF1	SRSF5	SRSF2	TRA2A
0.979	0.979525	0.986409	1.52853e-09	svm-rbf	SRSF1	SRSF5	SRSF2	CD209
0.982357	0.982444	0.990084	1.92983e-07	svm-rbf	SRSF1	SRSF5	TRA2A	CD209
0.994	0.997244	1.00056	0.15095	svm-rbf	SRSF1	SRSF3	SRSF2	TRA2A
0.995	nan	nan	nan	svm-rbf	SRSF1	SRSF3	SRSF2	CD209
0.995	nan	nan	nan	svm-rbf	SRSF1	SRSF3	TRA2A	CD209
0.978286	0.98076	0.984075	4.05187e-15	svm-rbf	SRSF1	SRSF2	TRA2A	CD209
0.991357	0.99199	1.00032	0.0511226	svm-rbf	SRSF5	SRSF3	SRSF2	TRA2A
0.9875	0.98851	0.996105	0.000230931	svm-rbf	SRSF5	SRSF3	SRSF2	CD209
0.992857	0.99283	1.00277	0.330565	svm-rbf	SRSF5	SRSF3	TRA2A	CD209
0.943	0.937115	0.955193	7.63673e-11	svm-rbf	SRSF5	SRSF2	TRA2A	CD209
0.987714	0.989559	0.995056	5.75418e-06	svm-rbf	SRSF3	SRSF2	TRA2A	CD209
0.995	nan	nan	nan	svm-rbf	SRSF1	SRSF5	SRSF3	SRSF2	TRA2A
0.995	nan	nan	nan	svm-rbf	SRSF1	SRSF5	SRSF3	SRSF2	CD209
0.995	nan	nan	nan	svm-rbf	SRSF1	SRSF5	SRSF3	TRA2A	CD209
0.977857	0.97857	0.984067	8.50213e-12	svm-rbf	SRSF1	SRSF5	SRSF2	TRA2A	CD209
0.9945	0.998208	1.00069	0.330565	svm-rbf	SRSF1	SRSF3	SRSF2	TRA2A	CD209
0.987571	0.987336	0.997279	0.00255673	svm-rbf	SRSF5	SRSF3	SRSF2	TRA2A	CD209
0.806241	0.785026	0.827612	5.89325e-14	gbm	SRSF1
0.843517	0.819023	0.86834	2.72868e-11	gbm	SRSF5
0.915812	0.902627	0.931439	1.32875e-10	gbm	SRSF3
0.870693	0.8547	0.887059	5.59905e-13	gbm	SRSF2
0.755908	0.726494	0.783946	1.81836e-13	gbm	TRA2A
0.583036	0.570664	0.599666	8.94951e-23	gbm	CD209
0.873671	0.866016	0.881787	2.90939e-18	gbm	SRSF1	SRSF5
0.895483	0.894708	0.895951	1.28416e-36	gbm	SRSF1	SRSF3
0.909456	0.894259	0.923873	4.61849e-11	gbm	SRSF1	SRSF2
0.920207	0.913219	0.926891	7.35225e-16	gbm	SRSF1	TRA2A
0.810493	0.78637	0.834509	7.02125e-13	gbm	SRSF1	CD209
0.913614	0.900785	0.928885	5.73199e-11	gbm	SRSF5	SRSF3
0.856813	0.834659	0.879627	2.62739e-11	gbm	SRSF5	SRSF2
0.841265	0.811394	0.872122	6.70874e-10	gbm	SRSF5	TRA2A
0.865654	0.839411	0.891358	7.32877e-10	gbm	SRSF5	CD209
0.895483	0.894708	0.895951	1.28416e-36	gbm	SRSF3	SRSF2
0.919384	0.905624	0.935584	5.11648e-10	gbm	SRSF3	TRA2A
0.951127	0.949524	0.962015	4.2659e-12	gbm	SRSF3	CD209
0.936534	0.933081	0.939446	5.27896e-20	gbm	SRSF2	TRA2A
0.855943	0.840569	0.869321	9.73145e-15	gbm	SRSF2	CD209
0.86622	0.850705	0.881712	1.46227e-13	gbm	TRA2A	CD209
0.895194	0.894226	0.895884	2.17105e-34	gbm	SRSF1	SRSF5	SRSF3
0.873671	0.866016	0.881787	2.90939e-18	gbm	SRSF1	SRSF5	SRSF2
0.873671	0.866016	0.881787	2.90939e-18	gbm	SRSF1	SRSF5	TRA2A
0.873671	0.866016	0.881787	2.90939e-18	gbm	SRSF1	SRSF5	CD209
0.895483	0.894708	0.895951	1.28416e-36	gbm	SRSF1	SRSF3	SRSF2
0.895483	0.894708	0.895951	1.28416e-36	gbm	SRSF1	SRSF3	TRA2A
0.911965	0.906786	0.916841	5.61411e-19	gbm	SRSF1	SRSF3	CD209
0.920207	0.913219	0.926891	7.35225e-16	gbm	SRSF1	SRSF2	TRA2A
0.907376	0.89186	0.921877	3.89029e-11	gbm	SRSF1	SRSF2	CD209
0.920207	0.913219	0.926891	7.35225e-16	gbm	SRSF1	TRA2A	CD209
0.895194	0.894226	0.895884	2.17105e-34	gbm	SRSF5	SRSF3	SRSF2
0.915263	0.901568	0.931399	2.10321e-10	gbm	SRSF5	SRSF3	TRA2A
0.949204	0.948002	0.959691	6.70527e-13	gbm	SRSF5	SRSF3	CD209
0.866714	0.842818	0.891248	2.88871e-10	gbm	SRSF5	SRSF2	TRA2A
0.826276	0.802112	0.851185	4.43975e-12	gbm	SRSF5	SRSF2	CD209
0.853416	0.819041	0.887552	1.45147e-08	gbm	SRSF5	TRA2A	CD209
0.895483	0.894708	0.895951	1.28416e-36	gbm	SRSF3	SRSF2	TRA2A
0.949479	0.948113	0.960128	1.18667e-12	gbm	SRSF3	SRSF2	CD209
0.952226	0.950249	0.963487	1.72581e-11	gbm	SRSF3	TRA2A	CD209
0.843114	0.817844	0.867321	2.56291e-11	gbm	SRSF2	TRA2A	CD209
0.895194	0.894226	0.895884	2.17105e-34	gbm	SRSF1	SRSF5	SRSF3	SRSF2
0.895194	0.894226	0.895884	2.17105e-34	gbm	SRSF1	SRSF5	SRSF3	TRA2A
0.912789	0.907496	0.917779	9.88819e-19	gbm	SRSF1	SRSF5	SRSF3	CD209
0.873671	0.866016	0.881787	2.90939e-18	gbm	SRSF1	SRSF5	SRSF2	TRA2A
0.873671	0.866016	0.881787	2.90939e-18	gbm	SRSF1	SRSF5	SRSF2	CD209
0.873671	0.866016	0.881787	2.90939e-18	gbm	SRSF1	SRSF5	TRA2A	CD209
0.895483	0.894708	0.895951	1.28416e-36	gbm	SRSF1	SRSF3	SRSF2	TRA2A
0.913614	0.907961	0.918962	3.88384e-18	gbm	SRSF1	SRSF3	SRSF2	CD209
0.913613	0.90804	0.918883	3.00781e-18	gbm	SRSF1	SRSF3	TRA2A	CD209
0.920207	0.913219	0.926891	7.35225e-16	gbm	SRSF1	SRSF2	TRA2A	CD209
0.895194	0.894226	0.895884	2.17105e-34	gbm	SRSF5	SRSF3	SRSF2	TRA2A
0.949479	0.948185	0.960057	9.66679e-13	gbm	SRSF5	SRSF3	SRSF2	CD209
0.950578	0.948933	0.961507	3.8687e-12	gbm	SRSF5	SRSF3	TRA2A	CD209
0.834112	0.800028	0.869203	2.63246e-09	gbm	SRSF5	SRSF2	TRA2A	CD209
0.949753	0.948522	0.96027	8.95947e-13	gbm	SRSF3	SRSF2	TRA2A	CD209
0.895194	0.894226	0.895884	2.17105e-34	gbm	SRSF1	SRSF5	SRSF3	SRSF2	TRA2A
0.91224	0.90693	0.917246	9.3686e-19	gbm	SRSF1	SRSF5	SRSF3	SRSF2	CD209
0.912789	0.907332	0.917943	1.73031e-18	gbm	SRSF1	SRSF5	SRSF3	TRA2A	CD209
0.873671	0.866016	0.881787	2.90939e-18	gbm	SRSF1	SRSF5	SRSF2	TRA2A	CD209
0.914987	0.9092	0.92047	7.93173e-18	gbm	SRSF1	SRSF3	SRSF2	TRA2A	CD209
0.948655	0.947511	0.959082	4.60339e-13	gbm	SRSF5	SRSF3	SRSF2	TRA2A	CD209

## Sheet: Sheet 3
Sheet 3. All metastasis signatures using machine learning in RNA dataset (RT-qPCR) from non-malignant cells from lymph nodes when considering microenvironment markers.
Mean AUC	CI min	CI max	p value (two-sided unpaired Student’s t-test)	Classifier	Signature
0.9301	0.92858	0.940309	2.16615e-06	svm-linear	SRSF1
0.7057	0.694242	0.721313	2.23762e-17	svm-linear	SRSF2
0.9323	0.931302	0.942031	3.58624e-06	svm-linear	SRSF3
0.6837	0.674925	0.696187	8.04393e-19	svm-linear	SRSF5
0.9224	0.921109	0.932224	2.03489e-07	svm-linear	TRA2A
0.8575	0.843839	0.878384	4.06628e-10	svm-linear	CD209
0.8388	0.838871	0.845574	1.31071e-14	svm-linear	SRSF1	SRSF2
0.9378	0.937195	0.947249	1.91676e-05	svm-linear	SRSF1	SRSF3
0.9268	0.916217	0.946005	4.39337e-05	svm-linear	SRSF1	SRSF5
0.9477	0.946857	0.957587	0.000647421	svm-linear	SRSF1	TRA2A
0.9609	0.958596	0.972515	0.0702004	svm-linear	SRSF1	CD209
0.8806	0.867604	0.901285	1.04934e-08	svm-linear	SRSF2	SRSF3
0.6782	0.655202	0.704798	4.10909e-15	svm-linear	SRSF2	SRSF5
0.8872	0.858275	0.923947	2.75665e-05	svm-linear	SRSF2	TRA2A
0.808	0.789915	0.832307	1.13403e-11	svm-linear	SRSF2	CD209
0.8454	0.813106	0.884671	4.43991e-07	svm-linear	SRSF3	SRSF5
0.9466	0.945554	0.956669	0.000460451	svm-linear	SRSF3	TRA2A
0.9378	0.934918	0.949526	4.09678e-05	svm-linear	SRSF3	CD209
0.8861	0.887486	0.892514	1.69607e-11	svm-linear	SRSF5	TRA2A
0.7695	0.742423	0.802021	2.904e-11	svm-linear	SRSF5	CD209
0.9422	0.940397	0.952936	0.00012315	svm-linear	TRA2A	CD209
0.9477	0.948383	0.956062	0.000465996	svm-linear	SRSF1	SRSF2	SRSF3
0.819	0.804253	0.840192	5.42369e-12	svm-linear	SRSF1	SRSF2	SRSF5
0.8388	0.835952	0.848492	4.38238e-14	svm-linear	SRSF1	SRSF2	TRA2A
0.9642	0.961585	0.976193	0.176324	svm-linear	SRSF1	SRSF2	CD209
0.929	0.917884	0.948782	9.43477e-05	svm-linear	SRSF1	SRSF3	SRSF5
0.9488	0.947064	0.959603	0.00118729	svm-linear	SRSF1	SRSF3	TRA2A
0.9598	0.95714	0.971749	0.0531346	svm-linear	SRSF1	SRSF3	CD209
0.9345	0.927493	0.950285	7.59266e-05	svm-linear	SRSF1	SRSF5	TRA2A
0.951	0.942046	0.969065	0.0141233	svm-linear	SRSF1	SRSF5	CD209
0.9598	0.956235	0.972654	0.0597208	svm-linear	SRSF1	TRA2A	CD209
0.8322	0.80315	0.867962	3.07051e-08	svm-linear	SRSF2	SRSF3	SRSF5
0.9466	0.945554	0.956669	0.000460451	svm-linear	SRSF2	SRSF3	TRA2A
0.9136	0.908448	0.927108	1.15542e-07	svm-linear	SRSF2	SRSF3	CD209
0.852	0.830985	0.880126	9.79822e-09	svm-linear	SRSF2	SRSF5	TRA2A
0.7475	0.715813	0.784187	3.70046e-11	svm-linear	SRSF2	SRSF5	CD209
0.9345	0.9288	0.948978	4.44229e-05	svm-linear	SRSF2	TRA2A	CD209
0.907	0.901198	0.921025	3.36207e-08	svm-linear	SRSF3	SRSF5	TRA2A
0.8553	0.833462	0.884316	2.23863e-08	svm-linear	SRSF3	SRSF5	CD209
0.9488	0.94431	0.962357	0.00245935	svm-linear	SRSF3	TRA2A	CD209
0.9125	0.904671	0.928663	3.59524e-07	svm-linear	SRSF5	TRA2A	CD209
0.9279	0.911889	0.952556	0.000438359	svm-linear	SRSF1	SRSF2	SRSF3	SRSF5
0.9235	0.894004	0.961552	0.00553296	svm-linear	SRSF1	SRSF2	SRSF3	TRA2A
0.9642	0.961585	0.976193	0.176324	svm-linear	SRSF1	SRSF2	SRSF3	CD209
0.8223	0.813677	0.837434	1.66424e-13	svm-linear	SRSF1	SRSF2	SRSF5	TRA2A
0.9488	0.939414	0.967253	0.00881392	svm-linear	SRSF1	SRSF2	SRSF5	CD209
0.9598	0.95398	0.974909	0.0799078	svm-linear	SRSF1	SRSF2	TRA2A	CD209
0.9345	0.927493	0.950285	7.59266e-05	svm-linear	SRSF1	SRSF3	SRSF5	TRA2A
0.9488	0.939928	0.966739	0.00778478	svm-linear	SRSF1	SRSF3	SRSF5	CD209
0.9598	0.956235	0.972654	0.0597208	svm-linear	SRSF1	SRSF3	TRA2A	CD209
0.9477	0.937686	0.966758	0.00773087	svm-linear	SRSF1	SRSF5	TRA2A	CD209
0.9103	0.899909	0.92898	8.26281e-07	svm-linear	SRSF2	SRSF3	SRSF5	TRA2A
0.8366	0.811911	0.868089	8.04597e-09	svm-linear	SRSF2	SRSF3	SRSF5	CD209
0.9433	0.937829	0.957727	0.000587922	svm-linear	SRSF2	SRSF3	TRA2A	CD209
0.9048	0.892216	0.925562	7.80567e-07	svm-linear	SRSF2	SRSF5	TRA2A	CD209
0.9202	0.908636	0.940253	1.3852e-05	svm-linear	SRSF3	SRSF5	TRA2A	CD209
0.852	0.834694	0.876418	1.46811e-09	svm-linear	SRSF1	SRSF2	SRSF3	SRSF5	TRA2A
0.9488	0.939414	0.967253	0.00881392	svm-linear	SRSF1	SRSF2	SRSF3	SRSF5	CD209
0.9565	0.951022	0.9712	0.0314483	svm-linear	SRSF1	SRSF2	SRSF3	TRA2A	CD209
0.9477	0.936751	0.967694	0.00965989	svm-linear	SRSF1	SRSF2	SRSF5	TRA2A	CD209
0.9455	0.934438	0.965562	0.00578297	svm-linear	SRSF1	SRSF3	SRSF5	TRA2A	CD209
0.9169	0.904586	0.937636	9.16653e-06	svm-linear	SRSF2	SRSF3	SRSF5	TRA2A	CD209
0.805525	0.786358	0.824753	2.042e-12	tree	SRSF1
0.576103	0.547511	0.604711	1.60332e-16	tree	SRSF2
0.699424	0.680856	0.718033	3.49508e-16	tree	SRSF3
0.658873	0.639673	0.678104	4.70825e-17	tree	SRSF5
0.77775	0.761021	0.794534	3.50665e-14	tree	TRA2A
0.753864	0.736611	0.771166	6.88797e-15	tree	CD209
0.759974	0.740458	0.779542	4.53292e-14	tree	SRSF1	SRSF2
0.776083	0.751113	0.80111	3.70874e-12	tree	SRSF1	SRSF3
0.893228	0.841534	0.948466	0.00304316	tree	SRSF1	SRSF5
0.778217	0.746342	0.811435	1.70383e-10	tree	SRSF1	TRA2A
0.791082	0.746611	0.835611	3.62349e-08	tree	SRSF1	CD209
0.83941	0.803876	0.875013	1.51395e-07	tree	SRSF2	SRSF3
0.608878	0.578669	0.639109	1.59795e-15	tree	SRSF2	SRSF5
0.73331	0.714599	0.752068	3.71777e-15	tree	SRSF2	TRA2A
0.768862	0.750418	0.787359	4.83703e-14	tree	SRSF2	CD209
0.723311	0.687995	0.758672	9.49258e-12	tree	SRSF3	SRSF5
0.683315	0.651375	0.715292	1.81716e-13	tree	SRSF3	TRA2A
0.716645	0.684163	0.74917	1.80729e-12	tree	SRSF3	CD209
0.78886	0.762394	0.815384	2.3922e-11	tree	SRSF5	TRA2A
0.723866	0.673165	0.774613	2.09108e-09	tree	SRSF5	CD209
0.766084	0.738485	0.793737	6.28422e-12	tree	TRA2A	CD209
0.76664	0.740371	0.792962	3.36189e-12	tree	SRSF1	SRSF2	SRSF3
0.778305	0.743563	0.813104	4.11708e-10	tree	SRSF1	SRSF2	SRSF5
0.74442	0.709647	0.779242	3.20681e-11	tree	SRSF1	SRSF2	TRA2A
0.780527	0.743879	0.817232	1.0445e-09	tree	SRSF1	SRSF2	CD209
0.808303	0.783745	0.832921	5.44244e-11	tree	SRSF1	SRSF3	SRSF5
0.761849	0.729622	0.794823	4.66561e-11	tree	SRSF1	SRSF3	TRA2A
0.758863	0.740418	0.777359	2.15375e-14	tree	SRSF1	SRSF3	CD209
0.823433	0.772971	0.877029	4.46433e-06	tree	SRSF1	SRSF5	TRA2A
0.770528	0.723867	0.817244	1.46563e-08	tree	SRSF1	SRSF5	CD209
0.786083	0.757622	0.814601	4.98245e-11	tree	SRSF1	TRA2A	CD209
0.818857	0.793256	0.844522	2.6468e-10	tree	SRSF2	SRSF3	SRSF5
0.76164	0.742247	0.781087	4.80839e-14	tree	SRSF2	SRSF3	TRA2A
0.779972	0.750964	0.809036	3.84505e-11	tree	SRSF2	SRSF3	CD209
0.72831	0.700141	0.756526	5.15386e-13	tree	SRSF2	SRSF5	TRA2A
0.708868	0.67044	0.747338	1.31679e-11	tree	SRSF2	SRSF5	CD209
0.751641	0.720994	0.782339	8.89276e-12	tree	SRSF2	TRA2A	CD209
0.694981	0.664823	0.725177	1.57997e-13	tree	SRSF3	SRSF5	TRA2A
0.727755	0.685719	0.769837	1.66733e-10	tree	SRSF3	SRSF5	CD209
0.67776	0.635221	0.720335	9.79027e-12	tree	SRSF3	TRA2A	CD209
0.761641	0.734489	0.788845	3.54378e-12	tree	SRSF5	TRA2A	CD209
0.77775	0.747686	0.80787	5.22869e-11	tree	SRSF1	SRSF2	SRSF3	SRSF5
0.76164	0.735341	0.787992	2.29928e-12	tree	SRSF1	SRSF2	SRSF3	TRA2A
0.727199	0.693166	0.761278	7.15324e-12	tree	SRSF1	SRSF2	SRSF3	CD209
0.779625	0.748696	0.811304	1.08545e-10	tree	SRSF1	SRSF2	SRSF5	TRA2A
0.733865	0.675407	0.792371	3.07098e-08	tree	SRSF1	SRSF2	SRSF5	CD209
0.773306	0.737649	0.809018	3.98739e-10	tree	SRSF1	SRSF2	TRA2A	CD209
0.77164	0.727394	0.815939	7.51164e-09	tree	SRSF1	SRSF3	SRSF5	TRA2A
0.731088	0.659106	0.803116	4.71272e-07	tree	SRSF1	SRSF3	SRSF5	CD209
0.753308	0.728964	0.777703	4.30951e-13	tree	SRSF1	SRSF3	TRA2A	CD209
0.752197	0.726115	0.77833	9.95096e-13	tree	SRSF1	SRSF5	TRA2A	CD209
0.77775	0.730829	0.824727	2.70784e-08	tree	SRSF2	SRSF3	SRSF5	TRA2A
0.753308	0.687543	0.819123	5.20851e-07	tree	SRSF2	SRSF3	SRSF5	CD209
0.716645	0.657869	0.775465	1.1823e-08	tree	SRSF2	SRSF3	TRA2A	CD209
0.761641	0.729683	0.79365	3.41173e-11	tree	SRSF2	SRSF5	TRA2A	CD209
0.671649	0.637099	0.706234	2.98307e-13	tree	SRSF3	SRSF5	TRA2A	CD209
0.77775	0.738569	0.816986	2.14873e-09	tree	SRSF1	SRSF2	SRSF3	SRSF5	TRA2A
0.743309	0.695835	0.790832	2.78941e-09	tree	SRSF1	SRSF2	SRSF3	SRSF5	CD209
0.745531	0.707862	0.783249	1.10833e-10	tree	SRSF1	SRSF2	SRSF3	TRA2A	CD209
0.769417	0.725021	0.813868	6.68076e-09	tree	SRSF1	SRSF2	SRSF5	TRA2A	CD209
0.745531	0.683993	0.807118	1.30084e-07	tree	SRSF1	SRSF3	SRSF5	TRA2A	CD209
0.733865	0.701039	0.766739	6.66159e-12	tree	SRSF2	SRSF3	SRSF5	TRA2A	CD209
0.9136	0.911075	0.92448	3.20269e-08	naive_bayes	SRSF1
0.4219	0.375152	0.46707	7.90766e-16	naive_bayes	SRSF2
0.8553	0.838694	0.879084	1.58051e-09	naive_bayes	SRSF3
0.6562	0.64197	0.673586	4.98631e-18	naive_bayes	SRSF5
0.9169	0.909593	0.932629	7.94104e-07	naive_bayes	TRA2A
0.8795	0.866061	0.900606	1.11545e-08	naive_bayes	CD209
0.7695	0.726294	0.818151	1.31508e-08	naive_bayes	SRSF1	SRSF2
0.9004	0.896766	0.912123	2.40376e-09	naive_bayes	SRSF1	SRSF3
0.8938	0.886048	0.909507	5.89068e-09	naive_bayes	SRSF1	SRSF5
0.9521	0.944554	0.968779	0.0139264	naive_bayes	SRSF1	TRA2A
0.9367	0.929233	0.952989	0.000170578	naive_bayes	SRSF1	CD209
0.7728	0.755447	0.795664	2.28041e-13	naive_bayes	SRSF2	SRSF3
0.5429	0.47605	0.610616	2.70671e-11	naive_bayes	SRSF2	SRSF5
0.7574	0.716433	0.803567	2.53787e-09	naive_bayes	SRSF2	TRA2A
0.8069	0.773202	0.846798	1.35538e-08	naive_bayes	SRSF2	CD209
0.8795	0.862055	0.904612	9.17974e-08	naive_bayes	SRSF3	SRSF5
0.9444	0.939559	0.958219	0.000674413	naive_bayes	SRSF3	TRA2A
0.9213	0.91102	0.940091	1.00028e-05	naive_bayes	SRSF3	CD209
0.8575	0.838865	0.883357	6.29001e-09	naive_bayes	SRSF5	TRA2A
0.7761	0.759619	0.798159	1.835e-13	naive_bayes	SRSF5	CD209
0.9477	0.941591	0.962853	0.00274475	naive_bayes	TRA2A	CD209
0.8531	0.84644	0.866894	2.8723e-12	naive_bayes	SRSF1	SRSF2	SRSF3
0.7475	0.709083	0.790917	5.01366e-10	naive_bayes	SRSF1	SRSF2	SRSF5
0.8069	0.770267	0.849733	3.8111e-08	naive_bayes	SRSF1	SRSF2	TRA2A
0.8784	0.870857	0.893587	2.87881e-10	naive_bayes	SRSF1	SRSF2	CD209
0.896	0.887573	0.912427	1.35332e-08	naive_bayes	SRSF1	SRSF3	SRSF5
0.9356	0.934442	0.945558	1.09678e-05	naive_bayes	SRSF1	SRSF3	TRA2A
0.9323	0.926718	0.946615	2.21647e-05	naive_bayes	SRSF1	SRSF3	CD209
0.9279	0.922706	0.941738	5.26387e-06	naive_bayes	SRSF1	SRSF5	TRA2A
0.9257	0.92158	0.93842	1.73182e-06	naive_bayes	SRSF1	SRSF5	CD209
0.9543	0.952345	0.965433	0.00826928	naive_bayes	SRSF1	TRA2A	CD209
0.7981	0.777281	0.824942	1.83066e-11	naive_bayes	SRSF2	SRSF3	SRSF5
0.8817	0.867566	0.903545	2.37063e-08	naive_bayes	SRSF2	SRSF3	TRA2A
0.8553	0.841698	0.87608	2.8604e-10	naive_bayes	SRSF2	SRSF3	CD209
0.7134	0.672637	0.758474	1.03379e-10	naive_bayes	SRSF2	SRSF5	TRA2A
0.7563	0.728437	0.789341	1.38166e-11	naive_bayes	SRSF2	SRSF5	CD209
0.8806	0.866397	0.902492	2.04402e-08	naive_bayes	SRSF2	TRA2A	CD209
0.9125	0.906578	0.926756	1.31616e-07	naive_bayes	SRSF3	SRSF5	TRA2A
0.9048	0.897774	0.920004	3.98566e-08	naive_bayes	SRSF3	SRSF5	CD209
0.9521	0.949707	0.963626	0.00431149	naive_bayes	SRSF3	TRA2A	CD209
0.896	0.885488	0.914512	4.40428e-08	naive_bayes	SRSF5	TRA2A	CD209
0.8421	0.834037	0.857074	1.46014e-12	naive_bayes	SRSF1	SRSF2	SRSF3	SRSF5
0.8839	0.878262	0.897294	2.53499e-10	naive_bayes	SRSF1	SRSF2	SRSF3	TRA2A
0.8806	0.871905	0.896984	8.5022e-10	naive_bayes	SRSF1	SRSF2	SRSF3	CD209
0.7882	0.757016	0.825206	9.03667e-10	naive_bayes	SRSF1	SRSF2	SRSF5	TRA2A
0.8663	0.853222	0.886778	1.07859e-09	naive_bayes	SRSF1	SRSF2	SRSF5	CD209
0.9059	0.897888	0.922112	8.75745e-08	naive_bayes	SRSF1	SRSF2	TRA2A	CD209
0.9191	0.913106	0.93356	7.12322e-07	naive_bayes	SRSF1	SRSF3	SRSF5	TRA2A
0.9191	0.911221	0.935446	1.83082e-06	naive_bayes	SRSF1	SRSF3	SRSF5	CD209
0.9444	0.939559	0.958219	0.000674413	naive_bayes	SRSF1	SRSF3	TRA2A	CD209
0.9378	0.928303	0.956141	0.000490141	naive_bayes	SRSF1	SRSF5	TRA2A	CD209
0.852	0.843128	0.867983	9.7244e-12	naive_bayes	SRSF2	SRSF3	SRSF5	TRA2A
0.8487	0.837686	0.866758	2.33278e-11	naive_bayes	SRSF2	SRSF3	SRSF5	CD209
0.8993	0.888322	0.918344	1.09977e-07	naive_bayes	SRSF2	SRSF3	TRA2A	CD209
0.8223	0.800407	0.850705	4.14825e-10	naive_bayes	SRSF2	SRSF5	TRA2A	CD209
0.9202	0.913329	0.93556	1.46426e-06	naive_bayes	SRSF3	SRSF5	TRA2A	CD209
0.8718	0.866532	0.884579	2.37471e-11	naive_bayes	SRSF1	SRSF2	SRSF3	SRSF5	TRA2A
0.8685	0.859108	0.885336	1.66823e-10	naive_bayes	SRSF1	SRSF2	SRSF3	SRSF5	CD209
0.9026	0.899964	0.913369	2.39907e-09	naive_bayes	SRSF1	SRSF2	SRSF3	TRA2A	CD209
0.8971	0.888432	0.91379	1.94152e-08	naive_bayes	SRSF1	SRSF2	SRSF5	TRA2A	CD209
0.9323	0.924788	0.948545	5.03913e-05	naive_bayes	SRSF1	SRSF3	SRSF5	TRA2A	CD209
0.874	0.862329	0.893227	1.61694e-09	naive_bayes	SRSF2	SRSF3	SRSF5	TRA2A	CD209
0.9356	0.933297	0.946703	1.63268e-05	lasso	SRSF1
0.7112	0.695054	0.731613	7.06954e-16	lasso	SRSF2
0.9037	0.894771	0.920784	8.9565e-08	lasso	SRSF3
0.6749	0.665775	0.687559	5.60204e-19	lasso	SRSF5
0.9202	0.914674	0.934215	7.52027e-07	lasso	TRA2A
0.8443	0.82127	0.874286	9.53894e-09	lasso	CD209
0.9356	0.933297	0.946703	1.63268e-05	lasso	SRSF1	SRSF2
0.9378	0.935952	0.948492	2.84899e-05	lasso	SRSF1	SRSF3
0.9312	0.925785	0.945326	1.49773e-05	lasso	SRSF1	SRSF5
0.9367	0.9261	0.956122	0.000541177	lasso	SRSF1	TRA2A
0.9367	0.932691	0.949531	4.40668e-05	lasso	SRSF1	CD209
0.9037	0.894771	0.920784	8.9565e-08	lasso	SRSF2	SRSF3
0.6837	0.668365	0.702747	6.106e-17	lasso	SRSF2	SRSF5
0.9235	0.91841	0.937145	1.47317e-06	lasso	SRSF2	TRA2A
0.83	0.80003	0.866637	3.46274e-08	lasso	SRSF2	CD209
0.7354	0.71123	0.764325	4.33586e-13	lasso	SRSF3	SRSF5
0.9455	0.941415	0.958585	0.000755718	lasso	SRSF3	TRA2A
0.8729	0.86644	0.886894	5.79093e-11	lasso	SRSF3	CD209
0.9092	0.90102	0.925647	2.01531e-07	lasso	SRSF5	TRA2A
0.7068	0.672989	0.744789	4.742e-12	lasso	SRSF5	CD209
0.9378	0.932451	0.951993	0.000103865	lasso	TRA2A	CD209
0.9378	0.935952	0.948492	2.84899e-05	lasso	SRSF1	SRSF2	SRSF3
0.9312	0.925785	0.945326	1.49773e-05	lasso	SRSF1	SRSF2	SRSF5
0.9367	0.9261	0.956122	0.000541177	lasso	SRSF1	SRSF2	TRA2A
0.9367	0.932691	0.949531	4.40668e-05	lasso	SRSF1	SRSF2	CD209
0.9323	0.926718	0.946615	2.21647e-05	lasso	SRSF1	SRSF3	SRSF5
0.9356	0.924919	0.955081	0.000420186	lasso	SRSF1	SRSF3	TRA2A
0.9356	0.929946	0.950054	6.04176e-05	lasso	SRSF1	SRSF3	CD209
0.9279	0.91657	0.947874	7.85445e-05	lasso	SRSF1	SRSF5	TRA2A
0.9312	0.926532	0.944579	1.08443e-05	lasso	SRSF1	SRSF5	CD209
0.9389	0.926809	0.959858	0.00152661	lasso	SRSF1	TRA2A	CD209
0.7354	0.71123	0.764325	4.33586e-13	lasso	SRSF2	SRSF3	SRSF5
0.9455	0.941415	0.958585	0.000755718	lasso	SRSF2	SRSF3	TRA2A
0.8729	0.86644	0.886894	5.79093e-11	lasso	SRSF2	SRSF3	CD209
0.9158	0.909535	0.930465	3.5397e-07	lasso	SRSF2	SRSF5	TRA2A
0.6947	0.656652	0.736682	1.1408e-11	lasso	SRSF2	SRSF5	CD209
0.9378	0.932451	0.951993	0.000103865	lasso	SRSF2	TRA2A	CD209
0.9378	0.930493	0.953952	0.000219743	lasso	SRSF3	SRSF5	TRA2A
0.7211	0.694687	0.751979	4.59508e-13	lasso	SRSF3	SRSF5	CD209
0.9422	0.934937	0.958396	0.000771054	lasso	SRSF3	TRA2A	CD209
0.9323	0.924211	0.949122	6.41636e-05	lasso	SRSF5	TRA2A	CD209
0.9323	0.926718	0.946615	2.21647e-05	lasso	SRSF1	SRSF2	SRSF3	SRSF5
0.9345	0.92525	0.952528	0.000185333	lasso	SRSF1	SRSF2	SRSF3	TRA2A
0.9356	0.929946	0.950054	6.04176e-05	lasso	SRSF1	SRSF2	SRSF3	CD209
0.9279	0.91657	0.947874	7.85445e-05	lasso	SRSF1	SRSF2	SRSF5	TRA2A
0.9312	0.926532	0.944579	1.08443e-05	lasso	SRSF1	SRSF2	SRSF5	CD209
0.9378	0.926864	0.95758	0.000803284	lasso	SRSF1	SRSF2	TRA2A	CD209
0.9257	0.913646	0.946354	6.21982e-05	lasso	SRSF1	SRSF3	SRSF5	TRA2A
0.9312	0.925785	0.945326	1.49773e-05	lasso	SRSF1	SRSF3	SRSF5	CD209
0.94	0.928112	0.960777	0.00187722	lasso	SRSF1	SRSF3	TRA2A	CD209
0.9301	0.914813	0.954076	0.000554805	lasso	SRSF1	SRSF5	TRA2A	CD209
0.9378	0.930493	0.953952	0.000219743	lasso	SRSF2	SRSF3	SRSF5	TRA2A
0.7211	0.694687	0.751979	4.59508e-13	lasso	SRSF2	SRSF3	SRSF5	CD209
0.9422	0.934937	0.958396	0.000771054	lasso	SRSF2	SRSF3	TRA2A	CD209
0.9323	0.924211	0.949122	6.41636e-05	lasso	SRSF2	SRSF5	TRA2A	CD209
0.9378	0.928817	0.955628	0.000408041	lasso	SRSF3	SRSF5	TRA2A	CD209
0.9257	0.913646	0.946354	6.21982e-05	lasso	SRSF1	SRSF2	SRSF3	SRSF5	TRA2A
0.9312	0.925785	0.945326	1.49773e-05	lasso	SRSF1	SRSF2	SRSF3	SRSF5	CD209
0.94	0.928112	0.960777	0.00187722	lasso	SRSF1	SRSF2	SRSF3	TRA2A	CD209
0.9301	0.914813	0.954076	0.000554805	lasso	SRSF1	SRSF2	SRSF5	TRA2A	CD209
0.9312	0.916524	0.954588	0.000579079	lasso	SRSF1	SRSF3	SRSF5	TRA2A	CD209
0.9378	0.928817	0.955628	0.000408041	lasso	SRSF2	SRSF3	SRSF5	TRA2A	CD209
0.9345	0.932134	0.945644	1.17589e-05	ridge	SRSF1
0.6793	0.662736	0.699486	9.94606e-17	ridge	SRSF2
0.8927	0.883131	0.910202	1.35239e-08	ridge	SRSF3
0.6925	0.679812	0.709077	1.97742e-17	ridge	SRSF5
0.9235	0.922157	0.933398	2.84121e-07	ridge	TRA2A
0.8311	0.809746	0.859143	8.6667e-10	ridge	CD209
0.9224	0.919964	0.933369	3.23814e-07	ridge	SRSF1	SRSF2
0.94	0.936951	0.951938	8.89439e-05	ridge	SRSF1	SRSF3
0.9367	0.929233	0.952989	0.000170578	ridge	SRSF1	SRSF5
0.9543	0.949673	0.968105	0.0141186	ridge	SRSF1	TRA2A
0.9455	0.943245	0.956755	0.000435927	ridge	SRSF1	CD209
0.8355	0.819329	0.858448	9.08133e-11	ridge	SRSF2	SRSF3
0.7057	0.684363	0.731192	1.05e-14	ridge	SRSF2	SRSF5
0.9334	0.924165	0.951391	0.000137484	ridge	SRSF2	TRA2A
0.7981	0.774763	0.82746	6.71084e-11	ridge	SRSF2	CD209
0.7629	0.735475	0.795636	1.94813e-11	ridge	SRSF3	SRSF5
0.951	0.947177	0.963934	0.00419043	ridge	SRSF3	TRA2A
0.9268	0.916217	0.946005	4.39337e-05	ridge	SRSF3	CD209
0.8993	0.895793	0.910874	1.76971e-09	ridge	SRSF5	TRA2A
0.7244	0.692285	0.761049	7.91974e-12	ridge	SRSF5	CD209
0.9499	0.94654	0.962349	0.00260491	ridge	TRA2A	CD209
0.9323	0.932827	0.940506	2.25922e-06	ridge	SRSF1	SRSF2	SRSF3
0.9268	0.912079	0.950143	0.000222243	ridge	SRSF1	SRSF2	SRSF5
0.8949	0.866996	0.930782	6.0282e-05	ridge	SRSF1	SRSF2	TRA2A
0.9323	0.926718	0.946615	2.21647e-05	ridge	SRSF1	SRSF2	CD209
0.9422	0.933796	0.959538	0.00112344	ridge	SRSF1	SRSF3	SRSF5
0.9554	0.951456	0.968544	0.0172595	ridge	SRSF1	SRSF3	TRA2A
0.9499	0.94858	0.960309	0.00158067	ridge	SRSF1	SRSF3	CD209
0.9477	0.943802	0.960642	0.00146265	ridge	SRSF1	SRSF5	TRA2A
0.951	0.942576	0.968535	0.0125696	ridge	SRSF1	SRSF5	CD209
0.9598	0.956235	0.972654	0.0597208	ridge	SRSF1	TRA2A	CD209
0.7486	0.716526	0.785697	4.73945e-11	ridge	SRSF2	SRSF3	SRSF5
0.9499	0.947485	0.961404	0.00205341	ridge	SRSF2	SRSF3	TRA2A
0.8905	0.874885	0.914004	2.35757e-07	ridge	SRSF2	SRSF3	CD209
0.9004	0.889363	0.919525	1.41841e-07	ridge	SRSF2	SRSF5	TRA2A
0.7112	0.67425	0.752416	2.2188e-11	ridge	SRSF2	SRSF5	CD209
0.94	0.92571	0.963179	0.00367612	ridge	SRSF2	TRA2A	CD209
0.9246	0.916922	0.940856	6.78161e-06	ridge	SRSF3	SRSF5	TRA2A
0.7552	0.727849	0.787706	9.95733e-12	ridge	SRSF3	SRSF5	CD209
0.9521	0.947151	0.966183	0.00775148	ridge	SRSF3	TRA2A	CD209
0.9202	0.916235	0.932654	3.52824e-07	ridge	SRSF5	TRA2A	CD209
0.9378	0.925549	0.958895	0.00122816	ridge	SRSF1	SRSF2	SRSF3	SRSF5
0.9532	0.948754	0.966802	0.00970845	ridge	SRSF1	SRSF2	SRSF3	TRA2A
0.9422	0.939363	0.953971	0.000171121	ridge	SRSF1	SRSF2	SRSF3	CD209
0.9257	0.912011	0.947989	0.00011879	ridge	SRSF1	SRSF2	SRSF5	TRA2A
0.9444	0.928991	0.968786	0.0122853	ridge	SRSF1	SRSF2	SRSF5	CD209
0.9543	0.947011	0.970767	0.0239389	ridge	SRSF1	SRSF2	TRA2A	CD209
0.9488	0.94431	0.962357	0.00245935	ridge	SRSF1	SRSF3	SRSF5	TRA2A
0.951	0.942576	0.968535	0.0125696	ridge	SRSF1	SRSF3	SRSF5	CD209
0.9609	0.956808	0.974303	0.0861983	ridge	SRSF1	SRSF3	TRA2A	CD209
0.951	0.944958	0.966153	0.00721579	ridge	SRSF1	SRSF5	TRA2A	CD209
0.9224	0.914127	0.939206	5.09772e-06	ridge	SRSF2	SRSF3	SRSF5	TRA2A
0.7475	0.716644	0.783356	2.59768e-11	ridge	SRSF2	SRSF3	SRSF5	CD209
0.951	0.945642	0.965469	0.00610903	ridge	SRSF2	SRSF3	TRA2A	CD209
0.907	0.893142	0.929081	2.28076e-06	ridge	SRSF2	SRSF5	TRA2A	CD209
0.9224	0.914127	0.939206	5.09772e-06	ridge	SRSF3	SRSF5	TRA2A	CD209
0.9499	0.944217	0.964672	0.00474923	ridge	SRSF1	SRSF2	SRSF3	SRSF5	TRA2A
0.9488	0.93844	0.968227	0.0110604	ridge	SRSF1	SRSF2	SRSF3	SRSF5	CD209
0.9609	0.956808	0.974303	0.0861983	ridge	SRSF1	SRSF2	SRSF3	TRA2A	CD209
0.9466	0.937498	0.964724	0.004596	ridge	SRSF1	SRSF2	SRSF5	TRA2A	CD209
0.9532	0.944907	0.970649	0.0217706	ridge	SRSF1	SRSF3	SRSF5	TRA2A	CD209
0.9213	0.9131	0.938011	3.72396e-06	ridge	SRSF2	SRSF3	SRSF5	TRA2A	CD209
0.9213	0.918015	0.933096	3.47007e-07	linearDiscriminantAnalysis	SRSF1
0.6727	0.654249	0.69464	2.07716e-16	linearDiscriminantAnalysis	SRSF2
0.874	0.859422	0.896134	8.48641e-09	linearDiscriminantAnalysis	SRSF3
0.6804	0.666237	0.698207	2.28518e-17	linearDiscriminantAnalysis	SRSF5
0.9202	0.916235	0.932654	3.52824e-07	linearDiscriminantAnalysis	TRA2A
0.8256	0.799338	0.85844	4.64462e-09	linearDiscriminantAnalysis	CD209
0.8201	0.817468	0.829198	3.7353e-15	linearDiscriminantAnalysis	SRSF1	SRSF2
0.9213	0.920191	0.93092	1.39228e-07	linearDiscriminantAnalysis	SRSF1	SRSF3
0.9268	0.920647	0.941576	6.00753e-06	linearDiscriminantAnalysis	SRSF1	SRSF5
0.9202	0.914674	0.934215	7.52027e-07	linearDiscriminantAnalysis	SRSF1	TRA2A
0.9147	0.908258	0.92952	2.95498e-07	linearDiscriminantAnalysis	SRSF1	CD209
0.7376	0.722748	0.757252	2.37265e-15	linearDiscriminantAnalysis	SRSF2	SRSF3
0.6881	0.66474	0.71526	9.5827e-15	linearDiscriminantAnalysis	SRSF2	SRSF5
0.8421	0.827802	0.863309	7.07676e-11	linearDiscriminantAnalysis	SRSF2	TRA2A
0.8025	0.777205	0.833906	2.67711e-10	linearDiscriminantAnalysis	SRSF2	CD209
0.7409	0.712333	0.774333	5.63268e-12	linearDiscriminantAnalysis	SRSF3	SRSF5
0.9499	0.945697	0.963192	0.00323734	linearDiscriminantAnalysis	SRSF3	TRA2A
0.7651	0.746434	0.789122	2.4678e-13	linearDiscriminantAnalysis	SRSF3	CD209
0.8971	0.886868	0.915354	4.69008e-08	linearDiscriminantAnalysis	SRSF5	TRA2A
0.7101	0.674112	0.750332	1.4207e-11	linearDiscriminantAnalysis	SRSF5	CD209
0.9422	0.937643	0.95569	0.000305597	linearDiscriminantAnalysis	TRA2A	CD209
0.9114	0.886484	0.944627	0.000315025	linearDiscriminantAnalysis	SRSF1	SRSF2	SRSF3
0.8245	0.822157	0.833398	5.52584e-15	linearDiscriminantAnalysis	SRSF1	SRSF2	SRSF5
0.8091	0.800704	0.823741	3.10712e-14	linearDiscriminantAnalysis	SRSF1	SRSF2	TRA2A
0.9026	0.898988	0.914346	3.88012e-09	linearDiscriminantAnalysis	SRSF1	SRSF2	CD209
0.929	0.92584	0.940827	2.96854e-06	linearDiscriminantAnalysis	SRSF1	SRSF3	SRSF5
0.918	0.909795	0.934649	1.64071e-06	linearDiscriminantAnalysis	SRSF1	SRSF3	TRA2A
0.8674	0.861781	0.880441	1.40198e-11	linearDiscriminantAnalysis	SRSF1	SRSF3	CD209
0.9136	0.90136	0.934196	4.26483e-06	linearDiscriminantAnalysis	SRSF1	SRSF5	TRA2A
0.9191	0.911815	0.934852	1.36066e-06	linearDiscriminantAnalysis	SRSF1	SRSF5	CD209
0.9158	0.907129	0.932871	1.21762e-06	linearDiscriminantAnalysis	SRSF1	TRA2A	CD209
0.7772	0.756661	0.803339	2.11186e-12	linearDiscriminantAnalysis	SRSF2	SRSF3	SRSF5
0.9653	0.960051	0.979949	0.271421	linearDiscriminantAnalysis	SRSF2	SRSF3	TRA2A
0.797	0.781644	0.818356	7.17108e-13	linearDiscriminantAnalysis	SRSF2	SRSF3	CD209
0.8058	0.799118	0.81866	7.22315e-15	linearDiscriminantAnalysis	SRSF2	SRSF5	TRA2A
0.7211	0.677989	0.768677	3.83057e-10	linearDiscriminantAnalysis	SRSF2	SRSF5	CD209
0.8322	0.801667	0.869444	5.45333e-08	linearDiscriminantAnalysis	SRSF2	TRA2A	CD209
0.9257	0.916464	0.943536	1.84802e-05	linearDiscriminantAnalysis	SRSF3	SRSF5	TRA2A
0.7057	0.675973	0.739582	7.46072e-13	linearDiscriminantAnalysis	SRSF3	SRSF5	CD209
0.8465	0.835368	0.864632	1.85151e-11	linearDiscriminantAnalysis	SRSF3	TRA2A	CD209
0.9246	0.918835	0.938943	2.74054e-06	linearDiscriminantAnalysis	SRSF5	TRA2A	CD209
0.9213	0.891823	0.959288	0.00404835	linearDiscriminantAnalysis	SRSF1	SRSF2	SRSF3	SRSF5
0.9015	0.87199	0.939121	0.000242904	linearDiscriminantAnalysis	SRSF1	SRSF2	SRSF3	TRA2A
0.8861	0.882096	0.897904	1.54075e-10	linearDiscriminantAnalysis	SRSF1	SRSF2	SRSF3	CD209
0.8014	0.791905	0.816984	2.72345e-14	linearDiscriminantAnalysis	SRSF1	SRSF2	SRSF5	TRA2A
0.8971	0.892364	0.909858	2.11016e-09	linearDiscriminantAnalysis	SRSF1	SRSF2	SRSF5	CD209
0.8982	0.884331	0.920114	4.04195e-07	linearDiscriminantAnalysis	SRSF1	SRSF2	TRA2A	CD209
0.9026	0.888619	0.924714	1.00356e-06	linearDiscriminantAnalysis	SRSF1	SRSF3	SRSF5	TRA2A
0.852	0.845642	0.865469	2.03159e-12	linearDiscriminantAnalysis	SRSF1	SRSF3	SRSF5	CD209
0.8465	0.839238	0.860762	1.6192e-12	linearDiscriminantAnalysis	SRSF1	SRSF3	TRA2A	CD209
0.9015	0.881201	0.929911	1.29548e-05	linearDiscriminantAnalysis	SRSF1	SRSF5	TRA2A	CD209
0.9488	0.941604	0.965063	0.00509302	linearDiscriminantAnalysis	SRSF2	SRSF3	SRSF5	TRA2A
0.7288	0.699584	0.762639	3.04605e-12	linearDiscriminantAnalysis	SRSF2	SRSF3	SRSF5	CD209
0.8542	0.846048	0.869507	8.52945e-12	linearDiscriminantAnalysis	SRSF2	SRSF3	TRA2A	CD209
0.808	0.770756	0.851467	5.18001e-08	linearDiscriminantAnalysis	SRSF2	SRSF5	TRA2A	CD209
0.8278	0.815753	0.846469	2.90288e-12	linearDiscriminantAnalysis	SRSF3	SRSF5	TRA2A	CD209
0.8938	0.863683	0.931873	9.71617e-05	linearDiscriminantAnalysis	SRSF1	SRSF2	SRSF3	SRSF5	TRA2A
0.8806	0.871357	0.897532	1.18033e-09	linearDiscriminantAnalysis	SRSF1	SRSF2	SRSF3	SRSF5	CD209
0.8696	0.861367	0.8853	9.80066e-11	linearDiscriminantAnalysis	SRSF1	SRSF2	SRSF3	TRA2A	CD209
0.8927	0.88366	0.909673	9.9756e-09	linearDiscriminantAnalysis	SRSF1	SRSF2	SRSF5	TRA2A	CD209
0.8377	0.83048	0.851742	4.75861e-13	linearDiscriminantAnalysis	SRSF1	SRSF3	SRSF5	TRA2A	CD209
0.8443	0.838562	0.856994	4.66988e-13	linearDiscriminantAnalysis	SRSF2	SRSF3	SRSF5	TRA2A	CD209
0.9081	0.891889	0.932556	8.22981e-06	perceptron	SRSF1
0.6793	0.629457	0.732766	2.27694e-10	perceptron	SRSF2
0.8663	0.83347	0.90653	6.09015e-06	perceptron	SRSF3
0.6826	0.642352	0.726537	1.20605e-11	perceptron	SRSF5
0.9004	0.887604	0.921285	3.58699e-07	perceptron	TRA2A
0.8003	0.769601	0.837066	2.27715e-09	perceptron	CD209
0.8102	0.796661	0.830006	9.54975e-13	perceptron	SRSF1	SRSF2
0.8916	0.876377	0.914734	2.35713e-07	perceptron	SRSF1	SRSF3
0.9334	0.92317	0.952386	0.000202307	perceptron	SRSF1	SRSF5
0.9213	0.911511	0.9396	7.95663e-06	perceptron	SRSF1	TRA2A
0.9323	0.915126	0.958207	0.00155788	perceptron	SRSF1	CD209
0.8894	0.869283	0.917384	1.56662e-06	perceptron	SRSF2	SRSF3
0.6375	0.579261	0.698517	2.38639e-10	perceptron	SRSF2	SRSF5
0.8641	0.827868	0.907687	1.26217e-05	perceptron	SRSF2	TRA2A
0.731	0.706314	0.760353	4.03618e-13	perceptron	SRSF2	CD209
0.8487	0.829109	0.875335	3.1361e-09	perceptron	SRSF3	SRSF5
0.9246	0.894507	0.963271	0.00713875	perceptron	SRSF3	TRA2A
0.9169	0.900435	0.941787	5.25535e-05	perceptron	SRSF3	CD209
0.8784	0.865382	0.899063	7.32008e-09	perceptron	SRSF5	TRA2A
0.7013	0.65047	0.756197	1.12822e-09	perceptron	SRSF5	CD209
0.9312	0.888338	0.982773	0.0640988	perceptron	TRA2A	CD209
0.9213	0.887704	0.963407	0.00810211	perceptron	SRSF1	SRSF2	SRSF3
0.8388	0.821768	0.862676	2.23873e-10	perceptron	SRSF1	SRSF2	SRSF5
0.8091	0.80133	0.823114	2.07708e-14	perceptron	SRSF1	SRSF2	TRA2A
0.9664	0.948258	0.993964	0.544443	perceptron	SRSF1	SRSF2	CD209
0.9378	0.926414	0.95803	0.00093183	perceptron	SRSF1	SRSF3	SRSF5
0.9092	0.886366	0.940301	0.000117957	perceptron	SRSF1	SRSF3	TRA2A
0.9642	0.953081	0.984697	0.314853	perceptron	SRSF1	SRSF3	CD209
0.9103	0.903173	0.925716	1.47707e-07	perceptron	SRSF1	SRSF5	TRA2A
0.9422	0.93042	0.962913	0.0031137	perceptron	SRSF1	SRSF5	CD209
0.9422	0.93042	0.962913	0.0031137	perceptron	SRSF1	TRA2A	CD209
0.8333	0.800523	0.87281	1.39413e-07	perceptron	SRSF2	SRSF3	SRSF5
0.9301	0.91835	0.950539	0.000158459	perceptron	SRSF2	SRSF3	TRA2A
0.8762	0.851268	0.908732	1.48027e-06	perceptron	SRSF2	SRSF3	CD209
0.8399	0.813487	0.87318	2.5052e-08	perceptron	SRSF2	SRSF5	TRA2A
0.7618	0.72874	0.800148	2.01916e-10	perceptron	SRSF2	SRSF5	CD209
0.8652	0.821672	0.916106	8.38965e-05	perceptron	SRSF2	TRA2A	CD209
0.9026	0.87249	0.940844	0.000330277	perceptron	SRSF3	SRSF5	TRA2A
0.8729	0.845894	0.907439	2.03437e-06	perceptron	SRSF3	SRSF5	CD209
0.9191	0.906809	0.939858	1.48996e-05	perceptron	SRSF3	TRA2A	CD209
0.9279	0.911889	0.952556	0.000438359	perceptron	SRSF5	TRA2A	CD209
0.8938	0.849823	0.945732	0.00178465	perceptron	SRSF1	SRSF2	SRSF3	SRSF5
0.8344	0.788895	0.88666	6.43364e-06	perceptron	SRSF1	SRSF2	SRSF3	TRA2A
0.973	0.972479	0.983077	0.931049	perceptron	SRSF1	SRSF2	SRSF3	CD209
0.8212	0.80695	0.841939	5.1736e-12	perceptron	SRSF1	SRSF2	SRSF5	TRA2A
0.9554	0.948033	0.971967	0.0324621	perceptron	SRSF1	SRSF2	SRSF5	CD209
0.9059	0.869393	0.950607	0.00196914	perceptron	SRSF1	SRSF2	TRA2A	CD209
0.9048	0.899118	0.91866	1.90627e-08	perceptron	SRSF1	SRSF3	SRSF5	TRA2A
0.9389	0.925189	0.961478	0.00245243	perceptron	SRSF1	SRSF3	SRSF5	CD209
0.9444	0.931637	0.966141	0.0067861	perceptron	SRSF1	SRSF3	TRA2A	CD209
0.9136	0.902238	0.933317	2.79843e-06	perceptron	SRSF1	SRSF5	TRA2A	CD209
0.9169	0.906383	0.935839	3.9428e-06	perceptron	SRSF2	SRSF3	SRSF5	TRA2A
0.83	0.813156	0.853511	6.79989e-11	perceptron	SRSF2	SRSF3	SRSF5	CD209
0.929	0.920354	0.946313	3.35167e-05	perceptron	SRSF2	SRSF3	TRA2A	CD209
0.929	0.919824	0.946843	4.21334e-05	perceptron	SRSF2	SRSF5	TRA2A	CD209
0.9037	0.878026	0.93753	0.000116057	perceptron	SRSF3	SRSF5	TRA2A	CD209
0.8619	0.82115	0.909961	3.16439e-05	perceptron	SRSF1	SRSF2	SRSF3	SRSF5	TRA2A
0.9477	0.935445	0.969	0.0129397	perceptron	SRSF1	SRSF2	SRSF3	SRSF5	CD209
0.9356	0.91841	0.96159	0.00305814	perceptron	SRSF1	SRSF2	SRSF3	TRA2A	CD209
0.9158	0.900968	0.939032	2.17385e-05	perceptron	SRSF1	SRSF2	SRSF5	TRA2A	CD209
0.9202	0.909551	0.939338	9.11987e-06	perceptron	SRSF1	SRSF3	SRSF5	TRA2A	CD209
0.9136	0.893437	0.942118	0.000106162	perceptron	SRSF2	SRSF3	SRSF5	TRA2A	CD209
0.897182	0.890059	0.912163	7.67419e-09	randForest	SRSF1
0.624977	0.592231	0.659992	2.01611e-14	randForest	SRSF2
0.875694	0.866324	0.892565	5.24997e-10	randForest	SRSF3
0.77346	0.746844	0.805378	3.10756e-11	randForest	SRSF5
0.886122	0.877321	0.902679	2.43081e-09	randForest	TRA2A
0.803292	0.792046	0.819065	5.72316e-14	randForest	CD209
0.868698	0.848451	0.895994	6.03173e-08	randForest	SRSF1	SRSF2
0.9103	0.903813	0.925075	1.04828e-07	randForest	SRSF1	SRSF3
0.973594	0.965027	0.99164	1	randForest	SRSF1	SRSF5
0.923038	0.915605	0.938839	3.76033e-06	randForest	SRSF1	TRA2A
0.935248	0.92095	0.957939	0.00114424	randForest	SRSF1	CD209
0.85156	0.838619	0.871381	1.046e-10	randForest	SRSF2	SRSF3
0.716777	0.69388	0.743898	5.23713e-14	randForest	SRSF2	SRSF5
0.831023	0.818241	0.850647	7.24298e-12	randForest	SRSF2	TRA2A
0.822498	0.81102	0.840091	9.18681e-13	randForest	SRSF2	CD209
0.840505	0.818653	0.869125	3.30899e-09	randForest	SRSF3	SRSF5
0.895467	0.88095	0.917939	3.30713e-07	randForest	SRSF3	TRA2A
0.879126	0.872785	0.892771	1.39483e-10	randForest	SRSF3	CD209
0.852473	0.841788	0.870434	3.43872e-11	randForest	SRSF5	TRA2A
0.786044	0.766407	0.81137	2.85792e-12	randForest	SRSF5	CD209
0.917021	0.905685	0.936537	5.50394e-06	randForest	TRA2A	CD209
0.907154	0.897997	0.924225	1.91475e-07	randForest	SRSF1	SRSF2	SRSF3
0.901137	0.886506	0.923494	9.11981e-07	randForest	SRSF1	SRSF2	SRSF5
0.886694	0.87717	0.903941	4.06861e-09	randForest	SRSF1	SRSF2	TRA2A
0.915459	0.910219	0.92867	1.64096e-07	randForest	SRSF1	SRSF2	CD209
0.940561	0.936123	0.953877	0.000173044	randForest	SRSF1	SRSF3	SRSF5
0.94	0.936951	0.951938	8.89439e-05	randForest	SRSF1	SRSF3	TRA2A
0.926283	0.920423	0.940688	4.4358e-06	randForest	SRSF1	SRSF3	CD209
0.937844	0.929488	0.954956	0.000319561	randForest	SRSF1	SRSF5	TRA2A
0.960383	0.95473	0.97527	0.0895628	randForest	SRSF1	SRSF5	CD209
0.9499	0.940201	0.968688	0.0125562	randForest	SRSF1	TRA2A	CD209
0.831628	0.815436	0.854564	5.78856e-11	randForest	SRSF2	SRSF3	SRSF5
0.887822	0.880387	0.902946	1.43848e-09	randForest	SRSF2	SRSF3	TRA2A
0.874913	0.869457	0.88721	3.43872e-11	randForest	SRSF2	SRSF3	CD209
0.837172	0.822679	0.858432	4.13554e-11	randForest	SRSF2	SRSF5	TRA2A
0.791115	0.779203	0.808575	3.9626e-14	randForest	SRSF2	SRSF5	CD209
0.887211	0.874544	0.907678	2.76028e-08	randForest	SRSF2	TRA2A	CD209
0.90634	0.900049	0.921062	4.1007e-08	randForest	SRSF3	SRSF5	TRA2A
0.873472	0.862066	0.892379	1.24661e-09	randForest	SRSF3	SRSF5	CD209
0.893833	0.887313	0.908242	2.84086e-09	randForest	SRSF3	TRA2A	CD209
0.885495	0.870575	0.908314	7.16941e-08	randForest	SRSF5	TRA2A	CD209
0.904866	0.893878	0.9239	3.31588e-07	randForest	SRSF1	SRSF2	SRSF3	SRSF5
0.934566	0.93094	0.946837	1.86173e-05	randForest	SRSF1	SRSF2	SRSF3	TRA2A
0.909882	0.906573	0.921205	1.66703e-08	randForest	SRSF1	SRSF2	SRSF3	CD209
0.913655	0.903783	0.931772	1.29942e-06	randForest	SRSF1	SRSF2	SRSF5	TRA2A
0.891688	0.879137	0.911974	5.55299e-08	randForest	SRSF1	SRSF2	SRSF5	CD209
0.919166	0.914004	0.932663	4.55857e-07	randForest	SRSF1	SRSF2	TRA2A	CD209
0.924149	0.918341	0.938326	2.29816e-06	randForest	SRSF1	SRSF3	SRSF5	TRA2A
0.902193	0.892287	0.919935	9.97472e-08	randForest	SRSF1	SRSF3	SRSF5	CD209
0.920343	0.91504	0.933849	6.28183e-07	randForest	SRSF1	SRSF3	TRA2A	CD209
0.944466	0.939011	0.958767	0.000804671	randForest	SRSF1	SRSF5	TRA2A	CD209
0.874066	0.865636	0.889919	2.21074e-10	randForest	SRSF2	SRSF3	SRSF5	TRA2A
0.847941	0.833457	0.868765	1.34592e-10	randForest	SRSF2	SRSF3	SRSF5	CD209
0.88335	0.876952	0.897492	3.5628e-10	randForest	SRSF2	SRSF3	TRA2A	CD209
0.867004	0.849439	0.891673	1.27997e-08	randForest	SRSF2	SRSF5	TRA2A	CD209
0.882305	0.871813	0.90041	3.2116e-09	randForest	SRSF3	SRSF5	TRA2A	CD209
0.933427	0.924557	0.950999	0.00011764	randForest	SRSF1	SRSF2	SRSF3	SRSF5	TRA2A
0.892854	0.890683	0.90265	2.1154e-10	randForest	SRSF1	SRSF2	SRSF3	SRSF5	CD209
0.91976	0.915293	0.932484	3.67275e-07	randForest	SRSF1	SRSF2	SRSF3	TRA2A	CD209
0.921465	0.910428	0.940683	1.31205e-05	randForest	SRSF1	SRSF2	SRSF5	TRA2A	CD209
0.928494	0.921467	0.944089	1.38178e-05	randForest	SRSF1	SRSF3	SRSF5	TRA2A	CD209
0.871443	0.863566	0.886434	9.20176e-11	randForest	SRSF2	SRSF3	SRSF5	TRA2A	CD209
0.9026	0.895937	0.917396	2.00462e-08	svm-rbf	SRSF1
0.72	0.694688	0.749756	2.44917e-13	svm-rbf	SRSF2
0.9477	0.936303	0.968141	0.0107032	svm-rbf	SRSF3
0.6177	0.598349	0.639429	1.31653e-17	svm-rbf	SRSF5
0.9015	0.887489	0.923623	8.2111e-07	svm-rbf	TRA2A
0.8553	0.836392	0.881386	5.34535e-09	svm-rbf	CD209
0.8982	0.886864	0.91758	1.07146e-07	svm-rbf	SRSF1	SRSF2
0.907	0.896599	0.925623	4.03019e-07	svm-rbf	SRSF1	SRSF3
0.8729	0.852836	0.900497	1.16108e-07	svm-rbf	SRSF1	SRSF5
0.951	0.949066	0.962045	0.00267068	svm-rbf	SRSF1	TRA2A
0.9312	0.925785	0.945326	1.49773e-05	svm-rbf	SRSF1	CD209
0.8355	0.798664	0.879114	6.71485e-07	svm-rbf	SRSF2	SRSF3
0.588	0.530721	0.647057	1.67994e-11	svm-rbf	SRSF2	SRSF5
0.896	0.881644	0.918356	3.40856e-07	svm-rbf	SRSF2	TRA2A
0.7981	0.77503	0.827192	5.86962e-11	svm-rbf	SRSF2	CD209
0.7079	0.673779	0.746221	5.8021e-12	svm-rbf	SRSF3	SRSF5
0.9345	0.924745	0.953033	0.000224832	svm-rbf	SRSF3	TRA2A
0.9224	0.90291	0.950423	0.000438513	svm-rbf	SRSF3	CD209
0.8201	0.808606	0.838061	8.11623e-13	svm-rbf	SRSF5	TRA2A
0.6496	0.602372	0.69985	1.90917e-11	svm-rbf	SRSF5	CD209
0.9268	0.918797	0.943425	1.40671e-05	svm-rbf	TRA2A	CD209
0.9202	0.911573	0.937316	3.47988e-06	svm-rbf	SRSF1	SRSF2	SRSF3
0.8498	0.820927	0.885739	2.15727e-07	svm-rbf	SRSF1	SRSF2	SRSF5
0.9202	0.907356	0.941533	2.43302e-05	svm-rbf	SRSF1	SRSF2	TRA2A
0.9213	0.912549	0.938562	4.85984e-06	svm-rbf	SRSF1	SRSF2	CD209
0.8828	0.868775	0.904558	2.69592e-08	svm-rbf	SRSF1	SRSF3	SRSF5
0.9378	0.925976	0.958468	0.00107331	svm-rbf	SRSF1	SRSF3	TRA2A
0.94	0.935266	0.953622	0.00016261	svm-rbf	SRSF1	SRSF3	CD209
0.896	0.877208	0.922792	2.69923e-06	svm-rbf	SRSF1	SRSF5	TRA2A
0.8795	0.859859	0.906808	2.61192e-07	svm-rbf	SRSF1	SRSF5	CD209
0.9466	0.940382	0.961841	0.00203561	svm-rbf	SRSF1	TRA2A	CD209
0.6914	0.658344	0.728322	1.2506e-12	svm-rbf	SRSF2	SRSF3	SRSF5
0.9048	0.899865	0.917913	1.27453e-08	svm-rbf	SRSF2	SRSF3	TRA2A
0.8652	0.835839	0.901938	1.71283e-06	svm-rbf	SRSF2	SRSF3	CD209
0.8366	0.800666	0.879334	5.67561e-07	svm-rbf	SRSF2	SRSF5	TRA2A
0.6496	0.602806	0.699416	1.66172e-11	svm-rbf	SRSF2	SRSF5	CD209
0.9026	0.887488	0.925846	1.72594e-06	svm-rbf	SRSF2	TRA2A	CD209
0.8707	0.847154	0.901735	3.90827e-07	svm-rbf	SRSF3	SRSF5	TRA2A
0.7266	0.694507	0.763271	9.1914e-12	svm-rbf	SRSF3	SRSF5	CD209
0.9268	0.914865	0.947357	7.69709e-05	svm-rbf	SRSF3	TRA2A	CD209
0.8597	0.835533	0.891134	1.1327e-07	svm-rbf	SRSF5	TRA2A	CD209
0.8773	0.856243	0.905979	3.52264e-07	svm-rbf	SRSF1	SRSF2	SRSF3	SRSF5
0.9169	0.906383	0.935839	3.9428e-06	svm-rbf	SRSF1	SRSF2	SRSF3	TRA2A
0.9246	0.915801	0.941976	1.1437e-05	svm-rbf	SRSF1	SRSF2	SRSF3	CD209
0.8795	0.854009	0.912658	2.92276e-06	svm-rbf	SRSF1	SRSF2	SRSF5	TRA2A
0.8674	0.8443	0.897922	2.03921e-07	svm-rbf	SRSF1	SRSF2	SRSF5	CD209
0.9345	0.9288	0.948978	4.44229e-05	svm-rbf	SRSF1	SRSF2	TRA2A	CD209
0.9059	0.893475	0.926525	9.03797e-07	svm-rbf	SRSF1	SRSF3	SRSF5	TRA2A
0.8861	0.871473	0.908527	6.57338e-08	svm-rbf	SRSF1	SRSF3	SRSF5	CD209
0.9433	0.936506	0.95905	0.000910856	svm-rbf	SRSF1	SRSF3	TRA2A	CD209
0.9103	0.897667	0.931222	2.52175e-06	svm-rbf	SRSF1	SRSF5	TRA2A	CD209
0.8707	0.845168	0.903721	8.67225e-07	svm-rbf	SRSF2	SRSF3	SRSF5	TRA2A
0.7123	0.667638	0.761251	3.53525e-10	svm-rbf	SRSF2	SRSF3	SRSF5	CD209
0.9323	0.917543	0.955791	0.000758588	svm-rbf	SRSF2	SRSF3	TRA2A	CD209
0.8553	0.824131	0.893646	9.48746e-07	svm-rbf	SRSF2	SRSF5	TRA2A	CD209
0.896	0.876008	0.923992	4.46385e-06	svm-rbf	SRSF3	SRSF5	TRA2A	CD209
0.8905	0.86924	0.919649	3.01252e-06	svm-rbf	SRSF1	SRSF2	SRSF3	SRSF5	TRA2A
0.8861	0.871098	0.908902	7.9955e-08	svm-rbf	SRSF1	SRSF2	SRSF3	SRSF5	CD209
0.9356	0.919753	0.960247	0.00214467	svm-rbf	SRSF1	SRSF2	SRSF3	TRA2A	CD209
0.8982	0.878584	0.92586	5.57913e-06	svm-rbf	SRSF1	SRSF2	SRSF5	TRA2A	CD209
0.9169	0.906383	0.935839	3.9428e-06	svm-rbf	SRSF1	SRSF3	SRSF5	TRA2A	CD209
0.885	0.85644	0.921338	1.81403e-05	svm-rbf	SRSF2	SRSF3	SRSF5	TRA2A	CD209
0.791632	0.765255	0.81919	4.06421e-11	gbm	SRSF1
0.486822	0.452321	0.522123	9.33065e-17	gbm	SRSF2
0.732001	0.694343	0.770101	4.76061e-11	gbm	SRSF3
0.633116	0.602772	0.666116	1.11744e-14	gbm	SRSF5
0.782469	0.77584	0.790827	1.56487e-16	gbm	TRA2A
0.766739	0.738727	0.799051	2.63141e-11	gbm	CD209
0.747775	0.71599	0.780677	1.4799e-11	gbm	SRSF1	SRSF2
0.796648	0.765863	0.829693	6.50156e-10	gbm	SRSF1	SRSF3
0.955092	0.929553	0.988225	0.188925	gbm	SRSF1	SRSF5
0.731522	0.709045	0.759843	1.87615e-13	gbm	SRSF1	TRA2A
0.819709	0.797454	0.843657	8.50128e-11	gbm	SRSF1	CD209
0.850515	0.830467	0.872867	1.07323e-09	gbm	SRSF2	SRSF3
0.661975	0.606905	0.719761	3.42824e-10	gbm	SRSF2	SRSF5
0.720726	0.677527	0.769139	4.45401e-10	gbm	SRSF2	TRA2A
0.763433	0.751942	0.779169	1.62608e-15	gbm	SRSF2	CD209
0.657916	0.621134	0.695532	4.34373e-13	gbm	SRSF3	SRSF5
0.647757	0.608465	0.690424	1.19594e-12	gbm	SRSF3	TRA2A
0.635916	0.599657	0.674787	1.68347e-13	gbm	SRSF3	CD209
0.758841	0.745549	0.776673	4.05534e-15	gbm	SRSF5	TRA2A
0.739101	0.706202	0.77602	2.65453e-11	gbm	SRSF5	CD209
0.672854	0.643422	0.705467	7.04706e-14	gbm	TRA2A	CD209
0.789696	0.755162	0.82706	1.8847e-09	gbm	SRSF1	SRSF2	SRSF3
0.889411	0.864987	0.920569	6.36858e-06	gbm	SRSF1	SRSF2	SRSF5
0.748177	0.722802	0.778309	2.02473e-12	gbm	SRSF1	SRSF2	TRA2A
0.804755	0.780143	0.830968	6.36616e-11	gbm	SRSF1	SRSF2	CD209
0.810112	0.780517	0.842816	1.67681e-09	gbm	SRSF1	SRSF3	SRSF5
0.751394	0.707339	0.798216	2.79121e-09	gbm	SRSF1	SRSF3	TRA2A
0.774918	0.73916	0.814173	1.05054e-09	gbm	SRSF1	SRSF3	CD209
0.849124	0.823679	0.881877	5.40668e-08	gbm	SRSF1	SRSF5	TRA2A
0.811823	0.78351	0.842045	8.1289e-10	gbm	SRSF1	SRSF5	CD209
0.793766	0.777001	0.815221	7.8346e-13	gbm	SRSF1	TRA2A	CD209
0.842804	0.822005	0.865773	5.97571e-10	gbm	SRSF2	SRSF3	SRSF5
0.78952	0.771537	0.809574	4.43485e-13	gbm	SRSF2	SRSF3	TRA2A
0.799656	0.768627	0.832484	8.38339e-10	gbm	SRSF2	SRSF3	CD209
0.693226	0.668614	0.722497	3.2693e-14	gbm	SRSF2	SRSF5	TRA2A
0.652752	0.59578	0.711998	3.33554e-10	gbm	SRSF2	SRSF5	CD209
0.651377	0.617867	0.687689	1.23734e-13	gbm	SRSF2	TRA2A	CD209
0.606683	0.583918	0.631638	5.38532e-17	gbm	SRSF3	SRSF5	TRA2A
0.571978	0.539032	0.606523	1.61878e-15	gbm	SRSF3	SRSF5	CD209
0.56144	0.507001	0.617443	2.4059e-12	gbm	SRSF3	TRA2A	CD209
0.646443	0.615426	0.68013	3.04465e-14	gbm	SRSF5	TRA2A	CD209
0.810068	0.785475	0.837858	1.69916e-10	gbm	SRSF1	SRSF2	SRSF3	SRSF5
0.747885	0.705093	0.793796	1.55895e-09	gbm	SRSF1	SRSF2	SRSF3	TRA2A
0.758923	0.730989	0.789011	7.64756e-12	gbm	SRSF1	SRSF2	SRSF3	CD209
0.828053	0.807093	0.85624	5.9916e-10	gbm	SRSF1	SRSF2	SRSF5	TRA2A
0.796301	0.765581	0.828864	5.50212e-10	gbm	SRSF1	SRSF2	SRSF5	CD209
0.766722	0.749857	0.787921	6.82739e-14	gbm	SRSF1	SRSF2	TRA2A	CD209
0.763455	0.73025	0.79975	1.43112e-10	gbm	SRSF1	SRSF3	SRSF5	TRA2A
0.742687	0.697571	0.791318	2.47817e-09	gbm	SRSF1	SRSF3	SRSF5	CD209
0.749178	0.709862	0.790138	3.78915e-10	gbm	SRSF1	SRSF3	TRA2A	CD209
0.756636	0.740418	0.777359	2.15375e-14	gbm	SRSF1	SRSF5	TRA2A	CD209
0.78622	0.764045	0.810399	3.62064e-12	gbm	SRSF2	SRSF3	SRSF5	TRA2A
0.79623	0.763383	0.831061	1.38156e-09	gbm	SRSF2	SRSF3	SRSF5	CD209
0.756872	0.732699	0.782857	8.86766e-13	gbm	SRSF2	SRSF3	TRA2A	CD209
0.630839	0.595808	0.668637	8.14558e-14	gbm	SRSF2	SRSF5	TRA2A	CD209
0.53328	0.4893	0.578478	2.5272e-14	gbm	SRSF3	SRSF5	TRA2A	CD209
0.755459	0.722726	0.791719	7.16238e-11	gbm	SRSF1	SRSF2	SRSF3	SRSF5	TRA2A
0.747714	0.719457	0.778321	4.05093e-12	gbm	SRSF1	SRSF2	SRSF3	SRSF5	CD209
0.743457	0.710879	0.77801	1.90489e-11	gbm	SRSF1	SRSF2	SRSF3	TRA2A	CD209
0.733425	0.717664	0.753447	2.5735e-15	gbm	SRSF1	SRSF2	SRSF5	TRA2A	CD209
0.744024	0.707745	0.782255	8.98936e-11	gbm	SRSF1	SRSF3	SRSF5	TRA2A	CD209
0.746857	0.706553	0.789002	4.7844e-10	gbm	SRSF2	SRSF3	SRSF5	TRA2A	CD209

## Sheet: Sheet 4
Sheet 4. Signatures exhibiting high performance in distinguishing pN+ and pN0 HNSCC patients in liquid biopsies using machine learning.
Sample	Markers	Dataset	Dataset ID	p value (permutation test)	Mean AUC	CI min	CI max	Sensitivity	Specificity	Precision	p value (difference from Top-1; two-sided unpaired Student’s t-test)	Classifier	Signature
Buffy coat	Microenvironment	Peptides SRM-MS	Dataset 03	0.00892857	0.853683	0.826209	0.886887	0.614286	0.85	0.725357	0.0602381	randForest	SRSF1_Pep1	SRSF1_Pep2	TRA2A_Pep1	TRA2A_Pep2
Buffy coat	Microenvironment	Peptides SRM-MS	Dataset 03	0.00892857	0.882178	0.851075	0.920354	0.557143	0.891667	0.769762	0.66662	randForest	SRSF1_Pep1	SRSF1_Pep2	TRA2A_Pep2
Buffy coat	Immune	Peptides SRM-MS	Dataset 05	0.0357143	0.900693	0.850878	0.957455	0.766667	0.85	0.729841	0.223802	randForest	CD8_Pep1	CD66b_Pep1	CD11b_Pep2	CD11b_Pep3
Buffy coat	Immune	Peptides SRM-MS	Dataset 05	0.00892857	0.933375	0.912418	0.961193	0.783333	0.933333	0.867857	1	randForest	CD8_Pep1	CD11b_Pep2	CD11b_Pep3
Buffy coat	Microenvironment	Transcript	Dataset 07	0.00892857	0.878571	0.857711	0.899432	0.9	0.857143	0.821958	1	tree	SRSF2
Buffy coat	Microenvironment + Immune	Combined	Dataset 08	0.00892857	0.855933	0.750282	0.962755	0.196667	0.967778	0.8	0.0663236	svm-rbf	CD4_Pep1	SRSF5_Pep1	CD209_Pep1	SRSF5_RNA
Buffy coat	Microenvironment + Immune	Combined	Dataset 08	0.0357143	0.857267	0.757586	0.958266	0.14	0.957778	0.633333	0.0583407	svm-rbf	SRSF5_Pep1	TRA2A_Protein	CD209_Pep1	SRSF5_RNA
Buffy coat	Microenvironment + Immune	Combined	Dataset 08	0.0357143	0.8611	0.763336	0.96022	0.16	0.957778	0.65	0.0640005	svm-rbf	SRSF5_Pep1	TRA2A_Pep1	CD209_Pep1	SRSF5_RNA
Buffy coat	Microenvironment + Immune	Combined	Dataset 08	0.0178571	0.862833	0.767915	0.960233	0.43	0.855556	0.626667	0.0652928	linearDiscriminantAnalysis	CD14_Pep2	SRSF2_RNA	SRSF3_RNA	TRA2A_RNA
Buffy coat	Microenvironment + Immune	Combined	Dataset 08	0.0178571	0.8666	0.781759	0.952908	0.216667	0.967778	0.816667	0.052232	svm-rbf	SRSF5_Pep1	CD209_Pep1	SRSF5_RNA	TRA2A_RNA
Buffy coat	Microenvironment + Immune	Combined	Dataset 08	0.0357143	0.8714	0.787432	0.959235	0.793333	0.915556	0.86	0.0691567	linearDiscriminantAnalysis	CD14_Pep1	SRSF5_Pep2	SRSF2_RNA	SRSF3_RNA
Buffy coat	Microenvironment + Immune	Combined	Dataset 08	0.00892857	0.875067	0.786679	0.967395	0.16	0.957778	0.733333	0.0929364	svm-rbf	CD19_Pep2	SRSF5_Pep1	CD209_Pep1	SRSF3_RNA
Buffy coat	Microenvironment + Immune	Combined	Dataset 08	0.00892857	0.877233	0.79521	0.95916	0.813333	0.843333	0.744286	0.0720655	perceptron	CD14_Pep1	CD45_Pep1	SRSF2_RNA	SRSF3_RNA
Buffy coat	Microenvironment + Immune	Combined	Dataset 08	0.0267857	0.8774	0.795769	0.959787	0.673333	0.827778	0.673095	0.0741188	perceptron	CD16_Pep1	TRA2A_Pep2	SRSF3_RNA	TRA2A_RNA
Buffy coat	Microenvironment + Immune	Combined	Dataset 08	0.0178571	0.881433	0.812477	0.95256	0.7	0.886667	0.791667	0.0607332	perceptron	CD11b_Protein	CD11b_Pep3	SRSF3_RNA	TRA2A_RNA
Buffy coat	Microenvironment + Immune	Combined	Dataset 08	0.00892857	0.882267	0.804814	0.95726	0.933333	0.801111	0.73254	0.0708244	linearDiscriminantAnalysis	CD14_Pep1	CD14_Pep3	SRSF2_RNA	SRSF3_RNA
Buffy coat	Microenvironment + Immune	Combined	Dataset 08	0.0267857	0.8834	0.820142	0.949192	0.506667	0.937778	0.826667	0.0546844	linearDiscriminantAnalysis	CD19_Protein	SRSF1_Pep2	SRSF3_Protein	CD209_Pep1
Buffy coat	Microenvironment + Immune	Combined	Dataset 08	0.0357143	0.884	0.802477	0.966412	0.156667	0.957778	0.65	0.0996639	svm-rbf	CD45_Pep1	SRSF5_Protein	CD209_Pep1	SRSF3_RNA
Buffy coat	Microenvironment + Immune	Combined	Dataset 08	0.00892857	0.8856	0.81573	0.957159	0.116667	0.957778	0.483333	0.076157	svm-rbf	CD19_Pep1	SRSF5_Pep1	CD209_Pep1	SRSF5_RNA
Buffy coat	Microenvironment + Immune	Combined	Dataset 08	0.0178571	0.8856	0.826438	0.946895	0.7	0.815556	0.678095	0.0511189	perceptron	CD11b_Pep3	CD209_Pep1	SRSF3_RNA	TRA2A_RNA
Buffy coat	Microenvironment + Immune	Combined	Dataset 08	0.0357143	0.8863	0.800258	0.973519	0.156667	0.957778	0.65	0.125546	svm-rbf	CD19_Protein	SRSF5_Protein	CD209_Pep1	SRSF3_RNA
Buffy coat	Microenvironment + Immune	Combined	Dataset 08	0.0267857	0.8868	0.820485	0.952404	0.823333	0.864444	0.756667	0.0638542	linearDiscriminantAnalysis	CD11b_Pep2	SRSF5_Pep1	SRSF3_RNA	TRA2A_RNA
Buffy coat	Microenvironment + Immune	Combined	Dataset 08	0.0357143	0.886933	0.812512	0.96497	0.833333	0.793333	0.690595	0.101892	linearDiscriminantAnalysis	CD14_Pep1	SRSF2_RNA	SRSF3_RNA
Buffy coat	Microenvironment + Immune	Combined	Dataset 08	0.0357143	0.889	0.815402	0.965487	0.856667	0.854444	0.772857	0.106389	linearDiscriminantAnalysis	CD14_Pep1	SRSF3_Pep1	SRSF2_RNA	SRSF3_RNA
Buffy coat	Microenvironment + Immune	Combined	Dataset 08	0.00892857	0.8902	0.835987	0.947124	0.603333	0.855556	0.688333	0.0560597	perceptron	SRSF5_Pep1	SRSF5_RNA	TRA2A_RNA
Buffy coat	Microenvironment + Immune	Combined	Dataset 08	0.0446429	0.891367	0.839418	0.946656	0.596667	0.897778	0.775476	0.0565118	perceptron	TRA2A_Protein	TRA2A_Pep1	SRSF3_RNA	TRA2A_RNA
Buffy coat	Microenvironment + Immune	Combined	Dataset 08	0.0446429	0.8914	0.796067	0.9906	0.2	0.957778	0.75	0.200718	svm-rbf	CD19_Pep2	SRSF5_Pep1	CD209_Pep1	SRSF5_RNA
Buffy coat	Microenvironment + Immune	Combined	Dataset 08	0.0178571	0.8921	0.826901	0.957099	0.18	0.957778	0.733333	0.0832506	svm-rbf	SRSF5_Pep1	CD209_Pep1	SRSF3_RNA	TRA2A_RNA
Buffy coat	Microenvironment + Immune	Combined	Dataset 08	0.0267857	0.892567	0.837647	0.94976	0.643333	0.874444	0.753333	0.065141	perceptron	SRSF1_RNA	SRSF2_RNA	SRSF3_RNA	TRA2A_RNA
Buffy coat	Microenvironment + Immune	Combined	Dataset 08	0.00892857	0.893233	0.80218	0.988191	0.04	0.98	0.133333	0.197867	svm-rbf	CD11b_Protein	SRSF5_Pep1	CD209_Pep1	SRSF5_RNA
Buffy coat	Microenvironment + Immune	Combined	Dataset 08	0.0357143	0.893233	0.842233	0.944582	0.91	0.794444	0.705357	0.0520064	perceptron	CD45_Protein	SRSF5_Pep1	CD209_Pep1	SRSF2_RNA
Buffy coat	Microenvironment + Immune	Combined	Dataset 08	0.00892857	0.893333	0.81068	0.978801	0.06	0.957778	0.15	0.161836	svm-rbf	CD11b_Pep2	SRSF5_Pep1	CD209_Pep1	TRA2A_RNA
Buffy coat	Microenvironment + Immune	Combined	Dataset 08	0.00892857	0.893433	0.837982	0.952833	0.813333	0.783333	0.698532	0.0759757	perceptron	CD14_Pep1	CD14_Pep3	SRSF3_RNA	TRA2A_RNA
Buffy coat	Microenvironment + Immune	Combined	Dataset 08	0.00892857	0.893667	0.786362	1.00549	0.0966667	0.99	0.5	0.264109	svm-rbf	CD11b_Pep2	SRSF5_Pep1	CD209_Pep1	SRSF5_RNA
Buffy coat	Microenvironment + Immune	Combined	Dataset 08	0.00892857	0.8938	0.823073	0.965816	0.876667	0.804444	0.702381	0.115157	linearDiscriminantAnalysis	CD11b_Pep1	SRSF5_Pep1	SRSF3_RNA	TRA2A_RNA
Buffy coat	Microenvironment + Immune	Combined	Dataset 08	0.0178571	0.893933	0.833	0.954703	0.82	0.853333	0.756667	0.0790231	linearDiscriminantAnalysis	CD45_Pep1	SRSF5_Pep1	SRSF3_RNA	TRA2A_RNA
Buffy coat	Microenvironment + Immune	Combined	Dataset 08	0.0267857	0.893933	0.83145	0.958476	0.773333	0.826667	0.711429	0.092213	perceptron	SRSF5_Pep1	CD209_Pep1	SRSF2_RNA
Buffy coat	Microenvironment + Immune	Combined	Dataset 08	0.00892857	0.895	0.821863	0.971026	0.12	0.957778	0.433333	0.138057	svm-rbf	CD11b_Pep1	SRSF5_Pep1	CD209_Pep1	SRSF5_RNA
Buffy coat	Microenvironment + Immune	Combined	Dataset 08	0.0357143	0.8967	0.833465	0.962535	0.733333	0.888889	0.788333	0.111674	linearDiscriminantAnalysis	CD11b_Pep1	TRA2A_Protein	TRA2A_Pep1	TRA2A_Pep2
Buffy coat	Microenvironment + Immune	Combined	Dataset 08	0.0178571	0.897067	0.85287	0.945648	0.74	0.874444	0.776667	0.0621063	svm-linear	CD45_Pep2	SRSF5_Pep1	SRSF3_RNA	TRA2A_RNA
Buffy coat	Microenvironment + Immune	Combined	Dataset 08	0.00892857	0.898567	0.843824	0.955584	0.83	0.805556	0.696667	0.092046	linearDiscriminantAnalysis	CD19_Pep2	SRSF1_Protein	SRSF1_Pep1	TRA2A_Pep2
Buffy coat	Microenvironment + Immune	Combined	Dataset 08	0.00892857	0.900767	0.824724	0.980462	0.746667	0.884444	0.773333	0.194003	svm-linear	CD11b_Protein	CD11b_Pep3	SRSF3_RNA	TRA2A_RNA
Buffy coat	Microenvironment + Immune	Combined	Dataset 08	0.00892857	0.900933	0.83066	0.977043	0.7	0.884444	0.81	0.184826	perceptron	CD14_Pep1	SRSF3_RNA	TRA2A_RNA
Buffy coat	Microenvironment + Immune	Combined	Dataset 08	0.00892857	0.900933	0.859015	0.946911	0.68	0.836667	0.69	0.0721006	linearDiscriminantAnalysis	SRSF5_Pep1	SRSF1_RNA	SRSF3_RNA	TRA2A_RNA
Buffy coat	Microenvironment + Immune	Combined	Dataset 08	0.00892857	0.901533	0.857522	0.944404	0.776667	0.886667	0.785	0.0616029	linearDiscriminantAnalysis	CD11b_Protein	CD11b_Pep3	SRSF3_RNA	TRA2A_RNA
Buffy coat	Microenvironment + Immune	Combined	Dataset 08	0.0178571	0.901933	0.84476	0.962943	0.773333	0.845556	0.74	0.12845	svm-linear	CD14_Protein	SRSF3_Pep1	SRSF5_Pep1	CD209_Pep1
Buffy coat	Microenvironment + Immune	Combined	Dataset 08	0.00892857	0.902	0.815539	0.99335	0.16	0.947778	0.725	0.254773	svm-rbf	CD45_Pep1	SRSF5_Pep1	CD209_Pep1	SRSF3_RNA
Buffy coat	Microenvironment + Immune	Combined	Dataset 08	0.0178571	0.902267	0.83944	0.968857	0.753333	0.845556	0.74	0.152539	svm-linear	CD14_Pep2	SRSF3_Pep1	SRSF5_Pep1	CD209_Pep1
Buffy coat	Microenvironment + Immune	Combined	Dataset 08	0.00892857	0.903833	0.856734	0.952303	0.733333	0.877778	0.763333	0.0922255	linearDiscriminantAnalysis	SRSF3_Pep1	SRSF5_Protein	SRSF5_Pep1	CD209_Pep1
Buffy coat	Microenvironment + Immune	Combined	Dataset 08	0.00892857	0.904367	0.863343	0.950287	0.776667	0.885556	0.793333	0.0915889	linearDiscriminantAnalysis	SRSF5_Pep1	SRSF5_Pep2	SRSF5_RNA	TRA2A_RNA
Buffy coat	Microenvironment + Immune	Combined	Dataset 08	0.00892857	0.904433	0.857973	0.952842	0.773333	0.907778	0.82	0.0963174	svm-linear	SRSF3_Pep1	SRSF5_Protein	SRSF5_Pep1	CD209_Pep1
Buffy coat	Microenvironment + Immune	Combined	Dataset 08	0.0267857	0.904533	0.81985	0.993632	0.236667	0.957778	0.8	0.267263	svm-rbf	CD19_Protein	SRSF5_Pep1	CD209_Pep1	SRSF5_RNA
Buffy coat	Microenvironment + Immune	Combined	Dataset 08	0.00892857	0.904633	0.859725	0.953312	0.81	0.785556	0.670952	0.100998	linearDiscriminantAnalysis	CD19_Pep2	SRSF1_Pep1	SRSF3_Pep2	TRA2A_Pep2
Buffy coat	Microenvironment + Immune	Combined	Dataset 08	0.0178571	0.904733	0.866839	0.947087	0.74	0.925556	0.86	0.0818158	svm-linear	SRSF5_Pep1	SRSF3_RNA	TRA2A_RNA
Buffy coat	Microenvironment + Immune	Combined	Dataset 08	0.0178571	0.904833	0.844693	0.966122	0.453333	0.926667	0.75	0.145889	svm-rbf	CD45_Pep1	SRSF5_Protein	CD209_Pep1	SRSF5_RNA
Buffy coat	Microenvironment + Immune	Combined	Dataset 08	0.00892857	0.905133	0.824499	0.988982	0.333333	0.957778	0.86	0.247691	svm-rbf	SRSF5_Pep1	CD209_Pep1	SRSF5_RNA
Buffy coat	Microenvironment + Immune	Combined	Dataset 08	0.00892857	0.9055	0.841177	0.974823	0.16	0.957778	0.733333	0.192528	svm-rbf	CD19_Protein	SRSF5_Pep1	CD209_Pep1	SRSF3_RNA
Buffy coat	Microenvironment + Immune	Combined	Dataset 08	0.0267857	0.906067	0.841379	0.974918	0.743333	0.885556	0.773333	0.193599	linearDiscriminantAnalysis	CD14_Pep2	SRSF5_Pep1	SRSF3_RNA	TRA2A_RNA
Buffy coat	Microenvironment + Immune	Combined	Dataset 08	0.0357143	0.9063	0.863129	0.951093	0.773333	0.886667	0.786667	0.0950998	svm-linear	CD14_Pep1	SRSF3_Pep1	SRSF5_Pep1	CD209_Pep1
Buffy coat	Microenvironment + Immune	Combined	Dataset 08	0.0267857	0.9067	0.855498	0.962724	0.76	0.895556	0.8225	0.145657	linearDiscriminantAnalysis	SRSF5_Protein	SRSF5_Pep1	SRSF3_RNA	TRA2A_RNA
Buffy coat	Microenvironment + Immune	Combined	Dataset 08	0.0178571	0.907467	0.849248	0.96927	0.78	0.825556	0.698095	0.17397	linearDiscriminantAnalysis	CD14_Pep1	CD14_Pep3	SRSF3_RNA	TRA2A_RNA
Buffy coat	Microenvironment + Immune	Combined	Dataset 08	0.00892857	0.9077	0.85174	0.968704	0.563333	0.978889	0.933333	0.175776	linearDiscriminantAnalysis	CD19_Pep2	SRSF5_Pep1	SRSF5_RNA	TRA2A_RNA
Buffy coat	Microenvironment + Immune	Combined	Dataset 08	0.0267857	0.9077	0.845687	0.974313	0.763333	0.864444	0.75	0.199514	linearDiscriminantAnalysis	CD14_Protein	SRSF5_Pep1	SRSF3_RNA	TRA2A_RNA
Buffy coat	Microenvironment + Immune	Combined	Dataset 08	0.0357143	0.908133	0.816052	1.00543	0.236667	0.957778	0.8	0.338768	svm-rbf	CD45_Pep1	SRSF5_Pep1	CD209_Pep1	SRSF5_RNA
Buffy coat	Microenvironment + Immune	Combined	Dataset 08	0.00892857	0.9083	0.841286	0.980937	0.743333	0.895556	0.8	0.234971	linearDiscriminantAnalysis	CD16_Pep1	SRSF5_Pep1	SRSF3_RNA	TRA2A_RNA
Buffy coat	Microenvironment + Immune	Combined	Dataset 08	0.0178571	0.908833	0.850111	0.968704	0.453333	0.926667	0.75	0.172165	svm-rbf	CD19_Protein	SRSF5_Protein	CD209_Pep1	SRSF5_RNA
Buffy coat	Microenvironment + Immune	Combined	Dataset 08	0.00892857	0.910733	0.869494	0.956432	0.683333	0.885556	0.76	0.135896	linearDiscriminantAnalysis	SRSF5_Pep1	SRSF3_RNA	SRSF5_RNA	TRA2A_RNA
Buffy coat	Microenvironment + Immune	Combined	Dataset 08	0.00892857	0.9118	0.866694	0.958639	0.356667	0.957778	0.8	0.143613	svm-rbf	CD19_Pep2	SRSF5_Pep1	CD209_Pep1	TRA2A_RNA
Buffy coat	Microenvironment + Immune	Combined	Dataset 08	0.0357143	0.912033	0.820798	1.00957	0.84	0.874444	0.785	0.385571	linearDiscriminantAnalysis	CD14_Pep1	SRSF2_RNA	SRSF3_RNA	TRA2A_RNA
Buffy coat	Microenvironment + Immune	Combined	Dataset 08	0.0357143	0.912133	0.877863	0.946285	0.856667	0.856667	0.763929	0.0951756	linearDiscriminantAnalysis	SRSF5_Pep1	CD209_Pep1	SRSF3_RNA	TRA2A_RNA
Buffy coat	Microenvironment + Immune	Combined	Dataset 08	0.00892857	0.912733	0.856922	0.973004	0.816667	0.907778	0.839762	0.220072	perceptron	CD8_Pep1	SRSF5_Pep1	SRSF3_RNA	TRA2A_RNA
Buffy coat	Microenvironment + Immune	Combined	Dataset 08	0.0178571	0.912933	0.874867	0.955059	0.7	0.916667	0.83	0.139672	svm-linear	SRSF5_Pep1	SRSF3_RNA	SRSF5_RNA	TRA2A_RNA
Buffy coat	Microenvironment + Immune	Combined	Dataset 08	0.00892857	0.913833	0.861721	0.969094	0.813333	0.845556	0.746667	0.204285	linearDiscriminantAnalysis	CD19_Protein	SRSF1_Protein	SRSF1_Pep1	TRA2A_Pep2
Buffy coat	Microenvironment + Immune	Combined	Dataset 08	0.00892857	0.9144	0.874013	0.95932	0.733333	0.897778	0.825	0.16681	linearDiscriminantAnalysis	CD19_Protein	SRSF1_Pep1	SRSF1_Pep2	TRA2A_Pep2
Buffy coat	Microenvironment + Immune	Combined	Dataset 08	0.00892857	0.9164	0.859764	0.975347	0.813333	0.854444	0.761429	0.247913	perceptron	SRSF5_Pep1	CD209_Pep1	SRSF3_RNA	TRA2A_RNA
Buffy coat	Microenvironment + Immune	Combined	Dataset 08	0.0357143	0.9165	0.870869	0.967353	0.7	0.956667	0.915	0.21972	svm-linear	CD19_Pep2	SRSF5_Pep1	SRSF5_RNA	TRA2A_RNA
Buffy coat	Microenvironment + Immune	Combined	Dataset 08	0.0178571	0.9168	0.872832	0.964502	0.72	0.896667	0.79	0.202982	linearDiscriminantAnalysis	CD3_Pep1	SRSF5_Pep2	SRSF3_RNA	TRA2A_RNA
Buffy coat	Microenvironment + Immune	Combined	Dataset 08	0.00892857	0.918767	0.872215	0.969415	0.793333	0.856667	0.75	0.242438	svm-linear	CD8_Pep1	SRSF5_Pep1	SRSF3_RNA	TRA2A_RNA
Buffy coat	Microenvironment + Immune	Combined	Dataset 08	0.00892857	0.9193	0.852848	0.991152	0.663333	0.977778	0.941667	0.359905	svm-linear	CD14_Pep1	SRSF2_RNA	SRSF3_RNA	TRA2A_RNA
Buffy coat	Microenvironment + Immune	Combined	Dataset 08	0.00892857	0.920233	0.888039	0.952998	0.793333	0.876667	0.778095	0.163816	svm-linear	SRSF5_Pep1	CD209_Pep1	SRSF3_RNA	TRA2A_RNA
Buffy coat	Microenvironment + Immune	Combined	Dataset 08	0.0267857	0.921	0.87722	0.968113	0.74	0.904444	0.83	0.251004	svm-linear	CD19_Pep2	SRSF5_Pep1	SRSF3_RNA	TRA2A_RNA
Buffy coat	Microenvironment + Immune	Combined	Dataset 08	0.00892857	0.921567	0.874492	0.971137	0.376667	0.957778	0.8	0.267556	svm-rbf	CD19_Protein	SRSF5_Pep1	CD209_Pep1	TRA2A_RNA
Buffy coat	Microenvironment + Immune	Combined	Dataset 08	0.00892857	0.922467	0.870772	0.979747	0.873333	0.855556	0.771905	0.33445	linearDiscriminantAnalysis	SRSF1_Pep2	SRSF5_Pep1	SRSF3_RNA	TRA2A_RNA
Buffy coat	Microenvironment + Immune	Combined	Dataset 08	0.00892857	0.9226	0.862607	0.988504	0.686667	0.915556	0.813333	0.38117	linearDiscriminantAnalysis	CD3_Pep1	SRSF5_Pep1	SRSF3_RNA	TRA2A_RNA
Buffy coat	Microenvironment + Immune	Combined	Dataset 08	0.00892857	0.924033	0.86816	0.982655	0.876667	0.845556	0.750952	0.350676	linearDiscriminantAnalysis	CD11b_Protein	CD11b_Pep3	SRSF1_Protein	SRSF3_Pep1
Buffy coat	Microenvironment + Immune	Combined	Dataset 08	0.00892857	0.924167	0.882889	0.966741	0.933333	0.845556	0.764286	0.263477	linearDiscriminantAnalysis	CD11b_Pep1	CD11b_Pep3	SRSF3_RNA	TRA2A_RNA
Buffy coat	Microenvironment + Immune	Combined	Dataset 08	0.0178571	0.9261	0.874471	0.983752	0.78	0.915556	0.843333	0.397058	linearDiscriminantAnalysis	SRSF5_Pep1	SRSF3_RNA	TRA2A_RNA
Buffy coat	Microenvironment + Immune	Combined	Dataset 08	0.0178571	0.926267	0.874435	0.982306	0.72	0.926667	0.845	0.381063	perceptron	CD19_Pep2	SRSF5_Pep1	SRSF5_RNA	TRA2A_RNA
Buffy coat	Microenvironment + Immune	Combined	Dataset 08	0.00892857	0.926833	0.872104	0.987155	0.82	0.857778	0.772857	0.420149	perceptron	CD11b_Pep1	CD11b_Pep3	SRSF3_RNA	TRA2A_RNA
Buffy coat	Microenvironment + Immune	Combined	Dataset 08	0.0178571	0.926967	0.86629	0.993117	0.763333	0.915556	0.833333	0.449475	linearDiscriminantAnalysis	CD14_Pep1	SRSF5_Pep1	SRSF3_RNA	TRA2A_RNA
Buffy coat	Microenvironment + Immune	Combined	Dataset 08	0.00892857	0.927167	0.877912	0.979717	0.453333	0.957778	0.86	0.373121	svm-rbf	CD45_Pep1	SRSF5_Pep1	CD209_Pep1	TRA2A_RNA
Buffy coat	Microenvironment + Immune	Combined	Dataset 08	0.00892857	0.927267	0.887295	0.969446	0.933333	0.855556	0.779167	0.314914	linearDiscriminantAnalysis	CD11b_Protein	CD11b_Pep3	SRSF3_Pep1	TRA2A_Pep1
Buffy coat	Microenvironment + Immune	Combined	Dataset 08	0.0178571	0.927667	0.875437	0.983082	0.86	0.875556	0.778333	0.395481	linearDiscriminantAnalysis	CD14_Pep3	SRSF5_Pep1	SRSF3_RNA	TRA2A_RNA
Buffy coat	Microenvironment + Immune	Combined	Dataset 08	0.00892857	0.927967	0.888202	0.97165	0.886667	0.857778	0.7725	0.345156	linearDiscriminantAnalysis	CD19_Protein	SRSF1_Pep1	SRSF3_Pep2	TRA2A_Pep2
Buffy coat	Microenvironment + Immune	Combined	Dataset 08	0.00892857	0.9283	0.855306	1.00869	0.843333	0.905556	0.818333	0.544085	linearDiscriminantAnalysis	SRSF1_Pep1	SRSF5_Pep1	SRSF3_RNA	TRA2A_RNA
Buffy coat	Microenvironment + Immune	Combined	Dataset 08	0.0267857	0.928833	0.874463	0.988351	0.76	0.915556	0.843333	0.4484	linearDiscriminantAnalysis	CD66b_Pep1	SRSF5_Pep1	SRSF3_RNA	TRA2A_RNA
Buffy coat	Microenvironment + Immune	Combined	Dataset 08	0.0267857	0.929167	0.847386	1.0178	0.88	0.936667	0.885	0.584411	linearDiscriminantAnalysis	TRA2A_Protein	TRA2A_Pep1	SRSF3_RNA	TRA2A_RNA
Buffy coat	Microenvironment + Immune	Combined	Dataset 08	0.00892857	0.930533	0.890012	0.978136	0.68	0.977778	0.95	0.436018	linearDiscriminantAnalysis	CD8_Pep1	CD45_Pep1	SRSF1_Pep2	SRSF3_Protein
Buffy coat	Microenvironment + Immune	Combined	Dataset 08	0.0178571	0.930967	0.849091	1.02009	0.9	0.884444	0.814762	0.617108	linearDiscriminantAnalysis	TRA2A_Pep1	TRA2A_Pep2	SRSF3_RNA	TRA2A_RNA
Buffy coat	Microenvironment + Immune	Combined	Dataset 08	0.00892857	0.931967	0.886325	0.983305	0.78	0.915556	0.838333	0.472624	linearDiscriminantAnalysis	SRSF5_Pep1	SRSF5_Pep2	SRSF3_RNA	TRA2A_RNA
Buffy coat	Microenvironment + Immune	Combined	Dataset 08	0.0178571	0.932133	0.88347	0.986456	0.84	0.905556	0.826667	0.48982	linearDiscriminantAnalysis	SRSF5_Pep1	TRA2A_Pep1	SRSF3_RNA	TRA2A_RNA
Buffy coat	Microenvironment + Immune	Combined	Dataset 08	0.0178571	0.932767	0.851166	1.02202	0.9	0.884444	0.814762	0.649378	linearDiscriminantAnalysis	TRA2A_Protein	TRA2A_Pep2	SRSF3_RNA	TRA2A_RNA
Buffy coat	Microenvironment + Immune	Combined	Dataset 08	0.0178571	0.933933	0.88429	0.989636	0.84	0.905556	0.826667	0.535978	linearDiscriminantAnalysis	SRSF5_Pep1	TRA2A_Protein	SRSF3_RNA	TRA2A_RNA
Buffy coat	Microenvironment + Immune	Combined	Dataset 08	0.00892857	0.934933	0.885413	0.988513	0.933333	0.825556	0.740476	0.531027	linearDiscriminantAnalysis	CD11b_Protein	CD11b_Pep3	SRSF1_Pep1	SRSF3_Pep1
Buffy coat	Microenvironment + Immune	Combined	Dataset 08	0.00892857	0.9367	0.901138	0.975307	0.933333	0.855556	0.779167	0.493014	linearDiscriminantAnalysis	CD11b_Protein	CD11b_Pep3	SRSF3_Pep1	TRA2A_Protein
Buffy coat	Microenvironment + Immune	Combined	Dataset 08	0.00892857	0.937467	0.896478	0.984263	0.856667	0.876667	0.79	0.573882	svm-linear	CD11b_Pep1	CD11b_Pep3	SRSF3_RNA	TRA2A_RNA
Buffy coat	Microenvironment + Immune	Combined	Dataset 08	0.00892857	0.937733	0.888246	0.99368	0.82	0.915556	0.843333	0.622654	linearDiscriminantAnalysis	SRSF3_Pep1	SRSF5_Pep1	SRSF3_RNA	TRA2A_RNA
Buffy coat	Microenvironment + Immune	Combined	Dataset 08	0.0267857	0.9397	0.888827	0.997395	0.84	0.905556	0.826667	0.676862	linearDiscriminantAnalysis	SRSF5_Pep1	TRA2A_Pep2	SRSF3_RNA	TRA2A_RNA
Buffy coat	Microenvironment + Immune	Combined	Dataset 08	0.00892857	0.9399	0.869055	1.01895	0.86	0.905556	0.825	0.753213	linearDiscriminantAnalysis	SRSF1_Protein	SRSF5_Pep1	SRSF3_RNA	TRA2A_RNA
Buffy coat	Microenvironment + Immune	Combined	Dataset 08	0.00892857	0.9402	0.878144	1.00897	0.856667	0.904444	0.84381	0.720154	linearDiscriminantAnalysis	SRSF5_Pep1	SRSF2_RNA	SRSF3_RNA	TRA2A_RNA
Buffy coat	Microenvironment + Immune	Combined	Dataset 08	0.00892857	0.9419	0.889581	1.00064	0.823333	0.915556	0.836667	0.726782	linearDiscriminantAnalysis	CD45_Pep2	SRSF5_Pep1	SRSF3_RNA	TRA2A_RNA
Buffy coat	Microenvironment + Immune	Combined	Dataset 08	0.0178571	0.9419	0.887966	1.00226	0.84	0.915556	0.85	0.731285	linearDiscriminantAnalysis	CD45_Protein	SRSF5_Pep1	SRSF3_RNA	TRA2A_RNA
Buffy coat	Microenvironment + Immune	Combined	Dataset 08	0.00892857	0.943233	0.893884	0.999153	0.91	0.906667	0.85	0.752321	linearDiscriminantAnalysis	CD8_Pep1	SRSF5_Pep1	SRSF3_RNA	TRA2A_RNA
Buffy coat	Microenvironment + Immune	Combined	Dataset 08	0.00892857	0.943567	0.89844	0.99519	0.833333	0.895556	0.826667	0.748462	linearDiscriminantAnalysis	SRSF3_Pep2	SRSF5_Pep1	SRSF3_RNA	TRA2A_RNA
Buffy coat	Microenvironment + Immune	Combined	Dataset 08	0.00892857	0.948533	0.915346	0.988802	0.82	0.915556	0.843333	0.869777	linearDiscriminantAnalysis	CD19_Protein	SRSF5_Pep1	SRSF3_RNA	TRA2A_RNA
Buffy coat	Microenvironment + Immune	Combined	Dataset 08	0.00892857	0.9528	0.909229	1.0041	0.813333	0.946667	0.91	0.991973	linearDiscriminantAnalysis	SRSF3_Protein	SRSF5_Pep1	SRSF3_RNA	TRA2A_RNA
Buffy coat	Microenvironment + Immune	Combined	Dataset 08	0.00892857	0.953067	0.91091	1.00183	0.933333	0.906667	0.846667	1	linearDiscriminantAnalysis	CD11b_Protein	CD11b_Pep3	SRSF3_Pep1	TRA2A_Pep2
Saliva	Microenvironment	Proteins SRM-MS	Dataset 10	0.00892857	0.867844	0.858455	0.876961	0.86875	0.811111	0.892024	1	randForest	TRA2A
Saliva	Microenvironment + Immune	Combined	Dataset 14	0.0178571	0.85	0.800625	0.900225	0.783929	0.707143	0.779167	0.0583191	svm-rbf	CD45_Pep2	SRSF1_Pep1	TRA2A_Protein	SRSF1_RNA
Saliva	Microenvironment + Immune	Combined	Dataset 14	0.00892857	0.850024	0.771336	0.933936	0.948214	0.592857	0.75	0.145629	linearDiscriminantAnalysis	SRSF1_Protein	TRA2A_Pep2	CD209_Pep1
Saliva	Microenvironment + Immune	Combined	Dataset 14	0.00892857	0.850024	0.78136	0.923487	0.898214	0.721429	0.807222	0.115293	perceptron	CD14_Perotein	SRSF1_Protein	TRA2A_Pep2	CD209_Pep1
Saliva	Microenvironment + Immune	Combined	Dataset 14	0.0178571	0.850024	0.798908	0.906024	0.860714	0.692857	0.784603	0.0728261	perceptron	CD16_Pep1	CD11b_Pep1	SRSF1_Pep1	TRA2A_Pep2
Saliva	Microenvironment + Immune	Combined	Dataset 14	0.0178571	0.850037	0.790287	0.914772	0.923214	0.72381	0.812778	0.0929075	randForest	CD19_Protein	CD11b_Pep1	SRSF1_Pep1	TRA2A_Pep1
Saliva	Microenvironment + Immune	Combined	Dataset 14	0.0267857	0.850048	0.769881	0.931905	0.707143	0.904762	0.904762	0.135417	svm-rbf	SRSF1_Protein	SRSF1_Pep1	TRA2A_Pep1	SRSF5_RNA
Saliva	Microenvironment + Immune	Combined	Dataset 14	0.00892857	0.850064	0.771693	0.931836	0.807143	0.757143	0.806944	0.137296	randForest	CD16_Pep1	CD11b_Pep3	SRSF1_Protein	TRA2A_Protein
Saliva	Microenvironment + Immune	Combined	Dataset 14	0.00892857	0.850071	0.75512	0.950578	0.860714	0.740476	0.81504	0.197296	perceptron	SRSF1_Pep1	SRSF1_Pep2	CD209_Pep1	SRSF5_RNA
Saliva	Microenvironment + Immune	Combined	Dataset 14	0.00892857	0.850088	0.763337	0.940617	0.744643	0.807143	0.830357	0.163955	randForest	SRSF1_Protein	TRA2A_Protein	TRA2A_Pep1	SRSF5_RNA
Saliva	Microenvironment + Immune	Combined	Dataset 14	0.00892857	0.850127	0.78076	0.922599	0.744643	0.72619	0.780357	0.111289	randForest	CD14_Perotein	CD19_Pep2	SRSF1_Pep1	TRA2A_Protein
Saliva	Microenvironment + Immune	Combined	Dataset 14	0.00892857	0.850214	0.756076	0.949706	0.869643	0.742857	0.809325	0.1947	svm-linear	CD19_Pep2	CD45_Pep2	TRA2A_Pep2	SRSF1_RNA
Saliva	Microenvironment + Immune	Combined	Dataset 14	0.0267857	0.850214	0.792441	0.912916	0.860714	0.740476	0.812103	0.0887023	svm-rbf	CD19_Protein	CD45_Pep2	SRSF1_Pep1	TRA2A_Pep1
Saliva	Microenvironment + Immune	Combined	Dataset 14	0.00892857	0.85023	0.787824	0.915577	0.796429	0.72619	0.793254	0.093288	randForest	CD45_Pep2	CD11b_Pep3	SRSF1_Protein	TRA2A_Protein
Saliva	Microenvironment + Immune	Combined	Dataset 14	0.0178571	0.850238	0.778263	0.927179	0.848214	0.657143	0.763492	0.126231	randForest	CD8_Pep1	SRSF1_Pep1	TRA2A_Protein	CD209_Pep1
Saliva	Microenvironment + Immune	Combined	Dataset 14	0.00892857	0.850288	0.764899	0.939013	0.757143	0.807143	0.832143	0.159042	randForest	CD14_Pep3	CD11b_Pep2	SRSF1_Protein	TRA2A_Pep1
Saliva	Microenvironment + Immune	Combined	Dataset 14	0.00892857	0.850293	0.777481	0.925963	0.832143	0.721429	0.799167	0.120542	randForest	CD14_Pep2	SRSF1_Pep1	TRA2A_Pep1	TRA2A_RNA
Saliva	Microenvironment + Immune	Combined	Dataset 14	0.00892857	0.850317	0.768368	0.935416	0.808929	0.707143	0.78254	0.148113	randForest	CD14_Pep2	SRSF1_Protein	SRSF1_Pep2	TRA2A_Protein
Saliva	Microenvironment + Immune	Combined	Dataset 14	0.00892857	0.850317	0.782522	0.920837	0.782143	0.759524	0.808135	0.106619	randForest	CD14_Pep2	SRSF1_Pep1	TRA2A_Protein	TRA2A_RNA
Saliva	Microenvironment + Immune	Combined	Dataset 14	0.00892857	0.850318	0.779553	0.925974	0.871429	0.690476	0.784881	0.122937	randForest	CD11b_Pep3	SRSF3_Pep2	TRA2A_Protein
Saliva	Microenvironment + Immune	Combined	Dataset 14	0.00892857	0.850325	0.765729	0.939713	0.846429	0.72381	0.795873	0.163249	randForest	CD14_Pep2	CD11b_Pep1	SRSF1_Pep1	TRA2A_Protein
Saliva	Microenvironment + Immune	Combined	Dataset 14	0.00892857	0.850357	0.790255	0.911105	0.707143	0.938095	0.933333	0.0809068	svm-rbf	SRSF1_Protein	SRSF3_Pep2	TRA2A_Pep1	SRSF1_RNA
Saliva	Microenvironment + Immune	Combined	Dataset 14	0.0357143	0.850357	0.789831	0.915441	0.860714	0.657143	0.764484	0.094763	svm-rbf	CD19_Protein	CD11b_Protein	TRA2A_Pep1	TRA2A_Pep2
Saliva	Microenvironment + Immune	Combined	Dataset 14	0.00892857	0.850381	0.776188	0.928999	0.846429	0.67381	0.769444	0.131113	svm-linear	SRSF1_Protein	SRSF3_Pep2	TRA2A_Pep2	CD209_Pep1
Saliva	Microenvironment + Immune	Combined	Dataset 14	0.00892857	0.850381	0.793683	0.911674	0.848214	0.788095	0.836111	0.0857676	linearDiscriminantAnalysis	CD14_Pep2	CD45_Pep2	SRSF1_Pep1	TRA2A_Protein
Saliva	Microenvironment + Immune	Combined	Dataset 14	0.0357143	0.850381	0.770881	0.934306	0.860714	0.804762	0.851389	0.146616	linearDiscriminantAnalysis	CD45_Pep2	SRSF1_Pep1	TRA2A_Protein
Saliva	Microenvironment + Immune	Combined	Dataset 14	0.00892857	0.850405	0.758138	0.947645	0.871429	0.72619	0.807103	0.188257	perceptron	SRSF1_Pep1	SRSF1_Pep2	CD209_Pep1
Saliva	Microenvironment + Immune	Combined	Dataset 14	0.00892857	0.85046	0.780478	0.922796	0.796429	0.709524	0.780754	0.111728	randForest	CD19_Protein	SRSF1_Protein	TRA2A_Protein	TRA2A_RNA
Saliva	Microenvironment + Immune	Combined	Dataset 14	0.00892857	0.850461	0.787345	0.918267	0.858929	0.659524	0.768214	0.102256	randForest	CD19_Protein	SRSF1_Protein	TRA2A_Protein	TRA2A_Pep2
Saliva	Microenvironment + Immune	Combined	Dataset 14	0.0446429	0.8505	0.73987	0.964892	0.848214	0.72381	0.802222	0.240438	perceptron	CD45_Pep2	CD8_Pep1	SRSF1_Pep1	TRA2A_Protein
Saliva	Microenvironment + Immune	Combined	Dataset 14	0.0446429	0.8505	0.741049	0.963798	0.783929	0.869048	0.885119	0.237195	perceptron	CD16_Pep1	CD19_Pep1	SRSF3_Pep2	TRA2A_Protein
Saliva	Microenvironment + Immune	Combined	Dataset 14	0.00892857	0.85054	0.776188	0.927511	0.807143	0.72381	0.790079	0.125147	randForest	CD14_Perotein	SRSF1_Pep1	TRA2A_Protein	SRSF5_RNA
Saliva	Microenvironment + Immune	Combined	Dataset 14	0.00892857	0.850548	0.75914	0.946388	0.908929	0.709524	0.803611	0.183955	perceptron	CD11b_Pep2	SRSF1_Pep1	SRSF1_Pep2
Saliva	Microenvironment + Immune	Combined	Dataset 14	0.0267857	0.850548	0.774772	0.930925	0.821429	0.77381	0.823214	0.137308	svm-rbf	CD45_Pep2	SRSF1_Protein	SRSF1_Pep2	TRA2A_Protein
Saliva	Microenvironment + Immune	Combined	Dataset 14	0.0357143	0.850548	0.784915	0.920357	0.858929	0.740476	0.809722	0.107353	svm-linear	CD11b_Protein	SRSF1_Pep1	SRSF1_Pep2	SRSF2_RNA
Saliva	Microenvironment + Immune	Combined	Dataset 14	0.00892857	0.850571	0.749825	0.956128	0.933929	0.692857	0.796667	0.215116	svm-linear	CD19_Protein	CD66b_Pep1	TRA2A_Pep2	TRA2A_RNA
Saliva	Microenvironment + Immune	Combined	Dataset 14	0.0178571	0.850571	0.778662	0.927035	0.869643	0.692857	0.784722	0.126124	randForest	CD14_Pep3	CD11b_Protein	SRSF1_Pep1	TRA2A_Protein
Saliva	Microenvironment + Immune	Combined	Dataset 14	0.0357143	0.850571	0.779772	0.92584	0.719643	0.707143	0.760119	0.122661	svm-linear	CD14_Perotein	CD16_Pep1	SRSF3_Pep2	CD209_Pep1
Saliva	Microenvironment + Immune	Combined	Dataset 14	0.0178571	0.850587	0.801194	0.903993	0.921429	0.628571	0.764167	0.0688538	randForest	CD14_Pep3	SRSF1_Pep1	TRA2A_Pep1	TRA2A_Pep2
Saliva	Microenvironment + Immune	Combined	Dataset 14	0.00892857	0.850594	0.788267	0.917303	0.744643	0.807143	0.830357	0.09974	randForest	CD14_Pep2	SRSF3_Pep2	TRA2A_Protein	TRA2A_Pep1
Saliva	Microenvironment + Immune	Combined	Dataset 14	0.00892857	0.85069	0.774284	0.931073	0.935714	0.640476	0.77	0.137317	ridge	SRSF1_Protein	TRA2A_Pep2	CD209_Pep1	SRSF5_RNA
Saliva	Microenvironment + Immune	Combined	Dataset 14	0.00892857	0.85069	0.777357	0.928085	0.783929	0.804762	0.840675	0.128804	linearDiscriminantAnalysis	SRSF1_Pep1	TRA2A_Pep1	SRSF3_RNA	SRSF5_RNA
Saliva	Microenvironment + Immune	Combined	Dataset 14	0.0178571	0.85069	0.783117	0.922155	0.719643	0.804762	0.82619	0.11215	randForest	CD14_Pep3	CD3_Pep1	SRSF1_Pep1	TRA2A_Protein
Saliva	Microenvironment + Immune	Combined	Dataset 14	0.0267857	0.850714	0.753312	0.95247	0.858929	0.740476	0.8125	0.203362	svm-rbf	CD14_Perotein	CD16_Pep1	SRSF1_Protein	TRA2A_Protein
Saliva	Microenvironment + Immune	Combined	Dataset 14	0.0267857	0.850714	0.785161	0.920366	0.707143	0.77381	0.801587	0.107649	randForest	CD16_Pep1	CD45_Pep2	SRSF3_Pep2	TRA2A_Pep1
Saliva	Microenvironment + Immune	Combined	Dataset 14	0.0446429	0.850714	0.77459	0.930597	0.732143	0.754762	0.797024	0.135724	perceptron	CD11b_Pep1	SRSF1_Protein	TRA2A_Protein	TRA2A_Pep2
Saliva	Microenvironment + Immune	Combined	Dataset 14	0.0446429	0.850714	0.780333	0.924939	0.821429	0.77381	0.82496	0.11976	perceptron	CD45_Pep2	SRSF1_Pep1	SRSF1_Pep2	TRA2A_Pep1
Saliva	Microenvironment + Immune	Combined	Dataset 14	0.00892857	0.85072	0.791139	0.912348	0.757143	0.807143	0.836706	0.0856244	randForest	CD14_Perotein	CD45_Pep2	SRSF1_Protein	TRA2A_Pep1
Saliva	Microenvironment + Immune	Combined	Dataset 14	0.0178571	0.850738	0.770894	0.934463	0.885714	0.721429	0.806389	0.147302	perceptron	SRSF1_Pep1	SRSF1_Pep2	CD209_Pep1	SRSF2_RNA
Saliva	Microenvironment + Immune	Combined	Dataset 14	0.0178571	0.85074	0.79344	0.91162	0.898214	0.640476	0.762778	0.0853643	randForest	CD66b_Pep1	CD11b_Pep2	SRSF1_Pep1
Saliva	Microenvironment + Immune	Combined	Dataset 14	0.0357143	0.850754	0.803694	0.899665	0.757143	0.67381	0.750794	0.059126	randForest	CD14_Pep1	CD66b_Pep1	TRA2A_Protein	SRSF3_RNA
Saliva	Microenvironment + Immune	Combined	Dataset 14	0.00892857	0.850857	0.770731	0.934541	0.782143	0.87381	0.885714	0.147425	svm-linear	CD14_Pep1	CD19_Pep2	SRSF3_Pep2	TRA2A_Pep2
Saliva	Microenvironment + Immune	Combined	Dataset 14	0.00892857	0.850857	0.782881	0.922561	0.694643	0.821429	0.830952	0.113434	randForest	SRSF1_Protein	TRA2A_Protein	SRSF2_RNA
Saliva	Microenvironment + Immune	Combined	Dataset 14	0.0178571	0.850857	0.795614	0.909828	0.885714	0.542857	0.7125	0.081594	svm-rbf	CD19_Protein	CD45_Pep2	TRA2A_Pep1	TRA2A_Pep2
Saliva	Microenvironment + Immune	Combined	Dataset 14	0.0357143	0.850857	0.759763	0.945169	0.8625	0.771429	0.829762	0.179297	ridge	CD45_Pep2	CD8_Pep1	SRSF1_Pep1	TRA2A_Pep1
Saliva	Microenvironment + Immune	Combined	Dataset 14	0.0357143	0.850857	0.785895	0.919632	0.796429	0.738095	0.802341	0.105716	svm-rbf	CD11b_Pep3	SRSF1_Protein	TRA2A_Pep1	TRA2A_Pep2
Saliva	Microenvironment + Immune	Combined	Dataset 14	0.0446429	0.850857	0.793095	0.911752	0.8625	0.671429	0.772222	0.0854768	svm-rbf	CD66b_Pep1	CD11b_Protein	SRSF1_Pep1	TRA2A_Protein
Saliva	Microenvironment + Immune	Combined	Dataset 14	0.0446429	0.850881	0.770894	0.934463	0.885714	0.721429	0.806389	0.147302	ridge	CD11b_Protein	SRSF1_Pep1	TRA2A_Protein	TRA2A_Pep2
Saliva	Microenvironment + Immune	Combined	Dataset 14	0.0267857	0.850905	0.751976	0.954401	0.908929	0.659524	0.773333	0.210388	svm-rbf	CD14_Pep2	CD19_Protein	TRA2A_Pep1	TRA2A_Pep2
Saliva	Microenvironment + Immune	Combined	Dataset 14	0.0178571	0.850937	0.776853	0.928249	0.873214	0.640476	0.761389	0.128869	randForest	CD66b_Pep1	CD11b_Pep2	SRSF1_Pep1	SRSF1_Pep2
Saliva	Microenvironment + Immune	Combined	Dataset 14	0.00892857	0.851007	0.796468	0.908889	0.908929	0.592857	0.744343	0.0794057	randForest	SRSF1_Pep1	TRA2A_Protein	TRA2A_Pep2	SRSF5_RNA
Saliva	Microenvironment + Immune	Combined	Dataset 14	0.0357143	0.851024	0.799525	0.905492	0.733929	0.804762	0.836905	0.0717855	perceptron	CD45_Pep2	SRSF1_Pep1	TRA2A_Protein	SRSF1_RNA
Saliva	Microenvironment + Immune	Combined	Dataset 14	0.00892857	0.851048	0.773689	0.931923	0.794643	0.759524	0.81131	0.14012	randForest	CD14_Pep2	CD11b_Pep3	SRSF1_Protein	TRA2A_Protein
Saliva	Microenvironment + Immune	Combined	Dataset 14	0.00892857	0.851048	0.784165	0.921362	0.807143	0.659524	0.752976	0.1103	randForest	CD11b_Pep1	SRSF1_Protein	TRA2A_Pep1	SRSF1_RNA
Saliva	Microenvironment + Immune	Combined	Dataset 14	0.00892857	0.851048	0.771524	0.933493	0.808929	0.788095	0.82996	0.14399	svm-linear	CD45_Pep2	SRSF1_Pep1	TRA2A_Protein	SRSF5_RNA
Saliva	Microenvironment + Immune	Combined	Dataset 14	0.0178571	0.851048	0.779002	0.9261	0.835714	0.804762	0.846429	0.122798	perceptron	CD14_Pep3	CD11b_Pep2	SRSF1_Pep1	TRA2A_Pep1
Saliva	Microenvironment + Immune	Combined	Dataset 14	0.0357143	0.851048	0.768871	0.936656	0.848214	0.771429	0.82877	0.154094	ridge	CD11b_Pep1	SRSF1_Protein	TRA2A_Pep1	TRA2A_Pep2
Saliva	Microenvironment + Immune	Combined	Dataset 14	0.0446429	0.851048	0.76536	0.939657	0.835714	0.804762	0.846429	0.162493	ridge	CD45_Pep2	SRSF1_Pep1	TRA2A_Protein	SRSF2_RNA
Saliva	Microenvironment + Immune	Combined	Dataset 14	0.0178571	0.85105	0.797463	0.907851	0.833929	0.72619	0.799206	0.0770772	randForest	CD19_Protein	CD66b_Pep1	SRSF1_Protein	TRA2A_Protein
Saliva	Microenvironment + Immune	Combined	Dataset 14	0.0267857	0.851071	0.747704	0.958759	0.908929	0.659524	0.773333	0.224233	svm-rbf	CD14_Pep2	CD19_Protein	TRA2A_Protein	TRA2A_Pep2
Saliva	Microenvironment + Immune	Combined	Dataset 14	0.0357143	0.851071	0.763342	0.94278	0.644643	0.859524	0.871429	0.173637	svm-rbf	SRSF1_Protein	TRA2A_Protein	SRSF3_RNA
Saliva	Microenvironment + Immune	Combined	Dataset 14	0.00892857	0.851087	0.782178	0.923265	0.769643	0.757143	0.799603	0.115346	randForest	CD14_Pep3	CD16_Pep1	SRSF1_Pep1	TRA2A_Pep1
Saliva	Microenvironment + Immune	Combined	Dataset 14	0.00892857	0.85116	0.795865	0.909662	0.898214	0.511905	0.705051	0.0812952	randForest	SRSF1_Pep1	TRA2A_Protein	TRA2A_Pep2	SRSF3_RNA
Saliva	Microenvironment + Immune	Combined	Dataset 14	0.00892857	0.851165	0.791021	0.914294	0.807143	0.77381	0.81746	0.0919858	randForest	CD14_Perotein	SRSF1_Pep1	TRA2A_Pep1	CD209_Pep1
Saliva	Microenvironment + Immune	Combined	Dataset 14	0.0267857	0.85119	0.769238	0.936034	0.808929	0.771429	0.825952	0.151886	perceptron	CD66b_Pep1	SRSF1_Pep1	TRA2A_Protein	TRA2A_Pep2
Saliva	Microenvironment + Immune	Combined	Dataset 14	0.0267857	0.85119	0.773624	0.932328	0.858929	0.67619	0.771429	0.141743	svm-rbf	CD19_Protein	TRA2A_Protein	TRA2A_Pep2
Saliva	Microenvironment + Immune	Combined	Dataset 14	0.0357143	0.85119	0.771826	0.932936	0.721429	0.821429	0.839286	0.142028	perceptron	CD14_Pep1	SRSF1_Pep1	TRA2A_Protein	SRSF5_RNA
Saliva	Microenvironment + Immune	Combined	Dataset 14	0.0267857	0.851198	0.785605	0.922006	0.769643	0.690476	0.761349	0.114355	randForest	CD11b_Pep3	SRSF3_Pep2	TRA2A_Protein	CD209_Pep1
Saliva	Microenvironment + Immune	Combined	Dataset 14	0.00892857	0.851214	0.760296	0.945146	0.808929	0.804762	0.839286	0.179974	linearDiscriminantAnalysis	CD45_Pep2	CD8_Pep1	SRSF1_Protein	TRA2A_Pep1
Saliva	Microenvironment + Immune	Combined	Dataset 14	0.00892857	0.851214	0.765979	0.939548	0.835714	0.788095	0.835714	0.162862	linearDiscriminantAnalysis	CD19_Pep1	CD45_Pep2	SRSF1_Protein	TRA2A_Protein
Saliva	Microenvironment + Immune	Combined	Dataset 14	0.0178571	0.851214	0.795865	0.909662	0.898214	0.511905	0.705051	0.0812952	svm-rbf	CD14_Pep3	CD11b_Protein	SRSF1_Protein	TRA2A_Pep2
Saliva	Microenvironment + Immune	Combined	Dataset 14	0.0267857	0.851214	0.763117	0.94224	0.835714	0.854762	0.882143	0.170873	svm-linear	CD11b_Pep2	SRSF1_Protein	TRA2A_Pep1	TRA2A_Pep2
Saliva	Microenvironment + Immune	Combined	Dataset 14	0.0267857	0.851214	0.779217	0.926311	0.783929	0.659524	0.748254	0.123881	linearDiscriminantAnalysis	CD16_Pep1	CD11b_Protein	CD11b_Pep1	SRSF3_Pep2
Saliva	Microenvironment + Immune	Combined	Dataset 14	0.0446429	0.851214	0.760403	0.944955	0.733929	0.87381	0.888095	0.179255	perceptron	CD11b_Pep2	SRSF1_Pep1	SRSF3_Pep2	TRA2A_Protein
Saliva	Microenvironment + Immune	Combined	Dataset 14	0.0267857	0.851238	0.760779	0.945003	0.782143	0.757143	0.813294	0.180032	svm-rbf	CD16_Pep1	SRSF1_Protein	TRA2A_Protein	TRA2A_RNA
Saliva	Microenvironment + Immune	Combined	Dataset 14	0.0357143	0.851238	0.761922	0.943775	0.808929	0.757143	0.810714	0.176099	linearDiscriminantAnalysis	CD14_Perotein	SRSF1_Pep1	SRSF1_Pep2	CD209_Pep1
Saliva	Microenvironment + Immune	Combined	Dataset 14	0.00892857	0.851293	0.77738	0.92836	0.833929	0.709524	0.789881	0.129947	randForest	CD11b_Protein	SRSF1_Protein	TRA2A_Protein	SRSF1_RNA
Saliva	Microenvironment + Immune	Combined	Dataset 14	0.00892857	0.851333	0.773244	0.934664	0.860714	0.67619	0.772579	0.151289	randForest	CD11b_Pep1	SRSF1_Pep1	TRA2A_Pep1	SRSF3_RNA
Saliva	Microenvironment + Immune	Combined	Dataset 14	0.00892857	0.851335	0.764977	0.941017	0.794643	0.790476	0.829563	0.168018	randForest	CD14_Pep3	CD11b_Pep2	SRSF1_Protein	TRA2A_Protein
Saliva	Microenvironment + Immune	Combined	Dataset 14	0.0178571	0.851357	0.767734	0.937113	0.873214	0.788095	0.840278	0.154564	svm-linear	CD45_Pep2	SRSF1_Pep1	TRA2A_Protein
Saliva	Microenvironment + Immune	Combined	Dataset 14	0.0178571	0.851357	0.770098	0.934749	0.746429	0.888095	0.897619	0.147494	svm-linear	CD19_Pep1	CD66b_Pep1	SRSF1_Pep1	TRA2A_Protein
Saliva	Microenvironment + Immune	Combined	Dataset 14	0.0178571	0.851357	0.770802	0.93413	0.735714	0.921429	0.925	0.145766	perceptron	CD66b_Pep1	CD11b_Pep2	SRSF1_Protein	TRA2A_Protein
Saliva	Microenvironment + Immune	Combined	Dataset 14	0.0267857	0.851357	0.763748	0.941099	0.735714	0.804762	0.829762	0.166655	svm-linear	CD16_Pep1	CD11b_Pep1	SRSF1_Pep1	TRA2A_Pep1
Saliva	Microenvironment + Immune	Combined	Dataset 14	0.0267857	0.851357	0.76394	0.940822	0.735714	0.804762	0.829762	0.165691	svm-linear	CD16_Pep1	CD11b_Pep1	SRSF1_Pep1	TRA2A_Protein
Saliva	Microenvironment + Immune	Combined	Dataset 14	0.0267857	0.851357	0.785839	0.919519	0.808929	0.742857	0.811865	0.10524	perceptron	SRSF1_Pep1	SRSF1_Pep2	TRA2A_Pep1	SRSF5_RNA
Saliva	Microenvironment + Immune	Combined	Dataset 14	0.00892857	0.851381	0.765039	0.940574	0.896429	0.57619	0.73	0.166117	ridge	SRSF1_Protein	SRSF1_Pep2	CD209_Pep1	SRSF5_RNA
Saliva	Microenvironment + Immune	Combined	Dataset 14	0.0446429	0.851381	0.783302	0.922055	0.746429	0.804762	0.834325	0.111974	perceptron	CD45_Pep2	CD11b_Pep2	SRSF1_Protein	TRA2A_Pep1
Saliva	Microenvironment + Immune	Combined	Dataset 14	0.00892857	0.851408	0.765766	0.939761	0.757143	0.82381	0.842262	0.163512	randForest	CD14_Pep1	CD11b_Pep2	TRA2A_Pep1
Saliva	Microenvironment + Immune	Combined	Dataset 14	0.0267857	0.85146	0.793513	0.913588	0.821429	0.707143	0.782421	0.0920249	randForest	CD14_Perotein	CD19_Protein	SRSF1_Pep1	TRA2A_Protein
Saliva	Microenvironment + Immune	Combined	Dataset 14	0.0178571	0.851471	0.792487	0.915166	0.794643	0.740476	0.79623	0.096487	randForest	SRSF3_Pep2	TRA2A_Pep1	CD209_Pep1	SRSF1_RNA
Saliva	Microenvironment + Immune	Combined	Dataset 14	0.00892857	0.851484	0.786001	0.92144	0.871429	0.659524	0.766944	0.112624	randForest	CD11b_Pep3	SRSF3_Pep2	TRA2A_Pep1
Saliva	Microenvironment + Immune	Combined	Dataset 14	0.00892857	0.8515	0.783146	0.922296	0.794643	0.657143	0.749802	0.112716	svm-linear	CD66b_Pep1	SRSF1_Pep1	SRSF1_Pep2	SRSF2_RNA
Saliva	Microenvironment + Immune	Combined	Dataset 14	0.0178571	0.851508	0.787189	0.920166	0.858929	0.688095	0.78254	0.109105	randForest	CD19_Pep1	CD11b_Protein	SRSF1_Pep1	TRA2A_Protein
Saliva	Microenvironment + Immune	Combined	Dataset 14	0.00892857	0.851524	0.769089	0.936098	0.721429	0.888095	0.895238	0.151966	ridge	CD19_Pep1	SRSF1_Pep1	SRSF3_Pep2	TRA2A_Pep1
Saliva	Microenvironment + Immune	Combined	Dataset 14	0.0267857	0.851524	0.773777	0.93107	0.732143	0.871429	0.882143	0.136678	svm-linear	CD66b_Pep1	SRSF1_Pep1	TRA2A_Pep1
Saliva	Microenvironment + Immune	Combined	Dataset 14	0.0446429	0.851524	0.755684	0.949503	0.821429	0.871429	0.894643	0.19315	ridge	CD14_Pep2	CD66b_Pep1	SRSF1_Pep1	TRA2A_Pep1
Saliva	Microenvironment + Immune	Combined	Dataset 14	0.0446429	0.851524	0.769544	0.935558	0.783929	0.888095	0.899405	0.150236	svm-linear	SRSF1_Pep1	SRSF1_Pep2	TRA2A_Pep1
Saliva	Microenvironment + Immune	Combined	Dataset 14	0.0267857	0.851548	0.762294	0.943063	0.823214	0.804762	0.854167	0.173408	ridge	CD45_Pep2	SRSF1_Protein	SRSF1_Pep2	TRA2A_Protein
Saliva	Microenvironment + Immune	Combined	Dataset 14	0.0357143	0.851548	0.767076	0.937941	0.810714	0.821429	0.863095	0.157289	svm-linear	CD14_Pep2	CD66b_Pep1	SRSF1_Pep1	TRA2A_Pep1
Saliva	Microenvironment + Immune	Combined	Dataset 14	0.0357143	0.851548	0.767481	0.937791	0.771429	0.804762	0.839286	0.157178	ridge	CD45_Pep2	SRSF1_Protein	TRA2A_Protein	SRSF5_RNA
Saliva	Microenvironment + Immune	Combined	Dataset 14	0.00892857	0.851564	0.764307	0.943643	0.769643	0.757143	0.802381	0.179026	randForest	CD14_Pep2	SRSF1_Protein	TRA2A_Pep1
Saliva	Microenvironment + Immune	Combined	Dataset 14	0.0178571	0.851571	0.780771	0.924926	0.744643	0.759524	0.805119	0.120209	randForest	CD14_Pep2	SRSF1_Pep1	TRA2A_Protein	SRSF3_RNA
Saliva	Microenvironment + Immune	Combined	Dataset 14	0.00892857	0.851584	0.797689	0.907668	0.783929	0.707143	0.777778	0.0767158	randForest	CD45_Pep2	SRSF1_Protein	TRA2A_Pep1	CD209_Pep1
Saliva	Microenvironment + Immune	Combined	Dataset 14	0.00892857	0.851628	0.751232	0.95506	0.757143	0.742857	0.791071	0.212322	randForest	SRSF1_Pep2	SRSF3_Pep2	TRA2A_Protein	SRSF3_RNA
Saliva	Microenvironment + Immune	Combined	Dataset 14	0.0267857	0.85169	0.764487	0.9407	0.858929	0.871429	0.896429	0.165909	ridge	CD66b_Pep1	SRSF1_Pep1	SRSF1_Pep2	TRA2A_Protein
Saliva	Microenvironment + Immune	Combined	Dataset 14	0.0357143	0.85169	0.760649	0.944538	0.821429	0.888095	0.907143	0.177716	ridge	CD66b_Pep1	SRSF1_Pep1	TRA2A_Protein
Saliva	Microenvironment + Immune	Combined	Dataset 14	0.0267857	0.851714	0.761188	0.943999	0.860714	0.804762	0.851389	0.176052	svm-linear	CD19_Pep1	CD11b_Pep2	SRSF1_Pep1	TRA2A_Protein
Saliva	Microenvironment + Immune	Combined	Dataset 14	0.0357143	0.851714	0.768239	0.936778	0.835714	0.838095	0.873214	0.153782	svm-linear	CD14_Pep2	CD66b_Pep1	SRSF1_Pep1	TRA2A_Protein
Saliva	Microenvironment + Immune	Combined	Dataset 14	0.0446429	0.851714	0.764768	0.940419	0.783929	0.804762	0.839286	0.165052	svm-linear	CD45_Pep2	SRSF1_Protein	SRSF1_Pep1	TRA2A_Protein
Saliva	Microenvironment + Immune	Combined	Dataset 14	0.0446429	0.851714	0.766903	0.938369	0.835714	0.888095	0.907143	0.158927	svm-linear	CD45_Pep2	SRSF1_Protein	SRSF1_Pep2	TRA2A_Pep1
Saliva	Microenvironment + Immune	Combined	Dataset 14	0.00892857	0.851833	0.782243	0.923114	0.807143	0.62619	0.734722	0.114842	svm-linear	SRSF1_Protein	SRSF1_Pep1	SRSF1_Pep2
Saliva	Microenvironment + Immune	Combined	Dataset 14	0.00892857	0.851833	0.789304	0.916223	0.794643	0.728571	0.794643	0.0969681	randForest	SRSF1_Protein	SRSF1_Pep1	TRA2A_Protein	CD209_Pep1
Saliva	Microenvironment + Immune	Combined	Dataset 14	0.0357143	0.851833	0.775866	0.929321	0.796429	0.77619	0.831548	0.132039	perceptron	SRSF1_Protein	SRSF1_Pep2	TRA2A_Pep1	CD209_Pep1
Saliva	Microenvironment + Immune	Combined	Dataset 14	0.00892857	0.851841	0.787999	0.919612	0.858929	0.72619	0.804206	0.107912	randForest	CD19_Protein	CD11b_Protein	SRSF1_Protein	TRA2A_Pep1
Saliva	Microenvironment + Immune	Combined	Dataset 14	0.0357143	0.851857	0.766964	0.937968	0.771429	0.871429	0.892857	0.157255	perceptron	CD19_Pep1	SRSF1_Pep1	TRA2A_Protein
Saliva	Microenvironment + Immune	Combined	Dataset 14	0.0446429	0.851857	0.780344	0.925353	0.794643	0.72381	0.786905	0.121397	svm-rbf	CD19_Protein	SRSF1_Pep1	TRA2A_Protein	CD209_Pep1
Saliva	Microenvironment + Immune	Combined	Dataset 14	0.0178571	0.851881	0.764171	0.941951	0.757143	0.807143	0.833929	0.171076	svm-rbf	SRSF1_Protein	SRSF3_Pep2	TRA2A_Pep1	SRSF5_RNA
Saliva	Microenvironment + Immune	Combined	Dataset 14	0.0446429	0.851881	0.800333	0.905024	0.707143	0.804762	0.833571	0.0711031	perceptron	CD45_Pep2	SRSF1_Protein	TRA2A_Pep1	SRSF3_RNA
Saliva	Microenvironment + Immune	Combined	Dataset 14	0.00892857	0.851897	0.792716	0.914979	0.883929	0.592857	0.739419	0.0960635	randForest	CD14_Perotein	SRSF1_Protein	TRA2A_Pep1	TRA2A_Pep2
Saliva	Microenvironment + Immune	Combined	Dataset 14	0.00892857	0.851907	0.771275	0.936548	0.757143	0.807143	0.833333	0.15689	randForest	CD14_Pep2	SRSF1_Protein	TRA2A_Protein
Saliva	Microenvironment + Immune	Combined	Dataset 14	0.00892857	0.851938	0.787904	0.921832	0.744643	0.807143	0.830357	0.116356	randForest	SRSF3_Pep2	TRA2A_Protein	TRA2A_Pep1	CD209_Pep1
Saliva	Microenvironment + Immune	Combined	Dataset 14	0.00892857	0.852024	0.782413	0.926941	0.694643	0.821429	0.8375	0.130319	linearDiscriminantAnalysis	CD66b_Pep1	SRSF1_Pep1	SRSF1_RNA	TRA2A_RNA
Saliva	Microenvironment + Immune	Combined	Dataset 14	0.0178571	0.852048	0.780855	0.925012	0.757143	0.854762	0.867857	0.120644	svm-rbf	CD14_Pep2	SRSF1_Protein	TRA2A_Pep1	SRSF1_RNA
Saliva	Microenvironment + Immune	Combined	Dataset 14	0.00892857	0.852058	0.788073	0.919495	0.773214	0.695238	0.773791	0.107556	randForest	CD19_Protein	SRSF1_Protein	SRSF1_Pep2	TRA2A_Protein
Saliva	Microenvironment + Immune	Combined	Dataset 14	0.00892857	0.85209	0.772335	0.935403	0.694643	0.838095	0.847024	0.153293	randForest	CD14_Pep1	SRSF1_Protein	TRA2A_Pep1	SRSF1_RNA
Saliva	Microenvironment + Immune	Combined	Dataset 14	0.0178571	0.852127	0.787119	0.920577	0.757143	0.77619	0.814286	0.110582	randForest	CD14_Pep2	CD14_Pep3	SRSF1_Pep1	TRA2A_Protein
Saliva	Microenvironment + Immune	Combined	Dataset 14	0.00892857	0.852167	0.76617	0.943014	0.808929	0.790476	0.840278	0.178921	perceptron	CD45_Pep2	SRSF1_Protein	TRA2A_Pep2	CD209_Pep1
Saliva	Microenvironment + Immune	Combined	Dataset 14	0.00892857	0.852174	0.773322	0.934288	0.819643	0.72381	0.789127	0.149753	randForest	CD11b_Pep1	CD11b_Pep2	SRSF1_Pep1	TRA2A_Pep1
Saliva	Microenvironment + Immune	Combined	Dataset 14	0.0357143	0.852177	0.792712	0.914601	0.758929	0.757143	0.802976	0.0947287	randForest	CD66b_Pep1	SRSF1_Pep1	SRSF3_Pep2	TRA2A_Pep1
Saliva	Microenvironment + Immune	Combined	Dataset 14	0.00892857	0.85219	0.780174	0.925694	0.757143	0.692857	0.761706	0.122546	randForest	SRSF1_Protein	SRSF1_Pep2	TRA2A_Pep1	SRSF3_RNA
Saliva	Microenvironment + Immune	Combined	Dataset 14	0.00892857	0.852207	0.793734	0.913962	0.844643	0.642857	0.754275	0.0935412	randForest	CD14_Pep1	SRSF1_Protein	TRA2A_Pep1	TRA2A_Pep2
Saliva	Microenvironment + Immune	Combined	Dataset 14	0.0446429	0.852214	0.789773	0.920091	0.744643	0.72619	0.778571	0.111751	svm-rbf	CD19_Pep2	SRSF1_Pep1	TRA2A_Protein
Saliva	Microenvironment + Immune	Combined	Dataset 14	0.0178571	0.85223	0.793852	0.913674	0.757143	0.790476	0.819643	0.092662	randForest	CD14_Pep2	CD45_Pep2	SRSF1_Protein	TRA2A_Protein
Saliva	Microenvironment + Immune	Combined	Dataset 14	0.00892857	0.852238	0.778453	0.931581	0.960714	0.659524	0.785556	0.144888	linearDiscriminantAnalysis	CD14_Perotein	CD16_Pep1	TRA2A_Pep2	CD209_Pep1
Saliva	Microenvironment + Immune	Combined	Dataset 14	0.00892857	0.852278	0.783168	0.924528	0.769643	0.709524	0.774206	0.121425	randForest	CD45_Pep2	CD11b_Pep2	SRSF1_Protein	TRA2A_Pep1
Saliva	Microenvironment + Immune	Combined	Dataset 14	0.00892857	0.852325	0.754266	0.955853	0.907143	0.692857	0.789722	0.221318	randForest	CD11b_Pep2	SRSF1_Protein	TRA2A_Pep2
Saliva	Microenvironment + Immune	Combined	Dataset 14	0.0178571	0.852343	0.778286	0.929282	0.821429	0.740476	0.801984	0.13486	randForest	CD16_Pep1	SRSF1_Pep2	SRSF3_Pep2	TRA2A_Protein
Saliva	Microenvironment + Immune	Combined	Dataset 14	0.0178571	0.852344	0.780863	0.926705	0.744643	0.807143	0.830357	0.127427	randForest	CD11b_Pep2	TRA2A_Protein
Saliva	Microenvironment + Immune	Combined	Dataset 14	0.00892857	0.852357	0.778793	0.930391	0.883929	0.67619	0.7825	0.140199	perceptron	CD66b_Pep1	SRSF1_Pep1	SRSF1_Pep2
Saliva	Microenvironment + Immune	Combined	Dataset 14	0.00892857	0.852381	0.76118	0.948429	0.910714	0.72619	0.819906	0.196738	perceptron	CD16_Pep1	CD11b_Protein	SRSF1_Pep1	SRSF1_Pep2
Saliva	Microenvironment + Immune	Combined	Dataset 14	0.00892857	0.852381	0.779582	0.929687	0.923214	0.67381	0.785556	0.138228	svm-linear	SRSF1_Protein	TRA2A_Pep2	CD209_Pep1
Saliva	Microenvironment + Immune	Combined	Dataset 14	0.00892857	0.852381	0.779582	0.929687	0.923214	0.67381	0.785556	0.138228	svm-linear	SRSF1_Protein	SRSF1_Pep1	TRA2A_Pep2	CD209_Pep1
Saliva	Microenvironment + Immune	Combined	Dataset 14	0.00892857	0.852381	0.781658	0.927441	0.9625	0.640476	0.776667	0.131443	svm-linear	CD11b_Pep3	SRSF1_Protein	TRA2A_Pep2	CD209_Pep1
Saliva	Microenvironment + Immune	Combined	Dataset 14	0.0446429	0.852405	0.769531	0.940673	0.819643	0.678571	0.768056	0.173117	svm-rbf	CD14_Pep3	SRSF1_Pep1	SRSF3_Pep2	TRA2A_Protein
Saliva	Microenvironment + Immune	Combined	Dataset 14	0.0446429	0.852405	0.776543	0.933491	0.732143	0.790476	0.808214	0.150657	svm-rbf	CD14_Pep3	SRSF1_Pep1	SRSF3_Pep2	TRA2A_Pep1
Saliva	Microenvironment + Immune	Combined	Dataset 14	0.00892857	0.852405	0.77434	0.935183	0.833929	0.807143	0.85377	0.155099	ridge	CD19_Pep1	SRSF1_Protein	TRA2A_Pep2	CD209_Pep1
Saliva	Microenvironment + Immune	Combined	Dataset 14	0.0178571	0.852421	0.786241	0.92137	0.833929	0.704762	0.784762	0.112626	randForest	CD11b_Pep1	CD11b_Pep2	SRSF1_Pep1	TRA2A_Protein
Saliva	Microenvironment + Immune	Combined	Dataset 14	0.0178571	0.852429	0.761083	0.948951	0.898214	0.709524	0.801667	0.199096	linearDiscriminantAnalysis	CD19_Pep1	SRSF1_Pep1	SRSF1_RNA	TRA2A_RNA
Saliva	Microenvironment + Immune	Combined	Dataset 14	0.00892857	0.852445	0.783624	0.92624	0.667857	0.757143	0.777778	0.128941	randForest	CD11b_Pep2	SRSF3_Pep2	TRA2A_Protein	CD209_Pep1
Saliva	Microenvironment + Immune	Combined	Dataset 14	0.00892857	0.85252	0.791868	0.917826	0.719643	0.821429	0.8375	0.105515	randForest	SRSF3_Pep2	TRA2A_Protein	TRA2A_Pep1	TRA2A_RNA
Saliva	Microenvironment + Immune	Combined	Dataset 14	0.00892857	0.852524	0.775254	0.9341	0.858929	0.707143	0.791111	0.15156	perceptron	SRSF1_Protein	SRSF1_Pep1	TRA2A_Pep2	CD209_Pep1
Saliva	Microenvironment + Immune	Combined	Dataset 14	0.00892857	0.852548	0.764617	0.945332	0.896429	0.707143	0.795278	0.187435	svm-linear	CD19_Pep2	CD66b_Pep1	TRA2A_Pep2	SRSF3_RNA
Saliva	Microenvironment + Immune	Combined	Dataset 14	0.00892857	0.852548	0.768485	0.941209	0.873214	0.757143	0.822262	0.174025	perceptron	CD45_Pep2	CD11b_Pep2	SRSF1_Pep1	SRSF1_Pep2
Saliva	Microenvironment + Immune	Combined	Dataset 14	0.0267857	0.852548	0.787998	0.921866	0.908929	0.611905	0.754672	0.1166	randForest	CD11b_Pep1	SRSF3_Pep2	TRA2A_Pep1	TRA2A_Pep2
Saliva	Microenvironment + Immune	Combined	Dataset 14	0.00892857	0.852571	0.777742	0.932037	0.821429	0.807143	0.846429	0.14591	randForest	CD11b_Protein	SRSF1_Protein	TRA2A_Protein	TRA2A_Pep1
Saliva	Microenvironment + Immune	Combined	Dataset 14	0.00892857	0.852571	0.794367	0.915327	0.898214	0.740476	0.818056	0.0990583	svm-rbf	CD11b_Protein	SRSF1_Protein	SRSF1_Pep1	TRA2A_Pep2
Saliva	Microenvironment + Immune	Combined	Dataset 14	0.0357143	0.852571	0.776565	0.933554	0.769643	0.759524	0.804008	0.150965	randForest	SRSF3_Pep2	TRA2A_Pep1	CD209_Pep1
Saliva	Microenvironment + Immune	Combined	Dataset 14	0.0357143	0.852594	0.7933	0.916096	0.798214	0.67381	0.766429	0.100697	randForest	CD19_Protein	SRSF1_Pep2	SRSF3_Pep2	TRA2A_Protein
Saliva	Microenvironment + Immune	Combined	Dataset 14	0.0178571	0.852627	0.793522	0.913833	0.771429	0.657143	0.749603	0.0928803	randForest	CD19_Protein	SRSF1_Protein	TRA2A_Pep1	TRA2A_RNA
Saliva	Microenvironment + Immune	Combined	Dataset 14	0.00892857	0.852667	0.777311	0.932213	0.921429	0.542857	0.728788	0.146094	randForest	CD3_Pep1	CD11b_Pep1	SRSF1_Pep1	TRA2A_Pep2
Saliva	Microenvironment + Immune	Combined	Dataset 14	0.00892857	0.852667	0.797613	0.911655	0.846429	0.821429	0.857143	0.089551	randForest	SRSF1_Pep1	TRA2A_Protein	TRA2A_Pep1	SRSF1_RNA
Saliva	Microenvironment + Immune	Combined	Dataset 14	0.0267857	0.852667	0.805724	0.90363	0.885714	0.62381	0.752778	0.0717687	randForest	CD66b_Pep1	TRA2A_Protein	TRA2A_Pep2
Saliva	Microenvironment + Immune	Combined	Dataset 14	0.00892857	0.85269	0.767171	0.942438	0.808929	0.807143	0.846825	0.177758	perceptron	CD16_Pep1	CD11b_Pep2	SRSF1_Protein	TRA2A_Pep2
Saliva	Microenvironment + Immune	Combined	Dataset 14	0.00892857	0.85269	0.795049	0.914559	0.782143	0.77381	0.816071	0.0970288	randForest	CD19_Pep2	SRSF3_Pep2	TRA2A_Protein	SRSF1_RNA
Saliva	Microenvironment + Immune	Combined	Dataset 14	0.0357143	0.8527	0.797854	0.911372	0.860714	0.704762	0.7925	0.0888312	randForest	CD66b_Pep1	CD11b_Pep1	SRSF1_Pep1	TRA2A_Pep1
Saliva	Microenvironment + Immune	Combined	Dataset 14	0.00892857	0.852714	0.774789	0.934649	0.910714	0.740476	0.820278	0.15335	svm-rbf	CD19_Pep2	CD66b_Pep1	TRA2A_Pep2	CD209_Pep1
Saliva	Microenvironment + Immune	Combined	Dataset 14	0.00892857	0.852714	0.776141	0.933808	0.744643	0.807143	0.832143	0.151502	randForest	SRSF1_Protein	TRA2A_Protein	TRA2A_Pep1	SRSF2_RNA
Saliva	Microenvironment + Immune	Combined	Dataset 14	0.0178571	0.852714	0.760562	0.949132	0.771429	0.788095	0.832738	0.199117	svm-rbf	CD16_Pep1	SRSF1_Pep1	TRA2A_Pep1	CD209_Pep1
Saliva	Microenvironment + Immune	Combined	Dataset 14	0.00892857	0.852714	0.777117	0.933002	0.821429	0.707143	0.785159	0.149289	svm-rbf	CD14_Pep2	CD11b_Pep2	SRSF1_Pep1	TRA2A_Pep1
Saliva	Microenvironment + Immune	Combined	Dataset 14	0.00892857	0.852738	0.770914	0.939035	0.844643	0.72381	0.795913	0.167609	randForest	CD11b_Protein	SRSF1_Pep1	TRA2A_Protein	SRSF2_RNA
Saliva	Microenvironment + Immune	Combined	Dataset 14	0.0267857	0.852738	0.771663	0.938371	0.923214	0.690476	0.794444	0.165668	svm-rbf	CD16_Pep1	CD11b_Protein	SRSF1_Protein	TRA2A_Pep2
Saliva	Microenvironment + Immune	Combined	Dataset 14	0.0357143	0.852738	0.768385	0.941819	0.858929	0.807143	0.85	0.176721	svm-rbf	CD19_Protein	SRSF1_Pep1	SRSF1_Pep2	TRA2A_Protein
Saliva	Microenvironment + Immune	Combined	Dataset 14	0.00892857	0.852762	0.762849	0.94744	0.960714	0.62619	0.768889	0.194692	svm-rbf	CD19_Pep2	CD11b_Pep1	SRSF1_Pep1	TRA2A_Pep2
Saliva	Microenvironment + Immune	Combined	Dataset 14	0.00892857	0.852857	0.763757	0.945937	0.832143	0.757143	0.811905	0.188952	perceptron	SRSF1_Pep1	SRSF1_Pep2
Saliva	Microenvironment + Immune	Combined	Dataset 14	0.0357143	0.852857	0.760872	0.948567	0.860714	0.788095	0.841667	0.196901	ridge	CD66b_Pep1	CD45_Pep2	SRSF1_Pep1	TRA2A_Protein
Saliva	Microenvironment + Immune	Combined	Dataset 14	0.0357143	0.852857	0.778496	0.931198	0.898214	0.542857	0.717172	0.143281	svm-rbf	CD19_Pep2	CD11b_Pep1	TRA2A_Protein	TRA2A_Pep2
Saliva	Microenvironment + Immune	Combined	Dataset 14	0.00892857	0.852877	0.786534	0.925244	0.794643	0.807143	0.839286	0.12852	randForest	SRSF3_Pep2	TRA2A_Protein	TRA2A_Pep1
Saliva	Microenvironment + Immune	Combined	Dataset 14	0.00892857	0.852881	0.771688	0.938006	0.835714	0.821429	0.860714	0.164034	linearDiscriminantAnalysis	CD45_Pep2	CD11b_Protein	SRSF1_Protein	TRA2A_Protein
Saliva	Microenvironment + Immune	Combined	Dataset 14	0.0267857	0.852881	0.771313	0.938041	0.808929	0.804762	0.839286	0.163649	ridge	CD11b_Pep2	SRSF1_Pep1	TRA2A_Pep1
Saliva	Microenvironment + Immune	Combined	Dataset 14	0.0267857	0.852881	0.793408	0.916371	0.898214	0.62381	0.756667	0.101824	svm-rbf	CD11b_Protein	CD11b_Pep1	SRSF1_Pep1	TRA2A_Pep2
Saliva	Microenvironment + Immune	Combined	Dataset 14	0.0357143	0.852881	0.760607	0.948661	0.8625	0.821429	0.864881	0.196927	perceptron	CD45_Pep2	SRSF1_Pep1	TRA2A_Protein	SRSF3_RNA
Saliva	Microenvironment + Immune	Combined	Dataset 14	0.0357143	0.852881	0.783299	0.92631	0.796429	0.72381	0.788929	0.128822	svm-rbf	CD45_Pep2	CD11b_Pep1	SRSF1_Protein	TRA2A_Protein
Saliva	Microenvironment + Immune	Combined	Dataset 14	0.00892857	0.852905	0.777645	0.932218	0.769643	0.82381	0.851786	0.146572	randForest	CD11b_Pep1	SRSF1_Protein	TRA2A_Protein	CD209_Pep1
Saliva	Microenvironment + Immune	Combined	Dataset 14	0.0267857	0.852905	0.794898	0.914966	0.744643	0.77619	0.817262	0.0983281	svm-rbf	CD14_Pep2	SRSF1_Pep1	TRA2A_Protein	SRSF1_RNA
Saliva	Microenvironment + Immune	Combined	Dataset 14	0.00892857	0.852905	0.756714	0.95298	0.883929	0.707143	0.793056	0.2114	svm-linear	SRSF1_Protein	TRA2A_Pep2	CD209_Pep1	SRSF3_RNA
Saliva	Microenvironment + Immune	Combined	Dataset 14	0.00892857	0.852922	0.781311	0.928043	0.807143	0.704762	0.786389	0.133516	randForest	CD19_Pep2	SRSF1_Pep1	TRA2A_Pep1	TRA2A_RNA
Saliva	Microenvironment + Immune	Combined	Dataset 14	0.00892857	0.852937	0.780262	0.929517	0.794643	0.807143	0.835714	0.138395	randForest	SRSF1_Protein	TRA2A_Protein	TRA2A_Pep1	SRSF1_RNA
Saliva	Microenvironment + Immune	Combined	Dataset 14	0.00892857	0.852974	0.786656	0.922953	0.871429	0.707143	0.793492	0.119309	randForest	CD19_Protein	CD11b_Protein	SRSF1_Protein	TRA2A_Protein
Saliva	Microenvironment + Immune	Combined	Dataset 14	0.00892857	0.852991	0.785846	0.923763	0.767857	0.740476	0.793214	0.121575	randForest	CD19_Pep2	CD11b_Pep2	SRSF1_Protein	TRA2A_Protein
Saliva	Microenvironment + Immune	Combined	Dataset 14	0.0178571	0.853007	0.788322	0.921329	0.844643	0.740476	0.805754	0.114872	randForest	CD45_Pep2	SRSF1_Pep2	SRSF3_Pep2	TRA2A_Protein
Saliva	Microenvironment + Immune	Combined	Dataset 14	0.0178571	0.853048	0.772097	0.937512	0.860714	0.77381	0.831944	0.162382	ridge	CD19_Pep1	CD11b_Pep2	SRSF1_Pep1	TRA2A_Pep1
Saliva	Microenvironment + Immune	Combined	Dataset 14	0.0267857	0.853048	0.770034	0.939575	0.885714	0.721429	0.806389	0.168789	linearDiscriminantAnalysis	CD45_Pep2	SRSF1_Pep1	SRSF1_Pep2	TRA2A_Pep1
Saliva	Microenvironment + Immune	Combined	Dataset 14	0.0446429	0.853048	0.776486	0.933633	0.794643	0.778571	0.827579	0.151204	svm-rbf	SRSF1_Pep1	SRSF3_Pep2	TRA2A_Pep1	SRSF3_RNA
Saliva	Microenvironment + Immune	Combined	Dataset 14	0.0178571	0.853095	0.76495	0.945126	0.819643	0.72381	0.791468	0.186985	randForest	CD11b_Protein	SRSF1_Pep2	SRSF3_Pep2	TRA2A_Pep1
Saliva	Microenvironment + Immune	Combined	Dataset 14	0.00892857	0.853118	0.773483	0.938209	0.871429	0.707143	0.791667	0.167635	randForest	CD19_Pep2	CD11b_Pep1	SRSF1_Pep1	TRA2A_Protein
Saliva	Microenvironment + Immune	Combined	Dataset 14	0.00892857	0.85312	0.783058	0.924722	0.757143	0.77381	0.810119	0.122071	randForest	CD14_Pep1	SRSF1_Pep1	TRA2A_Protein	SRSF3_RNA
Saliva	Microenvironment + Immune	Combined	Dataset 14	0.0267857	0.853151	0.76014	0.950234	0.705357	0.807143	0.820833	0.203763	randForest	CD14_Pep2	TRA2A_Pep1	SRSF3_RNA
Saliva	Microenvironment + Immune	Combined	Dataset 14	0.0178571	0.853167	0.787203	0.922066	0.771429	0.771429	0.815278	0.116445	perceptron	CD16_Pep1	CD45_Pep2	CD11b_Pep1	SRSF3_Pep2
Saliva	Microenvironment + Immune	Combined	Dataset 14	0.0267857	0.853167	0.775712	0.932962	0.798214	0.771429	0.817857	0.147193	perceptron	SRSF1_Pep1	TRA2A_Pep1	SRSF3_RNA
Saliva	Microenvironment + Immune	Combined	Dataset 14	0.00892857	0.85319	0.77944	0.930339	0.808929	0.704762	0.782143	0.140832	randForest	CD3_Pep1	SRSF1_Protein	SRSF1_Pep2	TRA2A_Pep1
Saliva	Microenvironment + Immune	Combined	Dataset 14	0.00892857	0.853214	0.74148	0.968299	0.833929	0.771429	0.834206	0.260171	perceptron	CD14_Pep2	CD8_Pep1	SRSF1_Pep1	TRA2A_Pep1
Saliva	Microenvironment + Immune	Combined	Dataset 14	0.00892857	0.853214	0.778173	0.931521	0.935714	0.478571	0.700909	0.144246	svm-rbf	CD19_Pep2	CD11b_Protein	TRA2A_Pep2	TRA2A_RNA
Saliva	Microenvironment + Immune	Combined	Dataset 14	0.0178571	0.853214	0.755503	0.953935	0.769643	0.921429	0.927381	0.214017	linearDiscriminantAnalysis	CD14_Pep2	CD66b_Pep1	SRSF1_Pep1	TRA2A_Protein
Saliva	Microenvironment + Immune	Combined	Dataset 14	0.0267857	0.853214	0.765609	0.943915	0.898214	0.707143	0.801934	0.182285	linearDiscriminantAnalysis	CD14_Pep2	SRSF1_Protein	SRSF1_Pep2	CD209_Pep1
Saliva	Microenvironment + Immune	Combined	Dataset 14	0.0357143	0.853214	0.767916	0.941778	0.848214	0.754762	0.819048	0.175813	ridge	CD11b_Protein	SRSF1_Protein	TRA2A_Pep1	TRA2A_Pep2
Saliva	Microenvironment + Immune	Combined	Dataset 14	0.0357143	0.853214	0.797627	0.911472	0.605357	0.921429	0.91	0.0889396	linearDiscriminantAnalysis	CD14_Pep2	SRSF1_Pep1	TRA2A_Protein	TRA2A_Pep2
Saliva	Microenvironment + Immune	Combined	Dataset 14	0.0446429	0.853214	0.782077	0.927446	0.783929	0.821429	0.851786	0.131999	svm-linear	CD45_Pep2	SRSF1_Protein	TRA2A_Protein	SRSF1_RNA
Saliva	Microenvironment + Immune	Combined	Dataset 14	0.0446429	0.853238	0.77524	0.934879	0.657143	0.87381	0.880952	0.155008	svm-rbf	SRSF1_Protein	SRSF1_Pep1	TRA2A_Protein	SRSF3_RNA
Saliva	Microenvironment + Immune	Combined	Dataset 14	0.00892857	0.853263	0.782758	0.926978	0.796429	0.661905	0.759325	0.130913	randForest	SRSF1_Protein	SRSF1_Pep2	TRA2A_Protein	SRSF1_RNA
Saliva	Microenvironment + Immune	Combined	Dataset 14	0.00892857	0.853278	0.787159	0.924618	0.848214	0.740476	0.809325	0.12672	randForest	CD8_Pep1	SRSF1_Pep1	SRSF1_Pep2	TRA2A_Pep1
Saliva	Microenvironment + Immune	Combined	Dataset 14	0.0178571	0.853333	0.766012	0.943257	0.744643	0.804762	0.82619	0.179815	perceptron	CD8_Pep1	SRSF1_Protein	SRSF1_Pep1	TRA2A_Pep1
Saliva	Microenvironment + Immune	Combined	Dataset 14	0.0267857	0.853333	0.771554	0.937289	0.810714	0.771429	0.827381	0.160596	perceptron	CD66b_Pep1	SRSF1_Pep1	TRA2A_Pep1	SRSF3_RNA
Saliva	Microenvironment + Immune	Combined	Dataset 14	0.0178571	0.853357	0.760348	0.949091	0.694643	0.871429	0.878571	0.19857	ridge	CD66b_Pep1	SRSF1_Pep1	SRSF3_Pep2	TRA2A_Pep1
Saliva	Microenvironment + Immune	Combined	Dataset 14	0.0267857	0.853357	0.772924	0.93609	0.758929	0.838095	0.858333	0.157154	perceptron	CD11b_Pep1	CD11b_Pep2	SRSF1_Pep1	TRA2A_Pep1
Saliva	Microenvironment + Immune	Combined	Dataset 14	0.0357143	0.853357	0.787788	0.921906	0.721429	0.77381	0.806548	0.116508	svm-rbf	CD11b_Pep1	SRSF1_Protein	TRA2A_Pep1
Saliva	Microenvironment + Immune	Combined	Dataset 14	0.0446429	0.853357	0.769831	0.939948	0.732143	0.740476	0.784325	0.170206	svm-rbf	CD14_Perotein	CD45_Pep2	SRSF1_Protein	TRA2A_Pep1
Saliva	Microenvironment + Immune	Combined	Dataset 14	0.0178571	0.853357	0.771959	0.938075	0.783929	0.709524	0.780754	0.164746	svm-rbf	SRSF1_Protein	TRA2A_Protein	TRA2A_Pep1	SRSF2_RNA
Saliva	Microenvironment + Immune	Combined	Dataset 14	0.00892857	0.853381	0.771502	0.938107	0.823214	0.821429	0.860714	0.164223	linearDiscriminantAnalysis	CD45_Pep2	SRSF1_Protein	TRA2A_Protein
Saliva	Microenvironment + Immune	Combined	Dataset 14	0.0178571	0.853381	0.777562	0.932387	0.846429	0.659524	0.764444	0.147196	svm-rbf	CD11b_Pep2	SRSF1_Protein	SRSF3_Pep2	TRA2A_Protein
Saliva	Microenvironment + Immune	Combined	Dataset 14	0.0178571	0.853381	0.791988	0.917196	0.669643	0.938095	0.93	0.103302	linearDiscriminantAnalysis	CD14_Pep2	SRSF1_Pep1	TRA2A_Pep1
Saliva	Microenvironment + Immune	Combined	Dataset 14	0.0267857	0.853381	0.765013	0.945276	0.819643	0.759524	0.813492	0.187798	svm-rbf	CD14_Pep2	SRSF1_Protein	SRSF1_Pep1	TRA2A_Protein
Saliva	Microenvironment + Immune	Combined	Dataset 14	0.0267857	0.853381	0.783637	0.925631	0.846429	0.704762	0.788929	0.126451	ridge	CD19_Protein	TRA2A_Pep1	TRA2A_Pep2	CD209_Pep1
Saliva	Microenvironment + Immune	Combined	Dataset 14	0.0357143	0.853381	0.764508	0.945016	0.873214	0.804762	0.855556	0.185764	ridge	CD11b_Pep2	SRSF1_Pep1	SRSF1_Pep2	TRA2A_Protein
Saliva	Microenvironment + Immune	Combined	Dataset 14	0.0357143	0.853381	0.782806	0.926378	0.655357	0.938095	0.923333	0.128482	linearDiscriminantAnalysis	CD14_Pep2	SRSF1_Pep1	TRA2A_Protein	SRSF2_RNA
Saliva	Microenvironment + Immune	Combined	Dataset 14	0.00892857	0.85348	0.786003	0.923521	0.732143	0.72381	0.775794	0.120793	randForest	CD16_Pep1	CD19_Protein	SRSF1_Protein	TRA2A_Protein
Saliva	Microenvironment + Immune	Combined	Dataset 14	0.00892857	0.8535	0.771885	0.938149	0.794643	0.77619	0.824206	0.164976	randForest	CD14_Perotein	SRSF1_Pep1	TRA2A_Pep1	SRSF5_RNA
Saliva	Microenvironment + Immune	Combined	Dataset 14	0.0178571	0.853508	0.798402	0.913375	0.669643	0.790476	0.808333	0.096433	randForest	SRSF3_Pep2	TRA2A_Pep1	CD209_Pep1	SRSF2_RNA
Saliva	Microenvironment + Immune	Combined	Dataset 14	0.00892857	0.853524	0.76367	0.945684	0.846429	0.871429	0.894643	0.187612	ridge	CD66b_Pep1	SRSF1_Pep1	SRSF1_Pep2	TRA2A_Pep1
Saliva	Microenvironment + Immune	Combined	Dataset 14	0.00892857	0.853524	0.777662	0.932117	0.846429	0.761905	0.829206	0.14615	randForest	CD11b_Pep1	SRSF1_Protein	SRSF1_Pep1	TRA2A_Pep1
Saliva	Microenvironment + Immune	Combined	Dataset 14	0.0178571	0.853524	0.780658	0.929206	0.794643	0.709524	0.781548	0.137591	randForest	CD19_Pep2	SRSF1_Protein	SRSF1_Pep2	TRA2A_Protein
Saliva	Microenvironment + Immune	Combined	Dataset 14	0.0267857	0.853524	0.76859	0.941018	0.771429	0.854762	0.873016	0.1733	perceptron	CD14_Pep2	SRSF1_Pep1	TRA2A_Protein	TRA2A_Pep2
Saliva	Microenvironment + Immune	Combined	Dataset 14	0.0267857	0.853524	0.776518	0.933006	0.846429	0.57619	0.722778	0.148481	linearDiscriminantAnalysis	CD19_Pep2	CD66b_Pep1	TRA2A_Protein	TRA2A_Pep2
Saliva	Microenvironment + Immune	Combined	Dataset 14	0.0446429	0.853524	0.778469	0.930459	0.783929	0.854762	0.874405	0.140066	perceptron	CD14_Pep2	SRSF1_Pep1	TRA2A_Pep1
Saliva	Microenvironment + Immune	Combined	Dataset 14	0.00892857	0.85354	0.789913	0.921354	0.833929	0.785714	0.839484	0.116879	randForest	SRSF1_Pep1	TRA2A_Protein	SRSF1_RNA	SRSF2_RNA
Saliva	Microenvironment + Immune	Combined	Dataset 14	0.00892857	0.853548	0.765178	0.94426	0.757143	0.804762	0.836706	0.183242	perceptron	CD14_Pep2	CD19_Pep1	SRSF1_Pep1	TRA2A_Pep1
Saliva	Microenvironment + Immune	Combined	Dataset 14	0.00892857	0.853548	0.793296	0.916143	0.819643	0.840476	0.873413	0.100863	perceptron	SRSF1_Protein	SRSF1_Pep2	CD209_Pep1	TRA2A_RNA
Saliva	Microenvironment + Immune	Combined	Dataset 14	0.0178571	0.853548	0.774212	0.935396	0.846429	0.62619	0.747937	0.155871	linearDiscriminantAnalysis	CD19_Pep2	CD66b_Pep1	TRA2A_Pep1	TRA2A_Pep2
Saliva	Microenvironment + Immune	Combined	Dataset 14	0.0267857	0.853548	0.767851	0.941673	0.823214	0.804762	0.846429	0.175223	ridge	CD19_Pep1	CD45_Pep2	SRSF1_Protein	TRA2A_Protein
Saliva	Microenvironment + Immune	Combined	Dataset 14	0.0267857	0.853548	0.772821	0.936703	0.783929	0.788095	0.829563	0.159763	ridge	CD19_Pep1	CD45_Pep2	SRSF1_Protein	TRA2A_Pep1
Saliva	Microenvironment + Immune	Combined	Dataset 14	0.0267857	0.853548	0.774982	0.934202	0.758929	0.790476	0.832738	0.151636	perceptron	CD11b_Pep2	SRSF1_Protein	TRA2A_Protein	SRSF2_RNA
Saliva	Microenvironment + Immune	Combined	Dataset 14	0.0178571	0.853564	0.791625	0.919642	0.835714	0.721429	0.798056	0.112188	randForest	CD19_Pep2	CD11b_Pep3	SRSF1_Pep1	TRA2A_Pep1
Saliva	Microenvironment + Immune	Combined	Dataset 14	0.00892857	0.853571	0.774066	0.935968	0.835714	0.642857	0.754444	0.158231	svm-rbf	CD19_Protein	CD19_Pep2	CD11b_Pep2	TRA2A_Pep2
Saliva	Microenvironment + Immune	Combined	Dataset 14	0.0267857	0.853571	0.756404	0.95414	0.732143	0.778571	0.819246	0.216573	svm-rbf	CD14_Pep2	SRSF1_Protein	TRA2A_Pep1	SRSF3_RNA
Saliva	Microenvironment + Immune	Combined	Dataset 14	0.00892857	0.853598	0.798466	0.911186	0.782143	0.738095	0.796032	0.0888223	randForest	CD45_Pep2	SRSF1_Protein	TRA2A_Protein	CD209_Pep1
Saliva	Microenvironment + Immune	Combined	Dataset 14	0.00892857	0.853628	0.764754	0.945195	0.833929	0.77619	0.834722	0.187001	randForest	CD11b_Protein	SRSF1_Protein	SRSF1_Pep2	TRA2A_Protein
Saliva	Microenvironment + Immune	Combined	Dataset 14	0.0178571	0.85369	0.783371	0.925728	0.796429	0.771429	0.822619	0.126516	perceptron	CD66b_Pep1	SRSF1_Protein	SRSF1_Pep1	TRA2A_Pep1
Saliva	Microenvironment + Immune	Combined	Dataset 14	0.0178571	0.853714	0.769703	0.939736	0.783929	0.888095	0.9	0.169039	ridge	CD11b_Pep2	SRSF1_Protein	SRSF1_Pep1	TRA2A_Protein
Saliva	Microenvironment + Immune	Combined	Dataset 14	0.0267857	0.853714	0.776363	0.932906	0.833929	0.804762	0.847421	0.147832	linearDiscriminantAnalysis	SRSF1_Pep1	SRSF1_Pep2	TRA2A_Pep1	CD209_Pep1
Saliva	Microenvironment + Immune	Combined	Dataset 14	0.0446429	0.853714	0.766423	0.94293	0.783929	0.804762	0.839286	0.178918	svm-linear	CD45_Pep2	SRSF1_Protein	SRSF1_Pep1	TRA2A_Pep1
Saliva	Microenvironment + Immune	Combined	Dataset 14	0.0446429	0.853714	0.768263	0.941175	0.835714	0.888095	0.907143	0.173536	svm-linear	CD45_Pep2	SRSF1_Protein	SRSF1_Pep2	TRA2A_Protein
Saliva	Microenvironment + Immune	Combined	Dataset 14	0.0357143	0.853714	0.751294	0.95925	0.732143	0.807143	0.827976	0.232938	svm-rbf	CD14_Pep1	SRSF1_Protein	TRA2A_Protein
Saliva	Microenvironment + Immune	Combined	Dataset 14	0.0267857	0.85377	0.782679	0.927185	0.819643	0.740476	0.803968	0.131675	randForest	SRSF1_Protein	SRSF1_Pep2	TRA2A_Pep1	TRA2A_RNA
Saliva	Microenvironment + Immune	Combined	Dataset 14	0.0267857	0.85379	0.794963	0.916814	0.732143	0.740476	0.784325	0.105241	randForest	CD14_Pep1	SRSF1_Pep2	SRSF3_Pep2	TRA2A_Protein
Saliva	Microenvironment + Immune	Combined	Dataset 14	0.00892857	0.853807	0.794684	0.916456	0.860714	0.688095	0.782778	0.10357	randForest	CD19_Pep2	CD11b_Pep3	SRSF1_Pep1	TRA2A_Protein
Saliva	Microenvironment + Immune	Combined	Dataset 14	0.00892857	0.853833	0.795153	0.914456	0.794643	0.757143	0.813294	0.0967696	randForest	CD16_Pep1	SRSF1_Pep1	TRA2A_Pep1	SRSF3_RNA
Saliva	Microenvironment + Immune	Combined	Dataset 14	0.0178571	0.853833	0.797687	0.911667	0.707143	0.740476	0.783929	0.0896651	randForest	CD3_Pep1	SRSF1_Pep1	TRA2A_Pep1	SRSF3_RNA
Saliva	Microenvironment + Immune	Combined	Dataset 14	0.00892857	0.853837	0.787139	0.924596	0.758929	0.788095	0.825	0.126602	randForest	CD3_Pep1	SRSF1_Pep2	SRSF3_Pep2	TRA2A_Protein
Saliva	Microenvironment + Immune	Combined	Dataset 14	0.0178571	0.853881	0.78643	0.927261	0.846429	0.72381	0.79627	0.136988	svm-rbf	CD14_Perotein	CD16_Pep1	SRSF1_Pep1	TRA2A_Protein
Saliva	Microenvironment + Immune	Combined	Dataset 14	0.0357143	0.853881	0.789587	0.924359	0.732143	0.790476	0.815476	0.12882	svm-rbf	CD14_Pep3	SRSF1_Pep1	TRA2A_Pep1
Saliva	Microenvironment + Immune	Combined	Dataset 14	0.00892857	0.853889	0.772962	0.938985	0.858929	0.695238	0.788333	0.170464	randForest	CD11b_Protein	SRSF1_Pep1	TRA2A_Pep1	TRA2A_RNA
Saliva	Microenvironment + Immune	Combined	Dataset 14	0.0446429	0.853897	0.814363	0.896904	0.835714	0.704762	0.78754	0.0607012	randForest	CD19_Pep1	CD66b_Pep1	SRSF1_Pep1	TRA2A_Protein
Saliva	Microenvironment + Immune	Combined	Dataset 14	0.00892857	0.853921	0.79934	0.912352	0.883929	0.657143	0.771775	0.0938059	randForest	CD19_Protein	SRSF1_Protein	TRA2A_Pep1	TRA2A_Pep2
Saliva	Microenvironment + Immune	Combined	Dataset 14	0.0267857	0.853921	0.782163	0.92987	0.846429	0.807143	0.848214	0.142487	randForest	SRSF1_Protein	SRSF1_Pep2	TRA2A_Protein	TRA2A_Pep1
Saliva	Microenvironment + Immune	Combined	Dataset 14	0.00892857	0.85396	0.784543	0.927064	0.769643	0.821429	0.841667	0.133592	randForest	CD16_Pep1	SRSF1_Protein	TRA2A_Protein	TRA2A_Pep1
Saliva	Microenvironment + Immune	Combined	Dataset 14	0.00892857	0.85396	0.79564	0.916053	0.883929	0.545238	0.718139	0.103155	randForest	SRSF1_Protein	TRA2A_Protein	TRA2A_Pep2	SRSF1_RNA
Saliva	Microenvironment + Immune	Combined	Dataset 14	0.00892857	0.853963	0.793898	0.917667	0.833929	0.62619	0.740556	0.107243	randForest	CD19_Protein	SRSF3_Pep2	TRA2A_Pep1
Saliva	Microenvironment + Immune	Combined	Dataset 14	0.00892857	0.853967	0.779288	0.932532	0.744643	0.77381	0.808929	0.150245	randForest	CD14_Perotein	SRSF1_Protein	TRA2A_Protein
Saliva	Microenvironment + Immune	Combined	Dataset 14	0.00892857	0.854024	0.777645	0.932218	0.769643	0.82381	0.851786	0.146572	svm-rbf	SRSF1_Protein	TRA2A_Protein	CD209_Pep1
Saliva	Microenvironment + Immune	Combined	Dataset 14	0.00892857	0.854048	0.756635	0.95374	0.794643	0.871429	0.88631	0.214994	svm-rbf	SRSF1_Protein	SRSF3_Pep2	TRA2A_Protein	CD209_Pep1
Saliva	Microenvironment + Immune	Combined	Dataset 14	0.00892857	0.854048	0.778469	0.935222	0.960714	0.72381	0.818889	0.161303	svm-linear	CD11b_Protein	CD11b_Pep3	SRSF1_Pep1	SRSF1_Pep2
Saliva	Microenvironment + Immune	Combined	Dataset 14	0.0178571	0.854048	0.782424	0.92761	0.732143	0.888095	0.892857	0.133131	svm-rbf	CD14_Pep2	SRSF1_Protein	TRA2A_Protein	SRSF1_RNA
Saliva	Microenvironment + Immune	Combined	Dataset 14	0.00892857	0.854055	0.766152	0.94605	0.946429	0.561905	0.736364	0.193378	randForest	CD11b_Pep1	SRSF1_Pep1	TRA2A_Protein	SRSF5_RNA
Saliva	Microenvironment + Immune	Combined	Dataset 14	0.00892857	0.854071	0.773287	0.940403	0.921429	0.707143	0.801389	0.177694	ridge	CD19_Pep1	SRSF1_Pep1	TRA2A_Pep2	CD209_Pep1
Saliva	Microenvironment + Immune	Combined	Dataset 14	0.00892857	0.85412	0.790339	0.921353	0.871429	0.690476	0.792381	0.117397	randForest	CD16_Pep1	SRSF1_Protein	TRA2A_Protein	TRA2A_Pep2
Saliva	Microenvironment + Immune	Combined	Dataset 14	0.00892857	0.854127	0.785613	0.926249	0.846429	0.707143	0.788889	0.131546	randForest	SRSF1_Protein	TRA2A_Protein	TRA2A_Pep1	TRA2A_Pep2
Saliva	Microenvironment + Immune	Combined	Dataset 14	0.0178571	0.854127	0.79281	0.918712	0.782143	0.754762	0.805357	0.109982	randForest	CD16_Pep1	CD19_Pep2	SRSF1_Pep1	TRA2A_Pep1
Saliva	Microenvironment + Immune	Combined	Dataset 14	0.00892857	0.85415	0.779023	0.932754	0.707143	0.790476	0.8125	0.150864	randForest	CD14_Perotein	CD16_Pep1	SRSF1_Protein	TRA2A_Pep1
Saliva	Microenvironment + Immune	Combined	Dataset 14	0.00892857	0.854214	0.768385	0.945561	0.921429	0.790476	0.848611	0.194715	linearDiscriminantAnalysis	CD19_Protein	CD45_Pep2	TRA2A_Pep2	SRSF1_RNA
Saliva	Microenvironment + Immune	Combined	Dataset 14	0.0178571	0.854222	0.789927	0.919894	0.794643	0.711905	0.783532	0.11117	randForest	CD14_Pep3	SRSF1_Pep1	TRA2A_Pep1	SRSF3_RNA
Saliva	Microenvironment + Immune	Combined	Dataset 14	0.00892857	0.854303	0.789938	0.921542	0.835714	0.628571	0.751201	0.11766	randForest	CD19_Protein	SRSF1_Protein	TRA2A_Pep1	SRSF1_RNA
Saliva	Microenvironment + Immune	Combined	Dataset 14	0.00892857	0.854317	0.794201	0.917406	0.858929	0.67619	0.775556	0.106601	randForest	CD19_Protein	CD11b_Pep1	SRSF1_Protein	TRA2A_Protein
Saliva	Microenvironment + Immune	Combined	Dataset 14	0.0178571	0.854333	0.782003	0.931517	0.808929	0.807143	0.844643	0.149585	perceptron	CD14_Pep2	CD19_Protein	CD66b_Pep1	TRA2A_Pep2
Saliva	Microenvironment + Immune	Combined	Dataset 14	0.00892857	0.854343	0.793758	0.917552	0.757143	0.788095	0.820238	0.10664	randForest	CD14_Pep1	CD3_Pep1	SRSF1_Pep1	TRA2A_Protein
Saliva	Microenvironment + Immune	Combined	Dataset 14	0.00892857	0.854351	0.776831	0.934989	0.808929	0.72619	0.794048	0.157792	randForest	CD11b_Pep3	SRSF1_Protein	TRA2A_Pep1	SRSF1_RNA
Saliva	Microenvironment + Immune	Combined	Dataset 14	0.00892857	0.854357	0.779089	0.934432	0.896429	0.709524	0.800556	0.158581	ridge	CD45_Pep2	SRSF1_Protein	SRSF1_Pep1	SRSF1_Pep2
Saliva	Microenvironment + Immune	Combined	Dataset 14	0.00892857	0.854357	0.785651	0.927614	0.821429	0.802381	0.849643	0.137451	perceptron	CD45_Pep2	SRSF1_Pep1	SRSF1_Pep2	SRSF2_RNA
Saliva	Microenvironment + Immune	Combined	Dataset 14	0.0446429	0.854373	0.795148	0.916204	0.732143	0.757143	0.795238	0.103158	randForest	CD66b_Pep1	SRSF1_Pep1	SRSF3_Pep2	TRA2A_Protein
Saliva	Microenvironment + Immune	Combined	Dataset 14	0.00892857	0.854384	0.784309	0.927553	0.808929	0.692857	0.772817	0.135367	randForest	CD19_Pep2	SRSF1_Protein	SRSF1_Pep2	TRA2A_Pep1
Saliva	Microenvironment + Immune	Combined	Dataset 14	0.0267857	0.854405	0.791323	0.922707	0.935714	0.545238	0.729192	0.124185	svm-rbf	CD11b_Pep2	SRSF1_Protein	SRSF1_Pep1	SRSF1_Pep2
Saliva	Microenvironment + Immune	Combined	Dataset 14	0.0178571	0.854421	0.779881	0.931982	0.807143	0.804762	0.842659	0.14863	randForest	CD11b_Pep2	SRSF1_Pep1	SRSF3_Pep2	TRA2A_Pep1
Saliva	Microenvironment + Immune	Combined	Dataset 14	0.00892857	0.854494	0.790639	0.921096	0.858929	0.692857	0.783333	0.116737	randForest	CD11b_Pep3	SRSF1_Pep1	TRA2A_Protein	SRSF3_RNA
Saliva	Microenvironment + Immune	Combined	Dataset 14	0.00892857	0.854508	0.780929	0.931189	0.744643	0.807143	0.830357	0.146583	randForest	SRSF1_Protein	TRA2A_Protein	TRA2A_Pep1	SRSF3_RNA
Saliva	Microenvironment + Immune	Combined	Dataset 14	0.00892857	0.854524	0.778772	0.934749	0.898214	0.707143	0.796667	0.159568	ridge	SRSF1_Protein	SRSF1_Pep1	TRA2A_Pep2	CD209_Pep1
Saliva	Microenvironment + Immune	Combined	Dataset 14	0.00892857	0.854548	0.788048	0.925728	0.835714	0.788095	0.833135	0.132581	svm-rbf	CD11b_Protein	CD11b_Pep3	SRSF1_Protein	TRA2A_Protein
Saliva	Microenvironment + Immune	Combined	Dataset 14	0.00892857	0.854564	0.77194	0.940177	0.796429	0.757143	0.811905	0.174489	randForest	CD14_Pep2	SRSF1_Protein	SRSF1_Pep2	TRA2A_Pep1
Saliva	Microenvironment + Immune	Combined	Dataset 14	0.00892857	0.85457	0.775146	0.936801	0.807143	0.711905	0.785714	0.163614	randForest	CD11b_Pep1	SRSF1_Protein	SRSF1_Pep1	TRA2A_Protein
Saliva	Microenvironment + Immune	Combined	Dataset 14	0.00892857	0.854571	0.748427	0.965434	0.9625	0.428571	0.686364	0.259	linearDiscriminantAnalysis	SRSF1_Pep1	SRSF1_Pep2	CD209_Pep1	TRA2A_RNA
Saliva	Microenvironment + Immune	Combined	Dataset 14	0.00892857	0.854571	0.756959	0.957242	0.933929	0.628571	0.765556	0.233189	svm-linear	CD19_Pep2	CD66b_Pep1	TRA2A_Pep2	TRA2A_RNA
Saliva	Microenvironment + Immune	Combined	Dataset 14	0.00892857	0.854571	0.764228	0.949803	0.735714	0.842857	0.869167	0.208645	perceptron	CD11b_Pep2	SRSF1_Protein	SRSF1_Pep2	CD209_Pep1
Saliva	Microenvironment + Immune	Combined	Dataset 14	0.0357143	0.854571	0.757498	0.956618	0.871429	0.740476	0.814722	0.231	svm-rbf	CD14_Perotein	CD16_Pep1	SRSF1_Protein	TRA2A_Pep1
Saliva	Microenvironment + Immune	Combined	Dataset 14	0.0357143	0.854571	0.777198	0.937088	0.821429	0.72619	0.800595	0.168092	svm-rbf	CD19_Protein	SRSF3_Pep2	TRA2A_Protein	TRA2A_Pep2
Saliva	Microenvironment + Immune	Combined	Dataset 14	0.0446429	0.854571	0.787313	0.926717	0.732143	0.790476	0.816071	0.135847	svm-rbf	CD14_Pep3	SRSF1_Protein	SRSF1_Pep1	TRA2A_Protein
Saliva	Microenvironment + Immune	Combined	Dataset 14	0.00892857	0.85458	0.788769	0.925007	0.758929	0.771429	0.813294	0.130474	randForest	CD16_Pep1	SRSF3_Pep2	TRA2A_Protein
Saliva	Microenvironment + Immune	Combined	Dataset 14	0.0178571	0.854595	0.76541	0.948876	0.908929	0.611905	0.753056	0.206073	svm-rbf	CD14_Pep1	CD19_Protein	SRSF1_Pep1	SRSF1_Pep2
Saliva	Microenvironment + Immune	Combined	Dataset 14	0.00892857	0.85461	0.790864	0.922657	0.885714	0.690476	0.785556	0.123373	randForest	CD19_Pep1	CD11b_Pep3	SRSF1_Pep1	TRA2A_Protein
Saliva	Microenvironment + Immune	Combined	Dataset 14	0.00892857	0.85461	0.791608	0.921997	0.835714	0.690476	0.776667	0.121615	randForest	CD19_Protein	CD11b_Pep3	SRSF1_Protein	TRA2A_Pep1
Saliva	Microenvironment + Immune	Combined	Dataset 14	0.00892857	0.85461	0.808845	0.90493	0.908929	0.611905	0.750556	0.078872	randForest	SRSF3_Pep2	TRA2A_Protein	TRA2A_Pep2
Saliva	Microenvironment + Immune	Combined	Dataset 14	0.00892857	0.854611	0.771501	0.940616	0.807143	0.809524	0.846429	0.17588	randForest	CD11b_Pep2	SRSF1_Protein	SRSF1_Pep1	TRA2A_Pep1
Saliva	Microenvironment + Immune	Combined	Dataset 14	0.00892857	0.85469	0.767003	0.946943	0.896429	0.759524	0.831944	0.199197	ridge	CD11b_Pep2	SRSF1_Protein	SRSF1_Pep1	SRSF1_Pep2
Saliva	Microenvironment + Immune	Combined	Dataset 14	0.0178571	0.85469	0.774337	0.938588	0.810714	0.771429	0.819643	0.170717	svm-linear	CD16_Pep1	CD45_Pep2	CD11b_Pep1	SRSF3_Pep2
Saliva	Microenvironment + Immune	Combined	Dataset 14	0.0178571	0.85469	0.79463	0.91838	0.9	0.557143	0.726364	0.110876	svm-rbf	CD19_Protein	CD45_Pep2	TRA2A_Pep2	CD209_Pep1
Saliva	Microenvironment + Immune	Combined	Dataset 14	0.0357143	0.85469	0.772291	0.941739	0.732143	0.807143	0.828571	0.182525	svm-rbf	CD14_Perotein	SRSF1_Protein	TRA2A_Pep1
Saliva	Microenvironment + Immune	Combined	Dataset 14	0.0178571	0.854707	0.785965	0.925897	0.744643	0.788095	0.821429	0.130523	randForest	CD14_Pep1	SRSF1_Pep1	TRA2A_Pep1	SRSF3_RNA
Saliva	Microenvironment + Immune	Combined	Dataset 14	0.00892857	0.854711	0.796382	0.917478	0.883929	0.57619	0.731818	0.109492	randForest	SRSF1_Pep1	TRA2A_Pep1	TRA2A_Pep2	SRSF3_RNA
Saliva	Microenvironment + Immune	Combined	Dataset 14	0.00892857	0.854713	0.795017	0.91642	0.746429	0.742857	0.794246	0.103817	randForest	CD14_Perotein	CD19_Protein	SRSF1_Protein	TRA2A_Protein
Saliva	Microenvironment + Immune	Combined	Dataset 14	0.00892857	0.854714	0.786127	0.927223	0.835714	0.721429	0.802886	0.136408	perceptron	CD11b_Pep3	SRSF1_Protein	TRA2A_Pep2	CD209_Pep1
Saliva	Microenvironment + Immune	Combined	Dataset 14	0.0357143	0.854714	0.766095	0.94768	0.860714	0.740476	0.815873	0.201299	svm-rbf	CD16_Pep1	CD11b_Pep2	SRSF1_Pep1	TRA2A_Protein
Saliva	Microenvironment + Immune	Combined	Dataset 14	0.0446429	0.854714	0.789471	0.92456	0.757143	0.77381	0.8125	0.129517	svm-rbf	CD19_Protein	CD19_Pep2	SRSF1_Pep1	TRA2A_Protein
Saliva	Microenvironment + Immune	Combined	Dataset 14	0.00892857	0.854738	0.763962	0.950068	0.819643	0.82381	0.858135	0.20951	svm-linear	CD11b_Pep2	SRSF1_Protein	SRSF1_Pep2
Saliva	Microenvironment + Immune	Combined	Dataset 14	0.00892857	0.854738	0.788744	0.925287	0.848214	0.707143	0.793651	0.131636	svm-rbf	CD11b_Pep2	SRSF1_Protein	SRSF1_Pep1	TRA2A_Pep2
Saliva	Microenvironment + Immune	Combined	Dataset 14	0.0267857	0.854777	0.796677	0.916588	0.848214	0.671429	0.768889	0.106402	randForest	CD16_Pep1	CD11b_Pep3	SRSF1_Pep1	TRA2A_Protein
Saliva	Microenvironment + Immune	Combined	Dataset 14	0.00892857	0.854788	0.777962	0.935856	0.832143	0.72381	0.794921	0.163483	randForest	CD14_Pep2	CD11b_Pep1	SRSF1_Pep1	TRA2A_Pep1
Saliva	Microenvironment + Immune	Combined	Dataset 14	0.00892857	0.85482	0.784466	0.927184	0.783929	0.740476	0.798214	0.133998	randForest	CD14_Perotein	CD11b_Pep3	SRSF1_Protein	TRA2A_Pep1
Saliva	Microenvironment + Immune	Combined	Dataset 14	0.0446429	0.854849	0.789744	0.922075	0.769643	0.711905	0.777579	0.119568	randForest	CD14_Pep3	SRSF1_Pep1	TRA2A_Protein	SRSF3_RNA
Saliva	Microenvironment + Immune	Combined	Dataset 14	0.00892857	0.854857	0.780127	0.933478	0.871429	0.657143	0.764722	0.155747	randForest	CD11b_Protein	CD11b_Pep3	SRSF1_Pep1	TRA2A_Protein
Saliva	Microenvironment + Immune	Combined	Dataset 14	0.0178571	0.854857	0.782003	0.931517	0.808929	0.807143	0.844643	0.149585	svm-linear	CD16_Pep1	CD19_Pep1	CD11b_Pep1	SRSF1_Protein
Saliva	Microenvironment + Immune	Combined	Dataset 14	0.00892857	0.854857	0.778902	0.934279	0.9375	0.57619	0.740808	0.157598	ridge	SRSF1_Pep1	SRSF1_Pep2	CD209_Pep1	SRSF1_RNA
Saliva	Microenvironment + Immune	Combined	Dataset 14	0.0267857	0.854874	0.801107	0.912456	0.821429	0.690476	0.785714	0.0961572	randForest	CD19_Protein	SRSF1_Pep1	TRA2A_Pep1	TRA2A_Pep2
Saliva	Microenvironment + Immune	Combined	Dataset 14	0.00892857	0.854881	0.784708	0.929493	0.873214	0.67381	0.778214	0.144401	svm-rbf	CD11b_Pep1	CD11b_Pep2	SRSF1_Protein	TRA2A_Pep2
Saliva	Microenvironment + Immune	Combined	Dataset 14	0.00892857	0.854881	0.787335	0.926441	0.744643	0.790476	0.819643	0.134678	randForest	CD8_Pep1	SRSF1_Protein	TRA2A_Protein	TRA2A_Pep1
Saliva	Microenvironment + Immune	Combined	Dataset 14	0.00892857	0.854881	0.798103	0.915672	0.95	0.590476	0.75	0.104609	svm-rbf	CD11b_Pep1	SRSF1_Pep1	TRA2A_Pep2	CD209_Pep1
Saliva	Microenvironment + Immune	Combined	Dataset 14	0.0178571	0.854881	0.808479	0.905041	0.975	0.314286	0.650117	0.078844	svm-rbf	SRSF1_Pep1	SRSF1_Pep2	CD209_Pep1	SRSF1_RNA
Saliva	Microenvironment + Immune	Combined	Dataset 14	0.0357143	0.854881	0.775528	0.937907	0.732143	0.804762	0.82619	0.169358	ridge	CD11b_Pep2	SRSF1_Pep1	SRSF3_Pep2	TRA2A_Pep1
Saliva	Microenvironment + Immune	Combined	Dataset 14	0.0446429	0.854881	0.797514	0.916347	0.783929	0.77381	0.81869	0.106483	svm-rbf	CD11b_Pep1	SRSF1_Pep1	TRA2A_Protein	SRSF5_RNA
Saliva	Microenvironment + Immune	Combined	Dataset 14	0.00892857	0.854953	0.791288	0.920404	0.769643	0.792857	0.838095	0.11478	randForest	SRSF1_Protein	SRSF1_Pep1	TRA2A_Pep1	CD209_Pep1
Saliva	Microenvironment + Immune	Combined	Dataset 14	0.00892857	0.854994	0.782768	0.930965	0.883929	0.657143	0.765833	0.148204	randForest	CD19_Pep2	CD11b_Pep1	SRSF1_Pep1	TRA2A_Pep1
Saliva	Microenvironment + Immune	Combined	Dataset 14	0.00892857	0.855	0.777548	0.935547	0.810714	0.807143	0.84881	0.161421	svm-linear	CD16_Pep1	CD11b_Protein	SRSF1_Protein	CD209_Pep1
Saliva	Microenvironment + Immune	Combined	Dataset 14	0.0267857	0.855024	0.771529	0.941566	0.733929	0.838095	0.856548	0.180454	perceptron	CD8_Pep1	SRSF1_Pep1	SRSF3_Pep2	TRA2A_Protein
Saliva	Microenvironment + Immune	Combined	Dataset 14	0.0267857	0.855024	0.802838	0.910257	0.748214	0.838095	0.858373	0.0902705	perceptron	CD66b_Pep1	CD45_Pep2	SRSF1_Protein	TRA2A_Pep1
Saliva	Microenvironment + Immune	Combined	Dataset 14	0.0446429	0.855024	0.773005	0.940345	0.835714	0.804762	0.84881	0.176964	perceptron	CD45_Pep2	CD11b_Pep2	SRSF1_Pep1	TRA2A_Pep1
Saliva	Microenvironment + Immune	Combined	Dataset 14	0.00892857	0.855048	0.7778	0.936146	0.885714	0.788095	0.843056	0.164591	linearDiscriminantAnalysis	CD45_Pep2	SRSF1_Protein	SRSF3_Pep2	TRA2A_Pep1
Saliva	Microenvironment + Immune	Combined	Dataset 14	0.00892857	0.855048	0.795472	0.918389	0.873214	0.559524	0.718056	0.111946	svm-rbf	CD45_Pep2	CD11b_Pep2	SRSF1_Pep1	TRA2A_Protein
Saliva	Microenvironment + Immune	Combined	Dataset 14	0.0178571	0.855048	0.786777	0.926743	0.8375	0.790476	0.841429	0.135222	perceptron	CD14_Pep3	CD11b_Pep2	SRSF1_Pep1	TRA2A_Protein
Saliva	Microenvironment + Immune	Combined	Dataset 14	0.0357143	0.855048	0.772543	0.940892	0.821429	0.804762	0.841071	0.178847	ridge	CD11b_Pep2	SRSF1_Pep1	TRA2A_Protein
Saliva	Microenvironment + Immune	Combined	Dataset 14	0.0178571	0.855071	0.77164	0.942476	0.833929	0.690476	0.775	0.185034	svm-rbf	CD19_Pep2	SRSF1_Pep2	SRSF3_Pep2	SRSF1_RNA
Saliva	Microenvironment + Immune	Combined	Dataset 14	0.0267857	0.855071	0.752422	0.961694	0.896429	0.62619	0.756061	0.247465	ridge	SRSF1_Pep1	SRSF1_Pep2	CD209_Pep1	SRSF3_RNA
Saliva	Microenvironment + Immune	Combined	Dataset 14	0.0267857	0.855095	0.786864	0.927251	0.769643	0.792857	0.829762	0.13755	svm-rbf	CD14_Pep2	SRSF1_Pep1	TRA2A_Pep1	SRSF1_RNA
Saliva	Microenvironment + Immune	Combined	Dataset 14	0.0178571	0.855151	0.774367	0.939578	0.819643	0.690476	0.770913	0.175467	randForest	CD14_Perotein	CD11b_Protein	SRSF1_Pep1	TRA2A_Pep1
Saliva	Microenvironment + Immune	Combined	Dataset 14	0.00892857	0.855182	0.798996	0.916735	0.933929	0.67619	0.7875	0.109834	randForest	CD45_Pep2	SRSF3_Pep2	TRA2A_Protein	TRA2A_Pep2
Saliva	Microenvironment + Immune	Combined	Dataset 14	0.00892857	0.85519	0.757506	0.955759	0.746429	0.854762	0.870833	0.226639	perceptron	CD66b_Pep1	SRSF1_Protein	TRA2A_Protein	CD209_Pep1
Saliva	Microenvironment + Immune	Combined	Dataset 14	0.00892857	0.855214	0.766914	0.946861	0.835714	0.804762	0.846429	0.198641	linearDiscriminantAnalysis	CD45_Pep2	CD8_Pep1	SRSF1_Protein	TRA2A_Protein
Saliva	Microenvironment + Immune	Combined	Dataset 14	0.00892857	0.855214	0.781508	0.932098	0.796429	0.788095	0.828571	0.151489	perceptron	CD19_Pep1	CD11b_Pep2	SRSF1_Pep1	TRA2A_Pep1
Saliva	Microenvironment + Immune	Combined	Dataset 14	0.0267857	0.855214	0.765779	0.947657	0.732143	0.921429	0.927381	0.200638	linearDiscriminantAnalysis	CD14_Pep2	CD8_Pep1	SRSF1_Pep1	TRA2A_Pep1
Saliva	Microenvironment + Immune	Combined	Dataset 14	0.0357143	0.855214	0.768029	0.946001	0.935714	0.47619	0.696364	0.196288	svm-rbf	CD19_Protein	CD11b_Pep1	SRSF1_Pep1	SRSF1_Pep2
Saliva	Microenvironment + Immune	Combined	Dataset 14	0.0357143	0.855214	0.767697	0.945908	0.757143	0.754762	0.803373	0.195265	perceptron	CD11b_Pep1	SRSF1_Protein	TRA2A_Pep1	TRA2A_Pep2
Saliva	Microenvironment + Immune	Combined	Dataset 14	0.00892857	0.855247	0.79049	0.92303	0.783929	0.77381	0.820635	0.124436	randForest	CD14_Pep2	CD19_Protein	SRSF1_Protein	TRA2A_Pep1
Saliva	Microenvironment + Immune	Combined	Dataset 14	0.0267857	0.855262	0.76013	0.954411	0.758929	0.82619	0.859921	0.224594	svm-rbf	CD45_Pep2	SRSF1_Protein	TRA2A_Protein	SRSF3_RNA
Saliva	Microenvironment + Immune	Combined	Dataset 14	0.00892857	0.855333	0.794035	0.919145	0.771429	0.807143	0.842262	0.113161	perceptron	SRSF1_Pep1	SRSF3_Pep2	TRA2A_Pep1	SRSF2_RNA
Saliva	Microenvironment + Immune	Combined	Dataset 14	0.0178571	0.855357	0.795472	0.918389	0.873214	0.559524	0.718056	0.111946	svm-rbf	CD19_Protein	CD45_Pep2	TRA2A_Protein	TRA2A_Pep2
Saliva	Microenvironment + Immune	Combined	Dataset 14	0.0178571	0.855381	0.78307	0.93079	0.846429	0.707143	0.788889	0.147856	linearDiscriminantAnalysis	SRSF1_Protein	TRA2A_Pep1	TRA2A_Pep2	CD209_Pep1
Saliva	Microenvironment + Immune	Combined	Dataset 14	0.0178571	0.855381	0.785042	0.928649	0.871429	0.642857	0.757778	0.141133	linearDiscriminantAnalysis	SRSF1_Pep1	TRA2A_Pep1	TRA2A_Pep2	CD209_Pep1
Saliva	Microenvironment + Immune	Combined	Dataset 14	0.0178571	0.855381	0.800005	0.913686	0.757143	0.854762	0.866865	0.0993922	svm-rbf	CD19_Protein	CD11b_Pep2	TRA2A_Pep2	SRSF1_RNA
Saliva	Microenvironment + Immune	Combined	Dataset 14	0.0357143	0.855381	0.784177	0.929428	0.846429	0.67381	0.769444	0.143359	linearDiscriminantAnalysis	SRSF1_Pep1	TRA2A_Protein	TRA2A_Pep2	CD209_Pep1
Saliva	Microenvironment + Immune	Combined	Dataset 14	0.00892857	0.855391	0.771898	0.94226	0.796429	0.82381	0.863095	0.18441	randForest	CD11b_Protein	SRSF1_Protein	SRSF1_Pep2	TRA2A_Pep1
Saliva	Microenvironment + Immune	Combined	Dataset 14	0.0178571	0.855405	0.777828	0.935692	0.819643	0.72381	0.790079	0.162517	perceptron	CD14_Pep1	SRSF1_Protein	SRSF1_Pep2	CD209_Pep1
Saliva	Microenvironment + Immune	Combined	Dataset 14	0.0178571	0.855413	0.792053	0.921807	0.744643	0.802381	0.830198	0.121409	randForest	CD14_Pep3	CD16_Pep1	SRSF1_Pep1	TRA2A_Protein
Saliva	Microenvironment + Immune	Combined	Dataset 14	0.0178571	0.855447	0.790535	0.924941	0.871429	0.704762	0.79254	0.132611	randForest	CD19_Protein	CD11b_Protein	SRSF1_Pep1	TRA2A_Pep1
Saliva	Microenvironment + Immune	Combined	Dataset 14	0.0178571	0.8555	0.769041	0.943799	0.733929	0.804762	0.827976	0.187194	perceptron	SRSF1_Pep1	TRA2A_Pep1	SRSF3_RNA	SRSF5_RNA
Saliva	Microenvironment + Immune	Combined	Dataset 14	0.0267857	0.8555	0.751466	0.961799	0.796429	0.885714	0.908929	0.24617	perceptron	CD16_Pep1	CD8_Pep1	SRSF3_Pep2	TRA2A_Protein
Saliva	Microenvironment + Immune	Combined	Dataset 14	0.0178571	0.855524	0.765779	0.947826	0.694643	0.871429	0.878571	0.201479	ridge	CD66b_Pep1	SRSF1_Pep1	SRSF3_Pep2	TRA2A_Protein
Saliva	Microenvironment + Immune	Combined	Dataset 14	0.0267857	0.855524	0.762444	0.951076	0.873214	0.821429	0.863889	0.211888	svm-linear	CD16_Pep1	CD19_Pep1	SRSF3_Pep2	TRA2A_Pep1
Saliva	Microenvironment + Immune	Combined	Dataset 14	0.0178571	0.855548	0.76783	0.946116	0.848214	0.821429	0.8625	0.196515	linearDiscriminantAnalysis	CD45_Pep2	SRSF1_Protein	SRSF1_Pep2	TRA2A_Protein
Saliva	Microenvironment + Immune	Combined	Dataset 14	0.0178571	0.855548	0.78203	0.93217	0.858929	0.72619	0.802778	0.152587	svm-rbf	CD45_Pep2	SRSF1_Protein	TRA2A_Pep1	SRSF5_RNA
Saliva	Microenvironment + Immune	Combined	Dataset 14	0.0267857	0.855548	0.759957	0.953904	0.823214	0.804762	0.852381	0.221696	ridge	CD66b_Pep1	CD45_Pep2	SRSF1_Protein	TRA2A_Pep1
Saliva	Microenvironment + Immune	Combined	Dataset 14	0.0178571	0.855587	0.79049	0.92303	0.783929	0.77381	0.820635	0.124436	randForest	CD19_Protein	SRSF1_Protein	SRSF1_Pep1	TRA2A_Protein
Saliva	Microenvironment + Immune	Combined	Dataset 14	0.0357143	0.85569	0.803591	0.910099	0.719643	0.807143	0.82619	0.0905539	svm-rbf	CD14_Pep3	CD66b_Pep1	SRSF1_Protein	TRA2A_Protein
Saliva	Microenvironment + Immune	Combined	Dataset 14	0.0446429	0.85569	0.789352	0.924509	0.769643	0.740476	0.792857	0.129141	svm-rbf	CD19_Pep2	CD45_Pep2	SRSF1_Protein	TRA2A_Pep1
Saliva	Microenvironment + Immune	Combined	Dataset 14	0.00892857	0.855714	0.780093	0.933853	0.757143	0.77619	0.814286	0.157418	randForest	CD14_Pep2	SRSF1_Pep1	TRA2A_Pep1	SRSF3_RNA
Saliva	Microenvironment + Immune	Combined	Dataset 14	0.0178571	0.855714	0.774794	0.938556	0.846429	0.771429	0.825595	0.171278	ridge	SRSF1_Pep1	SRSF1_Pep2	TRA2A_Protein	CD209_Pep1
Saliva	Microenvironment + Immune	Combined	Dataset 14	0.0178571	0.855714	0.774794	0.938556	0.846429	0.771429	0.825595	0.171278	ridge	SRSF1_Pep1	SRSF1_Pep2	TRA2A_Pep1	CD209_Pep1
Saliva	Microenvironment + Immune	Combined	Dataset 14	0.0178571	0.855714	0.778299	0.935307	0.771429	0.857143	0.880357	0.16144	ridge	CD11b_Pep2	SRSF1_Protein	SRSF1_Pep1	TRA2A_Pep1
Saliva	Microenvironment + Immune	Combined	Dataset 14	0.0357143	0.855714	0.772096	0.941425	0.783929	0.804762	0.839286	0.180686	svm-linear	CD45_Pep2	SRSF1_Protein	TRA2A_Pep1	SRSF2_RNA
Saliva	Microenvironment + Immune	Combined	Dataset 14	0.0446429	0.855714	0.773566	0.939954	0.760714	0.857143	0.879762	0.17599	perceptron	CD14_Pep2	CD45_Pep2	SRSF1_Protein	TRA2A_Protein
Saliva	Microenvironment + Immune	Combined	Dataset 14	0.0446429	0.855786	0.785189	0.930883	0.833929	0.740476	0.80754	0.151408	svm-rbf	CD16_Pep1	CD19_Pep2	SRSF1_Protein	TRA2A_Pep1
Saliva	Microenvironment + Immune	Combined	Dataset 14	0.0178571	0.85585	0.789876	0.924197	0.782143	0.645238	0.746984	0.128522	randForest	SRSF1_Protein	TRA2A_Pep1	SRSF3_RNA
Saliva	Microenvironment + Immune	Combined	Dataset 14	0.0267857	0.855857	0.787486	0.926034	0.733929	0.87381	0.88631	0.133134	perceptron	CD11b_Pep2	SRSF1_Protein	TRA2A_Protein
Saliva	Microenvironment + Immune	Combined	Dataset 14	0.0357143	0.855857	0.771226	0.942295	0.833929	0.904762	0.917857	0.183475	ridge	CD66b_Pep1	SRSF1_Pep1	TRA2A_Protein	TRA2A_Pep1
Saliva	Microenvironment + Immune	Combined	Dataset 14	0.00892857	0.855881	0.775558	0.938472	0.858929	0.854762	0.889921	0.172081	perceptron	SRSF1_Protein	SRSF1_Pep2	CD209_Pep1	SRSF5_RNA
Saliva	Microenvironment + Immune	Combined	Dataset 14	0.00892857	0.855897	0.781587	0.934527	0.807143	0.711905	0.788095	0.162862	randForest	SRSF1_Protein	TRA2A_Pep1	CD209_Pep1	SRSF1_RNA
Saliva	Microenvironment + Immune	Combined	Dataset 14	0.00892857	0.855961	0.791863	0.921997	0.833929	0.678571	0.775556	0.121945	randForest	CD19_Protein	SRSF1_Protein	TRA2A_Pep1	SRSF3_RNA
Saliva	Microenvironment + Immune	Combined	Dataset 14	0.00892857	0.85597	0.795122	0.918611	0.871429	0.67381	0.780783	0.112391	randForest	SRSF1_Pep1	TRA2A_Pep1	CD209_Pep1	TRA2A_RNA
Saliva	Microenvironment + Immune	Combined	Dataset 14	0.00892857	0.856055	0.775833	0.940281	0.805357	0.759524	0.806349	0.181265	randForest	CD11b_Pep2	SRSF1_Protein	TRA2A_Pep1	SRSF1_RNA
Saliva	Microenvironment + Immune	Combined	Dataset 14	0.0267857	0.856071	0.76886	0.949422	0.923214	0.790476	0.848611	0.215128	svm-linear	CD19_Pep1	TRA2A_Pep2	CD209_Pep1	SRSF2_RNA
Saliva	Microenvironment + Immune	Combined	Dataset 14	0.00892857	0.856078	0.778539	0.937618	0.819643	0.807143	0.839286	0.172761	randForest	SRSF1_Pep1	TRA2A_Protein	TRA2A_Pep1	SRSF5_RNA
Saliva	Microenvironment + Immune	Combined	Dataset 14	0.00892857	0.856091	0.77592	0.940109	0.782143	0.72381	0.784127	0.180566	randForest	CD14_Perotein	CD11b_Pep2	SRSF1_Pep1	TRA2A_Protein
Saliva	Microenvironment + Immune	Combined	Dataset 14	0.0178571	0.856104	0.790416	0.92353	0.794643	0.678571	0.768056	0.126427	randForest	SRSF1_Protein	TRA2A_Protein	SRSF3_RNA
Saliva	Microenvironment + Immune	Combined	Dataset 14	0.00892857	0.856177	0.787186	0.928546	0.771429	0.771429	0.817063	0.143745	randForest	CD14_Pep2	SRSF1_Protein	TRA2A_Protein	SRSF1_RNA
Saliva	Microenvironment + Immune	Combined	Dataset 14	0.00892857	0.856191	0.777424	0.93869	0.783929	0.757143	0.808135	0.176134	randForest	CD14_Pep2	CD11b_Pep3	SRSF1_Protein	TRA2A_Pep1
Saliva	Microenvironment + Immune	Combined	Dataset 14	0.00892857	0.856207	0.793979	0.921625	0.771429	0.754762	0.802183	0.123192	randForest	CD3_Pep1	CD11b_Pep3	SRSF1_Protein	TRA2A_Pep1
Saliva	Microenvironment + Immune	Combined	Dataset 14	0.00892857	0.856207	0.803711	0.911893	0.783929	0.757143	0.814087	0.097142	randForest	CD14_Pep2	CD19_Protein	SRSF1_Protein	TRA2A_Protein
Saliva	Microenvironment + Immune	Combined	Dataset 14	0.00892857	0.856214	0.764647	0.95355	0.921429	0.77381	0.8375	0.228673	svm-linear	CD19_Protein	CD45_Pep2	TRA2A_Pep2	SRSF1_RNA
Saliva	Microenvironment + Immune	Combined	Dataset 14	0.00892857	0.856214	0.787889	0.929713	0.9625	0.692857	0.803636	0.150122	ridge	CD19_Protein	CD45_Pep2	TRA2A_Pep2	SRSF1_RNA
Saliva	Microenvironment + Immune	Combined	Dataset 14	0.0446429	0.856214	0.78514	0.932632	0.935714	0.754762	0.830556	0.159505	svm-rbf	CD16_Pep1	CD11b_Pep3	SRSF1_Protein	TRA2A_Protein
Saliva	Microenvironment + Immune	Combined	Dataset 14	0.0178571	0.85623	0.785748	0.930111	0.769643	0.807143	0.833929	0.14871	randForest	CD14_Perotein	CD14_Pep2	SRSF1_Pep1	TRA2A_Protein
Saliva	Microenvironment + Immune	Combined	Dataset 14	0.0446429	0.85623	0.794367	0.921237	0.833929	0.671429	0.767817	0.12209	randForest	CD19_Protein	SRSF1_Pep1	TRA2A_Protein	SRSF3_RNA
Saliva	Microenvironment + Immune	Combined	Dataset 14	0.00892857	0.856238	0.764915	0.949286	0.833929	0.77619	0.831151	0.207261	svm-linear	SRSF1_Protein	SRSF1_Pep2	CD209_Pep1	SRSF3_RNA
Saliva	Microenvironment + Immune	Combined	Dataset 14	0.00892857	0.856238	0.771783	0.946329	0.807143	0.790476	0.830357	0.204558	svm-linear	CD11b_Pep2	SRSF1_Protein	SRSF1_Pep2	SRSF3_Pep2
Saliva	Microenvironment + Immune	Combined	Dataset 14	0.00892857	0.856303	0.790676	0.924971	0.732143	0.769048	0.809167	0.132936	randForest	CD14_Pep1	SRSF1_Pep1	TRA2A_Protein	SRSF2_RNA
Saliva	Microenvironment + Immune	Combined	Dataset 14	0.0178571	0.856343	0.790143	0.925673	0.844643	0.62381	0.745224	0.13525	randForest	CD19_Pep1	CD45_Pep2	SRSF1_Pep1	TRA2A_Pep1
Saliva	Microenvironment + Immune	Combined	Dataset 14	0.0267857	0.856357	0.799199	0.914662	0.694643	0.938095	0.933333	0.102088	svm-rbf	SRSF1_Protein	TRA2A_Protein	SRSF1_RNA
Saliva	Microenvironment + Immune	Combined	Dataset 14	0.0267857	0.856357	0.74693	0.971012	0.908929	0.62619	0.755227	0.285269	ridge	CD14_Pep1	SRSF1_Pep1	SRSF1_Pep2	CD209_Pep1
Saliva	Microenvironment + Immune	Combined	Dataset 14	0.0178571	0.85638	0.810893	0.904796	0.808929	0.690476	0.773968	0.0806455	randForest	CD66b_Pep1	SRSF1_Protein	TRA2A_Protein	SRSF1_RNA
Saliva	Microenvironment + Immune	Combined	Dataset 14	0.00892857	0.856393	0.790981	0.924878	0.794643	0.688095	0.772421	0.132961	randForest	SRSF1_Pep1	TRA2A_Pep1	SRSF5_RNA	TRA2A_RNA
Saliva	Microenvironment + Immune	Combined	Dataset 14	0.0267857	0.856397	0.773247	0.942867	0.794643	0.740476	0.795635	0.189656	randForest	CD19_Pep2	SRSF1_Pep2	SRSF3_Pep2	TRA2A_Pep1
Saliva	Microenvironment + Immune	Combined	Dataset 14	0.00892857	0.856405	0.779773	0.93817	0.844643	0.77381	0.82381	0.177498	randForest	CD11b_Pep1	SRSF1_Pep1	TRA2A_Protein	TRA2A_Pep1
Saliva	Microenvironment + Immune	Combined	Dataset 14	0.0357143	0.856405	0.772848	0.945689	0.757143	0.790476	0.820238	0.203217	randForest	SRSF3_Pep2	TRA2A_Protein	CD209_Pep1
Saliva	Microenvironment + Immune	Combined	Dataset 14	0.0267857	0.856405	0.785004	0.933364	0.707143	0.790476	0.804643	0.162775	svm-rbf	CD14_Pep3	SRSF1_Protein	SRSF3_Pep2	TRA2A_Pep1
Saliva	Microenvironment + Immune	Combined	Dataset 14	0.0178571	0.85646	0.794464	0.92114	0.819643	0.72619	0.793056	0.121815	randForest	SRSF1_Pep1	SRSF3_Pep2	TRA2A_Pep1	CD209_Pep1
Saliva	Microenvironment + Immune	Combined	Dataset 14	0.0178571	0.85646	0.79323	0.922629	0.796429	0.645238	0.749603	0.12641	randForest	SRSF1_Protein	SRSF1_Pep2	TRA2A_Pep1	SRSF1_RNA
Saliva	Microenvironment + Immune	Combined	Dataset 14	0.0178571	0.856484	0.769728	0.946642	0.757143	0.788095	0.821627	0.202447	randForest	CD14_Pep1	SRSF1_Protein	SRSF1_Pep2	TRA2A_Pep1
Saliva	Microenvironment + Immune	Combined	Dataset 14	0.00892857	0.8565	0.785158	0.932444	0.858929	0.82381	0.863492	0.158643	perceptron	CD11b_Pep2	SRSF1_Protein	SRSF1_Pep1	TRA2A_Pep2
Saliva	Microenvironment + Immune	Combined	Dataset 14	0.00892857	0.85651	0.781099	0.934377	0.796429	0.821429	0.85	0.161393	randForest	CD14_Pep2	CD16_Pep1	SRSF1_Pep1	TRA2A_Protein
Saliva	Microenvironment + Immune	Combined	Dataset 14	0.00892857	0.856524	0.792792	0.924725	0.821429	0.807143	0.847024	0.134874	perceptron	SRSF1_Protein	SRSF3_Pep2	TRA2A_Pep2	CD209_Pep1
Saliva	Microenvironment + Immune	Combined	Dataset 14	0.0446429	0.856524	0.806695	0.911077	0.848214	0.67381	0.769444	0.0977582	svm-rbf	CD66b_Pep1	SRSF1_Pep1	SRSF1_Pep2	TRA2A_Protein
Saliva	Microenvironment + Immune	Combined	Dataset 14	0.00892857	0.856548	0.778112	0.93966	0.885714	0.692857	0.79447	0.182048	perceptron	CD11b_Pep1	SRSF1_Pep1	SRSF1_Pep2	CD209_Pep1
Saliva	Microenvironment + Immune	Combined	Dataset 14	0.0357143	0.856548	0.781559	0.936043	0.885714	0.738095	0.818889	0.170076	linearDiscriminantAnalysis	CD45_Pep2	SRSF1_Pep1	TRA2A_Protein	TRA2A_Pep2
Saliva	Microenvironment + Immune	Combined	Dataset 14	0.0357143	0.856548	0.793408	0.924704	0.807143	0.804762	0.838095	0.135679	svm-rbf	CD14_Pep3	TRA2A_Pep1
Saliva	Microenvironment + Immune	Combined	Dataset 14	0.00892857	0.856571	0.763808	0.954475	0.896429	0.72381	0.804167	0.231905	svm-linear	CD19_Protein	CD66b_Pep1	TRA2A_Pep2	SRSF3_RNA
Saliva	Microenvironment + Immune	Combined	Dataset 14	0.00892857	0.856571	0.766834	0.951279	0.832143	0.87381	0.891071	0.220969	svm-linear	CD45_Pep2	CD11b_Pep2	SRSF1_Protein	SRSF1_Pep2
Saliva	Microenvironment + Immune	Combined	Dataset 14	0.00892857	0.85663	0.79467	0.920891	0.819643	0.807143	0.842857	0.121056	randForest	CD3_Pep1	CD19_Pep2	SRSF1_Pep1	TRA2A_Protein
Saliva	Microenvironment + Immune	Combined	Dataset 14	0.0178571	0.85669	0.752771	0.964661	0.808929	0.754762	0.818254	0.263708	perceptron	CD8_Pep1	CD11b_Pep2	SRSF1_Pep1	TRA2A_Pep1
Saliva	Microenvironment + Immune	Combined	Dataset 14	0.0178571	0.85669	0.790453	0.926979	0.846429	0.807143	0.852778	0.141503	perceptron	CD19_Protein	SRSF1_Pep1	SRSF1_Pep2	TRA2A_Protein
Saliva	Microenvironment + Immune	Combined	Dataset 14	0.0267857	0.856704	0.791359	0.926541	0.873214	0.659524	0.768333	0.140874	randForest	CD11b_Pep3	SRSF1_Pep2	SRSF3_Pep2	TRA2A_Pep1
Saliva	Microenvironment + Immune	Combined	Dataset 14	0.00892857	0.856732	0.787993	0.930119	0.908929	0.642857	0.769949	0.152171	randForest	CD45_Pep2	SRSF1_Protein	TRA2A_Pep1	TRA2A_Pep2
Saliva	Microenvironment + Immune	Combined	Dataset 14	0.00892857	0.856738	0.752939	0.965599	0.898214	0.628571	0.760141	0.269063	svm-rbf	CD19_Pep2	SRSF1_Protein	TRA2A_Pep2	CD209_Pep1
Saliva	Microenvironment + Immune	Combined	Dataset 14	0.0267857	0.856833	0.767013	0.950164	0.833929	0.788095	0.839087	0.215519	perceptron	CD14_Pep3	CD45_Pep2	SRSF1_Pep1	TRA2A_Pep1
Saliva	Microenvironment + Immune	Combined	Dataset 14	0.0267857	0.856834	0.801682	0.916345	0.808929	0.740476	0.802381	0.111769	randForest	CD14_Pep1	CD19_Protein	TRA2A_Protein	SRSF3_RNA
Saliva	Microenvironment + Immune	Combined	Dataset 14	0.00892857	0.856857	0.781387	0.9363	0.833929	0.857143	0.882143	0.171042	perceptron	CD16_Pep1	CD11b_Protein	CD11b_Pep1	SRSF1_Protein
Saliva	Microenvironment + Immune	Combined	Dataset 14	0.0267857	0.856857	0.785694	0.931568	0.875	0.804762	0.854167	0.15536	perceptron	CD45_Pep2	SRSF1_Pep1	TRA2A_Pep1	SRSF3_RNA
Saliva	Microenvironment + Immune	Combined	Dataset 14	0.0178571	0.856881	0.765323	0.952704	0.821429	0.804762	0.850595	0.225536	svm-rbf	CD16_Pep1	SRSF1_Pep1	TRA2A_Protein	CD209_Pep1
Saliva	Microenvironment + Immune	Combined	Dataset 14	0.0178571	0.856881	0.793317	0.924625	0.796429	0.757143	0.808532	0.135196	svm-rbf	CD11b_Protein	SRSF1_Protein	TRA2A_Pep1
Saliva	Microenvironment + Immune	Combined	Dataset 14	0.0267857	0.856881	0.788751	0.929106	0.858929	0.754762	0.819087	0.148639	svm-rbf	CD11b_Pep1	SRSF1_Pep1	SRSF3_Pep2	TRA2A_Protein
Saliva	Microenvironment + Immune	Combined	Dataset 14	0.0357143	0.856881	0.772554	0.944878	0.796429	0.838095	0.869643	0.198542	ridge	CD45_Pep2	SRSF1_Pep1	TRA2A_Pep1
Saliva	Microenvironment + Immune	Combined	Dataset 14	0.0357143	0.856881	0.773531	0.943986	0.732143	0.804762	0.82619	0.195759	ridge	CD11b_Pep2	SRSF1_Pep1	SRSF3_Pep2	TRA2A_Protein
Saliva	Microenvironment + Immune	Combined	Dataset 14	0.00892857	0.856905	0.766648	0.951719	0.935714	0.52619	0.72101	0.222919	svm-rbf	CD19_Protein	CD19_Pep2	TRA2A_Pep2	CD209_Pep1
Saliva	Microenvironment + Immune	Combined	Dataset 14	0.00892857	0.85693	0.782031	0.935783	0.744643	0.835714	0.854405	0.169594	randForest	CD14_Pep1	SRSF1_Pep1	TRA2A_Pep1	SRSF2_RNA
Saliva	Microenvironment + Immune	Combined	Dataset 14	0.0267857	0.856937	0.774681	0.943347	0.846429	0.640476	0.753333	0.194562	randForest	CD11b_Pep3	SRSF1_Pep2	SRSF3_Pep2	TRA2A_Protein
Saliva	Microenvironment + Immune	Combined	Dataset 14	0.00892857	0.856937	0.793013	0.924844	0.821429	0.67619	0.766944	0.135723	randForest	CD19_Protein	CD11b_Pep3	SRSF1_Protein	TRA2A_Protein
Saliva	Microenvironment + Immune	Combined	Dataset 14	0.00892857	0.857024	0.801517	0.91634	0.873214	0.542857	0.714091	0.111529	svm-rbf	CD45_Pep2	CD11b_Pep2	SRSF1_Protein	TRA2A_Pep2
Saliva	Microenvironment + Immune	Combined	Dataset 14	0.0267857	0.857024	0.757201	0.960146	0.733929	0.821429	0.84623	0.24878	perceptron	CD66b_Pep1	SRSF1_Protein	TRA2A_Pep1	CD209_Pep1
Saliva	Microenvironment + Immune	Combined	Dataset 14	0.0357143	0.857024	0.776907	0.940695	0.860714	0.788095	0.838889	0.18513	ridge	CD19_Pep1	CD45_Pep2	SRSF1_Pep1	TRA2A_Protein
Saliva	Microenvironment + Immune	Combined	Dataset 14	0.0357143	0.857024	0.783692	0.93357	0.835714	0.854762	0.881746	0.161654	perceptron	CD14_Pep3	CD11b_Protein	SRSF1_Pep1	TRA2A_Pep1
Saliva	Microenvironment + Immune	Combined	Dataset 14	0.00892857	0.857038	0.786491	0.931281	0.835714	0.659524	0.76127	0.155263	randForest	CD16_Pep1	CD11b_Protein	SRSF1_Pep1	TRA2A_Protein
Saliva	Microenvironment + Immune	Combined	Dataset 14	0.0178571	0.857048	0.776829	0.941198	0.885714	0.738095	0.815278	0.187508	linearDiscriminantAnalysis	CD45_Pep2	SRSF1_Protein	TRA2A_Pep1	TRA2A_Pep2
Saliva	Microenvironment + Immune	Combined	Dataset 14	0.0178571	0.857048	0.78754	0.930657	0.873214	0.67381	0.775	0.15398	svm-rbf	CD11b_Protein	SRSF1_Pep1	SRSF1_Pep2	TRA2A_Pep1
Saliva	Microenvironment + Immune	Combined	Dataset 14	0.0267857	0.857048	0.774112	0.943405	0.744643	0.904762	0.9125	0.19385	perceptron	CD14_Pep1	CD14_Pep2	SRSF1_Pep1	TRA2A_Protein
Saliva	Microenvironment + Immune	Combined	Dataset 14	0.0446429	0.857048	0.78222	0.935977	0.796429	0.771429	0.81746	0.170849	svm-rbf	CD11b_Protein	SRSF1_Protein	SRSF1_Pep1	TRA2A_Pep1
Saliva	Microenvironment + Immune	Combined	Dataset 14	0.0446429	0.857048	0.786008	0.932359	0.794643	0.778571	0.827579	0.159593	svm-rbf	SRSF1_Pep1	SRSF3_Pep2	TRA2A_Protein	SRSF3_RNA
Saliva	Microenvironment + Immune	Combined	Dataset 14	0.0446429	0.857048	0.796177	0.92168	0.682143	0.871429	0.871429	0.126449	svm-rbf	SRSF1_Pep1	TRA2A_Pep1	SRSF1_RNA	SRSF3_RNA
Saliva	Microenvironment + Immune	Combined	Dataset 14	0.00892857	0.857071	0.784414	0.933868	0.873214	0.67619	0.783373	0.16424	svm-rbf	CD19_Pep2	CD11b_Pep2	SRSF1_Protein	TRA2A_Pep2
Saliva	Microenvironment + Immune	Combined	Dataset 14	0.0178571	0.857128	0.774288	0.94425	0.744643	0.807143	0.830357	0.198453	randForest	SRSF3_Pep2	TRA2A_Protein	TRA2A_Pep1	SRSF3_RNA
Saliva	Microenvironment + Immune	Combined	Dataset 14	0.00892857	0.85716	0.792353	0.925419	0.769643	0.807143	0.833929	0.137314	randForest	SRSF1_Pep1	TRA2A_Protein	TRA2A_Pep1	SRSF2_RNA
Saliva	Microenvironment + Immune	Combined	Dataset 14	0.00892857	0.857167	0.812479	0.905208	0.833929	0.67381	0.765317	0.083828	randForest	CD3_Pep1	SRSF1_Pep1	TRA2A_Pep1	TRA2A_Pep2
Saliva	Microenvironment + Immune	Combined	Dataset 14	0.0267857	0.857167	0.794431	0.922916	0.771429	0.804762	0.8375	0.12931	perceptron	CD14_Pep1	CD11b_Pep2	SRSF1_Pep1	TRA2A_Protein
Saliva	Microenvironment + Immune	Combined	Dataset 14	0.0178571	0.85719	0.772554	0.944878	0.796429	0.838095	0.869643	0.198542	perceptron	CD45_Pep2	SRSF1_Pep1	TRA2A_Pep1	SRSF5_RNA
Saliva	Microenvironment + Immune	Combined	Dataset 14	0.0178571	0.85719	0.80173	0.916042	0.758929	0.788095	0.823214	0.110615	svm-rbf	CD66b_Pep1	SRSF1_Protein	TRA2A_Protein	TRA2A_Pep1
Saliva	Microenvironment + Immune	Combined	Dataset 14	0.00892857	0.857214	0.753695	0.964077	0.808929	0.771429	0.826587	0.262509	perceptron	CD14_Pep2	CD8_Pep1	SRSF1_Pep1	TRA2A_Protein
Saliva	Microenvironment + Immune	Combined	Dataset 14	0.00892857	0.857214	0.792538	0.925234	0.835714	0.757143	0.814484	0.136759	svm-rbf	CD45_Pep2	CD11b_Protein	SRSF1_Pep1	TRA2A_Protein
Saliva	Microenvironment + Immune	Combined	Dataset 14	0.0178571	0.857214	0.778153	0.939789	0.860714	0.754762	0.825	0.18276	linearDiscriminantAnalysis	CD45_Pep2	SRSF1_Protein	TRA2A_Protein	TRA2A_Pep2
Saliva	Microenvironment + Immune	Combined	Dataset 14	0.00892857	0.857217	0.783977	0.933753	0.794643	0.804762	0.83631	0.16298	randForest	CD14_Perotein	SRSF1_Pep1	TRA2A_Pep1	SRSF1_RNA
Saliva	Microenvironment + Immune	Combined	Dataset 14	0.00892857	0.857247	0.797079	0.920268	0.771429	0.804762	0.835714	0.121707	randForest	CD16_Pep1	CD3_Pep1	SRSF1_Pep1	TRA2A_Protein
Saliva	Microenvironment + Immune	Combined	Dataset 14	0.0178571	0.857285	0.810801	0.906844	0.885714	0.592857	0.742247	0.087472	randForest	CD14_Pep1	CD19_Protein	TRA2A_Pep1	SRSF5_RNA
Saliva	Microenvironment + Immune	Combined	Dataset 14	0.00892857	0.857333	0.7886	0.929342	0.807143	0.804762	0.841667	0.1495	randForest	CD14_Pep2	SRSF1_Pep1	TRA2A_Protein	SRSF5_RNA
Saliva	Microenvironment + Immune	Combined	Dataset 14	0.0178571	0.857357	0.796632	0.921396	0.873214	0.542857	0.709167	0.125871	svm-rbf	CD19_Pep2	CD45_Pep2	TRA2A_Protein	TRA2A_Pep2
Saliva	Microenvironment + Immune	Combined	Dataset 14	0.0357143	0.857357	0.779534	0.937983	0.758929	0.871429	0.882143	0.17618	perceptron	CD19_Pep1	CD45_Pep2	SRSF1_Pep1	TRA2A_Protein
Saliva	Microenvironment + Immune	Combined	Dataset 14	0.0446429	0.857357	0.800791	0.916471	0.848214	0.671429	0.769444	0.111098	svm-rbf	CD66b_Pep1	CD11b_Pep1	SRSF1_Pep1	TRA2A_Protein
Saliva	Microenvironment + Immune	Combined	Dataset 14	0.0178571	0.857357	0.801089	0.916768	0.910714	0.492857	0.699596	0.112689	svm-rbf	CD11b_Protein	SRSF1_Protein	SRSF1_Pep1	SRSF1_Pep2
Saliva	Microenvironment + Immune	Combined	Dataset 14	0.00892857	0.857381	0.771704	0.946493	0.860714	0.788095	0.838889	0.205257	linearDiscriminantAnalysis	CD45_Pep2	SRSF1_Protein	SRSF3_Pep2	TRA2A_Protein
Saliva	Microenvironment + Immune	Combined	Dataset 14	0.00892857	0.857381	0.775637	0.94239	0.796429	0.821429	0.853571	0.191418	linearDiscriminantAnalysis	CD45_Pep2	CD11b_Pep2	SRSF1_Protein	TRA2A_Pep1
Saliva	Microenvironment + Immune	Combined	Dataset 14	0.00892857	0.857381	0.779223	0.938294	0.796429	0.788095	0.828571	0.177185	svm-linear	CD45_Pep2	SRSF1_Pep1	SRSF3_Pep2	TRA2A_Pep1
Saliva	Microenvironment + Immune	Combined	Dataset 14	0.00892857	0.857413	0.785183	0.932929	0.757143	0.790476	0.822421	0.160985	randForest	CD14_Pep3	SRSF1_Pep1	TRA2A_Protein	SRSF2_RNA
Saliva	Microenvironment + Immune	Combined	Dataset 14	0.00892857	0.857469	0.802169	0.91556	0.732143	0.788095	0.816667	0.109269	randForest	CD14_Pep3	CD3_Pep1	SRSF1_Pep1	TRA2A_Pep1
Saliva	Microenvironment + Immune	Combined	Dataset 14	0.0178571	0.8575	0.777224	0.939868	0.85	0.821429	0.866706	0.181569	perceptron	CD66b_Pep1	SRSF1_Pep1	TRA2A_Protein	SRSF3_RNA
Saliva	Microenvironment + Immune	Combined	Dataset 14	0.0357143	0.857517	0.800344	0.917428	0.823214	0.688095	0.775	0.114376	randForest	CD66b_Pep1	TRA2A_Protein
Saliva	Microenvironment + Immune	Combined	Dataset 14	0.00892857	0.857524	0.770384	0.946878	0.732143	0.888095	0.89881	0.204827	svm-linear	CD66b_Pep1	SRSF1_Pep1	TRA2A_Pep1	SRSF5_RNA
Saliva	Microenvironment + Immune	Combined	Dataset 14	0.0178571	0.857524	0.777769	0.939578	0.732143	0.888095	0.892857	0.18106	svm-linear	CD45_Pep2	SRSF1_Pep1	SRSF3_Pep2	TRA2A_Protein
Saliva	Microenvironment + Immune	Combined	Dataset 14	0.0357143	0.857524	0.786958	0.931154	0.796429	0.690476	0.770437	0.155398	svm-rbf	CD14_Pep3	CD11b_Pep1	SRSF1_Protein	TRA2A_Protein
Saliva	Microenvironment + Immune	Combined	Dataset 14	0.00892857	0.857548	0.778154	0.940043	0.935714	0.47619	0.696364	0.184027	svm-rbf	CD19_Pep2	CD11b_Pep1	SRSF1_Pep1	SRSF1_Pep2
Saliva	Microenvironment + Immune	Combined	Dataset 14	0.0178571	0.857548	0.783813	0.933959	0.95	0.361905	0.659091	0.163703	svm-rbf	CD66b_Pep1	SRSF1_Pep1	SRSF1_Pep2	CD209_Pep1
Saliva	Microenvironment + Immune	Combined	Dataset 14	0.0446429	0.857548	0.784823	0.932779	0.655357	0.938095	0.923333	0.159697	linearDiscriminantAnalysis	CD14_Pep2	SRSF1_Pep1	TRA2A_Pep1	SRSF2_RNA
Saliva	Microenvironment + Immune	Combined	Dataset 14	0.00892857	0.85758	0.799611	0.918162	0.783929	0.690476	0.771934	0.116393	randForest	CD16_Pep1	CD19_Protein	SRSF1_Protein	TRA2A_Pep1
Saliva	Microenvironment + Immune	Combined	Dataset 14	0.00892857	0.85761	0.790377	0.927735	0.707143	0.807143	0.826429	0.144823	randForest	CD14_Pep1	SRSF1_Protein	TRA2A_Pep1	CD209_Pep1
Saliva	Microenvironment + Immune	Combined	Dataset 14	0.0178571	0.857638	0.796965	0.923103	0.808929	0.77381	0.823413	0.133827	randForest	CD45_Pep2	SRSF3_Pep2	TRA2A_Pep1
Saliva	Microenvironment + Immune	Combined	Dataset 14	0.00892857	0.857667	0.786918	0.930854	0.796429	0.759524	0.810516	0.153928	randForest	CD3_Pep1	CD11b_Pep3	SRSF1_Protein	TRA2A_Protein
Saliva	Microenvironment + Immune	Combined	Dataset 14	0.00892857	0.857667	0.799196	0.918576	0.883929	0.542857	0.714949	0.117543	svm-rbf	CD19_Protein	CD45_Pep2	SRSF1_Protein	TRA2A_Pep2
Saliva	Microenvironment + Immune	Combined	Dataset 14	0.0178571	0.857667	0.78004	0.937392	0.848214	0.657143	0.760556	0.174132	linearDiscriminantAnalysis	SRSF1_Pep1	SRSF1_Pep2	CD209_Pep1	SRSF2_RNA
Saliva	Microenvironment + Immune	Combined	Dataset 14	0.00892857	0.85769	0.787273	0.930159	0.807143	0.788095	0.828373	0.151241	perceptron	CD19_Protein	CD19_Pep2	SRSF1_Pep1	TRA2A_Protein
Saliva	Microenvironment + Immune	Combined	Dataset 14	0.0178571	0.85769	0.777769	0.939578	0.732143	0.888095	0.892857	0.18106	svm-linear	CD66b_Pep1	SRSF1_Pep1	TRA2A_Protein
Saliva	Microenvironment + Immune	Combined	Dataset 14	0.0178571	0.85771	0.793192	0.924878	0.794643	0.807143	0.837103	0.136134	randForest	CD14_Perotein	CD14_Pep3	SRSF1_Pep1	TRA2A_Protein
Saliva	Microenvironment + Immune	Combined	Dataset 14	0.0267857	0.857714	0.777018	0.94152	0.744643	0.809524	0.835119	0.189456	svm-rbf	CD14_Pep1	SRSF1_Pep1	TRA2A_Pep1
Saliva	Microenvironment + Immune	Combined	Dataset 14	0.0267857	0.857714	0.776599	0.941173	0.783929	0.788095	0.835516	0.186984	perceptron	CD45_Pep2	SRSF1_Protein	TRA2A_Protein	TRA2A_Pep1
Saliva	Microenvironment + Immune	Combined	Dataset 14	0.0267857	0.857714	0.782361	0.935496	0.846429	0.82381	0.86627	0.168744	ridge	CD19_Pep1	SRSF1_Pep1	TRA2A_Pep1	TRA2A_Pep2
Saliva	Microenvironment + Immune	Combined	Dataset 14	0.0267857	0.857714	0.783008	0.934849	0.846429	0.82381	0.86627	0.166675	ridge	CD19_Pep1	SRSF1_Pep1	TRA2A_Protein	TRA2A_Pep2
Saliva	Microenvironment + Immune	Combined	Dataset 14	0.0357143	0.857714	0.769271	0.948416	0.808929	0.804762	0.842857	0.210683	svm-linear	CD19_Pep1	CD11b_Pep2	SRSF1_Pep1	TRA2A_Pep1
Saliva	Microenvironment + Immune	Combined	Dataset 14	0.0357143	0.857714	0.777569	0.939863	0.833929	0.938095	0.942857	0.182129	svm-linear	SRSF1_Pep1	SRSF1_Pep2	TRA2A_Pep1	CD209_Pep1
Saliva	Microenvironment + Immune	Combined	Dataset 14	0.0446429	0.857714	0.791546	0.925886	0.723214	0.888095	0.892143	0.138211	perceptron	CD16_Pep1	CD11b_Protein	SRSF3_Pep2	TRA2A_Pep1
Saliva	Microenvironment + Immune	Combined	Dataset 14	0.0178571	0.85773	0.787204	0.932737	0.744643	0.821429	0.840476	0.163356	randForest	CD3_Pep1	SRSF3_Pep2	TRA2A_Protein
Saliva	Microenvironment + Immune	Combined	Dataset 14	0.00892857	0.857778	0.787739	0.932286	0.783929	0.790476	0.828571	0.162061	randForest	CD11b_Pep1	SRSF1_Protein	TRA2A_Protein	TRA2A_Pep1
Saliva	Microenvironment + Immune	Combined	Dataset 14	0.0178571	0.857793	0.802356	0.917414	0.846429	0.669048	0.774603	0.117077	randForest	CD16_Pep1	SRSF1_Pep1	TRA2A_Pep1	TRA2A_Pep2
Saliva	Microenvironment + Immune	Combined	Dataset 14	0.0178571	0.857833	0.786975	0.930202	0.744643	0.788095	0.82123	0.150982	perceptron	SRSF1_Protein	SRSF1_Pep1	TRA2A_Pep1	CD209_Pep1
Saliva	Microenvironment + Immune	Combined	Dataset 14	0.00892857	0.857857	0.781425	0.936092	0.744643	0.888095	0.895238	0.170093	ridge	CD19_Pep1	SRSF1_Pep1	SRSF3_Pep2	TRA2A_Protein
Saliva	Microenvironment + Immune	Combined	Dataset 14	0.0178571	0.857857	0.776478	0.941039	0.783929	0.871429	0.8875	0.186106	ridge	CD45_Pep2	SRSF1_Protein	SRSF1_Pep1	TRA2A_Protein
Saliva	Microenvironment + Immune	Combined	Dataset 14	0.0267857	0.857857	0.773235	0.944622	0.823214	0.804762	0.852381	0.198459	ridge	CD66b_Pep1	CD45_Pep2	SRSF1_Protein	TRA2A_Protein
Saliva	Microenvironment + Immune	Combined	Dataset 14	0.0267857	0.857867	0.797315	0.92084	0.819643	0.709524	0.783333	0.124456	randForest	SRSF3_Pep2	TRA2A_Pep1	SRSF3_RNA
Saliva	Microenvironment + Immune	Combined	Dataset 14	0.0178571	0.857881	0.788404	0.93379	0.921429	0.72619	0.812778	0.170585	svm-rbf	CD45_Pep2	SRSF1_Pep1	SRSF1_Pep2	TRA2A_Protein
Saliva	Microenvironment + Immune	Combined	Dataset 14	0.0357143	0.857881	0.781374	0.937078	0.707143	0.840476	0.855952	0.174825	svm-rbf	SRSF1_Protein	TRA2A_Pep1	SRSF5_RNA
Saliva	Microenvironment + Immune	Combined	Dataset 14	0.00892857	0.857897	0.790136	0.929719	0.808929	0.790476	0.833929	0.153679	randForest	CD11b_Pep3	SRSF1_Protein	TRA2A_Protein	TRA2A_Pep1
Saliva	Microenvironment + Immune	Combined	Dataset 14	0.00892857	0.857913	0.798886	0.918886	0.846429	0.754762	0.821429	0.118404	randForest	SRSF1_Pep1	SRSF1_Pep2	TRA2A_Protein	SRSF2_RNA
Saliva	Microenvironment + Immune	Combined	Dataset 14	0.00892857	0.85804	0.785532	0.934154	0.719643	0.771429	0.799802	0.167468	randForest	CD14_Pep1	SRSF1_Pep1	TRA2A_Protein	TRA2A_RNA
Saliva	Microenvironment + Immune	Combined	Dataset 14	0.0178571	0.858112	0.807995	0.911776	0.823214	0.707143	0.791537	0.102082	randForest	CD19_Pep1	CD45_Pep2	SRSF1_Pep1	TRA2A_Protein
Saliva	Microenvironment + Immune	Combined	Dataset 14	0.0178571	0.858127	0.783027	0.936998	0.794643	0.77381	0.82	0.177254	randForest	CD14_Pep3	SRSF1_Pep1	TRA2A_Pep1	SRSF1_RNA
Saliva	Microenvironment + Immune	Combined	Dataset 14	0.00892857	0.858214	0.781201	0.940652	0.948214	0.67381	0.791111	0.192576	svm-linear	CD11b_Pep2	SRSF1_Protein	TRA2A_Pep2	CD209_Pep1
Saliva	Microenvironment + Immune	Combined	Dataset 14	0.00892857	0.85823	0.787387	0.932894	0.719643	0.838095	0.854762	0.164426	randForest	CD14_Pep1	CD45_Pep2	SRSF1_Protein	TRA2A_Protein
Saliva	Microenvironment + Immune	Combined	Dataset 14	0.00892857	0.858327	0.77229	0.948033	0.757143	0.82619	0.851786	0.214371	randForest	CD16_Pep1	CD11b_Pep2	SRSF1_Protein	TRA2A_Protein
Saliva	Microenvironment + Immune	Combined	Dataset 14	0.00892857	0.858357	0.793785	0.924327	0.707143	0.938095	0.933333	0.134559	svm-rbf	SRSF1_Protein	SRSF3_Pep2	TRA2A_Protein	SRSF1_RNA
Saliva	Microenvironment + Immune	Combined	Dataset 14	0.00892857	0.858357	0.798172	0.923172	0.858929	0.788095	0.841865	0.135974	perceptron	CD45_Pep2	CD11b_Pep2	SRSF1_Pep1	TRA2A_Pep2
Saliva	Microenvironment + Immune	Combined	Dataset 14	0.00892857	0.858373	0.790351	0.929845	0.732143	0.759524	0.80119	0.154621	randForest	CD14_Pep3	SRSF1_Protein	TRA2A_Pep1	SRSF1_RNA
Saliva	Microenvironment + Immune	Combined	Dataset 14	0.00892857	0.858373	0.797422	0.922009	0.873214	0.738095	0.81377	0.129663	randForest	CD3_Pep1	CD19_Protein	SRSF1_Pep1	TRA2A_Pep1
Saliva	Microenvironment + Immune	Combined	Dataset 14	0.00892857	0.858381	0.801874	0.92032	0.898214	0.740476	0.816667	0.128875	svm-rbf	CD11b_Protein	SRSF1_Pep1	TRA2A_Pep2
Saliva	Microenvironment + Immune	Combined	Dataset 14	0.0357143	0.858381	0.805307	0.916887	0.819643	0.659524	0.753611	0.119098	svm-rbf	CD19_Pep2	SRSF1_Pep1	TRA2A_Protein	TRA2A_Pep1
Saliva	Microenvironment + Immune	Combined	Dataset 14	0.0446429	0.858381	0.789013	0.932841	0.873214	0.754762	0.819444	0.166924	svm-rbf	CD16_Pep1	CD11b_Pep3	SRSF1_Protein	TRA2A_Pep1
Saliva	Microenvironment + Immune	Combined	Dataset 14	0.0178571	0.85851	0.807513	0.914383	0.946429	0.609524	0.760202	0.111819	randForest	CD14_Perotein	SRSF1_Pep1	TRA2A_Pep1	TRA2A_Pep2
Saliva	Microenvironment + Immune	Combined	Dataset 14	0.00892857	0.858524	0.78665	0.935204	0.833929	0.740476	0.805556	0.174594	svm-linear	CD45_Pep2	SRSF1_Pep1	SRSF1_Pep2	SRSF2_RNA
Saliva	Microenvironment + Immune	Combined	Dataset 14	0.00892857	0.85853	0.786007	0.934103	0.807143	0.788095	0.828373	0.16802	randForest	CD14_Pep2	SRSF1_Pep1	TRA2A_Pep1	SRSF5_RNA
Saliva	Microenvironment + Immune	Combined	Dataset 14	0.00892857	0.858534	0.782842	0.939054	0.846429	0.692857	0.777817	0.187342	randForest	CD11b_Protein	CD11b_Pep3	SRSF1_Pep1	TRA2A_Pep1
Saliva	Microenvironment + Immune	Combined	Dataset 14	0.00892857	0.85854	0.808588	0.911438	0.757143	0.788095	0.822024	0.101562	randForest	CD14_Pep3	CD45_Pep2	SRSF1_Protein	TRA2A_Protein
Saliva	Microenvironment + Immune	Combined	Dataset 14	0.0446429	0.858548	0.78324	0.938699	0.810714	0.754762	0.813095	0.186242	perceptron	CD11b_Pep1	SRSF1_Pep1	TRA2A_Pep1	TRA2A_Pep2
Saliva	Microenvironment + Immune	Combined	Dataset 14	0.0267857	0.858571	0.761562	0.960546	0.925	0.557143	0.729874	0.25999	linearDiscriminantAnalysis	CD14_Pep1	SRSF1_Pep1	SRSF1_Pep2	CD209_Pep1
Saliva	Microenvironment + Immune	Combined	Dataset 14	0.0267857	0.858571	0.777554	0.94515	0.719643	0.790476	0.81131	0.209283	svm-rbf	CD14_Pep3	SRSF1_Protein	SRSF3_Pep2	TRA2A_Protein
Saliva	Microenvironment + Immune	Combined	Dataset 14	0.00892857	0.858619	0.769103	0.953516	0.894643	0.645238	0.763838	0.237417	randForest	CD11b_Pep1	SRSF1_Pep1	TRA2A_Pep1	SRSF5_RNA
Saliva	Microenvironment + Immune	Combined	Dataset 14	0.00892857	0.85869	0.783918	0.938191	0.923214	0.659524	0.780833	0.184871	svm-linear	CD45_Pep2	SRSF1_Protein	SRSF1_Pep1	SRSF1_Pep2
Saliva	Microenvironment + Immune	Combined	Dataset 14	0.00892857	0.85869	0.794417	0.927267	0.898214	0.657143	0.775505	0.148986	perceptron	SRSF1_Protein	TRA2A_Pep2	CD209_Pep1	TRA2A_RNA
Saliva	Microenvironment + Immune	Combined	Dataset 14	0.00892857	0.858707	0.790678	0.929262	0.744643	0.771429	0.808929	0.152387	randForest	CD14_Pep1	SRSF1_Pep1	TRA2A_Pep1	SRSF5_RNA
Saliva	Microenvironment + Immune	Combined	Dataset 14	0.00892857	0.858738	0.768726	0.953723	0.948214	0.57619	0.746869	0.237766	svm-rbf	CD19_Protein	TRA2A_Pep2	CD209_Pep1
Saliva	Microenvironment + Immune	Combined	Dataset 14	0.00892857	0.858738	0.787812	0.934381	0.848214	0.757143	0.819444	0.17251	randForest	CD8_Pep1	SRSF1_Pep1	SRSF1_Pep2	TRA2A_Protein
Saliva	Microenvironment + Immune	Combined	Dataset 14	0.00892857	0.858738	0.79105	0.931229	0.860714	0.690476	0.783333	0.162474	svm-rbf	CD11b_Pep2	SRSF1_Protein	TRA2A_Protein
Saliva	Microenvironment + Immune	Combined	Dataset 14	0.0267857	0.85877	0.796836	0.924763	0.835714	0.657143	0.760159	0.141163	randForest	CD19_Protein	CD11b_Pep3	SRSF1_Pep1	TRA2A_Pep1
Saliva	Microenvironment + Immune	Combined	Dataset 14	0.00892857	0.858794	0.791902	0.929952	0.819643	0.757143	0.808532	0.157686	randForest	CD11b_Pep2	SRSF1_Pep1
Saliva	Microenvironment + Immune	Combined	Dataset 14	0.00892857	0.858833	0.785381	0.936898	0.707143	0.82381	0.840476	0.180907	randForest	SRSF1_Protein	SRSF3_Pep2	TRA2A_Protein	TRA2A_Pep1
Saliva	Microenvironment + Immune	Combined	Dataset 14	0.00892857	0.858854	0.790838	0.931016	0.858929	0.807143	0.85	0.16107	randForest	CD19_Pep2	SRSF1_Pep1	TRA2A_Protein	TRA2A_Pep1
Saliva	Microenvironment + Immune	Combined	Dataset 14	0.00892857	0.858857	0.781669	0.94027	0.935714	0.657143	0.778889	0.19146	ridge	SRSF1_Protein	TRA2A_Pep2	CD209_Pep1
Saliva	Microenvironment + Immune	Combined	Dataset 14	0.0357143	0.858857	0.802018	0.919921	0.860714	0.62381	0.746984	0.127329	svm-rbf	CD19_Protein	CD11b_Protein	TRA2A_Protein	TRA2A_Pep2
Saliva	Microenvironment + Immune	Combined	Dataset 14	0.00892857	0.858867	0.78698	0.934916	0.858929	0.67381	0.7725	0.173728	randForest	CD11b_Pep2	CD11b_Pep3	SRSF1_Pep1	TRA2A_Pep1
Saliva	Microenvironment + Immune	Combined	Dataset 14	0.00892857	0.858881	0.765197	0.956827	0.857143	0.790476	0.838294	0.247341	perceptron	CD19_Protein	SRSF1_Protein	SRSF1_Pep2	CD209_Pep1
Saliva	Microenvironment + Immune	Combined	Dataset 14	0.0178571	0.858881	0.766654	0.955455	0.744643	0.82381	0.841667	0.242903	perceptron	CD14_Pep1	CD14_Pep2	CD19_Protein	TRA2A_Pep2
Saliva	Microenvironment + Immune	Combined	Dataset 14	0.0446429	0.858881	0.767922	0.954016	0.783929	0.771429	0.821032	0.237703	perceptron	CD11b_Protein	SRSF1_Protein	TRA2A_Protein	TRA2A_Pep2
Saliva	Microenvironment + Immune	Combined	Dataset 14	0.00892857	0.858913	0.792446	0.929578	0.883929	0.692857	0.790278	0.156788	randForest	CD19_Pep2	CD11b_Protein	SRSF1_Pep1	TRA2A_Protein
Saliva	Microenvironment + Immune	Combined	Dataset 14	0.00892857	0.858961	0.783558	0.938636	0.782143	0.807143	0.835714	0.186499	randForest	CD19_Pep2	SRSF1_Protein	TRA2A_Protein	TRA2A_Pep1
Saliva	Microenvironment + Immune	Combined	Dataset 14	0.00892857	0.859	0.78636	0.935323	0.821429	0.82381	0.857143	0.174684	svm-linear	CD16_Pep1	CD11b_Pep1	SRSF1_Protein	CD209_Pep1
Saliva	Microenvironment + Immune	Combined	Dataset 14	0.00892857	0.859024	0.766078	0.955691	0.975	0.411905	0.683333	0.24299	ridge	SRSF1_Pep1	SRSF1_Pep2	CD209_Pep1	TRA2A_RNA
Saliva	Microenvironment + Immune	Combined	Dataset 14	0.00892857	0.859024	0.792087	0.929937	0.846429	0.807143	0.85	0.157925	randForest	SRSF1_Pep1	TRA2A_Protein	TRA2A_Pep1	TRA2A_RNA
Saliva	Microenvironment + Immune	Combined	Dataset 14	0.00892857	0.859024	0.796526	0.925498	0.846429	0.628571	0.753333	0.144079	randForest	CD16_Pep1	SRSF1_Protein	TRA2A_Pep1	TRA2A_Pep2
Saliva	Microenvironment + Immune	Combined	Dataset 14	0.00892857	0.859024	0.796588	0.925095	0.798214	0.804762	0.842063	0.142308	randForest	CD14_Pep2	SRSF1_Pep1	TRA2A_Protein	SRSF2_RNA
Saliva	Microenvironment + Immune	Combined	Dataset 14	0.0178571	0.859024	0.784722	0.936962	0.808929	0.788095	0.827778	0.180052	svm-linear	CD14_Pep2	CD19_Protein	TRA2A_Pep2	SRSF5_RNA
Saliva	Microenvironment + Immune	Combined	Dataset 14	0.00892857	0.859048	0.804174	0.917935	0.923214	0.592857	0.74851	0.121912	svm-rbf	CD19_Pep2	CD11b_Pep1	TRA2A_Pep2	CD209_Pep1
Saliva	Microenvironment + Immune	Combined	Dataset 14	0.0267857	0.859048	0.789893	0.931875	0.732143	0.788095	0.816667	0.163674	perceptron	CD19_Protein	SRSF1_Protein	TRA2A_Pep1	TRA2A_Pep2
Saliva	Microenvironment + Immune	Combined	Dataset 14	0.0357143	0.859048	0.779887	0.941712	0.860714	0.788095	0.838492	0.195635	ridge	CD45_Pep2	SRSF1_Pep1	TRA2A_Pep1	SRSF5_RNA
Saliva	Microenvironment + Immune	Combined	Dataset 14	0.0357143	0.859048	0.784695	0.937328	0.783929	0.757143	0.807143	0.181867	svm-linear	CD45_Pep2	SRSF1_Protein	TRA2A_Pep1	SRSF1_RNA
Saliva	Microenvironment + Immune	Combined	Dataset 14	0.0446429	0.859048	0.777482	0.944116	0.823214	0.788095	0.833929	0.203677	ridge	CD45_Pep2	SRSF1_Pep1	TRA2A_Pep1	SRSF2_RNA
Saliva	Microenvironment + Immune	Combined	Dataset 14	0.0446429	0.859048	0.799586	0.922523	0.783929	0.738095	0.799008	0.135227	svm-rbf	CD11b_Pep3	SRSF1_Protein	TRA2A_Protein	TRA2A_Pep2
Saliva	Microenvironment + Immune	Combined	Dataset 14	0.00892857	0.859104	0.775439	0.94701	0.808929	0.740476	0.800198	0.215062	randForest	SRSF1_Pep2	SRSF3_Pep2	TRA2A_Pep1	CD209_Pep1
Saliva	Microenvironment + Immune	Combined	Dataset 14	0.00892857	0.859104	0.786676	0.935773	0.757143	0.77619	0.814286	0.177515	randForest	CD14_Pep3	SRSF1_Protein	TRA2A_Protein
Saliva	Microenvironment + Immune	Combined	Dataset 14	0.00892857	0.85911	0.78943	0.932764	0.871429	0.721429	0.807262	0.167264	randForest	SRSF1_Pep1	TRA2A_Protein	SRSF1_RNA	SRSF5_RNA
Saliva	Microenvironment + Immune	Combined	Dataset 14	0.00892857	0.859167	0.801751	0.919848	0.808929	0.819048	0.857143	0.126607	randForest	CD3_Pep1	SRSF1_Pep1	TRA2A_Protein	SRSF1_RNA
Saliva	Microenvironment + Immune	Combined	Dataset 14	0.0178571	0.859167	0.81788	0.903804	0.733929	0.740476	0.786706	0.0856365	svm-rbf	CD66b_Pep1	SRSF1_Pep1	SRSF3_Pep2	TRA2A_Pep1
Saliva	Microenvironment + Immune	Combined	Dataset 14	0.00892857	0.859174	0.803412	0.92095	0.946429	0.692857	0.797778	0.134129	randForest	CD8_Pep1	SRSF1_Pep1	TRA2A_Pep1	TRA2A_Pep2
Saliva	Microenvironment + Immune	Combined	Dataset 14	0.00892857	0.85918	0.784679	0.937813	0.782143	0.742857	0.794643	0.184317	randForest	CD14_Pep3	SRSF1_Protein	TRA2A_Pep1
Saliva	Microenvironment + Immune	Combined	Dataset 14	0.0267857	0.85919	0.796426	0.925938	0.732143	0.757143	0.796429	0.145982	svm-rbf	CD19_Pep2	SRSF1_Protein	TRA2A_Pep1
Saliva	Microenvironment + Immune	Combined	Dataset 14	0.0267857	0.85919	0.796359	0.92575	0.846429	0.757143	0.821934	0.144991	randForest	CD66b_Pep1	CD11b_Pep3	SRSF1_Protein	TRA2A_Pep1
Saliva	Microenvironment + Immune	Combined	Dataset 14	0.0267857	0.85919	0.800488	0.921791	0.732143	0.757143	0.796429	0.133321	svm-rbf	CD19_Protein	SRSF1_Protein	TRA2A_Pep1
Saliva	Microenvironment + Immune	Combined	Dataset 14	0.00892857	0.859214	0.777656	0.944538	0.821429	0.788095	0.831746	0.206231	linearDiscriminantAnalysis	CD19_Pep1	CD45_Pep2	SRSF1_Protein	TRA2A_Pep1
Saliva	Microenvironment + Immune	Combined	Dataset 14	0.00892857	0.859214	0.786758	0.935691	0.848214	0.67381	0.772778	0.177243	svm-rbf	CD11b_Pep2	SRSF1_Pep1	SRSF1_Pep2	TRA2A_Protein
Saliva	Microenvironment + Immune	Combined	Dataset 14	0.0178571	0.859214	0.760177	0.961847	0.744643	0.904762	0.913095	0.264144	linearDiscriminantAnalysis	CD14_Pep2	CD66b_Pep1	SRSF1_Pep1	TRA2A_Pep1
Saliva	Microenvironment + Immune	Combined	Dataset 14	0.0178571	0.859214	0.7875	0.934269	0.846429	0.657143	0.765278	0.171398	ridge	CD14_Perotein	SRSF1_Pep1	SRSF1_Pep2	CD209_Pep1
Saliva	Microenvironment + Immune	Combined	Dataset 14	0.0357143	0.859214	0.778492	0.943191	0.848214	0.821429	0.860714	0.200739	ridge	CD45_Pep2	SRSF1_Pep1	TRA2A_Protein	SRSF5_RNA
Saliva	Microenvironment + Immune	Combined	Dataset 14	0.0357143	0.859214	0.782934	0.938835	0.783929	0.788095	0.826786	0.186382	svm-linear	CD45_Pep2	SRSF1_Pep1	TRA2A_Protein	TRA2A_RNA
Saliva	Microenvironment + Immune	Combined	Dataset 14	0.0446429	0.859214	0.783915	0.938449	0.910714	0.62381	0.757778	0.186192	svm-rbf	CD11b_Protein	SRSF1_Protein	SRSF1_Pep1	TRA2A_Protein
Saliva	Microenvironment + Immune	Combined	Dataset 14	0.00892857	0.859238	0.786027	0.936507	0.810714	0.72381	0.791468	0.180081	svm-rbf	CD11b_Pep2	SRSF1_Protein	TRA2A_Pep2
Saliva	Microenvironment + Immune	Combined	Dataset 14	0.00892857	0.859246	0.766188	0.956218	0.794643	0.857143	0.875794	0.246098	randForest	CD14_Pep1	CD11b_Pep2	SRSF1_Protein	TRA2A_Pep1
Saliva	Microenvironment + Immune	Combined	Dataset 14	0.00892857	0.859247	0.800068	0.921956	0.732143	0.704762	0.764683	0.133413	randForest	CD14_Perotein	CD16_Pep1	SRSF1_Pep1	TRA2A_Pep1
Saliva	Microenvironment + Immune	Combined	Dataset 14	0.00892857	0.859253	0.786247	0.935777	0.732143	0.821429	0.8375	0.176767	randForest	SRSF1_Protein	SRSF1_Pep1	TRA2A_Protein	TRA2A_Pep1
Saliva	Microenvironment + Immune	Combined	Dataset 14	0.00892857	0.859257	0.791861	0.93029	0.796429	0.72619	0.795437	0.159262	randForest	SRSF1_Protein	TRA2A_Protein	CD209_Pep1	SRSF1_RNA
Saliva	Microenvironment + Immune	Combined	Dataset 14	0.00892857	0.859287	0.789111	0.933125	0.833929	0.754762	0.815476	0.168505	randForest	CD16_Pep1	SRSF1_Protein	SRSF1_Pep2	TRA2A_Protein
Saliva	Microenvironment + Immune	Combined	Dataset 14	0.0178571	0.859333	0.796042	0.925471	0.808929	0.804762	0.842063	0.143184	svm-linear	CD11b_Pep3	SRSF1_Pep1	SRSF1_Pep2	SRSF2_RNA
Saliva	Microenvironment + Immune	Combined	Dataset 14	0.0267857	0.859357	0.774571	0.947028	0.808929	0.821429	0.855357	0.213458	perceptron	CD45_Pep2	SRSF1_Pep1	TRA2A_Protein	SRSF5_RNA
Saliva	Microenvironment + Immune	Combined	Dataset 14	0.00892857	0.859381	0.794919	0.927445	0.783929	0.67381	0.759722	0.150653	svm-rbf	CD11b_Protein	CD11b_Pep2	SRSF1_Protein	TRA2A_Pep2
Saliva	Microenvironment + Immune	Combined	Dataset 14	0.0178571	0.859381	0.776979	0.944874	0.8375	0.821429	0.863492	0.206708	linearDiscriminantAnalysis	CD45_Pep2	SRSF1_Protein	TRA2A_Protein	CD209_Pep1
Saliva	Microenvironment + Immune	Combined	Dataset 14	0.0267857	0.859381	0.7653	0.956469	0.885714	0.707143	0.798611	0.245604	ridge	CD45_Pep2	SRSF1_Pep1	SRSF1_Pep2	TRA2A_Pep1
Saliva	Microenvironment + Immune	Combined	Dataset 14	0.0267857	0.859381	0.779223	0.942545	0.873214	0.792857	0.846706	0.198737	perceptron	CD16_Pep1	CD11b_Pep1	SRSF1_Protein	TRA2A_Pep1
Saliva	Microenvironment + Immune	Combined	Dataset 14	0.0357143	0.859381	0.774237	0.947702	0.833929	0.790476	0.836706	0.216395	ridge	CD45_Pep2	SRSF1_Protein	TRA2A_Protein	TRA2A_Pep2
Saliva	Microenvironment + Immune	Combined	Dataset 14	0.0357143	0.859381	0.775543	0.946481	0.833929	0.77381	0.825992	0.212444	ridge	CD45_Pep2	SRSF1_Protein	TRA2A_Pep1	TRA2A_Pep2
Saliva	Microenvironment + Immune	Combined	Dataset 14	0.0446429	0.859381	0.790099	0.931585	0.846429	0.754762	0.817262	0.162599	svm-linear	SRSF1_Protein	TRA2A_Pep1	TRA2A_Pep2	CD209_Pep1
Saliva	Microenvironment + Immune	Combined	Dataset 14	0.00892857	0.859383	0.804804	0.917177	0.757143	0.807143	0.832143	0.119594	randForest	CD14_Pep3	SRSF1_Pep1	TRA2A_Protein	TRA2A_RNA
Saliva	Microenvironment + Immune	Combined	Dataset 14	0.00892857	0.8595	0.786	0.936024	0.769643	0.840476	0.858333	0.177577	perceptron	CD45_Pep2	SRSF1_Protein	SRSF1_Pep2	CD209_Pep1
Saliva	Microenvironment + Immune	Combined	Dataset 14	0.00892857	0.859524	0.796454	0.925315	0.858929	0.840476	0.873214	0.143113	svm-linear	CD3_Pep1	SRSF1_Protein	SRSF1_Pep2	CD209_Pep1
Saliva	Microenvironment + Immune	Combined	Dataset 14	0.00892857	0.859528	0.786438	0.935671	0.821429	0.707143	0.786151	0.176571	randForest	CD11b_Protein	CD11b_Pep2	SRSF1_Pep1	TRA2A_Protein
Saliva	Microenvironment + Immune	Combined	Dataset 14	0.0178571	0.859548	0.770751	0.951528	0.835714	0.804762	0.848214	0.229998	linearDiscriminantAnalysis	CD45_Pep2	SRSF1_Protein	SRSF1_Pep2	TRA2A_Pep1
Saliva	Microenvironment + Immune	Combined	Dataset 14	0.0178571	0.859548	0.771592	0.950432	0.808929	0.87381	0.894643	0.225778	perceptron	CD11b_Pep2	SRSF1_Pep1	SRSF3_Pep2	TRA2A_Pep1
Saliva	Microenvironment + Immune	Combined	Dataset 14	0.0178571	0.859548	0.780475	0.941634	0.846429	0.592857	0.730556	0.196326	linearDiscriminantAnalysis	CD19_Protein	CD66b_Pep1	TRA2A_Pep1	TRA2A_Pep2
Saliva	Microenvironment + Immune	Combined	Dataset 14	0.0178571	0.859548	0.780441	0.941327	0.848214	0.792857	0.84631	0.194668	perceptron	CD16_Pep1	CD11b_Pep1	SRSF1_Protein	TRA2A_Protein
Saliva	Microenvironment + Immune	Combined	Dataset 14	0.0178571	0.859548	0.78031	0.941373	0.833929	0.921429	0.930357	0.194663	svm-linear	CD19_Pep2	SRSF1_Pep1	TRA2A_Pep1	TRA2A_Pep2
Saliva	Microenvironment + Immune	Combined	Dataset 14	0.0267857	0.859548	0.769951	0.952073	0.823214	0.804762	0.854167	0.231319	ridge	CD45_Pep2	SRSF1_Protein	SRSF1_Pep2	TRA2A_Pep1
Saliva	Microenvironment + Immune	Combined	Dataset 14	0.0267857	0.859548	0.770066	0.951703	0.885714	0.707143	0.798611	0.229553	ridge	CD45_Pep2	SRSF1_Pep1	SRSF1_Pep2	TRA2A_Protein
Saliva	Microenvironment + Immune	Combined	Dataset 14	0.0178571	0.85958	0.792261	0.929593	0.794643	0.792857	0.83631	0.156551	randForest	SRSF1_Pep1	SRSF3_Pep2	TRA2A_Protein	CD209_Pep1
Saliva	Microenvironment + Immune	Combined	Dataset 14	0.00892857	0.859587	0.789292	0.933072	0.707143	0.854762	0.869643	0.168555	randForest	CD14_Pep1	CD45_Pep2	SRSF1_Protein	TRA2A_Pep1
Saliva	Microenvironment + Immune	Combined	Dataset 14	0.00892857	0.859603	0.7732	0.949207	0.807143	0.778571	0.829365	0.222405	randForest	CD11b_Pep2	SRSF1_Protein	SRSF1_Pep1	TRA2A_Protein
Saliva	Microenvironment + Immune	Combined	Dataset 14	0.00892857	0.859667	0.774506	0.947857	0.732143	0.821429	0.843452	0.217759	randForest	CD16_Pep1	CD45_Pep2	SRSF1_Protein	TRA2A_Pep1
Saliva	Microenvironment + Immune	Combined	Dataset 14	0.0357143	0.859667	0.787361	0.934068	0.783929	0.919048	0.925595	0.170157	perceptron	CD16_Pep1	SRSF3_Pep2	TRA2A_Pep1	SRSF5_RNA
Saliva	Microenvironment + Immune	Combined	Dataset 14	0.0178571	0.85969	0.799558	0.922381	0.757143	0.754762	0.799802	0.134541	svm-rbf	CD66b_Pep1	CD45_Pep2	SRSF1_Protein	TRA2A_Protein
Saliva	Microenvironment + Immune	Combined	Dataset 14	0.0267857	0.85969	0.780909	0.941115	0.846429	0.559524	0.713889	0.194434	ridge	CD19_Protein	CD66b_Pep1	TRA2A_Pep1	TRA2A_Pep2
Saliva	Microenvironment + Immune	Combined	Dataset 14	0.0178571	0.859714	0.770887	0.951052	0.783929	0.838095	0.866071	0.2277	ridge	CD45_Pep2	SRSF1_Protein	TRA2A_Pep1
Saliva	Microenvironment + Immune	Combined	Dataset 14	0.0178571	0.859714	0.781235	0.940449	0.833929	0.921429	0.930357	0.191583	svm-linear	CD19_Pep2	SRSF1_Pep1	TRA2A_Protein	TRA2A_Pep2
Saliva	Microenvironment + Immune	Combined	Dataset 14	0.0357143	0.859714	0.786983	0.934871	0.846429	0.788095	0.840476	0.173508	ridge	SRSF1_Protein	TRA2A_Protein	TRA2A_Pep2	CD209_Pep1
Saliva	Microenvironment + Immune	Combined	Dataset 14	0.0357143	0.859714	0.79075	0.931104	0.846429	0.804762	0.852976	0.16135	ridge	SRSF1_Protein	TRA2A_Pep1	TRA2A_Pep2	CD209_Pep1
Saliva	Microenvironment + Immune	Combined	Dataset 14	0.00892857	0.859723	0.792534	0.931616	0.846429	0.67381	0.772222	0.166983	randForest	CD14_Pep1	SRSF1_Protein	TRA2A_Protein
Saliva	Microenvironment + Immune	Combined	Dataset 14	0.00892857	0.859747	0.800265	0.921674	0.796429	0.77381	0.822421	0.132448	randForest	CD45_Pep2	SRSF1_Protein	TRA2A_Protein
Saliva	Microenvironment + Immune	Combined	Dataset 14	0.0267857	0.859754	0.798421	0.925857	0.744643	0.77381	0.805952	0.148898	randForest	CD45_Pep2	SRSF3_Pep2	TRA2A_Protein	CD209_Pep1
Saliva	Microenvironment + Immune	Combined	Dataset 14	0.00892857	0.859793	0.801951	0.921986	0.757143	0.807143	0.830357	0.136525	randForest	SRSF1_Pep1	TRA2A_Protein	SRSF2_RNA
Saliva	Microenvironment + Immune	Combined	Dataset 14	0.00892857	0.859833	0.782964	0.939145	0.794643	0.72381	0.786508	0.188033	randForest	CD11b_Pep3	SRSF1_Protein	SRSF1_Pep1	TRA2A_Protein
Saliva	Microenvironment + Immune	Combined	Dataset 14	0.0357143	0.859857	0.786125	0.935389	0.769643	0.838095	0.870833	0.174599	perceptron	SRSF1_Pep1	SRSF3_Pep2	TRA2A_Protein
Saliva	Microenvironment + Immune	Combined	Dataset 14	0.0357143	0.859857	0.789459	0.93299	0.719643	0.807143	0.82619	0.168439	svm-rbf	CD19_Protein	CD19_Pep2	SRSF1_Protein	TRA2A_Protein
Saliva	Microenvironment + Immune	Combined	Dataset 14	0.00892857	0.859881	0.758267	0.964692	0.744643	0.888095	0.890476	0.275656	svm-rbf	CD14_Pep2	SRSF1_Protein	TRA2A_Pep1	CD209_Pep1
Saliva	Microenvironment + Immune	Combined	Dataset 14	0.00892857	0.859881	0.776419	0.9462	0.910714	0.57619	0.738586	0.212661	svm-rbf	CD19_Pep2	CD11b_Pep1	TRA2A_Pep2	TRA2A_RNA
Saliva	Microenvironment + Immune	Combined	Dataset 14	0.0357143	0.859897	0.804784	0.919323	0.746429	0.804762	0.830952	0.128948	randForest	CD66b_Pep1	SRSF3_Pep2	TRA2A_Protein	TRA2A_Pep1
Saliva	Microenvironment + Immune	Combined	Dataset 14	0.0357143	0.859921	0.788303	0.935804	0.832143	0.757143	0.81369	0.180632	randForest	CD45_Pep2	SRSF3_Pep2	TRA2A_Protein
Saliva	Microenvironment + Immune	Combined	Dataset 14	0.00892857	0.859952	0.787368	0.937207	0.744643	0.807143	0.830357	0.186168	randForest	CD14_Pep3	SRSF3_Pep2	TRA2A_Protein	TRA2A_Pep1
Saliva	Microenvironment + Immune	Combined	Dataset 14	0.00892857	0.859969	0.774241	0.950376	0.767857	0.77619	0.813492	0.23091	randForest	CD11b_Pep2	SRSF1_Protein	TRA2A_Pep1	CD209_Pep1
Saliva	Microenvironment + Immune	Combined	Dataset 14	0.0178571	0.860024	0.813627	0.908312	0.721429	0.804762	0.825595	0.0963766	svm-rbf	CD66b_Pep1	SRSF1_Protein	TRA2A_Protein
Saliva	Microenvironment + Immune	Combined	Dataset 14	0.0267857	0.860048	0.781206	0.941413	0.694643	0.938095	0.935714	0.19655	svm-rbf	SRSF1_Protein	SRSF1_Pep1	TRA2A_Protein	SRSF5_RNA
Saliva	Microenvironment + Immune	Combined	Dataset 14	0.0446429	0.860063	0.780744	0.943831	0.833929	0.790476	0.835317	0.208505	svm-rbf	CD16_Pep1	CD19_Pep2	SRSF1_Protein	TRA2A_Protein
Saliva	Microenvironment + Immune	Combined	Dataset 14	0.00892857	0.86009	0.805014	0.918711	0.821429	0.754762	0.817857	0.12658	randForest	CD3_Pep1	SRSF1_Pep1	TRA2A_Pep1	SRSF1_RNA
Saliva	Microenvironment + Immune	Combined	Dataset 14	0.00892857	0.860121	0.78302	0.941215	0.858929	0.72381	0.803333	0.198975	randForest	CD19_Pep2	CD11b_Pep2	SRSF1_Pep1	TRA2A_Protein
Saliva	Microenvironment + Immune	Combined	Dataset 14	0.00892857	0.860135	0.812861	0.913287	0.883929	0.659524	0.77127	0.115231	randForest	CD45_Pep2	SRSF3_Pep2	TRA2A_Pep1	TRA2A_Pep2
Saliva	Microenvironment + Immune	Combined	Dataset 14	0.00892857	0.860144	0.788255	0.936108	0.744643	0.77381	0.807143	0.182111	randForest	CD14_Perotein	SRSF1_Protein	TRA2A_Pep1
Saliva	Microenvironment + Immune	Combined	Dataset 14	0.00892857	0.860207	0.794677	0.929345	0.782143	0.735714	0.797659	0.159456	randForest	CD14_Pep1	SRSF1_Pep1	TRA2A_Pep1	SRSF1_RNA
Saliva	Microenvironment + Immune	Combined	Dataset 14	0.0178571	0.860214	0.805693	0.916331	0.935714	0.378571	0.660758	0.117306	svm-rbf	CD11b_Pep1	SRSF1_Pep1	SRSF1_Pep2	SRSF1_RNA
Saliva	Microenvironment + Immune	Combined	Dataset 14	0.00892857	0.860286	0.783908	0.940157	0.819643	0.67381	0.760357	0.195084	randForest	CD16_Pep1	CD11b_Protein	SRSF1_Pep1	TRA2A_Pep1
Saliva	Microenvironment + Immune	Combined	Dataset 14	0.00892857	0.860297	0.794091	0.930144	0.707143	0.757143	0.789286	0.162384	randForest	CD14_Pep1	CD19_Protein	SRSF1_Protein	TRA2A_Pep1
Saliva	Microenvironment + Immune	Combined	Dataset 14	0.00892857	0.860381	0.76923	0.957046	0.908929	0.807143	0.859167	0.257309	perceptron	CD11b_Pep2	SRSF1_Protein	SRSF1_Pep1	SRSF1_Pep2
Saliva	Microenvironment + Immune	Combined	Dataset 14	0.00892857	0.860381	0.795838	0.930268	0.898214	0.757143	0.826389	0.166136	svm-rbf	CD45_Pep2	CD11b_Pep1	SRSF1_Pep1	TRA2A_Protein
Saliva	Microenvironment + Immune	Combined	Dataset 14	0.0178571	0.860388	0.790029	0.934334	0.883929	0.67619	0.781389	0.176246	randForest	CD45_Pep2	SRSF1_Pep1	TRA2A_Pep1	SRSF5_RNA
Saliva	Microenvironment + Immune	Combined	Dataset 14	0.00892857	0.860397	0.779948	0.944585	0.744643	0.759524	0.801786	0.210981	randForest	CD14_Pep3	SRSF1_Protein	TRA2A_Protein	CD209_Pep1
Saliva	Microenvironment + Immune	Combined	Dataset 14	0.0446429	0.860405	0.788805	0.937811	0.732143	0.790476	0.815476	0.192131	svm-rbf	CD14_Pep3	SRSF1_Pep1	TRA2A_Protein
Saliva	Microenvironment + Immune	Combined	Dataset 14	0.0267857	0.860453	0.78667	0.937777	0.832143	0.680952	0.774722	0.187833	randForest	SRSF1_Pep1	SRSF3_Pep2	TRA2A_Protein	TRA2A_Pep2
Saliva	Microenvironment + Immune	Combined	Dataset 14	0.00892857	0.860457	0.781488	0.942449	0.857143	0.757143	0.818254	0.202564	randForest	CD14_Pep2	CD19_Pep2	SRSF1_Pep1	TRA2A_Protein
Saliva	Microenvironment + Immune	Combined	Dataset 14	0.00892857	0.86046	0.781167	0.943195	0.757143	0.792857	0.824008	0.205925	randForest	CD16_Pep1	SRSF1_Pep1	TRA2A_Pep1	SRSF5_RNA
Saliva	Microenvironment + Immune	Combined	Dataset 14	0.0178571	0.86046	0.790662	0.933615	0.732143	0.819048	0.836786	0.173729	randForest	CD14_Pep1	CD14_Pep3	SRSF1_Pep1	TRA2A_Pep1
Saliva	Microenvironment + Immune	Combined	Dataset 14	0.00892857	0.860478	0.792534	0.931616	0.846429	0.67381	0.772222	0.166983	randForest	CD11b_Pep3	SRSF1_Protein	TRA2A_Protein	SRSF1_RNA
Saliva	Microenvironment + Immune	Combined	Dataset 14	0.00892857	0.86051	0.809267	0.914798	0.846429	0.692857	0.78254	0.116127	randForest	CD19_Protein	CD45_Pep2	SRSF1_Protein	TRA2A_Protein
Saliva	Microenvironment + Immune	Combined	Dataset 14	0.0178571	0.860548	0.801862	0.924499	0.871429	0.709524	0.798056	0.148253	svm-rbf	CD19_Pep1	CD45_Pep2	SRSF1_Pep1	TRA2A_Pep1
Saliva	Microenvironment + Immune	Combined	Dataset 14	0.00892857	0.860564	0.802261	0.921676	0.807143	0.804762	0.839087	0.135602	randForest	CD45_Pep2	SRSF1_Pep1	TRA2A_Protein	SRSF2_RNA
Saliva	Microenvironment + Immune	Combined	Dataset 14	0.0178571	0.860587	0.81877	0.907251	0.908929	0.595238	0.748308	0.0995961	randForest	CD14_Pep3	SRSF1_Pep1	TRA2A_Protein	TRA2A_Pep2
Saliva	Microenvironment + Immune	Combined	Dataset 14	0.00892857	0.86062	0.794595	0.929512	0.769643	0.792857	0.828571	0.160137	randForest	CD14_Perotein	CD14_Pep2	SRSF1_Pep1	TRA2A_Pep1
Saliva	Microenvironment + Immune	Combined	Dataset 14	0.00892857	0.860637	0.8034	0.92058	0.732143	0.738095	0.784524	0.132421	randForest	CD14_Pep1	CD3_Pep1	SRSF1_Pep1	TRA2A_Pep1
Saliva	Microenvironment + Immune	Combined	Dataset 14	0.00892857	0.860651	0.790363	0.935998	0.807143	0.77381	0.818452	0.185533	randForest	CD11b_Pep3	SRSF1_Protein	TRA2A_Protein	CD209_Pep1
Saliva	Microenvironment + Immune	Combined	Dataset 14	0.00892857	0.860667	0.810415	0.91535	0.833929	0.771429	0.825198	0.120277	perceptron	CD14_Perotein	CD16_Pep1	CD11b_Pep1	SRSF1_Pep1
Saliva	Microenvironment + Immune	Combined	Dataset 14	0.00892857	0.860677	0.802756	0.921564	0.744643	0.807143	0.833929	0.135886	randForest	CD14_Pep3	CD45_Pep2	SRSF1_Protein	TRA2A_Pep1
Saliva	Microenvironment + Immune	Combined	Dataset 14	0.00892857	0.86069	0.771987	0.954458	0.921429	0.62619	0.758889	0.248827	svm-linear	CD19_Pep2	CD66b_Pep1	TRA2A_Pep2	SRSF5_RNA
Saliva	Microenvironment + Immune	Combined	Dataset 14	0.00892857	0.860714	0.779616	0.946405	0.923214	0.740476	0.819444	0.220241	svm-rbf	CD19_Protein	CD66b_Pep1	TRA2A_Pep2	CD209_Pep1
Saliva	Microenvironment + Immune	Combined	Dataset 14	0.0446429	0.860714	0.79696	0.929571	0.732143	0.742857	0.78869	0.164654	svm-rbf	CD19_Protein	SRSF1_Pep1	TRA2A_Protein
Saliva	Microenvironment + Immune	Combined	Dataset 14	0.0178571	0.860714	0.782642	0.944143	0.808929	0.707143	0.782937	0.214069	svm-rbf	CD14_Pep2	CD11b_Pep2	SRSF1_Pep1	TRA2A_Protein
Saliva	Microenvironment + Immune	Combined	Dataset 14	0.00892857	0.860738	0.761557	0.965229	0.935714	0.592857	0.749394	0.286216	svm-rbf	CD14_Pep3	SRSF1_Protein	TRA2A_Pep2	CD209_Pep1
Saliva	Microenvironment + Immune	Combined	Dataset 14	0.00892857	0.860739	0.790341	0.935977	0.757143	0.821429	0.843452	0.185381	randForest	CD3_Pep1	SRSF1_Protein	TRA2A_Protein	TRA2A_Pep1
Saliva	Microenvironment + Immune	Combined	Dataset 14	0.00892857	0.86076	0.78921	0.935195	0.821429	0.72381	0.796825	0.179165	randForest	SRSF1_Protein	SRSF1_Pep2	TRA2A_Protein	CD209_Pep1
Saliva	Microenvironment + Immune	Combined	Dataset 14	0.0178571	0.860787	0.785097	0.940711	0.873214	0.67381	0.774881	0.200357	randForest	CD11b_Pep3	SRSF1_Pep1	TRA2A_Pep1
Saliva	Microenvironment + Immune	Combined	Dataset 14	0.00892857	0.860798	0.796855	0.92925	0.823214	0.738095	0.805317	0.162845	randForest	CD19_Protein	SRSF1_Pep2	SRSF3_Pep2	TRA2A_Pep1
Saliva	Microenvironment + Immune	Combined	Dataset 14	0.0178571	0.860803	0.79663	0.927349	0.783929	0.740476	0.799206	0.153059	randForest	CD19_Protein	SRSF1_Protein	TRA2A_Protein	SRSF2_RNA
Saliva	Microenvironment + Immune	Combined	Dataset 14	0.00892857	0.860857	0.768807	0.957384	0.933929	0.67619	0.788283	0.258274	ridge	SRSF1_Pep1	SRSF1_Pep2	SRSF3_Pep2	CD209_Pep1
Saliva	Microenvironment + Immune	Combined	Dataset 14	0.00892857	0.860857	0.783308	0.943393	0.732143	0.790476	0.817262	0.211318	svm-rbf	CD19_Protein	SRSF1_Pep2	SRSF3_Pep2	TRA2A_Pep1
Saliva	Microenvironment + Immune	Combined	Dataset 14	0.00892857	0.860857	0.784968	0.941138	0.935714	0.740476	0.822222	0.202403	svm-linear	CD16_Pep1	CD11b_Pep1	SRSF1_Protein	TRA2A_Pep2
Saliva	Microenvironment + Immune	Combined	Dataset 14	0.0446429	0.860857	0.801001	0.925019	0.833929	0.690476	0.77877	0.14928	randForest	CD19_Protein	SRSF1_Pep1	TRA2A_Pep1	SRSF3_RNA
Saliva	Microenvironment + Immune	Combined	Dataset 14	0.0357143	0.860857	0.791914	0.934192	0.885714	0.590476	0.735833	0.179023	svm-rbf	CD19_Protein	CD11b_Pep1	TRA2A_Pep1	TRA2A_Pep2
Saliva	Microenvironment + Immune	Combined	Dataset 14	0.0178571	0.860881	0.788235	0.938041	0.782143	0.72381	0.784127	0.19224	svm-rbf	CD14_Pep3	CD45_Pep2	SRSF1_Protein	TRA2A_Pep1
Saliva	Microenvironment + Immune	Combined	Dataset 14	0.0267857	0.860881	0.795601	0.930845	0.707143	0.790476	0.808929	0.16864	svm-rbf	CD14_Pep3	SRSF1_Protein	SRSF1_Pep1	TRA2A_Pep1
Saliva	Microenvironment + Immune	Combined	Dataset 14	0.0357143	0.860881	0.787414	0.938437	0.757143	0.821429	0.845238	0.192744	perceptron	CD45_Pep2	SRSF1_Protein	TRA2A_Pep1	TRA2A_Pep2
Saliva	Microenvironment + Immune	Combined	Dataset 14	0.0178571	0.860937	0.811291	0.914899	0.921429	0.62619	0.767677	0.119702	randForest	CD19_Pep2	SRSF1_Pep1	TRA2A_Pep1	TRA2A_Pep2
Saliva	Microenvironment + Immune	Combined	Dataset 14	0.00892857	0.860968	0.776107	0.950679	0.907143	0.628571	0.761566	0.236573	randForest	CD11b_Pep1	SRSF3_Pep2	TRA2A_Protein	TRA2A_Pep2
Saliva	Microenvironment + Immune	Combined	Dataset 14	0.00892857	0.861	0.78803	0.93799	0.883929	0.819048	0.864881	0.19157	perceptron	CD16_Pep1	CD11b_Pep2	SRSF1_Pep1	SRSF1_Pep2
Saliva	Microenvironment + Immune	Combined	Dataset 14	0.00892857	0.861048	0.77038	0.956576	0.960714	0.509524	0.717273	0.257232	svm-rbf	CD14_Pep1	CD19_Protein	CD11b_Pep1	TRA2A_Pep2
Saliva	Microenvironment + Immune	Combined	Dataset 14	0.00892857	0.861048	0.797141	0.928879	0.783929	0.804762	0.835913	0.161498	perceptron	CD11b_Pep2	CD11b_Pep3	SRSF1_Pep1	TRA2A_Pep1
Saliva	Microenvironment + Immune	Combined	Dataset 14	0.00892857	0.861048	0.802429	0.923846	0.948214	0.611905	0.762828	0.146086	svm-rbf	CD19_Protein	CD11b_Protein	SRSF1_Pep1	TRA2A_Pep2
Saliva	Microenvironment + Immune	Combined	Dataset 14	0.0178571	0.861048	0.812637	0.913638	0.632143	0.82381	0.82619	0.116383	svm-rbf	CD66b_Pep1	SRSF1_Pep1	TRA2A_Pep1	SRSF5_RNA
Saliva	Microenvironment + Immune	Combined	Dataset 14	0.0267857	0.861048	0.794404	0.932127	0.898214	0.609524	0.750833	0.172998	svm-rbf	CD11b_Protein	CD11b_Pep1	SRSF1_Protein	TRA2A_Pep2
Saliva	Microenvironment + Immune	Combined	Dataset 14	0.00892857	0.861071	0.768622	0.958078	0.705357	0.854762	0.863571	0.261797	randForest	CD14_Pep1	CD11b_Pep2	SRSF1_Protein	TRA2A_Protein
Saliva	Microenvironment + Immune	Combined	Dataset 14	0.0357143	0.86111	0.801291	0.924814	0.871429	0.72381	0.805159	0.148789	randForest	CD19_Pep1	SRSF1_Pep1	SRSF1_Pep2	TRA2A_Protein
Saliva	Microenvironment + Immune	Combined	Dataset 14	0.0267857	0.861167	0.779249	0.946261	0.821429	0.788095	0.838294	0.21869	perceptron	CD14_Pep3	CD45_Pep2	SRSF1_Pep1	TRA2A_Protein
Saliva	Microenvironment + Immune	Combined	Dataset 14	0.0357143	0.861167	0.806661	0.919274	0.798214	0.754762	0.811706	0.131754	randForest	CD14_Perotein	CD66b_Pep1	SRSF1_Pep1	TRA2A_Protein
Saliva	Microenvironment + Immune	Combined	Dataset 14	0.0178571	0.86119	0.786402	0.939618	0.821429	0.771429	0.819246	0.197073	svm-linear	CD14_Pep2	CD19_Pep2	TRA2A_Pep2	SRSF5_RNA
Saliva	Microenvironment + Immune	Combined	Dataset 14	0.0267857	0.86119	0.777376	0.948304	0.758929	0.804762	0.833929	0.226045	perceptron	CD11b_Pep1	CD11b_Pep2	SRSF1_Pep1	TRA2A_Protein
Saliva	Microenvironment + Immune	Combined	Dataset 14	0.0267857	0.86119	0.777285	0.94831	0.682143	0.938095	0.935714	0.225888	perceptron	CD14_Pep1	CD14_Pep2	SRSF1_Pep1	TRA2A_Pep1
Saliva	Microenvironment + Immune	Combined	Dataset 14	0.0357143	0.86119	0.771035	0.954901	0.885714	0.690476	0.789722	0.249217	ridge	CD45_Pep2	SRSF1_Pep1	TRA2A_Protein	TRA2A_Pep2
Saliva	Microenvironment + Immune	Combined	Dataset 14	0.0357143	0.86119	0.805345	0.920931	0.821429	0.671429	0.764921	0.137225	randForest	CD66b_Pep1	TRA2A_Pep1	SRSF3_RNA
Saliva	Microenvironment + Immune	Combined	Dataset 14	0.0446429	0.86119	0.804892	0.921213	0.682143	0.871429	0.87381	0.137784	svm-rbf	SRSF1_Pep1	TRA2A_Protein	SRSF1_RNA	SRSF3_RNA
Saliva	Microenvironment + Immune	Combined	Dataset 14	0.00892857	0.861207	0.793959	0.932274	0.871429	0.62619	0.759697	0.172927	randForest	CD14_Perotein	SRSF1_Protein	TRA2A_Protein	TRA2A_Pep2
Saliva	Microenvironment + Immune	Combined	Dataset 14	0.0178571	0.861214	0.789737	0.936113	0.694643	0.854762	0.858571	0.184939	perceptron	CD11b_Pep2	SRSF1_Protein	TRA2A_Protein	CD209_Pep1
Saliva	Microenvironment + Immune	Combined	Dataset 14	0.0267857	0.861214	0.790671	0.935774	0.873214	0.690476	0.785556	0.184949	svm-rbf	CD45_Pep2	CD11b_Pep1	SRSF1_Protein	TRA2A_Pep2
Saliva	Microenvironment + Immune	Combined	Dataset 14	0.0357143	0.861214	0.789611	0.936155	0.783929	0.854762	0.875	0.184915	ridge	CD45_Pep2	SRSF1_Pep1	TRA2A_Protein	SRSF1_RNA
Saliva	Microenvironment + Immune	Combined	Dataset 14	0.0357143	0.861214	0.797062	0.928703	0.821429	0.838095	0.868849	0.160474	ridge	CD45_Pep2	SRSF1_Pep1	TRA2A_Pep1	SRSF1_RNA
Saliva	Microenvironment + Immune	Combined	Dataset 14	0.00892857	0.861238	0.784787	0.941659	0.858929	0.759524	0.8325	0.204863	perceptron	SRSF1_Pep1	SRSF1_Pep2	SRSF3_Pep2	CD209_Pep1
Saliva	Microenvironment + Immune	Combined	Dataset 14	0.0178571	0.861314	0.800626	0.927223	0.910714	0.738095	0.8175	0.159514	randForest	CD19_Protein	CD11b_Protein	SRSF1_Pep1	TRA2A_Protein
Saliva	Microenvironment + Immune	Combined	Dataset 14	0.00892857	0.861362	0.795511	0.930382	0.821429	0.821429	0.855357	0.166119	randForest	CD3_Pep1	SRSF1_Pep1	TRA2A_Protein	TRA2A_Pep1
Saliva	Microenvironment + Immune	Combined	Dataset 14	0.0178571	0.86146	0.797637	0.930806	0.807143	0.77619	0.822817	0.172283	randForest	SRSF3_Pep2	TRA2A_Protein	SRSF1_RNA
Saliva	Microenvironment + Immune	Combined	Dataset 14	0.00892857	0.861485	0.781919	0.944697	0.807143	0.82381	0.851786	0.215617	randForest	CD11b_Protein	SRSF1_Protein	SRSF1_Pep1	TRA2A_Pep1
Saliva	Microenvironment + Immune	Combined	Dataset 14	0.0178571	0.8615	0.791098	0.935348	0.807143	0.678571	0.767659	0.183523	randForest	SRSF1_Protein	SRSF1_Pep1	SRSF1_Pep2	TRA2A_Pep1
Saliva	Microenvironment + Immune	Combined	Dataset 14	0.0178571	0.861524	0.76556	0.960375	0.719643	0.902381	0.912381	0.267874	perceptron	CD16_Pep1	CD8_Pep1	SRSF3_Pep2	TRA2A_Pep1
Saliva	Microenvironment + Immune	Combined	Dataset 14	0.00892857	0.861548	0.780109	0.946166	0.808929	0.804762	0.841071	0.219955	linearDiscriminantAnalysis	CD45_Pep2	SRSF1_Protein	TRA2A_Pep1
Saliva	Microenvironment + Immune	Combined	Dataset 14	0.0357143	0.861548	0.7902	0.935906	0.846429	0.721429	0.797817	0.184734	linearDiscriminantAnalysis	SRSF1_Protein	TRA2A_Protein	TRA2A_Pep2	CD209_Pep1
Saliva	Microenvironment + Immune	Combined	Dataset 14	0.00892857	0.86158	0.797115	0.929245	0.757143	0.709524	0.776984	0.163292	randForest	CD16_Pep1	SRSF1_Protein	TRA2A_Pep1	SRSF1_RNA
Saliva	Microenvironment + Immune	Combined	Dataset 14	0.0357143	0.861597	0.807793	0.920014	0.910714	0.692857	0.792778	0.137095	randForest	CD19_Protein	CD66b_Pep1	SRSF1_Pep1	TRA2A_Pep1
Saliva	Microenvironment + Immune	Combined	Dataset 14	0.00892857	0.861647	0.789856	0.936504	0.744643	0.804762	0.830595	0.187232	randForest	CD14_Pep1	CD11b_Pep3	SRSF1_Protein	TRA2A_Pep1
Saliva	Microenvironment + Immune	Combined	Dataset 14	0.00892857	0.861667	0.783331	0.943029	0.846429	0.742857	0.811111	0.209375	svm-linear	CD14_Pep2	CD19_Protein	CD66b_Pep1	TRA2A_Pep2
Saliva	Microenvironment + Immune	Combined	Dataset 14	0.0178571	0.86169	0.784824	0.941366	0.846429	0.559524	0.713889	0.203351	linearDiscriminantAnalysis	CD19_Protein	CD66b_Pep1	TRA2A_Protein	TRA2A_Pep2
Saliva	Microenvironment + Immune	Combined	Dataset 14	0.0267857	0.86169	0.784824	0.941366	0.846429	0.559524	0.713889	0.203351	ridge	CD19_Protein	CD66b_Pep1	TRA2A_Protein	TRA2A_Pep2
Saliva	Microenvironment + Immune	Combined	Dataset 14	0.00892857	0.861695	0.795539	0.932905	0.846429	0.757143	0.818492	0.17924	randForest	CD11b_Protein	SRSF1_Pep1	TRA2A_Pep1	SRSF2_RNA
Saliva	Microenvironment + Immune	Combined	Dataset 14	0.00892857	0.861714	0.780407	0.945869	0.923214	0.72619	0.814167	0.218932	svm-linear	CD19_Pep2	SRSF1_Pep1	SRSF1_Pep2	SRSF1_RNA
Saliva	Microenvironment + Immune	Combined	Dataset 14	0.00892857	0.861723	0.797213	0.931103	0.869643	0.657143	0.762092	0.173015	randForest	CD11b_Pep1	SRSF1_Pep1	TRA2A_Protein	SRSF2_RNA
Saliva	Microenvironment + Immune	Combined	Dataset 14	0.00892857	0.861778	0.789433	0.939011	0.858929	0.740476	0.810992	0.199891	randForest	CD19_Pep2	CD11b_Protein	SRSF1_Pep1	TRA2A_Pep1
Saliva	Microenvironment + Immune	Combined	Dataset 14	0.00892857	0.861793	0.771152	0.956527	0.923214	0.607143	0.761616	0.258706	randForest	CD3_Pep1	CD11b_Pep2	SRSF1_Pep1	SRSF1_Pep2
Saliva	Microenvironment + Immune	Combined	Dataset 14	0.00892857	0.861793	0.810985	0.917118	0.883929	0.642857	0.761894	0.129113	randForest	CD8_Pep1	SRSF1_Pep1	TRA2A_Protein	TRA2A_Pep2
Saliva	Microenvironment + Immune	Combined	Dataset 14	0.0267857	0.861793	0.813341	0.914593	0.846429	0.702381	0.79	0.121682	randForest	CD19_Protein	CD19_Pep2	SRSF1_Pep1	TRA2A_Protein
Saliva	Microenvironment + Immune	Combined	Dataset 14	0.0446429	0.861793	0.796222	0.932137	0.821429	0.709524	0.783929	0.17652	randForest	SRSF1_Pep2	SRSF3_Pep2	TRA2A_Pep1	SRSF1_RNA
Saliva	Microenvironment + Immune	Combined	Dataset 14	0.00892857	0.861827	0.790878	0.937439	0.757143	0.821429	0.841667	0.194267	randForest	CD14_Pep2	SRSF1_Protein	TRA2A_Protein	TRA2A_Pep1
Saliva	Microenvironment + Immune	Combined	Dataset 14	0.0178571	0.861833	0.793835	0.932526	0.769643	0.72619	0.785317	0.173993	randForest	CD45_Pep2	SRSF1_Protein	SRSF1_Pep1	TRA2A_Protein
Saliva	Microenvironment + Immune	Combined	Dataset 14	0.0267857	0.861833	0.781042	0.944468	0.875	0.704762	0.794444	0.21256	linearDiscriminantAnalysis	CD11b_Pep3	SRSF1_Pep1	SRSF1_Pep2	CD209_Pep1
Saliva	Microenvironment + Immune	Combined	Dataset 14	0.0267857	0.861841	0.800438	0.927921	0.783929	0.657143	0.747262	0.162707	randForest	CD19_Protein	CD45_Pep2	SRSF3_Pep2	TRA2A_Protein
Saliva	Microenvironment + Immune	Combined	Dataset 14	0.00892857	0.861843	0.804671	0.923305	0.871429	0.771429	0.834484	0.147402	randForest	SRSF1_Pep1	TRA2A_Pep1	TRA2A_RNA
Saliva	Microenvironment + Immune	Combined	Dataset 14	0.00892857	0.861857	0.77657	0.949365	0.823214	0.857143	0.889484	0.230227	perceptron	CD14_Pep2	SRSF1_Pep1	TRA2A_Protein
Saliva	Microenvironment + Immune	Combined	Dataset 14	0.00892857	0.861857	0.780915	0.944765	0.732143	0.888095	0.89881	0.213923	svm-linear	CD66b_Pep1	SRSF1_Pep1	TRA2A_Protein	SRSF5_RNA
Saliva	Microenvironment + Immune	Combined	Dataset 14	0.00892857	0.861857	0.817854	0.908081	0.8625	0.57381	0.723333	0.101491	svm-rbf	CD66b_Pep1	SRSF1_Pep1	TRA2A_Protein	CD209_Pep1
Saliva	Microenvironment + Immune	Combined	Dataset 14	0.0446429	0.861857	0.823327	0.902693	0.823214	0.557143	0.708611	0.0891207	svm-rbf	CD14_Pep3	CD19_Pep2	TRA2A_Protein	TRA2A_Pep1
Saliva	Microenvironment + Immune	Combined	Dataset 14	0.00892857	0.861865	0.785063	0.943296	0.821429	0.72381	0.798492	0.21445	randForest	CD11b_Pep3	SRSF1_Protein	TRA2A_Pep1	CD209_Pep1
Saliva	Microenvironment + Immune	Combined	Dataset 14	0.0178571	0.86188	0.807685	0.920248	0.808929	0.688095	0.769921	0.138018	randForest	CD14_Pep3	CD11b_Pep3	SRSF1_Pep1	TRA2A_Pep1
Saliva	Microenvironment + Immune	Combined	Dataset 14	0.0178571	0.861895	0.790426	0.938315	0.719643	0.807143	0.827976	0.198125	randForest	TRA2A_Pep1	SRSF3_RNA
Saliva	Microenvironment + Immune	Combined	Dataset 14	0.0267857	0.861954	0.811091	0.917056	0.846429	0.740476	0.807381	0.129004	randForest	CD66b_Pep1	CD11b_Pep3	SRSF1_Protein	TRA2A_Protein
Saliva	Microenvironment + Immune	Combined	Dataset 14	0.00892857	0.86201	0.814087	0.91406	0.873214	0.642857	0.760476	0.12056	randForest	CD19_Protein	SRSF3_Pep2	TRA2A_Protein
Saliva	Microenvironment + Immune	Combined	Dataset 14	0.00892857	0.86204	0.792819	0.935285	0.769643	0.759524	0.804167	0.18655	randForest	SRSF1_Pep1	SRSF3_Pep2	TRA2A_Protein
Saliva	Microenvironment + Immune	Combined	Dataset 14	0.0178571	0.862127	0.803289	0.924815	0.871429	0.740476	0.814167	0.152341	randForest	CD45_Pep2	CD11b_Pep1	SRSF1_Pep1	TRA2A_Pep1
Saliva	Microenvironment + Immune	Combined	Dataset 14	0.0267857	0.862147	0.794042	0.934062	0.821429	0.742857	0.805556	0.182441	randForest	CD11b_Pep3	SRSF1_Pep1	SRSF3_Pep2	TRA2A_Pep1
Saliva	Microenvironment + Immune	Combined	Dataset 14	0.00892857	0.862181	0.796992	0.931452	0.844643	0.72381	0.798254	0.174414	randForest	CD14_Pep3	CD11b_Protein	SRSF1_Pep1	TRA2A_Pep1
Saliva	Microenvironment + Immune	Combined	Dataset 14	0.00892857	0.862198	0.771895	0.956974	0.844643	0.740476	0.805794	0.262995	randForest	CD11b_Protein	SRSF1_Pep1	TRA2A_Pep1	SRSF3_RNA
Saliva	Microenvironment + Immune	Combined	Dataset 14	0.00892857	0.8622	0.802176	0.925971	0.796429	0.754762	0.810913	0.156068	randForest	SRSF1_Pep1	TRA2A_Protein	CD209_Pep1	SRSF2_RNA
Saliva	Microenvironment + Immune	Combined	Dataset 14	0.00892857	0.862207	0.801095	0.927009	0.783929	0.759524	0.80873	0.159301	randForest	CD3_Pep1	CD19_Protein	SRSF1_Protein	TRA2A_Pep1
Saliva	Microenvironment + Immune	Combined	Dataset 14	0.00892857	0.862213	0.792942	0.935417	0.782143	0.804762	0.839484	0.187503	randForest	CD14_Pep1	SRSF1_Protein	SRSF1_Pep2	TRA2A_Protein
Saliva	Microenvironment + Immune	Combined	Dataset 14	0.00892857	0.862223	0.788966	0.93935	0.883929	0.740476	0.814167	0.20079	randForest	CD3_Pep1	CD11b_Pep1	SRSF1_Pep1	TRA2A_Pep1
Saliva	Microenvironment + Immune	Combined	Dataset 14	0.0267857	0.862237	0.787438	0.941176	0.833929	0.740476	0.810278	0.207678	randForest	CD19_Pep2	SRSF1_Pep2	SRSF3_Pep2	TRA2A_Protein
Saliva	Microenvironment + Immune	Combined	Dataset 14	0.00892857	0.862294	0.798727	0.9318	0.721429	0.821429	0.839881	0.179695	randForest	CD3_Pep1	SRSF3_Pep2	TRA2A_Protein	TRA2A_Pep1
Saliva	Microenvironment + Immune	Combined	Dataset 14	0.0178571	0.862381	0.794686	0.935586	0.796429	0.788095	0.828175	0.191968	svm-rbf	CD45_Pep2	CD11b_Pep3	SRSF1_Protein	TRA2A_Protein
Saliva	Microenvironment + Immune	Combined	Dataset 14	0.00892857	0.862397	0.798289	0.930155	0.858929	0.709524	0.792103	0.17014	randForest	CD45_Pep2	CD11b_Pep3	SRSF1_Protein	TRA2A_Pep1
Saliva	Microenvironment + Immune	Combined	Dataset 14	0.00892857	0.862484	0.774436	0.954348	0.757143	0.778571	0.823016	0.253717	randForest	CD14_Pep1	CD11b_Protein	SRSF1_Protein	TRA2A_Protein
Saliva	Microenvironment + Immune	Combined	Dataset 14	0.00892857	0.8625	0.776038	0.953468	0.975	0.492857	0.713636	0.25233	ridge	CD45_Pep2	SRSF1_Pep1	SRSF1_Pep2	CD209_Pep1
Saliva	Microenvironment + Immune	Combined	Dataset 14	0.00892857	0.862603	0.78543	0.94497	0.846429	0.77381	0.827024	0.224696	randForest	CD11b_Pep1	SRSF1_Protein	TRA2A_Pep1
Saliva	Microenvironment + Immune	Combined	Dataset 14	0.00892857	0.862627	0.78577	0.942844	0.782143	0.82381	0.85119	0.21343	randForest	CD14_Pep1	CD11b_Pep3	SRSF1_Protein	TRA2A_Protein
Saliva	Microenvironment + Immune	Combined	Dataset 14	0.0178571	0.86264	0.794677	0.935977	0.694643	0.821429	0.833333	0.194101	randForest	CD14_Pep1	SRSF3_Pep2	TRA2A_Protein	TRA2A_Pep1
Saliva	Microenvironment + Immune	Combined	Dataset 14	0.00892857	0.862674	0.78784	0.940774	0.846429	0.790476	0.838492	0.206293	randForest	SRSF1_Pep1	SRSF1_Pep2	TRA2A_Protein	SRSF5_RNA
Saliva	Microenvironment + Immune	Combined	Dataset 14	0.00892857	0.86272	0.793442	0.935045	0.757143	0.790476	0.821429	0.186502	randForest	CD14_Perotein	SRSF1_Protein	TRA2A_Protein	CD209_Pep1
Saliva	Microenvironment + Immune	Combined	Dataset 14	0.00892857	0.86273	0.781712	0.946902	0.794643	0.842857	0.867857	0.227491	randForest	CD11b_Protein	SRSF1_Protein	SRSF1_Pep1	TRA2A_Protein
Saliva	Microenvironment + Immune	Combined	Dataset 14	0.0267857	0.862738	0.793433	0.93718	0.833929	0.72381	0.79627	0.198131	svm-rbf	CD14_Pep3	CD45_Pep2	SRSF1_Pep1	TRA2A_Protein
Saliva	Microenvironment + Immune	Combined	Dataset 14	0.0267857	0.862738	0.808041	0.922316	0.833929	0.72381	0.797222	0.148685	svm-rbf	CD14_Pep3	CD66b_Pep1	SRSF1_Pep1	TRA2A_Protein
Saliva	Microenvironment + Immune	Combined	Dataset 14	0.00892857	0.862762	0.769844	0.961363	0.592857	0.82381	0.813333	0.283744	svm-rbf	CD19_Pep1	SRSF1_Protein	TRA2A_Protein	TRA2A_Pep1
Saliva	Microenvironment + Immune	Combined	Dataset 14	0.00892857	0.862793	0.804727	0.923376	0.833929	0.740476	0.807937	0.147851	randForest	SRSF1_Pep1	SRSF1_Pep2	TRA2A_Protein	SRSF1_RNA
Saliva	Microenvironment + Immune	Combined	Dataset 14	0.00892857	0.862833	0.78839	0.941542	0.808929	0.82381	0.86131	0.211743	perceptron	CD11b_Protein	SRSF1_Protein	TRA2A_Pep2	CD209_Pep1
Saliva	Microenvironment + Immune	Combined	Dataset 14	0.00892857	0.862842	0.79624	0.932161	0.771429	0.77619	0.821627	0.176684	randForest	CD14_Pep3	CD11b_Pep3	SRSF1_Protein	TRA2A_Pep1
Saliva	Microenvironment + Immune	Combined	Dataset 14	0.00892857	0.862857	0.792586	0.937261	0.860714	0.719048	0.802579	0.196805	svm-rbf	CD19_Protein	CD11b_Protein	TRA2A_Pep2	SRSF1_RNA
Saliva	Microenvironment + Immune	Combined	Dataset 14	0.00892857	0.862857	0.79027	0.940002	0.846429	0.840476	0.874206	0.207138	svm-linear	CD16_Pep1	CD11b_Pep2	SRSF1_Pep1	SRSF1_Pep2
Saliva	Microenvironment + Immune	Combined	Dataset 14	0.0357143	0.862857	0.80782	0.922452	0.796429	0.754762	0.807738	0.148947	svm-rbf	CD11b_Pep3	SRSF1_Protein	TRA2A_Pep1
Saliva	Microenvironment + Immune	Combined	Dataset 14	0.0178571	0.862873	0.796733	0.931456	0.807143	0.740476	0.798849	0.173935	randForest	CD45_Pep2	SRSF1_Pep1	SRSF3_Pep2	TRA2A_Pep1
Saliva	Microenvironment + Immune	Combined	Dataset 14	0.0267857	0.862881	0.785617	0.944995	0.885714	0.57619	0.730505	0.225259	svm-rbf	CD14_Pep3	CD45_Pep2	TRA2A_Protein	TRA2A_Pep1
Saliva	Microenvironment + Immune	Combined	Dataset 14	0.0267857	0.862881	0.797949	0.932493	0.783929	0.788095	0.826786	0.181848	svm-rbf	CD11b_Protein	SRSF1_Protein	TRA2A_Protein
Saliva	Microenvironment + Immune	Combined	Dataset 14	0.0357143	0.862905	0.793841	0.936941	0.794643	0.790476	0.829167	0.197671	randForest	CD14_Pep1	TRA2A_Protein	SRSF3_RNA
Saliva	Microenvironment + Immune	Combined	Dataset 14	0.00892857	0.862985	0.801861	0.928667	0.767857	0.77381	0.80754	0.169305	randForest	CD45_Pep2	CD11b_Pep2	SRSF1_Protein	TRA2A_Protein
Saliva	Microenvironment + Immune	Combined	Dataset 14	0.0178571	0.863016	0.796303	0.934097	0.898214	0.690476	0.79	0.18717	randForest	CD45_Pep2	CD11b_Pep1	SRSF1_Pep1	TRA2A_Protein
Saliva	Microenvironment + Immune	Combined	Dataset 14	0.0357143	0.863024	0.797566	0.933131	0.796429	0.790476	0.833135	0.184516	svm-rbf	TRA2A_Protein	SRSF1_RNA
Saliva	Microenvironment + Immune	Combined	Dataset 14	0.00892857	0.863048	0.80676	0.923597	0.810714	0.707143	0.781151	0.152684	svm-rbf	CD11b_Pep2	SRSF1_Pep1	TRA2A_Pep1
Saliva	Microenvironment + Immune	Combined	Dataset 14	0.0267857	0.863048	0.800444	0.929743	0.885714	0.67381	0.779603	0.172176	randForest	CD66b_Pep1	CD11b_Pep1	SRSF1_Pep1	TRA2A_Protein
Saliva	Microenvironment + Immune	Combined	Dataset 14	0.0357143	0.863048	0.776992	0.95294	0.860714	0.804762	0.85	0.251476	ridge	CD45_Pep2	SRSF1_Pep1	TRA2A_Protein
Saliva	Microenvironment + Immune	Combined	Dataset 14	0.0357143	0.863048	0.780086	0.950016	0.885714	0.740476	0.816667	0.241663	svm-linear	CD11b_Pep2	SRSF1_Pep1	TRA2A_Protein	TRA2A_Pep2
Saliva	Microenvironment + Immune	Combined	Dataset 14	0.00892857	0.863071	0.775474	0.955479	0.975	0.509524	0.720909	0.262725	svm-rbf	CD19_Pep2	SRSF1_Pep2	TRA2A_Pep2	CD209_Pep1
Saliva	Microenvironment + Immune	Combined	Dataset 14	0.0178571	0.863071	0.774723	0.956229	0.819643	0.77381	0.820238	0.265341	randForest	CD11b_Pep2	SRSF1_Pep2	SRSF3_Pep2	TRA2A_Protein
Saliva	Microenvironment + Immune	Combined	Dataset 14	0.00892857	0.863079	0.793495	0.936905	0.744643	0.807143	0.830357	0.196742	randForest	CD14_Perotein	SRSF1_Protein	TRA2A_Protein	TRA2A_Pep1
Saliva	Microenvironment + Immune	Combined	Dataset 14	0.0357143	0.863214	0.795646	0.934882	0.873214	0.704762	0.793889	0.190098	svm-rbf	CD11b_Pep3	SRSF1_Pep1	TRA2A_Protein	TRA2A_Pep2
Saliva	Microenvironment + Immune	Combined	Dataset 14	0.0178571	0.863238	0.801569	0.928958	0.948214	0.62619	0.765556	0.170261	svm-rbf	CD19_Pep2	SRSF1_Pep1	SRSF1_Pep2	SRSF1_RNA
Saliva	Microenvironment + Immune	Combined	Dataset 14	0.00892857	0.86326	0.786818	0.943836	0.744643	0.807143	0.831548	0.221305	randForest	CD16_Pep1	SRSF1_Protein	TRA2A_Pep1	CD209_Pep1
Saliva	Microenvironment + Immune	Combined	Dataset 14	0.0178571	0.863261	0.780019	0.950849	0.871429	0.757143	0.823056	0.246339	randForest	CD11b_Pep2	SRSF1_Protein	SRSF1_Pep2	TRA2A_Pep1
Saliva	Microenvironment + Immune	Combined	Dataset 14	0.0178571	0.8633	0.783664	0.947161	0.821429	0.77381	0.824206	0.233318	randForest	SRSF1_Pep2	SRSF3_Pep2	TRA2A_Protein	CD209_Pep1
Saliva	Microenvironment + Immune	Combined	Dataset 14	0.00892857	0.863301	0.78403	0.946497	0.819643	0.790476	0.831389	0.23032	randForest	CD19_Pep2	SRSF1_Pep1	TRA2A_Pep1	SRSF5_RNA
Saliva	Microenvironment + Immune	Combined	Dataset 14	0.00892857	0.863327	0.798841	0.931346	0.757143	0.707143	0.771786	0.177492	randForest	CD14_Perotein	SRSF1_Pep1	TRA2A_Pep1	TRA2A_RNA
Saliva	Microenvironment + Immune	Combined	Dataset 14	0.00892857	0.863327	0.799482	0.930365	0.898214	0.754762	0.825	0.173559	randForest	CD3_Pep1	CD11b_Pep3	SRSF1_Pep1	TRA2A_Pep1
Saliva	Microenvironment + Immune	Combined	Dataset 14	0.0357143	0.863333	0.7972	0.932307	0.8125	0.804762	0.844643	0.179341	perceptron	CD45_Pep2	SRSF1_Pep1	TRA2A_Protein	SRSF2_RNA
Saliva	Microenvironment + Immune	Combined	Dataset 14	0.0446429	0.863333	0.777329	0.951838	0.744643	0.766667	0.823413	0.24588	perceptron	CD19_Protein	CD19_Pep2	SRSF1_Pep1	TRA2A_Pep1
Saliva	Microenvironment + Immune	Combined	Dataset 14	0.00892857	0.863337	0.790615	0.939743	0.732143	0.852381	0.86869	0.206424	randForest	CD16_Pep1	SRSF1_Pep1	TRA2A_Protein	SRSF5_RNA
Saliva	Microenvironment + Immune	Combined	Dataset 14	0.00892857	0.863357	0.781792	0.948055	0.721429	0.888095	0.89131	0.234235	perceptron	SRSF1_Pep1	SRSF3_Pep2	TRA2A_Pep1	CD209_Pep1
Saliva	Microenvironment + Immune	Combined	Dataset 14	0.00892857	0.863357	0.788776	0.941836	0.783929	0.757143	0.808929	0.214237	randForest	CD3_Pep1	SRSF1_Pep2	SRSF3_Pep2	TRA2A_Pep1
Saliva	Microenvironment + Immune	Combined	Dataset 14	0.00892857	0.863357	0.804787	0.925571	0.757143	0.804762	0.830952	0.15894	randForest	SRSF1_Protein	TRA2A_Protein	TRA2A_Pep1	TRA2A_RNA
Saliva	Microenvironment + Immune	Combined	Dataset 14	0.00892857	0.863381	0.781691	0.948496	0.823214	0.804762	0.844643	0.236542	linearDiscriminantAnalysis	CD45_Pep2	SRSF1_Protein	TRA2A_Pep1	CD209_Pep1
Saliva	Microenvironment + Immune	Combined	Dataset 14	0.00892857	0.8635	0.782952	0.94766	0.744643	0.804762	0.830952	0.234584	randForest	CD14_Pep1	SRSF1_Protein	TRA2A_Pep1
Saliva	Microenvironment + Immune	Combined	Dataset 14	0.0267857	0.8635	0.818311	0.911791	0.682143	0.869048	0.871905	0.117687	svm-rbf	CD66b_Pep1	SRSF1_Pep1	TRA2A_Pep1	SRSF1_RNA
Saliva	Microenvironment + Immune	Combined	Dataset 14	0.00892857	0.863524	0.801504	0.928853	0.848214	0.690476	0.780198	0.16958	svm-rbf	CD45_Pep2	CD11b_Protein	SRSF1_Protein	TRA2A_Pep2
Saliva	Microenvironment + Immune	Combined	Dataset 14	0.0178571	0.863524	0.799271	0.930746	0.746429	0.821429	0.855595	0.175159	perceptron	CD14_Pep2	SRSF1_Pep1	TRA2A_Pep1	SRSF2_RNA
Saliva	Microenvironment + Immune	Combined	Dataset 14	0.00892857	0.863548	0.780541	0.949476	0.835714	0.890476	0.913492	0.239583	perceptron	CD16_Pep1	CD11b_Protein	SRSF1_Protein	TRA2A_Protein
Saliva	Microenvironment + Immune	Combined	Dataset 14	0.00892857	0.863548	0.809569	0.920703	0.925	0.607143	0.752222	0.14357	svm-rbf	CD11b_Protein	SRSF1_Protein	TRA2A_Pep2	CD209_Pep1
Saliva	Microenvironment + Immune	Combined	Dataset 14	0.0178571	0.863548	0.777084	0.954039	0.782143	0.809524	0.841071	0.258104	svm-rbf	CD14_Pep1	SRSF1_Pep1	TRA2A_Protein
Saliva	Microenvironment + Immune	Combined	Dataset 14	0.0178571	0.863548	0.778641	0.952141	0.858929	0.807143	0.852778	0.250665	svm-rbf	SRSF1_Protein	SRSF1_Pep2	TRA2A_Protein	CD209_Pep1
Saliva	Microenvironment + Immune	Combined	Dataset 14	0.0178571	0.863548	0.786865	0.943747	0.846429	0.790476	0.838492	0.220897	svm-rbf	SRSF1_Protein	SRSF1_Pep2	TRA2A_Pep1	CD209_Pep1
Saliva	Microenvironment + Immune	Combined	Dataset 14	0.0357143	0.863611	0.791897	0.940884	0.757143	0.790476	0.821429	0.215726	randForest	CD14_Pep2	SRSF3_Pep2	TRA2A_Pep1
Saliva	Microenvironment + Immune	Combined	Dataset 14	0.00892857	0.86365	0.799204	0.933236	0.871429	0.707143	0.790278	0.18851	randForest	SRSF1_Pep1	TRA2A_Pep1	TRA2A_Pep2
Saliva	Microenvironment + Immune	Combined	Dataset 14	0.00892857	0.86365	0.808996	0.923614	0.946429	0.645238	0.775556	0.157097	randForest	SRSF3_Pep2	TRA2A_Pep1	TRA2A_Pep2
Saliva	Microenvironment + Immune	Combined	Dataset 14	0.00892857	0.863659	0.788006	0.942649	0.844643	0.695238	0.78377	0.217161	randForest	SRSF1_Pep1	TRA2A_Pep1	CD209_Pep1	SRSF5_RNA
Saliva	Microenvironment + Immune	Combined	Dataset 14	0.0267857	0.863667	0.794472	0.935205	0.785714	0.888095	0.902381	0.189446	perceptron	CD45_Pep2	SRSF1_Protein	TRA2A_Protein	SRSF2_RNA
Saliva	Microenvironment + Immune	Combined	Dataset 14	0.00892857	0.86369	0.788172	0.942185	0.833929	0.72381	0.795437	0.214895	svm-linear	CD19_Protein	CD66b_Pep1	TRA2A_Protein	TRA2A_Pep2
Saliva	Microenvironment + Immune	Combined	Dataset 14	0.00892857	0.86369	0.788172	0.942185	0.833929	0.72381	0.795437	0.214895	svm-linear	CD19_Pep2	CD66b_Pep1	TRA2A_Pep1	TRA2A_Pep2
Saliva	Microenvironment + Immune	Combined	Dataset 14	0.0178571	0.86369	0.788172	0.942185	0.833929	0.72381	0.795437	0.214895	svm-linear	CD19_Protein	CD66b_Pep1	TRA2A_Pep1	TRA2A_Pep2
Saliva	Microenvironment + Immune	Combined	Dataset 14	0.00892857	0.863699	0.781713	0.951195	0.744643	0.790476	0.819643	0.252386	randForest	SRSF3_Pep2	TRA2A_Protein
Saliva	Microenvironment + Immune	Combined	Dataset 14	0.0178571	0.863714	0.78089	0.949977	0.910714	0.62619	0.762449	0.243286	svm-rbf	CD19_Protein	CD11b_Pep1	TRA2A_Pep2	TRA2A_RNA
Saliva	Microenvironment + Immune	Combined	Dataset 14	0.0446429	0.863714	0.774323	0.955864	0.833929	0.790476	0.8375	0.262245	perceptron	CD11b_Pep2	SRSF1_Pep1	TRA2A_Protein	TRA2A_Pep1
Saliva	Microenvironment + Immune	Combined	Dataset 14	0.00892857	0.863724	0.795724	0.936419	0.821429	0.738095	0.801984	0.198784	randForest	CD11b_Pep3	SRSF1_Pep1	TRA2A_Protein	SRSF2_RNA
Saliva	Microenvironment + Immune	Combined	Dataset 14	0.00892857	0.86377	0.801991	0.928366	0.846429	0.757143	0.821825	0.167986	randForest	CD19_Protein	SRSF1_Protein	TRA2A_Protein	SRSF5_RNA
Saliva	Microenvironment + Immune	Combined	Dataset 14	0.00892857	0.863793	0.805577	0.926779	0.846429	0.62619	0.75074	0.166776	randForest	SRSF1_Pep1	SRSF1_Pep2	TRA2A_Protein	TRA2A_Pep1
Saliva	Microenvironment + Immune	Combined	Dataset 14	0.00892857	0.863793	0.808071	0.924284	0.808929	0.72381	0.79127	0.158723	randForest	CD19_Protein	SRSF3_Pep2	TRA2A_Protein	TRA2A_Pep1
Saliva	Microenvironment + Immune	Combined	Dataset 14	0.0446429	0.863833	0.788097	0.94158	0.746429	0.871429	0.882579	0.211324	perceptron	CD16_Pep1	SRSF3_Pep2	TRA2A_Protein	TRA2A_Pep1
Saliva	Microenvironment + Immune	Combined	Dataset 14	0.00892857	0.863857	0.785352	0.944665	0.796429	0.871429	0.8875	0.222784	ridge	CD45_Pep2	SRSF1_Protein	SRSF1_Pep1	TRA2A_Pep1
Saliva	Microenvironment + Immune	Combined	Dataset 14	0.00892857	0.863857	0.7888	0.941387	0.821429	0.854762	0.884921	0.211755	svm-linear	CD66b_Pep1	SRSF1_Pep1	SRSF1_Pep2	TRA2A_Protein
Saliva	Microenvironment + Immune	Combined	Dataset 14	0.00892857	0.863875	0.790874	0.941864	0.819643	0.707143	0.780754	0.219068	randForest	CD14_Pep3	CD11b_Pep2	SRSF1_Pep1	TRA2A_Protein
Saliva	Microenvironment + Immune	Combined	Dataset 14	0.0178571	0.863881	0.78503	0.945923	0.846429	0.72619	0.801389	0.229268	svm-rbf	CD45_Pep2	SRSF1_Protein	TRA2A_Protein	SRSF5_RNA
Saliva	Microenvironment + Immune	Combined	Dataset 14	0.0267857	0.863905	0.787602	0.942925	0.910714	0.47381	0.692424	0.217843	svm-rbf	CD66b_Pep1	CD11b_Pep1	SRSF1_Protein	TRA2A_Pep2
Saliva	Microenvironment + Immune	Combined	Dataset 14	0.00892857	0.863931	0.796212	0.936527	0.896429	0.595238	0.743788	0.20045	randForest	SRSF1_Protein	TRA2A_Protein	TRA2A_Pep2
Saliva	Microenvironment + Immune	Combined	Dataset 14	0.00892857	0.86396	0.823181	0.908834	0.671429	0.788095	0.802381	0.113262	svm-rbf	CD3_Pep1	CD66b_Pep1	SRSF1_Pep1	TRA2A_Protein
Saliva	Microenvironment + Immune	Combined	Dataset 14	0.0178571	0.863993	0.819305	0.910967	0.707143	0.82381	0.840714	0.115784	randForest	CD14_Pep1	CD66b_Pep1	SRSF1_Protein	TRA2A_Pep1
Saliva	Microenvironment + Immune	Combined	Dataset 14	0.0357143	0.864	0.798388	0.931544	0.782143	0.840476	0.864286	0.177642	perceptron	CD45_Pep2	SRSF1_Protein	TRA2A_Protein	CD209_Pep1
Saliva	Microenvironment + Immune	Combined	Dataset 14	0.00892857	0.864015	0.817169	0.915229	0.871429	0.721429	0.806815	0.131307	randForest	CD14_Pep2	SRSF1_Pep1	TRA2A_Protein	TRA2A_Pep2
Saliva	Microenvironment + Immune	Combined	Dataset 14	0.0178571	0.864024	0.769369	0.964815	0.960714	0.707143	0.811111	0.30319	ridge	CD66b_Pep1	SRSF1_Protein	TRA2A_Pep2	CD209_Pep1
Saliva	Microenvironment + Immune	Combined	Dataset 14	0.00892857	0.864025	0.784406	0.948375	0.819643	0.807143	0.842857	0.242123	randForest	CD11b_Pep2	SRSF1_Protein	TRA2A_Protein	TRA2A_Pep1
Saliva	Microenvironment + Immune	Combined	Dataset 14	0.00892857	0.864048	0.77973	0.951137	0.910714	0.447619	0.682121	0.247349	svm-rbf	SRSF1_Protein	SRSF1_Pep2	CD209_Pep1
Saliva	Microenvironment + Immune	Combined	Dataset 14	0.00892857	0.864177	0.803424	0.928718	0.858929	0.785714	0.843214	0.172717	randForest	SRSF1_Pep1	TRA2A_Protein	TRA2A_RNA
Saliva	Microenvironment + Immune	Combined	Dataset 14	0.0178571	0.864358	0.783145	0.94955	0.807143	0.709524	0.78377	0.246072	randForest	CD11b_Pep2	SRSF1_Pep1	SRSF3_Pep2	TRA2A_Protein
Saliva	Microenvironment + Immune	Combined	Dataset 14	0.0446429	0.864381	0.798753	0.935601	0.873214	0.740476	0.813492	0.20082	svm-rbf	CD11b_Pep3	SRSF1_Pep1	TRA2A_Protein
Saliva	Microenvironment + Immune	Combined	Dataset 14	0.00892857	0.864429	0.799935	0.932378	0.782143	0.757143	0.802976	0.185327	randForest	CD16_Pep1	CD11b_Pep3	SRSF1_Protein	TRA2A_Pep1
Saliva	Microenvironment + Immune	Combined	Dataset 14	0.00892857	0.864453	0.805577	0.926779	0.846429	0.62619	0.75074	0.166776	randForest	CD3_Pep1	SRSF1_Pep1	TRA2A_Protein	TRA2A_Pep2
Saliva	Microenvironment + Immune	Combined	Dataset 14	0.00892857	0.8645	0.805779	0.928659	0.846429	0.804762	0.84881	0.177321	randForest	SRSF3_Pep2	TRA2A_Pep1	SRSF1_RNA
Saliva	Microenvironment + Immune	Combined	Dataset 14	0.0178571	0.864509	0.800142	0.932341	0.832143	0.740476	0.80496	0.185558	randForest	CD45_Pep2	SRSF1_Pep2	SRSF3_Pep2	TRA2A_Pep1
Saliva	Microenvironment + Immune	Combined	Dataset 14	0.00892857	0.864524	0.782132	0.951882	0.848214	0.721429	0.799751	0.257507	perceptron	CD11b_Pep3	SRSF1_Pep1	SRSF1_Pep2
Saliva	Microenvironment + Immune	Combined	Dataset 14	0.0357143	0.864524	0.811287	0.922981	0.910714	0.709524	0.803492	0.158428	svm-rbf	CD11b_Pep3	SRSF1_Pep1	TRA2A_Protein	TRA2A_Pep1
Saliva	Microenvironment + Immune	Combined	Dataset 14	0.0357143	0.864548	0.808455	0.926069	0.873214	0.72381	0.80377	0.168927	svm-rbf	CD19_Pep2	CD45_Pep2	SRSF1_Pep1	TRA2A_Protein
Saliva	Microenvironment + Immune	Combined	Dataset 14	0.0178571	0.86455	0.804385	0.927843	0.782143	0.771429	0.812302	0.170004	randForest	CD45_Pep2	SRSF1_Pep1	SRSF3_Pep2	TRA2A_Protein
Saliva	Microenvironment + Immune	Combined	Dataset 14	0.0267857	0.864597	0.812434	0.921537	0.873214	0.719048	0.804603	0.153268	randForest	CD16_Pep1	CD19_Protein	SRSF1_Pep1	TRA2A_Protein
Saliva	Microenvironment + Immune	Combined	Dataset 14	0.00892857	0.864677	0.809712	0.922516	0.871429	0.769048	0.834722	0.152878	randForest	SRSF1_Pep1	TRA2A_Protein	CD209_Pep1	TRA2A_RNA
Saliva	Microenvironment + Immune	Combined	Dataset 14	0.00892857	0.86469	0.777247	0.957107	0.821429	0.77381	0.827778	0.27681	perceptron	CD14_Pep2	SRSF1_Protein	TRA2A_Pep2	CD209_Pep1
Saliva	Microenvironment + Immune	Combined	Dataset 14	0.00892857	0.86469	0.788521	0.945917	0.923214	0.757143	0.831825	0.237365	perceptron	CD45_Pep2	SRSF1_Protein	SRSF1_Pep2
Saliva	Microenvironment + Immune	Combined	Dataset 14	0.00892857	0.864714	0.773438	0.961426	0.921429	0.62619	0.758889	0.293242	svm-linear	CD19_Protein	CD66b_Pep1	TRA2A_Pep2	SRSF5_RNA
Saliva	Microenvironment + Immune	Combined	Dataset 14	0.0178571	0.864714	0.794636	0.940057	0.810714	0.740476	0.804365	0.217203	svm-rbf	CD11b_Pep2	SRSF1_Pep1	SRSF3_Pep2	TRA2A_Protein
Saliva	Microenvironment + Immune	Combined	Dataset 14	0.0357143	0.86473	0.809365	0.923075	0.846429	0.707143	0.790278	0.155055	randForest	CD66b_Pep1	CD11b_Pep2	TRA2A_Protein	TRA2A_Pep1
Saliva	Microenvironment + Immune	Combined	Dataset 14	0.00892857	0.864738	0.767456	0.967663	0.923214	0.72619	0.815	0.315415	svm-rbf	CD19_Protein	SRSF1_Protein	TRA2A_Pep2	CD209_Pep1
Saliva	Microenvironment + Immune	Combined	Dataset 14	0.00892857	0.864738	0.780515	0.954094	0.935714	0.657143	0.778889	0.266822	ridge	CD14_Pep2	SRSF1_Protein	TRA2A_Pep2	CD209_Pep1
Saliva	Microenvironment + Immune	Combined	Dataset 14	0.00892857	0.864738	0.788019	0.946589	0.858929	0.807143	0.85	0.240163	randForest	CD11b_Pep2	SRSF1_Pep1	TRA2A_Protein	TRA2A_Pep1
Saliva	Microenvironment + Immune	Combined	Dataset 14	0.0178571	0.864738	0.780131	0.954563	0.860714	0.77381	0.834722	0.268696	linearDiscriminantAnalysis	CD14_Pep2	SRSF1_Pep1	SRSF1_Pep2	CD209_Pep1
Saliva	Microenvironment + Immune	Combined	Dataset 14	0.0267857	0.864753	0.808776	0.925238	0.796429	0.721429	0.789524	0.165153	randForest	CD19_Protein	SRSF1_Pep1	TRA2A_Protein	SRSF2_RNA
Saliva	Microenvironment + Immune	Combined	Dataset 14	0.00892857	0.864754	0.79244	0.94017	0.807143	0.757143	0.812698	0.212846	randForest	CD11b_Protein	CD11b_Pep2	SRSF1_Pep1	TRA2A_Pep1
Saliva	Microenvironment + Immune	Combined	Dataset 14	0.00892857	0.864818	0.798382	0.936312	0.767857	0.807143	0.825595	0.204063	randForest	CD11b_Pep2	SRSF3_Pep2	TRA2A_Protein	TRA2A_Pep1
Saliva	Microenvironment + Immune	Combined	Dataset 14	0.0267857	0.864857	0.790152	0.944712	0.796429	0.790476	0.83254	0.2341	svm-rbf	SRSF1_Protein	SRSF1_Pep2	TRA2A_Protein	TRA2A_Pep1
Saliva	Microenvironment + Immune	Combined	Dataset 14	0.00892857	0.864873	0.813948	0.918067	0.794643	0.721429	0.787103	0.138876	randForest	CD3_Pep1	SRSF1_Pep1	TRA2A_Pep1	CD209_Pep1
Saliva	Microenvironment + Immune	Combined	Dataset 14	0.0357143	0.864881	0.793246	0.940938	0.771429	0.788095	0.824405	0.219123	svm-linear	CD45_Pep2	SRSF1_Pep1	TRA2A_Protein	SRSF1_RNA
Saliva	Microenvironment + Immune	Combined	Dataset 14	0.0178571	0.864913	0.80144	0.932829	0.858929	0.804762	0.849206	0.19107	randForest	CD11b_Pep3	SRSF1_Pep1	TRA2A_Protein	TRA2A_Pep1
Saliva	Microenvironment + Immune	Combined	Dataset 14	0.00892857	0.86497	0.804545	0.929511	0.846429	0.688095	0.779087	0.179354	randForest	CD16_Pep1	CD11b_Pep3	SRSF1_Pep1	TRA2A_Pep1
Saliva	Microenvironment + Immune	Combined	Dataset 14	0.00892857	0.865024	0.787499	0.947535	0.757143	0.807143	0.832143	0.244562	svm-rbf	CD19_Protein	SRSF1_Pep2	SRSF3_Pep2	TRA2A_Protein
Saliva	Microenvironment + Immune	Combined	Dataset 14	0.0357143	0.865024	0.810223	0.924471	0.744643	0.740476	0.7875	0.164084	svm-rbf	CD19_Protein	SRSF1_Protein	TRA2A_Protein	TRA2A_Pep1
Saliva	Microenvironment + Immune	Combined	Dataset 14	0.0178571	0.865071	0.794335	0.940614	0.833929	0.757143	0.814881	0.219765	svm-rbf	CD45_Pep2	SRSF1_Pep1	TRA2A_Pep1	SRSF5_RNA
Saliva	Microenvironment + Immune	Combined	Dataset 14	0.0267857	0.865094	0.817088	0.917053	0.910714	0.735714	0.820595	0.139946	randForest	CD19_Protein	CD45_Pep2	SRSF1_Pep1	TRA2A_Protein
Saliva	Microenvironment + Immune	Combined	Dataset 14	0.0178571	0.865095	0.790006	0.945028	0.960714	0.592857	0.752727	0.235633	svm-rbf	CD11b_Pep2	SRSF1_Protein	SRSF1_Pep2	TRA2A_Pep2
Saliva	Microenvironment + Immune	Combined	Dataset 14	0.00892857	0.865155	0.795288	0.939491	0.742857	0.790476	0.817857	0.215403	randForest	CD11b_Pep2	SRSF1_Protein	TRA2A_Protein	CD209_Pep1
Saliva	Microenvironment + Immune	Combined	Dataset 14	0.0178571	0.865167	0.804216	0.929882	0.821429	0.640476	0.745556	0.180692	randForest	CD14_Perotein	CD19_Protein	SRSF1_Pep1	TRA2A_Pep1
Saliva	Microenvironment + Immune	Combined	Dataset 14	0.0357143	0.865167	0.783001	0.950672	0.8125	0.771429	0.816071	0.252392	perceptron	CD45_Pep2	SRSF1_Pep1	TRA2A_Pep1	SRSF2_RNA
Saliva	Microenvironment + Immune	Combined	Dataset 14	0.00892857	0.865214	0.768424	0.96678	0.908929	0.72619	0.808333	0.312626	svm-rbf	CD14_Pep1	CD19_Protein	SRSF1_Pep2	SRSF3_Pep2
Saliva	Microenvironment + Immune	Combined	Dataset 14	0.0267857	0.865263	0.822297	0.911844	0.823214	0.738095	0.805159	0.125113	randForest	CD16_Pep1	CD66b_Pep1	SRSF1_Pep1	TRA2A_Protein
Saliva	Microenvironment + Immune	Combined	Dataset 14	0.00892857	0.865354	0.796062	0.938717	0.883929	0.742857	0.816111	0.212678	randForest	CD11b_Pep2	SRSF1_Pep1	TRA2A_Pep1	SRSF3_RNA
Saliva	Microenvironment + Immune	Combined	Dataset 14	0.0178571	0.865381	0.807853	0.926756	0.835714	0.740476	0.810476	0.171364	svm-rbf	CD11b_Pep2	SRSF1_Pep1	TRA2A_Protein
Saliva	Microenvironment + Immune	Combined	Dataset 14	0.0267857	0.865381	0.80202	0.932759	0.910714	0.62381	0.756667	0.191956	svm-rbf	CD11b_Pep1	SRSF1_Protein	SRSF1_Pep1	SRSF1_Pep2
Saliva	Microenvironment + Immune	Combined	Dataset 14	0.0357143	0.865381	0.777	0.957524	0.873214	0.804762	0.855556	0.278707	ridge	CD11b_Pep2	SRSF1_Pep1	SRSF1_Pep2	TRA2A_Pep1
Saliva	Microenvironment + Immune	Combined	Dataset 14	0.0446429	0.865381	0.792581	0.941603	0.846429	0.790476	0.840278	0.221471	svm-linear	SRSF1_Pep1	TRA2A_Protein	TRA2A_Pep2	CD209_Pep1
Saliva	Microenvironment + Immune	Combined	Dataset 14	0.0267857	0.865405	0.775952	0.959167	0.923214	0.707143	0.803333	0.28601	svm-rbf	CD16_Pep1	CD11b_Pep1	SRSF1_Protein	TRA2A_Pep2
Saliva	Microenvironment + Immune	Combined	Dataset 14	0.00892857	0.865413	0.813624	0.92073	0.821429	0.819048	0.858532	0.151525	randForest	CD14_Perotein	SRSF1_Pep1	TRA2A_Protein	SRSF1_RNA
Saliva	Microenvironment + Immune	Combined	Dataset 14	0.00892857	0.8655	0.824657	0.909527	0.708929	0.740476	0.781786	0.119002	svm-rbf	CD66b_Pep1	SRSF1_Pep1	SRSF3_Pep2	TRA2A_Protein
Saliva	Microenvironment + Immune	Combined	Dataset 14	0.0267857	0.8655	0.789853	0.944246	0.783929	0.807143	0.845833	0.230623	perceptron	CD14_Pep1	CD11b_Pep2	SRSF1_Pep1	TRA2A_Pep1
Saliva	Microenvironment + Immune	Combined	Dataset 14	0.0357143	0.865524	0.807622	0.926902	0.846429	0.657143	0.760873	0.171666	svm-rbf	CD19_Pep2	TRA2A_Pep1	TRA2A_Pep2	CD209_Pep1
Saliva	Microenvironment + Immune	Combined	Dataset 14	0.00892857	0.865548	0.79476	0.940104	0.960714	0.62381	0.766667	0.217763	svm-rbf	CD19_Pep2	CD11b_Pep1	TRA2A_Pep2
Saliva	Microenvironment + Immune	Combined	Dataset 14	0.0357143	0.865548	0.799429	0.93535	0.733929	0.804762	0.828571	0.200907	svm-rbf	CD11b_Pep1	SRSF1_Protein	SRSF1_Pep1	TRA2A_Protein
Saliva	Microenvironment + Immune	Combined	Dataset 14	0.0357143	0.865548	0.799429	0.93535	0.733929	0.804762	0.828571	0.200907	svm-rbf	CD11b_Pep1	SRSF1_Protein	SRSF1_Pep1	TRA2A_Pep1
Saliva	Microenvironment + Immune	Combined	Dataset 14	0.0357143	0.865548	0.813206	0.920893	0.605357	0.921429	0.91	0.151517	linearDiscriminantAnalysis	CD14_Pep2	SRSF1_Pep1	TRA2A_Pep1	TRA2A_Pep2
Saliva	Microenvironment + Immune	Combined	Dataset 14	0.00892857	0.865667	0.799696	0.934913	0.769643	0.771429	0.817659	0.199008	randForest	CD16_Pep1	SRSF1_Protein	TRA2A_Protein	SRSF1_RNA
Saliva	Microenvironment + Immune	Combined	Dataset 14	0.00892857	0.865667	0.803521	0.931002	0.846429	0.738095	0.810873	0.185398	randForest	SRSF1_Pep1	SRSF1_Pep2	TRA2A_Protein	TRA2A_RNA
Saliva	Microenvironment + Immune	Combined	Dataset 14	0.0178571	0.865667	0.798391	0.936048	0.821429	0.740476	0.804762	0.202565	randForest	CD19_Protein	SRSF1_Protein	SRSF1_Pep1	TRA2A_Pep1
Saliva	Microenvironment + Immune	Combined	Dataset 14	0.00892857	0.86569	0.805811	0.928457	0.744643	0.888095	0.892262	0.176284	perceptron	SRSF1_Pep1	SRSF1_Pep2	TRA2A_Protein
Saliva	Microenvironment + Immune	Combined	Dataset 14	0.0178571	0.86569	0.785601	0.948327	0.8125	0.904762	0.917659	0.244696	perceptron	CD66b_Pep1	SRSF1_Pep1	TRA2A_Protein	TRA2A_Pep1
Saliva	Microenvironment + Immune	Combined	Dataset 14	0.0267857	0.86569	0.778351	0.956003	0.746429	0.871429	0.884524	0.272921	perceptron	CD45_Pep2	SRSF1_Protein	TRA2A_Protein
Saliva	Microenvironment + Immune	Combined	Dataset 14	0.0267857	0.86569	0.797404	0.937289	0.721429	0.804762	0.82619	0.207477	svm-rbf	CD11b_Pep1	SRSF1_Protein	TRA2A_Protein
Saliva	Microenvironment + Immune	Combined	Dataset 14	0.0267857	0.865714	0.780131	0.954563	0.860714	0.77381	0.834722	0.268696	ridge	CD11b_Pep2	SRSF1_Protein	TRA2A_Protein	TRA2A_Pep2
Saliva	Microenvironment + Immune	Combined	Dataset 14	0.0357143	0.865714	0.777667	0.956772	0.860714	0.888095	0.908929	0.275845	svm-linear	CD11b_Pep2	SRSF1_Pep1	SRSF1_Pep2	TRA2A_Pep1
Saliva	Microenvironment + Immune	Combined	Dataset 14	0.00892857	0.865764	0.801936	0.934799	0.744643	0.807143	0.830357	0.20348	randForest	CD14_Perotein	SRSF3_Pep2	TRA2A_Protein	TRA2A_Pep1
Saliva	Microenvironment + Immune	Combined	Dataset 14	0.0178571	0.865764	0.824851	0.911374	0.885714	0.754762	0.824048	0.127888	randForest	CD45_Pep2	CD11b_Pep3	SRSF1_Pep1	TRA2A_Protein
Saliva	Microenvironment + Immune	Combined	Dataset 14	0.0178571	0.86582	0.802666	0.933644	0.694643	0.821429	0.830952	0.19847	randForest	CD3_Pep1	SRSF3_Pep2	TRA2A_Pep1
Saliva	Microenvironment + Immune	Combined	Dataset 14	0.00892857	0.865833	0.792379	0.94206	0.833929	0.72381	0.795437	0.223682	svm-linear	CD19_Pep2	CD66b_Pep1	TRA2A_Protein	TRA2A_Pep2
Saliva	Microenvironment + Immune	Combined	Dataset 14	0.00892857	0.865857	0.786505	0.947849	0.821429	0.888095	0.907143	0.244026	svm-linear	CD66b_Pep1	SRSF1_Pep1	SRSF1_Pep2	TRA2A_Pep1
Saliva	Microenvironment + Immune	Combined	Dataset 14	0.0267857	0.865857	0.784547	0.949722	0.707143	0.938095	0.933333	0.250472	svm-linear	CD8_Pep1	SRSF1_Pep1	TRA2A_Pep1	SRSF1_RNA
Saliva	Microenvironment + Immune	Combined	Dataset 14	0.0267857	0.865857	0.786227	0.947956	0.694643	0.938095	0.93	0.243994	svm-linear	CD8_Pep1	SRSF1_Pep1	TRA2A_Protein	SRSF1_RNA
Saliva	Microenvironment + Immune	Combined	Dataset 14	0.0178571	0.865881	0.796478	0.938386	0.948214	0.459524	0.692727	0.21171	svm-rbf	CD11b_Protein	SRSF1_Protein	SRSF1_Pep2	TRA2A_Pep2
Saliva	Microenvironment + Immune	Combined	Dataset 14	0.00892857	0.865945	0.78782	0.949127	0.882143	0.72381	0.799087	0.255035	randForest	CD11b_Pep1	SRSF1_Pep1	TRA2A_Protein	SRSF3_RNA
Saliva	Microenvironment + Immune	Combined	Dataset 14	0.00892857	0.865976	0.785018	0.951802	0.833929	0.757143	0.814921	0.264292	randForest	CD14_Pep2	CD11b_Pep2	SRSF1_Pep1	TRA2A_Protein
Saliva	Microenvironment + Immune	Combined	Dataset 14	0.00892857	0.86601	0.817376	0.919018	0.798214	0.72381	0.79246	0.150442	randForest	CD19_Protein	SRSF1_Protein	SRSF1_Pep2	TRA2A_Pep1
Saliva	Microenvironment + Immune	Combined	Dataset 14	0.00892857	0.866031	0.798449	0.938158	0.833929	0.740476	0.806151	0.214994	randForest	CD14_Pep3	CD11b_Pep2	SRSF1_Pep1	TRA2A_Pep1
Saliva	Microenvironment + Immune	Combined	Dataset 14	0.00892857	0.866048	0.773512	0.961862	0.782143	0.807143	0.839286	0.296096	svm-rbf	SRSF1_Protein	SRSF3_Pep2	TRA2A_Protein	SRSF5_RNA
Saliva	Microenvironment + Immune	Combined	Dataset 14	0.0178571	0.866048	0.805511	0.929268	0.833929	0.757143	0.818056	0.180093	svm-rbf	CD11b_Pep2	SRSF1_Protein	SRSF1_Pep1	TRA2A_Protein
Saliva	Microenvironment + Immune	Combined	Dataset 14	0.00892857	0.866064	0.790669	0.945938	0.908929	0.642857	0.768005	0.242742	randForest	CD11b_Pep1	SRSF1_Pep1	TRA2A_Protein	TRA2A_RNA
Saliva	Microenvironment + Immune	Combined	Dataset 14	0.00892857	0.86619	0.803162	0.931616	0.694643	0.952381	0.946667	0.188046	svm-rbf	SRSF1_Protein	TRA2A_Protein	TRA2A_Pep1	SRSF1_RNA
Saliva	Microenvironment + Immune	Combined	Dataset 14	0.0357143	0.866247	0.793824	0.943081	0.833929	0.740476	0.80754	0.233243	svm-rbf	CD16_Pep1	CD19_Protein	SRSF1_Protein	TRA2A_Pep1
Saliva	Microenvironment + Immune	Combined	Dataset 14	0.00892857	0.866278	0.793819	0.942958	0.821429	0.707143	0.784325	0.232489	randForest	CD19_Pep2	CD11b_Pep2	SRSF1_Pep1	TRA2A_Pep1
Saliva	Microenvironment + Immune	Combined	Dataset 14	0.00892857	0.866334	0.799634	0.937058	0.796429	0.77619	0.825198	0.211312	randForest	CD14_Pep3	CD11b_Pep3	SRSF1_Protein	TRA2A_Protein
Saliva	Microenvironment + Immune	Combined	Dataset 14	0.0357143	0.866381	0.788735	0.950126	0.819643	0.742857	0.801389	0.263597	svm-rbf	CD14_Perotein	SRSF1_Pep1	TRA2A_Protein	TRA2A_Pep1
Saliva	Microenvironment + Immune	Combined	Dataset 14	0.00892857	0.86654	0.795451	0.941241	0.821429	0.77619	0.831548	0.22615	randForest	CD14_Pep3	SRSF1_Pep1	SRSF1_Pep2	TRA2A_Protein
Saliva	Microenvironment + Immune	Combined	Dataset 14	0.00892857	0.86654	0.803004	0.933518	0.807143	0.740476	0.800794	0.198524	randForest	SRSF1_Pep1	TRA2A_Pep1	CD209_Pep1	SRSF2_RNA
Saliva	Microenvironment + Immune	Combined	Dataset 14	0.00892857	0.866543	0.806708	0.929729	0.732143	0.835714	0.85877	0.185309	randForest	CD14_Pep1	CD14_Pep2	SRSF1_Pep1	TRA2A_Protein
Saliva	Microenvironment + Immune	Combined	Dataset 14	0.00892857	0.866548	0.776549	0.962056	0.908929	0.77381	0.836111	0.305495	svm-linear	CD8_Pep1	SRSF1_Pep1	SRSF1_Pep2	CD209_Pep1
Saliva	Microenvironment + Immune	Combined	Dataset 14	0.00892857	0.866548	0.78003	0.958831	0.946429	0.757143	0.832222	0.294806	svm-linear	CD11b_Pep2	SRSF1_Pep1	SRSF1_Pep2
Saliva	Microenvironment + Immune	Combined	Dataset 14	0.0267857	0.866548	0.785201	0.953404	0.910714	0.788095	0.845833	0.274726	svm-rbf	CD16_Pep1	CD11b_Protein	SRSF1_Protein	TRA2A_Pep1
Saliva	Microenvironment + Immune	Combined	Dataset 14	0.00892857	0.866571	0.784084	0.954691	0.896429	0.840476	0.877778	0.2798	svm-linear	CD19_Pep1	SRSF1_Protein	TRA2A_Pep2	CD209_Pep1
Saliva	Microenvironment + Immune	Combined	Dataset 14	0.00892857	0.866578	0.810414	0.928319	0.796429	0.821429	0.851786	0.185787	randForest	CD45_Pep2	SRSF3_Pep2	TRA2A_Protein	TRA2A_Pep1
Saliva	Microenvironment + Immune	Combined	Dataset 14	0.00892857	0.866602	0.814056	0.922509	0.883929	0.609524	0.746894	0.161742	randForest	CD14_Pep2	SRSF1_Pep1	TRA2A_Pep1	TRA2A_Pep2
Saliva	Microenvironment + Immune	Combined	Dataset 14	0.00892857	0.866627	0.801139	0.935383	0.869643	0.690476	0.780476	0.205025	randForest	CD11b_Pep1	SRSF1_Pep1	TRA2A_Pep1	CD209_Pep1
Saliva	Microenvironment + Immune	Combined	Dataset 14	0.00892857	0.866687	0.802275	0.934077	0.744643	0.819048	0.845476	0.200074	randForest	CD16_Pep1	SRSF1_Pep1	TRA2A_Protein	TRA2A_RNA
Saliva	Microenvironment + Immune	Combined	Dataset 14	0.0267857	0.866707	0.797124	0.939313	0.807143	0.742857	0.801984	0.218681	randForest	CD11b_Pep3	SRSF1_Pep1	SRSF3_Pep2	TRA2A_Protein
Saliva	Microenvironment + Immune	Combined	Dataset 14	0.0178571	0.866738	0.796568	0.942463	0.871429	0.709524	0.798056	0.236358	svm-rbf	CD19_Pep1	CD45_Pep2	SRSF1_Pep1	TRA2A_Protein
Saliva	Microenvironment + Immune	Combined	Dataset 14	0.0178571	0.866767	0.796314	0.940548	0.782143	0.807143	0.842063	0.224094	randForest	SRSF1_Pep1	SRSF1_Pep2	SRSF3_Pep2	TRA2A_Pep1
Saliva	Microenvironment + Immune	Combined	Dataset 14	0.00892857	0.86677	0.801481	0.937295	0.821429	0.807143	0.842857	0.217191	randForest	SRSF1_Protein	TRA2A_Protein	TRA2A_Pep1
Saliva	Microenvironment + Immune	Combined	Dataset 14	0.0357143	0.866803	0.805305	0.932833	0.858929	0.735714	0.812222	0.199924	randForest	CD19_Protein	CD19_Pep2	SRSF1_Pep1	TRA2A_Pep1
Saliva	Microenvironment + Immune	Combined	Dataset 14	0.00892857	0.866825	0.794332	0.944613	0.732143	0.807143	0.828571	0.243901	randForest	CD14_Pep2	SRSF1_Protein	TRA2A_Protein	CD209_Pep1
Saliva	Microenvironment + Immune	Combined	Dataset 14	0.00892857	0.866857	0.804685	0.934175	0.896429	0.659524	0.770556	0.20636	randForest	SRSF1_Protein	TRA2A_Pep1	TRA2A_Pep2	CD209_Pep1
Saliva	Microenvironment + Immune	Combined	Dataset 14	0.0178571	0.866857	0.809181	0.929084	0.873214	0.690476	0.784167	0.187298	randForest	CD45_Pep2	CD11b_Pep3	SRSF1_Pep1	TRA2A_Pep1
Saliva	Microenvironment + Immune	Combined	Dataset 14	0.0446429	0.866881	0.799663	0.938773	0.732143	0.821429	0.839881	0.221617	perceptron	CD45_Pep2	SRSF1_Protein	TRA2A_Protein	TRA2A_Pep2
Saliva	Microenvironment + Immune	Combined	Dataset 14	0.00892857	0.866985	0.79205	0.946725	0.794643	0.790476	0.827619	0.251091	randForest	CD11b_Pep2	SRSF1_Pep1	TRA2A_Protein	SRSF2_RNA
Saliva	Microenvironment + Immune	Combined	Dataset 14	0.00892857	0.867	0.810091	0.928429	0.719643	0.819048	0.838571	0.185664	randForest	CD14_Perotein	CD14_Pep1	SRSF1_Pep1	TRA2A_Protein
Saliva	Microenvironment + Immune	Combined	Dataset 14	0.0357143	0.867	0.778338	0.959503	0.783929	0.802381	0.845873	0.294403	perceptron	SRSF1_Pep1	SRSF1_Pep2	TRA2A_Protein	SRSF2_RNA
Saliva	Microenvironment + Immune	Combined	Dataset 14	0.0357143	0.867	0.818632	0.919888	0.796429	0.740476	0.800198	0.157719	randForest	CD14_Perotein	CD66b_Pep1	SRSF1_Pep1	TRA2A_Pep1
Saliva	Microenvironment + Immune	Combined	Dataset 14	0.0178571	0.867024	0.80207	0.936791	0.871429	0.661905	0.7725	0.215608	svm-rbf	SRSF1_Pep1	TRA2A_Protein	TRA2A_Pep1	SRSF2_RNA
Saliva	Microenvironment + Immune	Combined	Dataset 14	0.0178571	0.86704	0.824257	0.91218	0.732143	0.838095	0.85119	0.130532	randForest	CD14_Pep1	CD66b_Pep1	SRSF1_Protein	TRA2A_Protein
Saliva	Microenvironment + Immune	Combined	Dataset 14	0.0357143	0.867048	0.784615	0.953821	0.898214	0.72381	0.81	0.275766	svm-linear	CD11b_Pep2	SRSF1_Pep1	TRA2A_Pep1	TRA2A_Pep2
Saliva	Microenvironment + Immune	Combined	Dataset 14	0.0357143	0.867048	0.794721	0.94363	0.758929	0.788095	0.82619	0.238831	perceptron	CD11b_Pep2	SRSF1_Pep1	TRA2A_Pep1	CD209_Pep1
Saliva	Microenvironment + Immune	Combined	Dataset 14	0.00892857	0.867071	0.801754	0.937022	0.921429	0.690476	0.792222	0.21622	randForest	CD11b_Pep1	SRSF1_Pep1	TRA2A_Protein	CD209_Pep1
Saliva	Microenvironment + Immune	Combined	Dataset 14	0.00892857	0.867167	0.810949	0.926976	0.835714	0.738095	0.804167	0.17939	svm-linear	CD3_Pep1	SRSF1_Pep1	SRSF1_Pep2	CD209_Pep1
Saliva	Microenvironment + Immune	Combined	Dataset 14	0.0178571	0.86719	0.794235	0.94454	0.846429	0.740476	0.810317	0.2432	svm-rbf	CD16_Pep1	SRSF1_Pep1	TRA2A_Protein	SRSF2_RNA
Saliva	Microenvironment + Immune	Combined	Dataset 14	0.0357143	0.86719	0.810112	0.928834	0.744643	0.72381	0.775	0.188038	svm-rbf	CD19_Pep2	SRSF1_Protein	TRA2A_Protein	TRA2A_Pep1
Saliva	Microenvironment + Immune	Combined	Dataset 14	0.0446429	0.86719	0.779243	0.959192	0.898214	0.690476	0.791111	0.294924	ridge	CD45_Pep2	SRSF1_Pep1	TRA2A_Pep1	TRA2A_Pep2
Saliva	Microenvironment + Immune	Combined	Dataset 14	0.00892857	0.867214	0.796483	0.942547	0.846429	0.709524	0.789921	0.236663	randForest	CD11b_Protein	SRSF1_Pep1	TRA2A_Protein	SRSF3_RNA
Saliva	Microenvironment + Immune	Combined	Dataset 14	0.0178571	0.867214	0.772026	0.966664	0.769643	0.888095	0.894484	0.321787	perceptron	CD19_Protein	CD19_Pep1	SRSF1_Pep1	TRA2A_Pep1
Saliva	Microenvironment + Immune	Combined	Dataset 14	0.0178571	0.867214	0.788802	0.949633	0.860714	0.821429	0.861706	0.260702	perceptron	CD11b_Protein	SRSF1_Pep1	TRA2A_Pep1	TRA2A_Pep2
Saliva	Microenvironment + Immune	Combined	Dataset 14	0.0178571	0.867214	0.797248	0.941783	0.885714	0.690476	0.7875	0.233909	svm-rbf	CD11b_Protein	SRSF1_Pep1	SRSF1_Pep2	TRA2A_Protein
Saliva	Microenvironment + Immune	Combined	Dataset 14	0.0357143	0.867214	0.78007	0.958366	0.810714	0.804762	0.842857	0.291993	svm-linear	CD11b_Pep1	SRSF1_Protein	SRSF1_Pep2	CD209_Pep1
Saliva	Microenvironment + Immune	Combined	Dataset 14	0.0357143	0.867214	0.788548	0.949717	0.783929	0.788095	0.826786	0.260559	ridge	CD45_Pep2	SRSF1_Pep1	SRSF3_Pep2	TRA2A_Protein
Saliva	Microenvironment + Immune	Combined	Dataset 14	0.00892857	0.867238	0.768482	0.970548	0.807143	0.857143	0.878571	0.336056	perceptron	SRSF1_Protein	TRA2A_Pep2	CD209_Pep1	SRSF5_RNA
Saliva	Microenvironment + Immune	Combined	Dataset 14	0.0178571	0.867318	0.786938	0.952347	0.755357	0.77381	0.803571	0.272748	randForest	CD14_Pep1	CD11b_Pep2	TRA2A_Protein	SRSF3_RNA
Saliva	Microenvironment + Immune	Combined	Dataset 14	0.0178571	0.867357	0.793908	0.944868	0.771429	0.740476	0.795437	0.244383	svm-rbf	CD16_Pep1	SRSF1_Pep1	TRA2A_Pep1	SRSF2_RNA
Saliva	Microenvironment + Immune	Combined	Dataset 14	0.0178571	0.867357	0.797421	0.940929	0.796429	0.72619	0.795437	0.229123	svm-linear	CD66b_Pep1	SRSF1_Protein	SRSF1_RNA	TRA2A_RNA
Saliva	Microenvironment + Immune	Combined	Dataset 14	0.0178571	0.867357	0.812638	0.925967	0.821429	0.77381	0.825198	0.177579	randForest	CD11b_Pep3	SRSF1_Pep1	TRA2A_Protein	TRA2A_Pep2
Saliva	Microenvironment + Immune	Combined	Dataset 14	0.0267857	0.867357	0.794593	0.943672	0.782143	0.854762	0.882937	0.238767	perceptron	CD19_Protein	SRSF1_Pep1	TRA2A_Protein	TRA2A_Pep2
Saliva	Microenvironment + Immune	Combined	Dataset 14	0.00892857	0.867381	0.793828	0.945287	0.794643	0.742857	0.798214	0.246778	svm-rbf	SRSF1_Protein	SRSF1_Pep1	SRSF3_Pep2	TRA2A_Pep1
Saliva	Microenvironment + Immune	Combined	Dataset 14	0.0267857	0.867381	0.791653	0.947123	0.846429	0.854762	0.883929	0.252528	svm-linear	CD19_Pep1	SRSF1_Pep1	TRA2A_Protein	TRA2A_Pep2
Saliva	Microenvironment + Immune	Combined	Dataset 14	0.0267857	0.867381	0.791653	0.947123	0.846429	0.854762	0.883929	0.252528	svm-linear	CD19_Pep1	SRSF1_Pep1	TRA2A_Pep1	TRA2A_Pep2
Saliva	Microenvironment + Immune	Combined	Dataset 14	0.0446429	0.867381	0.7942	0.944235	0.846429	0.790476	0.840278	0.241228	svm-linear	SRSF1_Pep1	TRA2A_Pep1	TRA2A_Pep2	CD209_Pep1
Saliva	Microenvironment + Immune	Combined	Dataset 14	0.00892857	0.867405	0.771656	0.96746	0.871429	0.809524	0.858333	0.325731	perceptron	SRSF1_Protein	SRSF1_Pep2	SRSF3_Pep2	CD209_Pep1
Saliva	Microenvironment + Immune	Combined	Dataset 14	0.00892857	0.867405	0.789027	0.950174	0.857143	0.742857	0.809325	0.264674	svm-rbf	CD45_Pep2	SRSF1_Pep1	SRSF3_Pep2	TRA2A_Pep1
Saliva	Microenvironment + Immune	Combined	Dataset 14	0.00892857	0.867423	0.803953	0.934525	0.823214	0.807143	0.84881	0.20666	randForest	CD19_Protein	SRSF1_Protein	TRA2A_Protein	TRA2A_Pep1
Saliva	Microenvironment + Immune	Combined	Dataset 14	0.0178571	0.867427	0.80714	0.931763	0.794643	0.77381	0.81746	0.198028	randForest	CD66b_Pep1	CD11b_Pep2	SRSF1_Protein	TRA2A_Protein
Saliva	Microenvironment + Immune	Combined	Dataset 14	0.0178571	0.86752	0.793782	0.944824	0.907143	0.690476	0.787976	0.243786	randForest	CD16_Pep1	CD11b_Pep1	SRSF1_Pep1	TRA2A_Pep1
Saliva	Microenvironment + Immune	Combined	Dataset 14	0.0178571	0.867548	0.780403	0.958373	0.871429	0.657143	0.768005	0.292945	ridge	CD14_Pep2	SRSF1_Protein	SRSF1_Pep2	CD209_Pep1
Saliva	Microenvironment + Immune	Combined	Dataset 14	0.00892857	0.86766	0.795909	0.943036	0.744643	0.885714	0.899643	0.23821	randForest	CD14_Pep1	CD19_Pep2	SRSF1_Pep1	TRA2A_Protein
Saliva	Microenvironment + Immune	Combined	Dataset 14	0.00892857	0.867667	0.799206	0.939315	0.835714	0.77381	0.831587	0.223766	randForest	CD11b_Pep3	SRSF1_Protein	TRA2A_Pep1	TRA2A_RNA
Saliva	Microenvironment + Immune	Combined	Dataset 14	0.00892857	0.867667	0.80616	0.93253	0.858929	0.788095	0.839484	0.200187	randForest	CD14_Pep2	SRSF1_Pep1	SRSF1_Pep2	TRA2A_Protein
Saliva	Microenvironment + Immune	Combined	Dataset 14	0.0357143	0.86769	0.804057	0.934974	0.732143	0.742857	0.789286	0.209589	svm-rbf	CD19_Pep2	SRSF1_Protein	TRA2A_Protein
Saliva	Microenvironment + Immune	Combined	Dataset 14	0.00892857	0.867714	0.78763	0.951146	0.796429	0.857143	0.878571	0.267052	svm-linear	SRSF1_Protein	SRSF1_Pep2	CD209_Pep1	TRA2A_RNA
Saliva	Microenvironment + Immune	Combined	Dataset 14	0.0178571	0.867714	0.777506	0.961185	0.798214	0.871429	0.888333	0.302665	perceptron	CD45_Pep2	SRSF1_Protein	SRSF1_Pep2	TRA2A_Pep1
Saliva	Microenvironment + Immune	Combined	Dataset 14	0.0178571	0.867714	0.782735	0.955785	0.885714	0.771429	0.831944	0.283028	svm-linear	CD45_Pep2	SRSF1_Pep1	SRSF1_Pep2	TRA2A_Pep1
Saliva	Microenvironment + Immune	Combined	Dataset 14	0.0267857	0.867714	0.785145	0.953716	0.860714	0.821429	0.865278	0.276528	ridge	CD11b_Pep2	SRSF1_Protein	TRA2A_Pep1	TRA2A_Pep2
Saliva	Microenvironment + Immune	Combined	Dataset 14	0.0178571	0.867717	0.830296	0.91001	0.873214	0.690476	0.786825	0.132779	randForest	CD14_Pep1	CD19_Protein	TRA2A_Pep1
Saliva	Microenvironment + Immune	Combined	Dataset 14	0.00892857	0.867778	0.790778	0.950166	0.842857	0.790476	0.831944	0.269354	randForest	CD11b_Pep1	SRSF1_Protein	TRA2A_Protein
Saliva	Microenvironment + Immune	Combined	Dataset 14	0.00892857	0.867841	0.801038	0.939906	0.744643	0.807143	0.830357	0.232067	randForest	SRSF1_Protein	TRA2A_Protein	TRA2A_Pep1	CD209_Pep1
Saliva	Microenvironment + Immune	Combined	Dataset 14	0.00892857	0.867857	0.780779	0.957572	0.833929	0.890476	0.908532	0.288939	perceptron	CD16_Pep1	CD11b_Protein	SRSF1_Protein	TRA2A_Pep1
Saliva	Microenvironment + Immune	Combined	Dataset 14	0.0178571	0.867857	0.798767	0.939754	0.758929	0.888095	0.900595	0.225336	perceptron	CD45_Pep2	SRSF1_Protein	TRA2A_Pep1
Saliva	Microenvironment + Immune	Combined	Dataset 14	0.0357143	0.867857	0.801469	0.937562	0.732143	0.742857	0.789286	0.218774	svm-rbf	CD19_Protein	SRSF1_Protein	TRA2A_Protein
Saliva	Microenvironment + Immune	Combined	Dataset 14	0.00892857	0.86788	0.81143	0.928749	0.835714	0.707143	0.785754	0.190693	randForest	CD11b_Pep3	SRSF1_Pep1	TRA2A_Pep1	SRSF1_RNA
Saliva	Microenvironment + Immune	Combined	Dataset 14	0.00892857	0.867971	0.783534	0.957878	0.907143	0.678571	0.7875	0.298534	randForest	CD11b_Protein	SRSF3_Pep2	TRA2A_Protein	TRA2A_Pep2
Saliva	Microenvironment + Immune	Combined	Dataset 14	0.0178571	0.86798	0.795903	0.945169	0.857143	0.707143	0.787698	0.251511	randForest	CD66b_Pep1	CD11b_Pep2	SRSF1_Protein	TRA2A_Pep1
Saliva	Microenvironment + Immune	Combined	Dataset 14	0.00892857	0.867984	0.804834	0.936025	0.757143	0.807143	0.833929	0.217896	randForest	SRSF1_Protein	TRA2A_Protein
Saliva	Microenvironment + Immune	Combined	Dataset 14	0.0267857	0.868047	0.791299	0.94973	0.869643	0.72619	0.803333	0.268003	randForest	SRSF1_Pep1	SRSF3_Pep2	TRA2A_Pep1	TRA2A_Pep2
Saliva	Microenvironment + Immune	Combined	Dataset 14	0.00892857	0.868071	0.785785	0.957073	0.946429	0.740476	0.823333	0.299794	ridge	CD11b_Pep2	SRSF1_Protein	TRA2A_Pep2	CD209_Pep1
Saliva	Microenvironment + Immune	Combined	Dataset 14	0.00892857	0.86812	0.831969	0.908379	0.846429	0.67381	0.776389	0.128553	randForest	CD14_Pep1	CD19_Protein	TRA2A_Protein
Saliva	Microenvironment + Immune	Combined	Dataset 14	0.0446429	0.868177	0.815973	0.924248	0.910714	0.754762	0.829881	0.175642	randForest	CD66b_Pep1	CD11b_Pep3	SRSF1_Pep1	TRA2A_Protein
Saliva	Microenvironment + Immune	Combined	Dataset 14	0.00892857	0.868198	0.794546	0.946568	0.869643	0.728571	0.805556	0.256721	randForest	CD11b_Protein	SRSF1_Pep1	TRA2A_Pep1	SRSF5_RNA
Saliva	Microenvironment + Immune	Combined	Dataset 14	0.0178571	0.868213	0.806608	0.93408	0.883929	0.738095	0.814762	0.210547	randForest	CD14_Pep1	SRSF1_Pep1	TRA2A_Protein	TRA2A_Pep2
Saliva	Microenvironment + Immune	Combined	Dataset 14	0.0267857	0.86823	0.797839	0.942935	0.744643	0.807143	0.830357	0.242596	randForest	CD14_Pep1	CD11b_Pep2	TRA2A_Protein
Saliva	Microenvironment + Immune	Combined	Dataset 14	0.0357143	0.868271	0.793778	0.947378	0.833929	0.790476	0.835317	0.25979	svm-rbf	CD16_Pep1	CD19_Protein	SRSF1_Protein	TRA2A_Protein
Saliva	Microenvironment + Immune	Combined	Dataset 14	0.00892857	0.868341	0.811124	0.929564	0.832143	0.707143	0.788254	0.194743	randForest	CD19_Pep2	SRSF1_Pep1	TRA2A_Pep1	CD209_Pep1
Saliva	Microenvironment + Immune	Combined	Dataset 14	0.00892857	0.868357	0.755756	0.986506	0.9625	0.507143	0.718182	0.397725	linearDiscriminantAnalysis	CD45_Pep2	SRSF1_Protein	SRSF1_Pep2	CD209_Pep1
Saliva	Microenvironment + Immune	Combined	Dataset 14	0.00892857	0.868373	0.80189	0.938969	0.782143	0.807143	0.835714	0.228462	randForest	CD14_Pep3	SRSF1_Pep1	TRA2A_Protein	TRA2A_Pep1
Saliva	Microenvironment + Immune	Combined	Dataset 14	0.0178571	0.86846	0.815995	0.924439	0.808929	0.790476	0.834921	0.176774	randForest	CD66b_Pep1	SRSF1_Pep1	TRA2A_Protein	SRSF2_RNA
Saliva	Microenvironment + Immune	Combined	Dataset 14	0.0357143	0.8685	0.76805	0.974042	0.9625	0.640476	0.781717	0.356819	ridge	CD66b_Pep1	SRSF1_Pep1	SRSF1_Pep2	CD209_Pep1
Saliva	Microenvironment + Immune	Combined	Dataset 14	0.00892857	0.86854	0.79829	0.942143	0.833929	0.771429	0.826587	0.238831	randForest	CD14_Pep2	CD19_Pep2	SRSF1_Pep1	TRA2A_Pep1
Saliva	Microenvironment + Immune	Combined	Dataset 14	0.00892857	0.868571	0.773136	0.969551	0.896429	0.72381	0.806389	0.343342	ridge	CD19_Protein	SRSF1_Pep2	SRSF3_Pep2	SRSF1_RNA
Saliva	Microenvironment + Immune	Combined	Dataset 14	0.0178571	0.868627	0.809755	0.930679	0.835714	0.788095	0.840873	0.197977	randForest	CD66b_Pep1	SRSF1_Pep1	TRA2A_Pep1	SRSF2_RNA
Saliva	Microenvironment + Immune	Combined	Dataset 14	0.0178571	0.868633	0.818081	0.922225	0.835714	0.788095	0.837698	0.169225	randForest	CD3_Pep1	CD66b_Pep1	SRSF1_Pep1	TRA2A_Protein
Saliva	Microenvironment + Immune	Combined	Dataset 14	0.00892857	0.868644	0.795445	0.945669	0.757143	0.77381	0.808929	0.253449	randForest	CD14_Pep3	SRSF1_Protein	TRA2A_Pep1	CD209_Pep1
Saliva	Microenvironment + Immune	Combined	Dataset 14	0.0178571	0.868714	0.799387	0.943385	0.873214	0.771429	0.830159	0.249622	svm-rbf	CD11b_Protein	SRSF1_Pep1	TRA2A_Pep1
Saliva	Microenvironment + Immune	Combined	Dataset 14	0.00892857	0.868793	0.805659	0.935115	0.757143	0.885714	0.899643	0.214434	randForest	CD14_Pep1	CD16_Pep1	SRSF1_Pep1	TRA2A_Protein
Saliva	Microenvironment + Immune	Combined	Dataset 14	0.00892857	0.868857	0.796373	0.946229	0.935714	0.740476	0.822222	0.25956	svm-linear	CD16_Pep1	CD11b_Protein	SRSF1_Protein	TRA2A_Pep2
Saliva	Microenvironment + Immune	Combined	Dataset 14	0.0357143	0.868857	0.793311	0.94895	0.823214	0.804762	0.845437	0.26857	perceptron	CD14_Pep2	CD45_Pep2	SRSF1_Pep1	TRA2A_Protein
Saliva	Microenvironment + Immune	Combined	Dataset 14	0.00892857	0.868857	0.797896	0.944621	0.925	0.740476	0.829167	0.253442	perceptron	CD45_Pep2	SRSF1_Pep1	SRSF1_Pep2	CD209_Pep1
Saliva	Microenvironment + Immune	Combined	Dataset 14	0.0267857	0.868881	0.810006	0.933021	0.833929	0.790476	0.833532	0.212804	svm-rbf	CD14_Pep3	TRA2A_Protein
Saliva	Microenvironment + Immune	Combined	Dataset 14	0.00892857	0.868913	0.822995	0.919267	0.873214	0.738095	0.813929	0.164427	randForest	CD19_Protein	SRSF1_Pep1	TRA2A_Pep1	SRSF1_RNA
Saliva	Microenvironment + Immune	Combined	Dataset 14	0.00892857	0.868937	0.796839	0.946273	0.871429	0.709524	0.794444	0.261146	randForest	SRSF1_Pep2	SRSF3_Pep2	TRA2A_Pep1
Saliva	Microenvironment + Immune	Combined	Dataset 14	0.0178571	0.868953	0.808668	0.931595	0.796429	0.821429	0.85	0.200748	randForest	CD16_Pep1	CD3_Pep1	SRSF1_Pep1	TRA2A_Pep1
Saliva	Microenvironment + Immune	Combined	Dataset 14	0.0267857	0.869	0.818799	0.923973	0.846429	0.740476	0.805198	0.180926	randForest	CD14_Pep3	CD66b_Pep1	SRSF1_Pep1	TRA2A_Protein
Saliva	Microenvironment + Immune	Combined	Dataset 14	0.0267857	0.869024	0.788344	0.954513	0.871429	0.707143	0.793889	0.290529	randForest	CD45_Pep2	CD11b_Protein	SRSF1_Pep1	TRA2A_Protein
Saliva	Microenvironment + Immune	Combined	Dataset 14	0.00892857	0.869048	0.806496	0.936532	0.873214	0.721429	0.803611	0.225382	svm-rbf	CD45_Pep2	CD11b_Pep1	SRSF1_Pep1	TRA2A_Pep2
Saliva	Microenvironment + Immune	Combined	Dataset 14	0.0357143	0.869048	0.794896	0.947791	0.694643	0.857143	0.862738	0.265517	perceptron	CD14_Pep1	CD45_Pep2	SRSF1_Protein	TRA2A_Protein
Saliva	Microenvironment + Immune	Combined	Dataset 14	0.00892857	0.869071	0.774021	0.969346	0.910714	0.72381	0.808333	0.344684	svm-rbf	SRSF1_Protein	TRA2A_Pep2	CD209_Pep1
Saliva	Microenvironment + Immune	Combined	Dataset 14	0.00892857	0.869071	0.783963	0.958979	0.873214	0.807143	0.854167	0.306904	randForest	CD11b_Protein	SRSF1_Pep1	TRA2A_Protein	TRA2A_Pep1
Saliva	Microenvironment + Immune	Combined	Dataset 14	0.00892857	0.869071	0.792498	0.950784	0.898214	0.692857	0.794444	0.278157	svm-rbf	CD19_Protein	CD11b_Pep2	SRSF1_Protein	TRA2A_Pep2
Saliva	Microenvironment + Immune	Combined	Dataset 14	0.0178571	0.869083	0.807757	0.935015	0.883929	0.640476	0.76447	0.219251	randForest	CD14_Perotein	SRSF1_Pep1	TRA2A_Protein	TRA2A_Pep2
Saliva	Microenvironment + Immune	Combined	Dataset 14	0.00892857	0.869088	0.801095	0.939934	0.807143	0.77619	0.822817	0.232392	randForest	SRSF1_Pep1	TRA2A_Protein	SRSF3_RNA
Saliva	Microenvironment + Immune	Combined	Dataset 14	0.0267857	0.86911	0.818262	0.92434	0.885714	0.738095	0.814881	0.181724	randForest	CD66b_Pep1	CD11b_Protein	SRSF1_Pep1	TRA2A_Pep1
Saliva	Microenvironment + Immune	Combined	Dataset 14	0.00892857	0.869119	0.781647	0.96172	0.855357	0.709524	0.787302	0.317954	randForest	CD11b_Protein	SRSF1_Pep1	TRA2A_Protein	SRSF5_RNA
Saliva	Microenvironment + Immune	Combined	Dataset 14	0.00892857	0.869167	0.8014	0.941202	0.858929	0.692857	0.787659	0.241184	randForest	CD19_Pep2	SRSF1_Pep1	TRA2A_Protein	SRSF1_RNA
Saliva	Microenvironment + Immune	Combined	Dataset 14	0.0267857	0.86919	0.801916	0.940516	0.821429	0.804762	0.844246	0.238227	perceptron	CD45_Pep2	SRSF1_Pep1	SRSF3_Pep2	TRA2A_Protein
Saliva	Microenvironment + Immune	Combined	Dataset 14	0.0178571	0.869253	0.794746	0.947431	0.885714	0.721429	0.803611	0.26278	randForest	CD3_Pep1	CD19_Protein	SRSF1_Pep1	TRA2A_Protein
Saliva	Microenvironment + Immune	Combined	Dataset 14	0.00892857	0.869262	0.784202	0.959081	0.869643	0.742857	0.814167	0.308265	randForest	CD11b_Pep2	SRSF1_Pep1	TRA2A_Protein	TRA2A_RNA
Saliva	Microenvironment + Immune	Combined	Dataset 14	0.00892857	0.869286	0.775749	0.967788	0.817857	0.728571	0.792659	0.339811	randForest	CD11b_Pep2	SRSF1_Pep1	TRA2A_Protein	SRSF3_RNA
Saliva	Microenvironment + Immune	Combined	Dataset 14	0.0357143	0.869357	0.811215	0.931302	0.846429	0.838095	0.872421	0.2054	perceptron	SRSF1_Pep1	TRA2A_Protein	TRA2A_Pep2
Saliva	Microenvironment + Immune	Combined	Dataset 14	0.00892857	0.869372	0.786942	0.956425	0.857143	0.728571	0.802778	0.29894	randForest	CD11b_Pep2	SRSF1_Pep1	TRA2A_Pep1	SRSF5_RNA
Saliva	Microenvironment + Immune	Combined	Dataset 14	0.00892857	0.869381	0.794162	0.94895	0.908929	0.642857	0.767955	0.270958	randForest	SRSF1_Protein	TRA2A_Pep1	TRA2A_Pep2
Saliva	Microenvironment + Immune	Combined	Dataset 14	0.0178571	0.869381	0.782228	0.960374	0.848214	0.804762	0.848214	0.3109	svm-linear	CD11b_Protein	SRSF1_Protein	SRSF1_Pep2	CD209_Pep1
Saliva	Microenvironment + Immune	Combined	Dataset 14	0.00892857	0.869383	0.810988	0.931572	0.898214	0.72381	0.811548	0.206459	randForest	CD11b_Pep3	SRSF1_Pep1	TRA2A_Protein	TRA2A_RNA
Saliva	Microenvironment + Immune	Combined	Dataset 14	0.00892857	0.869405	0.78668	0.956772	0.869643	0.742857	0.811111	0.300445	svm-rbf	CD45_Pep2	SRSF1_Pep1	SRSF3_Pep2	TRA2A_Protein
Saliva	Microenvironment + Immune	Combined	Dataset 14	0.00892857	0.869405	0.792124	0.951243	0.846429	0.740476	0.806944	0.280078	svm-rbf	CD11b_Pep1	SRSF1_Protein	SRSF1_Pep1	TRA2A_Pep2
Saliva	Microenvironment + Immune	Combined	Dataset 14	0.00892857	0.869413	0.807548	0.935479	0.744643	0.821429	0.839881	0.221593	randForest	CD14_Pep1	SRSF1_Protein	TRA2A_Protein	TRA2A_Pep1
Saliva	Microenvironment + Immune	Combined	Dataset 14	0.00892857	0.86942	0.803032	0.93991	0.782143	0.728571	0.791865	0.237401	randForest	SRSF1_Protein	SRSF1_Pep1	SRSF1_Pep2	TRA2A_Protein
Saliva	Microenvironment + Immune	Combined	Dataset 14	0.00892857	0.869498	0.78537	0.957785	0.871429	0.77381	0.837937	0.303231	randForest	CD11b_Pep2	SRSF1_Protein	SRSF1_Pep2	TRA2A_Protein
Saliva	Microenvironment + Immune	Combined	Dataset 14	0.0357143	0.8695	0.789814	0.952363	0.848214	0.804762	0.85377	0.280775	perceptron	CD45_Pep2	CD11b_Pep2	SRSF1_Pep1	TRA2A_Protein
Saliva	Microenvironment + Immune	Combined	Dataset 14	0.0267857	0.869548	0.789388	0.953639	0.910714	0.690476	0.793333	0.287842	ridge	CD11b_Pep2	SRSF1_Pep1	TRA2A_Pep1	TRA2A_Pep2
Saliva	Microenvironment + Immune	Combined	Dataset 14	0.0267857	0.869548	0.80402	0.939177	0.935714	0.740476	0.822222	0.235425	svm-rbf	CD11b_Pep1	SRSF1_Pep1	TRA2A_Pep2
Saliva	Microenvironment + Immune	Combined	Dataset 14	0.00892857	0.869587	0.812604	0.930253	0.808929	0.707143	0.78254	0.2026	randForest	CD45_Pep2	SRSF1_Protein	TRA2A_Protein	SRSF1_RNA
Saliva	Microenvironment + Immune	Combined	Dataset 14	0.00892857	0.869667	0.816256	0.926261	0.796429	0.754762	0.815079	0.187973	randForest	CD3_Pep1	SRSF1_Pep1	TRA2A_Protein	CD209_Pep1
Saliva	Microenvironment + Immune	Combined	Dataset 14	0.00892857	0.86969	0.80806	0.934797	0.782143	0.757143	0.805556	0.218696	randForest	CD14_Perotein	SRSF1_Pep1	TRA2A_Protein	CD209_Pep1
Saliva	Microenvironment + Immune	Combined	Dataset 14	0.0178571	0.86969	0.783703	0.959495	0.794643	0.807143	0.843849	0.3095	perceptron	CD66b_Pep1	SRSF1_Pep1	TRA2A_Protein	SRSF1_RNA
Saliva	Microenvironment + Immune	Combined	Dataset 14	0.0178571	0.86969	0.803279	0.939323	0.773214	0.888095	0.900595	0.234348	perceptron	CD45_Pep2	SRSF1_Protein	TRA2A_Pep1	SRSF2_RNA
Saliva	Microenvironment + Immune	Combined	Dataset 14	0.0446429	0.86969	0.812394	0.930463	0.782143	0.740476	0.792857	0.203333	svm-rbf	CD19_Protein	CD45_Pep2	SRSF1_Protein	TRA2A_Protein
Saliva	Microenvironment + Immune	Combined	Dataset 14	0.00892857	0.869714	0.7862	0.957082	0.821429	0.859524	0.889484	0.301067	perceptron	CD66b_Pep1	SRSF1_Pep1	TRA2A_Pep1	SRSF1_RNA
Saliva	Microenvironment + Immune	Combined	Dataset 14	0.00892857	0.869714	0.787657	0.955625	0.832143	0.788095	0.835317	0.295796	svm-rbf	SRSF1_Pep1	SRSF3_Pep2	TRA2A_Pep1	CD209_Pep1
Saliva	Microenvironment + Immune	Combined	Dataset 14	0.00892857	0.869714	0.787506	0.955181	0.719643	0.938095	0.935714	0.292464	svm-linear	SRSF1_Protein	SRSF1_Pep2	CD209_Pep1	SRSF2_RNA
Saliva	Microenvironment + Immune	Combined	Dataset 14	0.00892857	0.869714	0.796991	0.946291	0.794643	0.759524	0.808929	0.261688	svm-rbf	SRSF1_Protein	SRSF1_Pep1	SRSF3_Pep2	TRA2A_Protein
Saliva	Microenvironment + Immune	Combined	Dataset 14	0.00892857	0.869714	0.799045	0.943727	0.808929	0.82619	0.862698	0.250873	svm-linear	SRSF1_Protein	SRSF1_Pep2	CD209_Pep1	SRSF1_RNA
Saliva	Microenvironment + Immune	Combined	Dataset 14	0.0178571	0.869714	0.786778	0.955824	0.885714	0.771429	0.831944	0.294547	svm-linear	CD45_Pep2	SRSF1_Pep1	SRSF1_Pep2	TRA2A_Protein
Saliva	Microenvironment + Immune	Combined	Dataset 14	0.00892857	0.869767	0.80772	0.934797	0.858929	0.77381	0.831548	0.217797	randForest	CD3_Pep1	SRSF1_Pep1	SRSF1_Pep2	TRA2A_Protein
Saliva	Microenvironment + Immune	Combined	Dataset 14	0.00892857	0.869792	0.778437	0.967141	0.882143	0.645238	0.760833	0.343811	randForest	CD11b_Pep2	SRSF3_Pep2	TRA2A_Pep1	TRA2A_Pep2
Saliva	Microenvironment + Immune	Combined	Dataset 14	0.0357143	0.869857	0.798572	0.943945	0.846429	0.754762	0.817262	0.25097	ridge	SRSF1_Pep1	TRA2A_Pep1	TRA2A_Pep2	CD209_Pep1
Saliva	Microenvironment + Immune	Combined	Dataset 14	0.0357143	0.869873	0.817132	0.927298	0.923214	0.692857	0.795556	0.196441	randForest	CD19_Protein	CD66b_Pep1	SRSF1_Pep1	TRA2A_Protein
Saliva	Microenvironment + Immune	Combined	Dataset 14	0.0178571	0.869881	0.783867	0.9595	0.807143	0.72619	0.793056	0.310021	svm-rbf	CD45_Pep2	SRSF1_Protein	SRSF3_Pep2	TRA2A_Pep1
Saliva	Microenvironment + Immune	Combined	Dataset 14	0.0178571	0.869881	0.80209	0.940937	0.935714	0.361905	0.654848	0.241376	svm-rbf	CD19_Pep2	CD66b_Pep1	CD11b_Pep1	TRA2A_Pep2
Saliva	Microenvironment + Immune	Combined	Dataset 14	0.0178571	0.869897	0.806791	0.93764	0.885714	0.704762	0.796111	0.23321	randForest	CD11b_Pep3	SRSF1_Pep1	TRA2A_Protein
Saliva	Microenvironment + Immune	Combined	Dataset 14	0.00892857	0.869913	0.802318	0.940199	0.821429	0.788095	0.837302	0.237302	randForest	CD3_Pep1	SRSF1_Pep1	TRA2A_Pep1
Saliva	Microenvironment + Immune	Combined	Dataset 14	0.0178571	0.869913	0.800595	0.942432	0.833929	0.711905	0.794048	0.246837	randForest	CD45_Pep2	SRSF1_Protein	SRSF1_Pep2	TRA2A_Pep1
Saliva	Microenvironment + Immune	Combined	Dataset 14	0.0178571	0.869921	0.788221	0.956719	0.844643	0.738095	0.802421	0.304664	randForest	CD14_Pep2	CD11b_Protein	SRSF1_Pep1	TRA2A_Pep1
Saliva	Microenvironment + Immune	Combined	Dataset 14	0.0178571	0.869923	0.818643	0.923661	0.810714	0.821429	0.853571	0.17873	randForest	CD3_Pep1	CD66b_Pep1	SRSF1_Pep1	TRA2A_Pep1
Saliva	Microenvironment + Immune	Combined	Dataset 14	0.0267857	0.87	0.818799	0.923973	0.682143	0.869048	0.871905	0.180926	svm-rbf	CD66b_Pep1	SRSF1_Pep1	TRA2A_Protein	SRSF1_RNA
Saliva	Microenvironment + Immune	Combined	Dataset 14	0.00892857	0.870048	0.820484	0.922203	0.910714	0.62381	0.758333	0.174882	svm-rbf	CD66b_Pep1	CD11b_Pep1	SRSF1_Pep1	TRA2A_Pep2
Saliva	Microenvironment + Immune	Combined	Dataset 14	0.00892857	0.870066	0.795391	0.94938	0.844643	0.77381	0.82381	0.277301	randForest	CD3_Pep1	CD11b_Protein	SRSF1_Pep1	TRA2A_Pep1
Saliva	Microenvironment + Immune	Combined	Dataset 14	0.00892857	0.870097	0.805174	0.939469	0.858929	0.788095	0.841429	0.240476	randForest	CD14_Pep2	SRSF1_Pep1	TRA2A_Protein	SRSF1_RNA
Saliva	Microenvironment + Immune	Combined	Dataset 14	0.00892857	0.870111	0.801787	0.943238	0.832143	0.807143	0.847024	0.255403	randForest	CD11b_Pep2	SRSF1_Pep1	TRA2A_Pep1	SRSF2_RNA
Saliva	Microenvironment + Immune	Combined	Dataset 14	0.0267857	0.870147	0.817126	0.927814	0.846429	0.757143	0.817262	0.199577	randForest	CD11b_Pep3	SRSF1_Pep1	TRA2A_Pep1	TRA2A_Pep2
Saliva	Microenvironment + Immune	Combined	Dataset 14	0.0178571	0.870237	0.807582	0.937358	0.783929	0.804762	0.8375	0.233602	randForest	CD66b_Pep1	SRSF1_Protein	TRA2A_Protein	TRA2A_Pep1
Saliva	Microenvironment + Immune	Combined	Dataset 14	0.00892857	0.870431	0.801139	0.943589	0.833929	0.790476	0.835714	0.255844	randForest	CD3_Pep1	CD11b_Pep2	SRSF1_Pep1	TRA2A_Pep1
Saliva	Microenvironment + Immune	Combined	Dataset 14	0.00892857	0.87046	0.809149	0.935877	0.757143	0.792857	0.825	0.228454	randForest	CD14_Pep3	SRSF1_Pep1	TRA2A_Pep1	CD209_Pep1
Saliva	Microenvironment + Immune	Combined	Dataset 14	0.0178571	0.87047	0.810541	0.933932	0.833929	0.757143	0.817817	0.219922	randForest	CD3_Pep1	CD45_Pep2	SRSF1_Pep1	TRA2A_Pep1
Saliva	Microenvironment + Immune	Combined	Dataset 14	0.0178571	0.87051	0.815473	0.929425	0.782143	0.738095	0.793651	0.205077	randForest	CD14_Pep3	CD45_Pep2	SRSF1_Pep1	TRA2A_Pep1
Saliva	Microenvironment + Immune	Combined	Dataset 14	0.00892857	0.870548	0.792554	0.954385	0.935714	0.72381	0.813333	0.302211	svm-linear	CD19_Pep1	SRSF1_Pep1	TRA2A_Pep2	CD209_Pep1
Saliva	Microenvironment + Immune	Combined	Dataset 14	0.00892857	0.87069	0.794466	0.952898	0.757143	0.821429	0.841667	0.298053	randForest	SRSF3_Pep2	TRA2A_Pep1
Saliva	Microenvironment + Immune	Combined	Dataset 14	0.00892857	0.870707	0.80036	0.944495	0.769643	0.838095	0.855357	0.259547	randForest	CD14_Pep2	CD16_Pep1	SRSF1_Pep1	TRA2A_Pep1
Saliva	Microenvironment + Immune	Combined	Dataset 14	0.0357143	0.870714	0.802551	0.944643	0.833929	0.790476	0.835317	0.266946	svm-rbf	CD14_Pep3	SRSF1_Pep1	TRA2A_Protein	TRA2A_Pep1
Saliva	Microenvironment + Immune	Combined	Dataset 14	0.0357143	0.870714	0.804774	0.941994	0.769643	0.788095	0.821429	0.255867	svm-linear	CD45_Pep2	SRSF1_Pep1	TRA2A_Pep1	SRSF1_RNA
Saliva	Microenvironment + Immune	Combined	Dataset 14	0.0357143	0.870714	0.820364	0.92666	0.858929	0.659524	0.764167	0.201261	svm-rbf	CD19_Protein	SRSF1_Pep1	TRA2A_Protein	TRA2A_Pep1
Saliva	Microenvironment + Immune	Combined	Dataset 14	0.00892857	0.870738	0.795847	0.951772	0.794643	0.792857	0.832143	0.294683	svm-rbf	CD14_Pep2	CD45_Pep2	SRSF1_Protein	TRA2A_Protein
Saliva	Microenvironment + Immune	Combined	Dataset 14	0.00892857	0.870873	0.812141	0.932885	0.821429	0.759524	0.819048	0.217678	randForest	CD45_Pep2	SRSF1_Protein	TRA2A_Pep1	SRSF1_RNA
Saliva	Microenvironment + Immune	Combined	Dataset 14	0.00892857	0.870881	0.786338	0.960856	0.833929	0.87381	0.894643	0.326549	svm-linear	CD8_Pep1	CD11b_Pep2	SRSF1_Protein	SRSF1_Pep2
Saliva	Microenvironment + Immune	Combined	Dataset 14	0.00892857	0.870984	0.809149	0.935877	0.757143	0.792857	0.825	0.228454	randForest	SRSF1_Pep1	TRA2A_Protein	TRA2A_Pep1	SRSF3_RNA
Saliva	Microenvironment + Immune	Combined	Dataset 14	0.00892857	0.871	0.817015	0.929583	0.783929	0.788095	0.828571	0.210288	randForest	CD16_Pep1	SRSF1_Pep1	TRA2A_Pep1	TRA2A_RNA
Saliva	Microenvironment + Immune	Combined	Dataset 14	0.00892857	0.871015	0.792428	0.954978	0.871429	0.82381	0.865278	0.305834	randForest	CD11b_Pep2	SRSF1_Protein	TRA2A_Protein
Saliva	Microenvironment + Immune	Combined	Dataset 14	0.00892857	0.871024	0.803866	0.943328	0.908929	0.645238	0.775581	0.262067	randForest	CD11b_Pep3	SRSF1_Protein	TRA2A_Protein	TRA2A_Pep2
Saliva	Microenvironment + Immune	Combined	Dataset 14	0.0178571	0.871024	0.796626	0.950143	0.898214	0.707143	0.798056	0.286058	ridge	CD14_Pep2	SRSF1_Pep1	SRSF1_Pep2	CD209_Pep1
Saliva	Microenvironment + Immune	Combined	Dataset 14	0.00892857	0.87104	0.809219	0.935721	0.846429	0.77619	0.833929	0.227656	randForest	CD19_Protein	SRSF1_Protein	TRA2A_Pep1	SRSF5_RNA
Saliva	Microenvironment + Immune	Combined	Dataset 14	0.0267857	0.871048	0.790913	0.956111	0.910714	0.788095	0.845833	0.308797	svm-rbf	CD16_Pep1	CD11b_Protein	SRSF1_Protein	TRA2A_Protein
Saliva	Microenvironment + Immune	Combined	Dataset 14	0.0267857	0.871048	0.825744	0.92128	0.632143	0.82381	0.82619	0.183131	svm-rbf	CD66b_Pep1	SRSF1_Pep1	TRA2A_Protein	SRSF5_RNA
Saliva	Microenvironment + Immune	Combined	Dataset 14	0.0446429	0.871048	0.802301	0.944468	0.785714	0.788095	0.832738	0.265028	perceptron	CD11b_Pep2	SRSF1_Pep1	TRA2A_Protein	CD209_Pep1
Saliva	Microenvironment + Immune	Combined	Dataset 14	0.00892857	0.871071	0.761611	0.986433	0.921429	0.742857	0.819444	0.415818	svm-rbf	SRSF1_Protein	SRSF1_Pep2	SRSF3_Pep2	CD209_Pep1
Saliva	Microenvironment + Immune	Combined	Dataset 14	0.00892857	0.871177	0.819212	0.927684	0.858929	0.771429	0.829762	0.204459	randForest	SRSF1_Pep1	TRA2A_Protein	TRA2A_Pep1	TRA2A_Pep2
Saliva	Microenvironment + Immune	Combined	Dataset 14	0.00892857	0.87119	0.804726	0.941787	0.910714	0.657143	0.776389	0.254353	randForest	CD19_Protein	SRSF1_Pep1	TRA2A_Protein	SRSF1_RNA
Saliva	Microenvironment + Immune	Combined	Dataset 14	0.0178571	0.87119	0.821309	0.925544	0.808929	0.740476	0.801587	0.196954	svm-rbf	CD11b_Pep3	SRSF1_Protein	TRA2A_Protein	TRA2A_Pep1
Saliva	Microenvironment + Immune	Combined	Dataset 14	0.0178571	0.87119	0.82986	0.916568	0.910714	0.688095	0.790556	0.166567	randForest	CD19_Protein	SRSF1_Pep1	TRA2A_Pep1	TRA2A_RNA
Saliva	Microenvironment + Immune	Combined	Dataset 14	0.0357143	0.87119	0.7928	0.953714	0.823214	0.771429	0.825	0.298444	perceptron	CD14_Pep2	CD45_Pep2	SRSF1_Pep1	TRA2A_Pep1
Saliva	Microenvironment + Immune	Combined	Dataset 14	0.0357143	0.87119	0.804953	0.94207	0.873214	0.590476	0.733611	0.256901	svm-rbf	CD19_Protein	CD11b_Pep1	TRA2A_Protein	TRA2A_Pep2
Saliva	Microenvironment + Immune	Combined	Dataset 14	0.0267857	0.871197	0.833104	0.913665	0.858929	0.757143	0.827222	0.158755	randForest	CD19_Protein	SRSF1_Pep1	TRA2A_Protein	TRA2A_Pep2
Saliva	Microenvironment + Immune	Combined	Dataset 14	0.00892857	0.871214	0.809639	0.93747	0.935714	0.67381	0.788889	0.240183	svm-rbf	CD19_Protein	CD11b_Pep1	TRA2A_Pep2	CD209_Pep1
Saliva	Microenvironment + Immune	Combined	Dataset 14	0.0267857	0.871214	0.816116	0.930398	0.771429	0.888095	0.90119	0.212931	perceptron	CD19_Protein	SRSF3_Pep2	TRA2A_Pep1	TRA2A_Pep2
Saliva	Microenvironment + Immune	Combined	Dataset 14	0.00892857	0.871327	0.808488	0.938068	0.846429	0.738095	0.805238	0.240775	randForest	CD11b_Pep3	SRSF1_Pep1	TRA2A_Pep1	SRSF2_RNA
Saliva	Microenvironment + Immune	Combined	Dataset 14	0.0178571	0.871337	0.808365	0.938446	0.796429	0.757143	0.807738	0.242903	randForest	CD14_Perotein	SRSF1_Pep1	TRA2A_Pep1
Saliva	Microenvironment + Immune	Combined	Dataset 14	0.00892857	0.871381	0.800497	0.946697	0.833929	0.72381	0.797222	0.274574	svm-rbf	CD19_Protein	SRSF1_Pep2	SRSF3_Pep2	SRSF1_RNA
Saliva	Microenvironment + Immune	Combined	Dataset 14	0.0178571	0.871381	0.780649	0.9668	0.808929	0.821429	0.857698	0.348509	svm-rbf	CD16_Pep1	SRSF1_Protein	TRA2A_Pep1	SRSF2_RNA
Saliva	Microenvironment + Immune	Combined	Dataset 14	0.00892857	0.87144	0.820017	0.927007	0.744643	0.835714	0.850238	0.202462	randForest	CD14_Pep1	CD14_Pep3	SRSF1_Pep1	TRA2A_Protein
Saliva	Microenvironment + Immune	Combined	Dataset 14	0.00892857	0.87147	0.810671	0.936226	0.744643	0.821429	0.840476	0.235014	randForest	CD16_Pep1	CD45_Pep2	SRSF1_Protein	TRA2A_Protein
Saliva	Microenvironment + Immune	Combined	Dataset 14	0.0178571	0.871518	0.796557	0.95085	0.832143	0.690476	0.777143	0.290617	randForest	SRSF1_Pep1	TRA2A_Protein	CD209_Pep1	SRSF5_RNA
Saliva	Microenvironment + Immune	Combined	Dataset 14	0.0178571	0.871548	0.817972	0.928967	0.898214	0.72381	0.812449	0.209068	randForest	CD19_Pep2	CD45_Pep2	SRSF1_Pep1	TRA2A_Pep1
Saliva	Microenvironment + Immune	Combined	Dataset 14	0.0357143	0.871548	0.819209	0.92773	0.657143	0.854762	0.859524	0.204738	svm-rbf	SRSF1_Pep1	TRA2A_Pep1	SRSF1_RNA	SRSF5_RNA
Saliva	Microenvironment + Immune	Combined	Dataset 14	0.00892857	0.871667	0.823029	0.923739	0.769643	0.788095	0.821865	0.190598	randForest	CD14_Pep1	SRSF1_Pep1	TRA2A_Pep1	TRA2A_RNA
Saliva	Microenvironment + Immune	Combined	Dataset 14	0.0267857	0.871667	0.787392	0.959292	0.771429	0.921429	0.92381	0.319311	perceptron	CD11b_Pep2	SRSF1_Protein	SRSF1_Pep1	TRA2A_Protein
Saliva	Microenvironment + Immune	Combined	Dataset 14	0.00892857	0.871714	0.778955	0.968834	0.782143	0.792857	0.832143	0.356713	svm-rbf	CD14_Pep1	SRSF1_Protein	TRA2A_Protein	TRA2A_Pep1
Saliva	Microenvironment + Immune	Combined	Dataset 14	0.0267857	0.871764	0.799741	0.947453	0.846429	0.788095	0.837302	0.277378	randForest	CD66b_Pep1	SRSF1_Protein	SRSF1_Pep2	TRA2A_Protein
Saliva	Microenvironment + Immune	Combined	Dataset 14	0.0178571	0.871857	0.784423	0.962516	0.707143	0.938095	0.933333	0.331705	svm-linear	CD66b_Pep1	SRSF1_Pep1	TRA2A_Protein	SRSF1_RNA
Saliva	Microenvironment + Immune	Combined	Dataset 14	0.0267857	0.871857	0.794966	0.952227	0.744643	0.740476	0.786706	0.295055	svm-rbf	CD14_Perotein	CD45_Pep2	SRSF1_Protein	TRA2A_Protein
Saliva	Microenvironment + Immune	Combined	Dataset 14	0.0178571	0.871881	0.784046	0.963658	0.719643	0.77619	0.810119	0.338204	svm-rbf	SRSF1_Protein	TRA2A_Protein	TRA2A_Pep1	SRSF3_RNA
Saliva	Microenvironment + Immune	Combined	Dataset 14	0.0357143	0.87191	0.810856	0.937868	0.885714	0.754762	0.823095	0.24643	randForest	CD66b_Pep1	CD11b_Protein	SRSF1_Pep1	TRA2A_Protein
Saliva	Microenvironment + Immune	Combined	Dataset 14	0.0267857	0.872024	0.818011	0.928588	0.783929	0.707143	0.775992	0.206789	svm-rbf	CD66b_Pep1	CD45_Pep2	SRSF1_Pep1	TRA2A_Pep1
Saliva	Microenvironment + Immune	Combined	Dataset 14	0.0446429	0.872031	0.809088	0.940359	0.769643	0.77381	0.811706	0.257861	randForest	CD14_Pep1	TRA2A_Pep1	SRSF3_RNA
Saliva	Microenvironment + Immune	Combined	Dataset 14	0.0357143	0.872048	0.802246	0.945203	0.744643	0.795238	0.835317	0.269794	svm-rbf	SRSF1_Pep1	TRA2A_Pep1	SRSF3_RNA
Saliva	Microenvironment + Immune	Combined	Dataset 14	0.0446429	0.872048	0.792743	0.954876	0.669643	0.907143	0.911905	0.306121	svm-rbf	SRSF1_Pep1	TRA2A_Pep1	SRSF3_RNA	SRSF5_RNA
Saliva	Microenvironment + Immune	Combined	Dataset 14	0.00892857	0.87208	0.787388	0.959891	0.794643	0.821429	0.850595	0.323334	randForest	SRSF1_Pep1	SRSF1_Pep2	SRSF3_Pep2	TRA2A_Protein
Saliva	Microenvironment + Immune	Combined	Dataset 14	0.00892857	0.872111	0.790461	0.959241	0.782143	0.790476	0.827778	0.328728	randForest	SRSF1_Protein	TRA2A_Pep1	CD209_Pep1
Saliva	Microenvironment + Immune	Combined	Dataset 14	0.00892857	0.872174	0.813155	0.935952	0.846429	0.754762	0.817857	0.240527	randForest	CD19_Protein	CD11b_Pep2	SRSF1_Protein	TRA2A_Protein
Saliva	Microenvironment + Immune	Combined	Dataset 14	0.0267857	0.87219	0.8316	0.915168	0.823214	0.557143	0.708611	0.163218	svm-rbf	CD14_Pep3	CD19_Protein	TRA2A_Protein	TRA2A_Pep1
Saliva	Microenvironment + Immune	Combined	Dataset 14	0.0178571	0.872207	0.813345	0.935677	0.808929	0.835714	0.861905	0.239262	randForest	CD14_Pep3	SRSF1_Pep1	TRA2A_Protein	SRSF1_RNA
Saliva	Microenvironment + Immune	Combined	Dataset 14	0.0357143	0.872214	0.791835	0.955784	0.682143	0.921429	0.921429	0.309452	svm-rbf	SRSF1_Protein	TRA2A_Protein	SRSF5_RNA
Saliva	Microenvironment + Immune	Combined	Dataset 14	0.00892857	0.872297	0.812743	0.936237	0.807143	0.77381	0.818889	0.241188	randForest	CD14_Pep3	SRSF1_Pep1	TRA2A_Protein	CD209_Pep1
Saliva	Microenvironment + Immune	Combined	Dataset 14	0.0178571	0.872433	0.811666	0.937016	0.796429	0.785714	0.827579	0.24316	randForest	CD16_Pep1	CD45_Pep2	SRSF1_Pep1	TRA2A_Protein
Saliva	Microenvironment + Immune	Combined	Dataset 14	0.00892857	0.87246	0.811078	0.937604	0.858929	0.704762	0.790873	0.245326	randForest	CD14_Pep3	CD11b_Pep3	SRSF1_Pep1	TRA2A_Protein
Saliva	Microenvironment + Immune	Combined	Dataset 14	0.0178571	0.87246	0.803706	0.944976	0.871429	0.690476	0.782778	0.272705	randForest	CD14_Perotein	CD11b_Pep3	SRSF1_Pep1	TRA2A_Pep1
Saliva	Microenvironment + Immune	Combined	Dataset 14	0.00892857	0.872564	0.79264	0.956722	0.732143	0.838095	0.851786	0.318422	randForest	CD16_Pep1	SRSF1_Protein	TRA2A_Protein	CD209_Pep1
Saliva	Microenvironment + Immune	Combined	Dataset 14	0.00892857	0.872595	0.793766	0.95802	0.844643	0.72619	0.799167	0.331157	svm-rbf	CD14_Pep2	SRSF1_Pep1	TRA2A_Protein	TRA2A_Pep1
Saliva	Microenvironment + Immune	Combined	Dataset 14	0.00892857	0.87269	0.804616	0.94615	0.9625	0.607143	0.760505	0.283646	ridge	CD11b_Pep3	SRSF1_Protein	TRA2A_Pep2	CD209_Pep1
Saliva	Microenvironment + Immune	Combined	Dataset 14	0.00892857	0.872717	0.814571	0.934494	0.744643	0.738095	0.787698	0.235059	randForest	CD14_Pep1	SRSF1_Pep1	TRA2A_Protein	SRSF5_RNA
Saliva	Microenvironment + Immune	Combined	Dataset 14	0.0178571	0.87273	0.822509	0.926598	0.783929	0.804762	0.839683	0.20698	randForest	CD66b_Pep1	SRSF1_Protein	TRA2A_Protein
Saliva	Microenvironment + Immune	Combined	Dataset 14	0.00892857	0.872738	0.801524	0.949751	0.860714	0.807143	0.85754	0.298788	perceptron	CD19_Protein	SRSF1_Pep2	TRA2A_Pep2	SRSF1_RNA
Saliva	Microenvironment + Immune	Combined	Dataset 14	0.00892857	0.872738	0.802381	0.94932	0.794643	0.807143	0.839286	0.298568	svm-rbf	CD14_Pep2	CD45_Pep2	SRSF1_Protein	TRA2A_Pep1
Saliva	Microenvironment + Immune	Combined	Dataset 14	0.00892857	0.872787	0.813714	0.935053	0.808929	0.804762	0.843849	0.236214	randForest	CD3_Pep1	SRSF1_Pep1	TRA2A_Protein
Saliva	Microenvironment + Immune	Combined	Dataset 14	0.00892857	0.872803	0.805209	0.94377	0.807143	0.821429	0.854365	0.269127	randForest	CD14_Pep1	CD19_Pep2	SRSF1_Pep1	TRA2A_Pep1
Saliva	Microenvironment + Immune	Combined	Dataset 14	0.0178571	0.872857	0.803893	0.947383	0.744643	0.790476	0.817857	0.289916	svm-rbf	CD14_Perotein	SRSF1_Protein	TRA2A_Protein	TRA2A_Pep1
Saliva	Microenvironment + Immune	Combined	Dataset 14	0.0178571	0.873024	0.765762	0.985003	0.95	0.559524	0.736364	0.420402	ridge	CD66b_Pep1	SRSF1_Protein	SRSF1_Pep2	CD209_Pep1
Saliva	Microenvironment + Immune	Combined	Dataset 14	0.0178571	0.873024	0.802346	0.948504	0.910714	0.707143	0.799444	0.292739	ridge	SRSF1_Pep1	SRSF1_Pep2	CD209_Pep1	SRSF2_RNA
Saliva	Microenvironment + Immune	Combined	Dataset 14	0.0267857	0.873024	0.81304	0.938065	0.796429	0.754762	0.807738	0.254497	svm-rbf	CD11b_Pep3	SRSF1_Protein	TRA2A_Protein
Saliva	Microenvironment + Immune	Combined	Dataset 14	0.0357143	0.873024	0.793112	0.957908	0.910714	0.788095	0.845833	0.328193	svm-rbf	CD16_Pep1	CD11b_Pep1	SRSF1_Protein	TRA2A_Pep1
Saliva	Microenvironment + Immune	Combined	Dataset 14	0.00892857	0.873048	0.786226	0.964624	0.95	0.607143	0.762323	0.351929	ridge	CD45_Pep2	SRSF1_Protein	SRSF1_Pep2	CD209_Pep1
Saliva	Microenvironment + Immune	Combined	Dataset 14	0.0178571	0.873048	0.818805	0.932046	0.885714	0.72381	0.805556	0.231571	randForest	CD11b_Pep3	SRSF1_Pep1	TRA2A_Protein	CD209_Pep1
Saliva	Microenvironment + Immune	Combined	Dataset 14	0.0267857	0.873048	0.804035	0.947155	0.885714	0.771429	0.831944	0.288788	svm-rbf	CD11b_Protein	SRSF1_Pep1	TRA2A_Protein
Saliva	Microenvironment + Immune	Combined	Dataset 14	0.00892857	0.873167	0.819062	0.931958	0.782143	0.807143	0.8375	0.23178	randForest	CD45_Pep2	SRSF1_Protein	TRA2A_Protein	TRA2A_Pep1
Saliva	Microenvironment + Immune	Combined	Dataset 14	0.0178571	0.873167	0.821321	0.929444	0.833929	0.788095	0.837698	0.221952	randForest	CD45_Pep2	SRSF1_Pep1	TRA2A_Pep1	SRSF2_RNA
Saliva	Microenvironment + Immune	Combined	Dataset 14	0.0178571	0.873238	0.79533	0.956371	0.833929	0.757143	0.814881	0.324806	svm-rbf	CD45_Pep2	SRSF1_Pep1	TRA2A_Protein	SRSF5_RNA
Saliva	Microenvironment + Immune	Combined	Dataset 14	0.00892857	0.873253	0.813319	0.937362	0.883929	0.688095	0.791378	0.250551	randForest	CD11b_Pep3	SRSF1_Pep1	TRA2A_Pep1	TRA2A_RNA
Saliva	Microenvironment + Immune	Combined	Dataset 14	0.00892857	0.873325	0.795393	0.956052	0.807143	0.807143	0.848849	0.322779	randForest	CD11b_Pep2	SRSF1_Protein	TRA2A_Protein	SRSF1_RNA
Saliva	Microenvironment + Immune	Combined	Dataset 14	0.00892857	0.873333	0.811192	0.939913	0.833929	0.807143	0.846429	0.26138	randForest	CD14_Perotein	SRSF1_Pep1	TRA2A_Protein	TRA2A_Pep1
Saliva	Microenvironment + Immune	Combined	Dataset 14	0.0178571	0.873333	0.822357	0.928579	0.783929	0.757143	0.806548	0.219393	randForest	CD19_Protein	CD45_Pep2	SRSF1_Protein	TRA2A_Pep1
Saliva	Microenvironment + Immune	Combined	Dataset 14	0.0178571	0.873357	0.803921	0.946844	0.758929	0.757143	0.806746	0.286246	perceptron	CD66b_Pep1	SRSF1_Protein	SRSF1_Pep1	TRA2A_Protein
Saliva	Microenvironment + Immune	Combined	Dataset 14	0.00892857	0.873381	0.817159	0.934117	0.848214	0.688095	0.779603	0.240446	svm-rbf	CD11b_Pep2	SRSF1_Pep1	TRA2A_Protein	TRA2A_Pep2
Saliva	Microenvironment + Immune	Combined	Dataset 14	0.0357143	0.873384	0.802013	0.94939	0.680357	0.838095	0.839762	0.297855	randForest	CD14_Pep1	CD11b_Pep2	SRSF3_Pep2	TRA2A_Protein
Saliva	Microenvironment + Immune	Combined	Dataset 14	0.00892857	0.873405	0.785414	0.966032	0.883929	0.790476	0.843056	0.358937	ridge	SRSF1_Protein	SRSF1_Pep2	SRSF3_Pep2	CD209_Pep1
Saliva	Microenvironment + Immune	Combined	Dataset 14	0.00892857	0.87342	0.811021	0.939915	0.807143	0.788095	0.827579	0.260847	randForest	CD14_Pep1	CD11b_Pep3	SRSF1_Pep1	TRA2A_Protein
Saliva	Microenvironment + Immune	Combined	Dataset 14	0.0178571	0.8735	0.796885	0.953455	0.773214	0.788095	0.825595	0.309534	perceptron	SRSF1_Pep1	TRA2A_Protein	SRSF3_RNA	SRSF5_RNA
Saliva	Microenvironment + Immune	Combined	Dataset 14	0.0267857	0.873524	0.806135	0.945055	0.808929	0.804762	0.848413	0.28091	svm-rbf	CD11b_Pep1	SRSF1_Protein	TRA2A_Protein	TRA2A_Pep1
Saliva	Microenvironment + Immune	Combined	Dataset 14	0.00892857	0.873548	0.795705	0.955231	0.796429	0.854762	0.875	0.318056	svm-linear	CD11b_Pep3	SRSF1_Protein	SRSF1_Pep2	CD209_Pep1
Saliva	Microenvironment + Immune	Combined	Dataset 14	0.0267857	0.873548	0.796375	0.9549	0.885714	0.690476	0.789722	0.317957	ridge	CD11b_Pep2	SRSF1_Pep1	TRA2A_Protein	TRA2A_Pep2
Saliva	Microenvironment + Immune	Combined	Dataset 14	0.00892857	0.87358	0.804773	0.946672	0.844643	0.788095	0.834325	0.287805	randForest	SRSF1_Protein	TRA2A_Pep1	SRSF1_RNA
Saliva	Microenvironment + Immune	Combined	Dataset 14	0.0178571	0.873604	0.831441	0.919665	0.796429	0.759524	0.812698	0.189538	randForest	CD66b_Pep1	SRSF1_Pep1	TRA2A_Protein	SRSF3_RNA
Saliva	Microenvironment + Immune	Combined	Dataset 14	0.00892857	0.87369	0.802872	0.948659	0.807143	0.742857	0.8	0.295532	svm-rbf	SRSF1_Protein	SRSF3_Pep2	TRA2A_Pep1
Saliva	Microenvironment + Immune	Combined	Dataset 14	0.00892857	0.873714	0.804585	0.946946	0.960714	0.495238	0.712727	0.289108	svm-rbf	CD11b_Pep1	SRSF1_Pep1	SRSF1_Pep2	TRA2A_Pep2
Saliva	Microenvironment + Immune	Combined	Dataset 14	0.0178571	0.873714	0.788037	0.963068	0.807143	0.87381	0.885714	0.347212	svm-linear	CD14_Perotein	SRSF1_Pep1	SRSF1_Pep2	CD209_Pep1
Saliva	Microenvironment + Immune	Combined	Dataset 14	0.0267857	0.873714	0.784445	0.96666	0.798214	0.871429	0.888333	0.360015	perceptron	CD45_Pep2	SRSF1_Protein	SRSF1_Pep2	TRA2A_Protein
Saliva	Microenvironment + Immune	Combined	Dataset 14	0.00892857	0.873833	0.809719	0.941556	0.808929	0.757143	0.817421	0.268065	randForest	CD16_Pep1	SRSF1_Protein	SRSF1_Pep2	TRA2A_Pep1
Saliva	Microenvironment + Immune	Combined	Dataset 14	0.00892857	0.873857	0.808158	0.943287	0.858929	0.742857	0.813889	0.275098	randForest	SRSF1_Protein	SRSF1_Pep2	TRA2A_Pep1
Saliva	Microenvironment + Immune	Combined	Dataset 14	0.0178571	0.873857	0.812146	0.939214	0.833929	0.790476	0.838492	0.259583	svm-rbf	CD11b_Pep2	SRSF1_Protein	TRA2A_Protein	TRA2A_Pep1
Saliva	Microenvironment + Immune	Combined	Dataset 14	0.0267857	0.873857	0.790317	0.960618	0.707143	0.938095	0.933333	0.337794	svm-linear	CD66b_Pep1	SRSF1_Pep1	TRA2A_Pep1	SRSF1_RNA
Saliva	Microenvironment + Immune	Combined	Dataset 14	0.0267857	0.873857	0.800548	0.950218	0.782143	0.904762	0.913095	0.298868	perceptron	CD19_Protein	SRSF1_Pep1	TRA2A_Pep1	TRA2A_Pep2
Saliva	Microenvironment + Immune	Combined	Dataset 14	0.0357143	0.873857	0.804054	0.946796	0.846429	0.754762	0.817262	0.28634	ridge	SRSF1_Pep1	TRA2A_Protein	TRA2A_Pep2	CD209_Pep1
Saliva	Microenvironment + Immune	Combined	Dataset 14	0.0357143	0.873857	0.812855	0.938335	0.846429	0.67381	0.768651	0.255768	svm-rbf	CD19_Pep2	TRA2A_Protein	TRA2A_Pep2	CD209_Pep1
Saliva	Microenvironment + Immune	Combined	Dataset 14	0.00892857	0.873881	0.794529	0.956747	0.883929	0.72381	0.81	0.324773	perceptron	SRSF1_Protein	SRSF1_Pep2	CD209_Pep1
Saliva	Microenvironment + Immune	Combined	Dataset 14	0.0178571	0.873881	0.805633	0.945898	0.960714	0.528571	0.728889	0.285174	svm-rbf	CD19_Pep2	CD11b_Protein	SRSF1_Protein	TRA2A_Pep2
Saliva	Microenvironment + Immune	Combined	Dataset 14	0.0267857	0.873881	0.793269	0.958346	0.935714	0.459524	0.69	0.331783	svm-rbf	CD11b_Pep1	SRSF1_Protein	SRSF1_Pep2	TRA2A_Pep2
Saliva	Microenvironment + Immune	Combined	Dataset 14	0.00892857	0.873897	0.810818	0.942541	0.782143	0.790476	0.826786	0.27857	randForest	SRSF1_Protein	TRA2A_Pep1
Saliva	Microenvironment + Immune	Combined	Dataset 14	0.0357143	0.8739	0.810602	0.942672	0.871429	0.642857	0.765783	0.278781	randForest	CD45_Pep2	SRSF1_Pep1	TRA2A_Pep1	TRA2A_Pep2
Saliva	Microenvironment + Immune	Combined	Dataset 14	0.00892857	0.87392	0.815153	0.935867	0.833929	0.742857	0.808929	0.246086	randForest	CD19_Protein	SRSF1_Protein	TRA2A_Protein	CD209_Pep1
Saliva	Microenvironment + Immune	Combined	Dataset 14	0.00892857	0.87393	0.79714	0.954093	0.794643	0.809524	0.847421	0.314824	randForest	CD11b_Pep3	SRSF1_Protein	SRSF1_Pep1	TRA2A_Pep1
Saliva	Microenvironment + Immune	Combined	Dataset 14	0.0357143	0.874024	0.818836	0.93227	0.782143	0.821429	0.856944	0.233174	svm-rbf	CD19_Protein	CD66b_Pep1	SRSF1_Pep1	TRA2A_Pep1
Saliva	Microenvironment + Immune	Combined	Dataset 14	0.00892857	0.874031	0.798484	0.954875	0.844643	0.709524	0.787937	0.324882	randForest	CD11b_Protein	SRSF1_Pep1	TRA2A_Protein	CD209_Pep1
Saliva	Microenvironment + Immune	Combined	Dataset 14	0.00892857	0.87404	0.816564	0.93654	0.794643	0.835714	0.860357	0.255242	randForest	CD14_Pep1	SRSF1_Pep1	TRA2A_Protein	TRA2A_Pep1
Saliva	Microenvironment + Immune	Combined	Dataset 14	0.0178571	0.874048	0.78772	0.96398	0.844643	0.742857	0.807937	0.35249	svm-rbf	CD45_Pep2	SRSF1_Protein	SRSF3_Pep2	TRA2A_Protein
Saliva	Microenvironment + Immune	Combined	Dataset 14	0.0267857	0.874048	0.785701	0.966254	0.819643	0.77619	0.825992	0.361461	svm-rbf	CD14_Pep2	SRSF1_Protein	TRA2A_Pep1
Saliva	Microenvironment + Immune	Combined	Dataset 14	0.00892857	0.874214	0.810104	0.941342	0.819643	0.742857	0.805159	0.267805	randForest	SRSF1_Pep1	TRA2A_Pep1	SRSF3_RNA
Saliva	Microenvironment + Immune	Combined	Dataset 14	0.0178571	0.874214	0.776603	0.975523	0.769643	0.809524	0.841071	0.394098	svm-rbf	CD14_Pep2	SRSF1_Protein	TRA2A_Protein	SRSF5_RNA
Saliva	Microenvironment + Immune	Combined	Dataset 14	0.00892857	0.874268	0.790944	0.962627	0.821429	0.840476	0.864881	0.354046	randForest	CD11b_Pep2	SRSF1_Protein	TRA2A_Pep1
Saliva	Microenvironment + Immune	Combined	Dataset 14	0.00892857	0.874327	0.803171	0.950401	0.883929	0.742857	0.818889	0.308891	randForest	SRSF1_Pep2	SRSF3_Pep2	TRA2A_Protein
Saliva	Microenvironment + Immune	Combined	Dataset 14	0.00892857	0.874333	0.818628	0.932563	0.769643	0.840476	0.860119	0.234502	svm-rbf	SRSF1_Pep1	SRSF3_Pep2	TRA2A_Pep1	SRSF1_RNA
Saliva	Microenvironment + Immune	Combined	Dataset 14	0.00892857	0.874373	0.804176	0.949268	0.832143	0.740476	0.80119	0.304201	randForest	SRSF1_Protein	SRSF1_Pep1	TRA2A_Pep1	TRA2A_Pep2
Saliva	Microenvironment + Immune	Combined	Dataset 14	0.0178571	0.874373	0.821975	0.930874	0.858929	0.821429	0.858929	0.233606	randForest	CD45_Pep2	SRSF1_Pep1	TRA2A_Protein	TRA2A_Pep1
Saliva	Microenvironment + Immune	Combined	Dataset 14	0.0178571	0.874397	0.820712	0.932052	0.910714	0.669048	0.784603	0.23761	randForest	CD19_Protein	SRSF1_Pep1	TRA2A_Protein
Saliva	Microenvironment + Immune	Combined	Dataset 14	0.0267857	0.874397	0.823585	0.929264	0.808929	0.740476	0.800992	0.227809	randForest	CD19_Protein	SRSF1_Pep1	TRA2A_Pep1	SRSF2_RNA
Saliva	Microenvironment + Immune	Combined	Dataset 14	0.00892857	0.874431	0.800303	0.953014	0.846429	0.759524	0.82004	0.317804	randForest	CD14_Pep2	CD11b_Protein	SRSF1_Pep1	TRA2A_Protein
Saliva	Microenvironment + Immune	Combined	Dataset 14	0.0178571	0.87446	0.800757	0.952432	0.794643	0.759524	0.808929	0.315195	randForest	SRSF1_Pep1	SRSF3_Pep2	TRA2A_Pep1
Saliva	Microenvironment + Immune	Combined	Dataset 14	0.00892857	0.87447	0.822681	0.930295	0.846429	0.771429	0.827976	0.231924	randForest	CD14_Pep1	SRSF1_Pep1	TRA2A_Protein	SRSF1_RNA
Saliva	Microenvironment + Immune	Combined	Dataset 14	0.00892857	0.874508	0.788231	0.965043	0.819643	0.77381	0.81746	0.361689	randForest	CD14_Pep2	CD11b_Pep2	SRSF1_Pep1	TRA2A_Pep1
Saliva	Microenvironment + Immune	Combined	Dataset 14	0.00892857	0.874524	0.7999	0.955032	0.948214	0.62381	0.764444	0.330927	ridge	CD45_Pep2	SRSF1_Protein	TRA2A_Pep2	CD209_Pep1
Saliva	Microenvironment + Immune	Combined	Dataset 14	0.00892857	0.87455	0.804866	0.948705	0.907143	0.67381	0.780703	0.302517	randForest	CD45_Pep2	SRSF1_Protein	TRA2A_Protein	TRA2A_Pep2
Saliva	Microenvironment + Immune	Combined	Dataset 14	0.00892857	0.874571	0.792585	0.963197	0.946429	0.72619	0.815556	0.363934	linearDiscriminantAnalysis	CD11b_Pep1	CD11b_Pep3	TRA2A_Pep2	CD209_Pep1
Saliva	Microenvironment + Immune	Combined	Dataset 14	0.00892857	0.874627	0.805545	0.947643	0.794643	0.790476	0.826786	0.297226	randForest	CD14_Pep1	CD19_Protein	SRSF1_Protein	TRA2A_Protein
Saliva	Microenvironment + Immune	Combined	Dataset 14	0.00892857	0.874714	0.792049	0.963393	0.908929	0.87381	0.9	0.363419	svm-linear	CD11b_Pep2	SRSF1_Protein	SRSF1_Pep1	SRSF1_Pep2
Saliva	Microenvironment + Immune	Combined	Dataset 14	0.0267857	0.874881	0.805024	0.950504	0.732143	0.790476	0.815476	0.316063	svm-rbf	CD14_Pep3	SRSF1_Protein	TRA2A_Pep1
Saliva	Microenvironment + Immune	Combined	Dataset 14	0.0446429	0.874881	0.792607	0.962325	0.758929	0.771429	0.819246	0.357735	perceptron	CD11b_Protein	SRSF1_Protein	TRA2A_Pep1	TRA2A_Pep2
Saliva	Microenvironment + Immune	Combined	Dataset 14	0.00892857	0.874913	0.810123	0.945149	0.796429	0.807143	0.842857	0.294941	randForest	CD16_Pep1	SRSF1_Protein	TRA2A_Pep1
Saliva	Microenvironment + Immune	Combined	Dataset 14	0.00892857	0.875024	0.798655	0.957042	0.883929	0.757143	0.822659	0.341107	svm-rbf	SRSF1_Pep1	SRSF1_Pep2	TRA2A_Protein	TRA2A_Pep1
Saliva	Microenvironment + Immune	Combined	Dataset 14	0.0446429	0.875024	0.825725	0.929548	0.873214	0.740476	0.814881	0.236775	svm-rbf	CD19_Protein	CD45_Pep2	SRSF1_Pep1	TRA2A_Protein
Saliva	Microenvironment + Immune	Combined	Dataset 14	0.00892857	0.87504	0.811339	0.94185	0.858929	0.807143	0.852778	0.275401	randForest	CD14_Pep2	SRSF1_Pep1	SRSF1_Pep2	TRA2A_Pep1
Saliva	Microenvironment + Immune	Combined	Dataset 14	0.00892857	0.875048	0.79388	0.961307	0.948214	0.62619	0.765556	0.354946	ridge	SRSF1_Protein	SRSF1_Pep2	TRA2A_Pep2	CD209_Pep1
Saliva	Microenvironment + Immune	Combined	Dataset 14	0.00892857	0.875048	0.801775	0.953497	0.885714	0.707143	0.798056	0.326402	randForest	CD11b_Pep1	SRSF1_Pep1	TRA2A_Protein
Saliva	Microenvironment + Immune	Combined	Dataset 14	0.00892857	0.875048	0.808598	0.946504	0.846429	0.77381	0.836667	0.299473	perceptron	SRSF1_Pep1	SRSF1_Pep2	CD209_Pep1	TRA2A_RNA
Saliva	Microenvironment + Immune	Combined	Dataset 14	0.00892857	0.875071	0.78912	0.966407	0.844643	0.757143	0.814127	0.374516	randForest	CD16_Pep1	CD11b_Pep2	SRSF1_Pep1	TRA2A_Protein
Saliva	Microenvironment + Immune	Combined	Dataset 14	0.00892857	0.875167	0.815772	0.93933	0.858929	0.807143	0.85	0.272374	randForest	SRSF1_Pep1	TRA2A_Protein	TRA2A_Pep1	CD209_Pep1
Saliva	Microenvironment + Immune	Combined	Dataset 14	0.00892857	0.87519	0.806665	0.948692	0.821429	0.77619	0.828373	0.308634	randForest	CD16_Pep1	SRSF1_Protein	TRA2A_Protein
Saliva	Microenvironment + Immune	Combined	Dataset 14	0.0178571	0.875197	0.833589	0.921598	0.733929	0.821429	0.849206	0.208788	randForest	CD66b_Pep1	SRSF1_Protein	TRA2A_Pep1
Saliva	Microenvironment + Immune	Combined	Dataset 14	0.00892857	0.875207	0.804176	0.949268	0.832143	0.740476	0.80119	0.304201	randForest	SRSF1_Pep1	TRA2A_Protein	SRSF5_RNA
Saliva	Microenvironment + Immune	Combined	Dataset 14	0.00892857	0.875214	0.799683	0.955504	0.923214	0.640476	0.768333	0.333586	svm-rbf	CD66b_Pep1	SRSF1_Protein	TRA2A_Pep2	CD209_Pep1
Saliva	Microenvironment + Immune	Combined	Dataset 14	0.0178571	0.875214	0.80215	0.953292	0.782143	0.740476	0.793849	0.326234	svm-rbf	CD14_Pep3	CD45_Pep2	SRSF1_Protein	TRA2A_Protein
Saliva	Microenvironment + Immune	Combined	Dataset 14	0.0267857	0.875333	0.828563	0.926284	0.873214	0.707143	0.796111	0.223736	randForest	CD19_Pep2	CD66b_Pep1	SRSF1_Pep1	TRA2A_Pep1
Saliva	Microenvironment + Immune	Combined	Dataset 14	0.0267857	0.87535	0.825265	0.929582	0.910714	0.671429	0.7825	0.235474	randForest	CD19_Protein	SRSF1_Pep1	TRA2A_Pep1
Saliva	Microenvironment + Immune	Combined	Dataset 14	0.0178571	0.875367	0.82467	0.930304	0.873214	0.738095	0.815873	0.238509	randForest	CD66b_Pep1	CD11b_Pep2	SRSF1_Pep1	TRA2A_Pep1
Saliva	Microenvironment + Immune	Combined	Dataset 14	0.00892857	0.875381	0.81823	0.937213	0.848214	0.640476	0.752778	0.26559	svm-rbf	CD11b_Pep2	SRSF1_Pep1	TRA2A_Pep1	TRA2A_Pep2
Saliva	Microenvironment + Immune	Combined	Dataset 14	0.0178571	0.875381	0.783737	0.97213	0.821429	0.838095	0.870595	0.39577	svm-rbf	CD16_Pep1	SRSF1_Protein	TRA2A_Protein	SRSF2_RNA
Saliva	Microenvironment + Immune	Combined	Dataset 14	0.00892857	0.875423	0.805644	0.949756	0.744643	0.807143	0.830357	0.312797	randForest	SRSF1_Pep1	SRSF3_Pep2	TRA2A_Protein	TRA2A_Pep1
Saliva	Microenvironment + Immune	Combined	Dataset 14	0.0267857	0.8755	0.814978	0.940124	0.835714	0.771429	0.826587	0.275362	randForest	CD66b_Pep1	SRSF1_Pep1	TRA2A_Protein	TRA2A_Pep1
Saliva	Microenvironment + Immune	Combined	Dataset 14	0.00892857	0.87551	0.810495	0.94465	0.883929	0.642857	0.763056	0.292608	randForest	CD19_Pep2	SRSF1_Pep1	TRA2A_Pep1	SRSF1_RNA
Saliva	Microenvironment + Immune	Combined	Dataset 14	0.0178571	0.875524	0.802428	0.952844	0.821429	0.804762	0.844246	0.323956	perceptron	CD66b_Pep1	SRSF1_Pep1	TRA2A_Pep1	TRA2A_Pep2
Saliva	Microenvironment + Immune	Combined	Dataset 14	0.0178571	0.875647	0.825502	0.929345	0.846429	0.788095	0.83631	0.234621	randForest	CD3_Pep1	CD45_Pep2	SRSF1_Pep1	TRA2A_Protein
Saliva	Microenvironment + Immune	Combined	Dataset 14	0.0178571	0.875667	0.823052	0.93171	0.846429	0.702381	0.795159	0.242912	randForest	CD45_Pep2	SRSF1_Pep1	TRA2A_Pep1	TRA2A_RNA
Saliva	Microenvironment + Immune	Combined	Dataset 14	0.00892857	0.87567	0.807658	0.947785	0.807143	0.77619	0.823214	0.305503	randForest	SRSF1_Protein	SRSF1_Pep1	TRA2A_Pep1
Saliva	Microenvironment + Immune	Combined	Dataset 14	0.0178571	0.87569	0.797496	0.957691	0.823214	0.888095	0.907381	0.341689	perceptron	CD66b_Pep1	SRSF1_Pep1	SRSF1_Pep2	TRA2A_Pep1
Saliva	Microenvironment + Immune	Combined	Dataset 14	0.0178571	0.87569	0.831307	0.923795	0.783929	0.77381	0.817857	0.215945	svm-rbf	CD66b_Pep1	SRSF1_Pep1	TRA2A_Pep1
Saliva	Microenvironment + Immune	Combined	Dataset 14	0.0267857	0.87569	0.790029	0.964903	0.848214	0.888095	0.910317	0.36702	perceptron	CD45_Pep2	SRSF1_Pep1	TRA2A_Protein	TRA2A_Pep1
Saliva	Microenvironment + Immune	Combined	Dataset 14	0.0357143	0.87569	0.807221	0.948477	0.771429	0.838095	0.860119	0.309017	svm-rbf	SRSF1_Protein	TRA2A_Protein	TRA2A_Pep1	TRA2A_Pep2
Saliva	Microenvironment + Immune	Combined	Dataset 14	0.00892857	0.875714	0.806522	0.94892	0.833929	0.72381	0.794087	0.309793	randForest	CD11b_Pep3	SRSF1_Pep1	TRA2A_Pep1	SRSF3_RNA
Saliva	Microenvironment + Immune	Combined	Dataset 14	0.0267857	0.875714	0.789494	0.965948	0.871429	0.907143	0.923214	0.372576	svm-linear	CD14_Pep1	SRSF1_Protein	SRSF1_Pep2	CD209_Pep1
Saliva	Microenvironment + Immune	Combined	Dataset 14	0.00892857	0.875717	0.81382	0.941239	0.769643	0.802381	0.834365	0.279421	randForest	CD14_Pep1	CD14_Pep2	SRSF1_Pep1	TRA2A_Pep1
Saliva	Microenvironment + Immune	Combined	Dataset 14	0.00892857	0.875763	0.811327	0.943988	0.833929	0.728571	0.806151	0.290692	randForest	SRSF1_Pep1	SRSF1_Pep2	TRA2A_Pep1	TRA2A_RNA
Saliva	Microenvironment + Immune	Combined	Dataset 14	0.0267857	0.875857	0.807954	0.946978	0.823214	0.857143	0.88631	0.300673	perceptron	CD14_Pep2	SRSF1_Pep1	TRA2A_Protein	SRSF2_RNA
Saliva	Microenvironment + Immune	Combined	Dataset 14	0.0357143	0.876	0.800166	0.954936	0.796429	0.921429	0.925595	0.33117	perceptron	CD11b_Pep2	SRSF1_Protein	SRSF1_Pep1	TRA2A_Pep1
Saliva	Microenvironment + Immune	Combined	Dataset 14	0.0267857	0.876024	0.820735	0.934537	0.858929	0.67381	0.772222	0.255038	svm-rbf	CD19_Protein	TRA2A_Pep1	TRA2A_Pep2	CD209_Pep1
Saliva	Microenvironment + Immune	Combined	Dataset 14	0.0178571	0.876064	0.805459	0.952152	0.921429	0.628571	0.763838	0.329769	randForest	SRSF1_Pep1	TRA2A_Pep1	TRA2A_Pep2	SRSF5_RNA
Saliva	Microenvironment + Immune	Combined	Dataset 14	0.00892857	0.876143	0.799661	0.957992	0.869643	0.742857	0.811944	0.351731	randForest	CD11b_Pep3	SRSF1_Protein	TRA2A_Protein
Saliva	Microenvironment + Immune	Combined	Dataset 14	0.00892857	0.876214	0.773747	0.982545	0.744643	0.904762	0.907143	0.432005	svm-rbf	CD14_Pep2	SRSF1_Protein	TRA2A_Protein	CD209_Pep1
Saliva	Microenvironment + Immune	Combined	Dataset 14	0.0178571	0.876214	0.778587	0.977705	0.782143	0.792857	0.833135	0.416182	svm-rbf	CD14_Pep2	SRSF1_Protein	TRA2A_Pep1	SRSF5_RNA
Saliva	Microenvironment + Immune	Combined	Dataset 14	0.0267857	0.876214	0.787402	0.96872	0.819643	0.77619	0.825992	0.384841	svm-rbf	CD14_Pep2	SRSF1_Protein	TRA2A_Protein
Saliva	Microenvironment + Immune	Combined	Dataset 14	0.0178571	0.876297	0.823851	0.933207	0.846429	0.757143	0.818056	0.256294	randForest	CD19_Protein	SRSF1_Pep1	TRA2A_Protein	TRA2A_Pep1
Saliva	Microenvironment + Immune	Combined	Dataset 14	0.00892857	0.876365	0.806211	0.951145	0.848214	0.790476	0.844087	0.32504	randForest	CD3_Pep1	CD11b_Protein	SRSF1_Pep1	TRA2A_Protein
Saliva	Microenvironment + Immune	Combined	Dataset 14	0.00892857	0.876383	0.818886	0.938172	0.846429	0.807143	0.848214	0.274835	randForest	CD16_Pep1	SRSF1_Pep1	TRA2A_Protein	TRA2A_Pep1
Saliva	Microenvironment + Immune	Combined	Dataset 14	0.00892857	0.876383	0.828528	0.928445	0.858929	0.821429	0.858135	0.238638	randForest	CD16_Pep1	SRSF1_Pep1	TRA2A_Pep1	SRSF1_RNA
Saliva	Microenvironment + Immune	Combined	Dataset 14	0.00892857	0.876463	0.810516	0.946882	0.807143	0.77381	0.819246	0.309061	randForest	CD14_Perotein	SRSF1_Pep1	TRA2A_Protein
Saliva	Microenvironment + Immune	Combined	Dataset 14	0.00892857	0.876479	0.79136	0.966463	0.855357	0.72619	0.796349	0.383119	randForest	CD14_Pep1	CD11b_Pep1	SRSF1_Pep1	TRA2A_Protein
Saliva	Microenvironment + Immune	Combined	Dataset 14	0.00892857	0.876494	0.816499	0.940984	0.819643	0.757143	0.813135	0.286982	randForest	CD45_Pep2	SRSF1_Protein	TRA2A_Pep1
Saliva	Microenvironment + Immune	Combined	Dataset 14	0.00892857	0.8765	0.82597	0.929387	0.744643	0.840476	0.858333	0.236484	svm-rbf	SRSF1_Pep1	SRSF3_Pep2	TRA2A_Protein	SRSF1_RNA
Saliva	Microenvironment + Immune	Combined	Dataset 14	0.0178571	0.876587	0.821932	0.937422	0.858929	0.738095	0.816151	0.280354	randForest	CD16_Pep1	SRSF1_Pep1	TRA2A_Protein	TRA2A_Pep2
Saliva	Microenvironment + Immune	Combined	Dataset 14	0.00892857	0.876588	0.801023	0.956843	0.883929	0.742857	0.818056	0.348257	randForest	SRSF1_Pep1	SRSF1_Pep2	TRA2A_Pep1	SRSF5_RNA
Saliva	Microenvironment + Immune	Combined	Dataset 14	0.00892857	0.876627	0.825773	0.931327	0.858929	0.704762	0.788929	0.249532	randForest	CD19_Protein	SRSF1_Protein	TRA2A_Pep1
Saliva	Microenvironment + Immune	Combined	Dataset 14	0.0178571	0.87665	0.835354	0.921832	0.823214	0.721429	0.79627	0.216362	randForest	CD66b_Pep1	SRSF1_Pep1	TRA2A_Pep1	SRSF3_RNA
Saliva	Microenvironment + Immune	Combined	Dataset 14	0.00892857	0.876674	0.806895	0.95046	0.873214	0.692857	0.789167	0.322457	randForest	CD19_Protein	SRSF1_Protein	TRA2A_Protein
Saliva	Microenvironment + Immune	Combined	Dataset 14	0.00892857	0.87669	0.805587	0.953597	0.846429	0.857143	0.883532	0.341057	perceptron	CD11b_Pep2	SRSF1_Pep1	SRSF1_Pep2	CD209_Pep1
Saliva	Microenvironment + Immune	Combined	Dataset 14	0.0178571	0.876867	0.814909	0.942106	0.846429	0.821429	0.858532	0.289557	randForest	CD14_Pep2	CD45_Pep2	SRSF1_Pep1	TRA2A_Protein
Saliva	Microenvironment + Immune	Combined	Dataset 14	0.0357143	0.876881	0.808713	0.95098	0.732143	0.790476	0.815476	0.333124	svm-rbf	CD14_Pep3	SRSF1_Protein	TRA2A_Protein
Saliva	Microenvironment + Immune	Combined	Dataset 14	0.00892857	0.876883	0.813753	0.94356	0.858929	0.757143	0.819444	0.296139	randForest	CD11b_Pep3	SRSF1_Protein	SRSF1_Pep2	TRA2A_Protein
Saliva	Microenvironment + Immune	Combined	Dataset 14	0.00892857	0.876905	0.79444	0.965084	0.908929	0.857143	0.888889	0.384609	svm-linear	CD19_Pep1	SRSF1_Pep1	SRSF1_Pep2	CD209_Pep1
Saliva	Microenvironment + Immune	Combined	Dataset 14	0.0446429	0.877024	0.817961	0.940967	0.732143	0.821429	0.841071	0.292196	perceptron	SRSF1_Protein	TRA2A_Pep1	TRA2A_Pep2	CD209_Pep1
Saliva	Microenvironment + Immune	Combined	Dataset 14	0.0267857	0.87713	0.810298	0.94676	0.821429	0.788095	0.831746	0.307368	randForest	CD14_Pep2	CD45_Pep2	SRSF1_Pep1	TRA2A_Pep1
Saliva	Microenvironment + Immune	Combined	Dataset 14	0.0357143	0.87719	0.781539	0.977474	0.873214	0.788095	0.845437	0.42553	perceptron	CD45_Pep2	SRSF1_Pep1	TRA2A_Protein
Saliva	Microenvironment + Immune	Combined	Dataset 14	0.0267857	0.877214	0.802784	0.956654	0.898214	0.788095	0.844444	0.353457	svm-rbf	CD16_Pep1	CD11b_Pep1	SRSF1_Protein	TRA2A_Protein
Saliva	Microenvironment + Immune	Combined	Dataset 14	0.0178571	0.877214	0.770084	0.989099	0.898214	0.871429	0.898214	0.463273	svm-linear	CD66b_Pep1	SRSF1_Protein	SRSF1_Pep2	CD209_Pep1
Saliva	Microenvironment + Immune	Combined	Dataset 14	0.00892857	0.877233	0.818211	0.940888	0.871429	0.802381	0.854722	0.292524	randForest	CD14_Pep2	SRSF1_Pep1	TRA2A_Pep1	SRSF1_RNA
Saliva	Microenvironment + Immune	Combined	Dataset 14	0.0178571	0.87724	0.803966	0.955005	0.898214	0.754762	0.825	0.345535	randForest	CD3_Pep1	CD11b_Pep3	SRSF1_Pep1	TRA2A_Protein
Saliva	Microenvironment + Immune	Combined	Dataset 14	0.0178571	0.877327	0.828861	0.93028	0.910714	0.67381	0.786944	0.253039	randForest	CD19_Protein	SRSF1_Pep1	TRA2A_Protein	CD209_Pep1
Saliva	Microenvironment + Immune	Combined	Dataset 14	0.00892857	0.877357	0.802458	0.956896	0.935714	0.57619	0.745455	0.354032	randForest	CD11b_Pep2	SRSF1_Pep1	SRSF1_Pep2
Saliva	Microenvironment + Immune	Combined	Dataset 14	0.00892857	0.877381	0.812776	0.946833	0.858929	0.709524	0.792103	0.317059	randForest	CD11b_Pep3	SRSF1_Protein	TRA2A_Pep1
Saliva	Microenvironment + Immune	Combined	Dataset 14	0.00892857	0.877381	0.813859	0.94541	0.808929	0.788095	0.831349	0.310364	perceptron	CD19_Pep1	CD11b_Pep2	SRSF1_Pep1	TRA2A_Protein
Saliva	Microenvironment + Immune	Combined	Dataset 14	0.0446429	0.877381	0.79859	0.960934	0.885714	0.871429	0.904603	0.369575	perceptron	CD11b_Pep2	SRSF1_Protein	SRSF1_Pep2	TRA2A_Protein
Saliva	Microenvironment + Immune	Combined	Dataset 14	0.00892857	0.877429	0.805632	0.954147	0.883929	0.72619	0.810556	0.345379	randForest	CD11b_Pep2	SRSF1_Pep1	TRA2A_Pep1	TRA2A_RNA
Saliva	Microenvironment + Immune	Combined	Dataset 14	0.0178571	0.87743	0.813255	0.945886	0.846429	0.757143	0.82004	0.311697	randForest	CD16_Pep1	SRSF1_Pep1	TRA2A_Pep1	CD209_Pep1
Saliva	Microenvironment + Immune	Combined	Dataset 14	0.00892857	0.877437	0.822708	0.93656	0.846429	0.709524	0.793611	0.276794	randForest	CD19_Pep2	SRSF1_Pep1	TRA2A_Protein	CD209_Pep1
Saliva	Microenvironment + Immune	Combined	Dataset 14	0.00892857	0.877444	0.813701	0.945482	0.883929	0.707143	0.794722	0.31032	randForest	CD3_Pep1	CD11b_Pep1	SRSF1_Pep1	TRA2A_Protein
Saliva	Microenvironment + Immune	Combined	Dataset 14	0.00892857	0.877524	0.79362	0.965394	0.925	0.671429	0.783889	0.383777	ridge	CD11b_Pep3	SRSF1_Protein	SRSF1_Pep2	CD209_Pep1
Saliva	Microenvironment + Immune	Combined	Dataset 14	0.0178571	0.877524	0.815843	0.943256	0.808929	0.802381	0.851389	0.301528	randForest	CD19_Protein	SRSF1_Pep1	SRSF1_Pep2	TRA2A_Pep1
Saliva	Microenvironment + Immune	Combined	Dataset 14	0.0267857	0.877524	0.798795	0.961069	0.732143	0.790476	0.816071	0.37137	svm-rbf	CD14_Perotein	SRSF1_Protein	TRA2A_Protein
Saliva	Microenvironment + Immune	Combined	Dataset 14	0.00892857	0.877548	0.80439	0.955559	0.808929	0.72619	0.79504	0.35132	svm-rbf	CD19_Protein	CD11b_Pep1	SRSF1_Pep1	TRA2A_Pep2
Saliva	Microenvironment + Immune	Combined	Dataset 14	0.0357143	0.877548	0.826715	0.932724	0.657143	0.854762	0.859524	0.263109	svm-rbf	SRSF1_Pep1	TRA2A_Protein	SRSF1_RNA	SRSF5_RNA
Saliva	Microenvironment + Immune	Combined	Dataset 14	0.0357143	0.877587	0.81907	0.940114	0.873214	0.690476	0.788492	0.289903	randForest	CD19_Pep2	CD66b_Pep1	SRSF1_Pep1	TRA2A_Protein
Saliva	Microenvironment + Immune	Combined	Dataset 14	0.0178571	0.877667	0.807228	0.952551	0.882143	0.711905	0.796667	0.339377	randForest	SRSF1_Protein	SRSF1_Pep1	TRA2A_Protein	TRA2A_Pep2
Saliva	Microenvironment + Immune	Combined	Dataset 14	0.00892857	0.87769	0.818932	0.940337	0.821429	0.888095	0.903968	0.291066	perceptron	SRSF1_Pep1	SRSF1_Pep2	TRA2A_Pep1
Saliva	Microenvironment + Immune	Combined	Dataset 14	0.00892857	0.877714	0.788838	0.970941	0.794643	0.92381	0.930357	0.40625	svm-linear	SRSF1_Protein	SRSF1_Pep2	CD209_Pep1	SRSF5_RNA
Saliva	Microenvironment + Immune	Combined	Dataset 14	0.00892857	0.877714	0.800199	0.959835	0.807143	0.742857	0.8	0.367501	svm-rbf	SRSF1_Protein	SRSF3_Pep2	TRA2A_Protein
Saliva	Microenvironment + Immune	Combined	Dataset 14	0.00892857	0.877714	0.799815	0.959708	0.908929	0.67381	0.781389	0.365081	ridge	SRSF1_Protein	SRSF1_Pep2	CD209_Pep1
Saliva	Microenvironment + Immune	Combined	Dataset 14	0.00892857	0.877714	0.818821	0.940703	0.846429	0.742857	0.809762	0.293409	randForest	CD45_Pep2	SRSF1_Pep1	TRA2A_Pep1	SRSF3_RNA
Saliva	Microenvironment + Immune	Combined	Dataset 14	0.0357143	0.877714	0.808415	0.951534	0.719643	0.795238	0.831151	0.336189	svm-rbf	SRSF1_Pep1	TRA2A_Protein	SRSF3_RNA
Saliva	Microenvironment + Immune	Combined	Dataset 14	0.00892857	0.877833	0.800717	0.958212	0.782143	0.888095	0.90377	0.357302	perceptron	SRSF1_Protein	SRSF1_Pep2	CD209_Pep1	SRSF2_RNA
Saliva	Microenvironment + Immune	Combined	Dataset 14	0.00892857	0.877833	0.824576	0.934522	0.844643	0.72381	0.798254	0.268533	randForest	CD19_Pep2	SRSF1_Pep1	TRA2A_Protein	SRSF5_RNA
Saliva	Microenvironment + Immune	Combined	Dataset 14	0.0178571	0.877837	0.833946	0.92511	0.810714	0.771429	0.822421	0.234261	randForest	CD16_Pep1	CD66b_Pep1	SRSF1_Pep1	TRA2A_Pep1
Saliva	Microenvironment + Immune	Combined	Dataset 14	0.00892857	0.877843	0.817569	0.942082	0.808929	0.678571	0.776151	0.29913	randForest	SRSF1_Pep1	SRSF1_Pep2	TRA2A_Pep1	SRSF3_RNA
Saliva	Microenvironment + Immune	Combined	Dataset 14	0.00892857	0.877857	0.800931	0.958168	0.858929	0.871429	0.895635	0.357783	perceptron	SRSF1_Pep1	SRSF1_Pep2	TRA2A_Protein	TRA2A_Pep1
Saliva	Microenvironment + Immune	Combined	Dataset 14	0.00892857	0.877857	0.804142	0.955722	0.807143	0.742857	0.8	0.351603	svm-rbf	SRSF1_Protein	SRSF3_Pep2	TRA2A_Protein	TRA2A_Pep1
Saliva	Microenvironment + Immune	Combined	Dataset 14	0.00892857	0.877865	0.801142	0.960806	0.807143	0.82381	0.851786	0.37853	randForest	CD11b_Pep2	SRSF3_Pep2	TRA2A_Pep1
Saliva	Microenvironment + Immune	Combined	Dataset 14	0.0178571	0.877881	0.806785	0.952824	0.935714	0.459524	0.690909	0.33976	svm-rbf	CD19_Protein	CD66b_Pep1	CD11b_Pep1	TRA2A_Pep2
Saliva	Microenvironment + Immune	Combined	Dataset 14	0.0267857	0.877881	0.798018	0.962101	0.807143	0.809524	0.844643	0.376115	svm-rbf	SRSF1_Pep1	SRSF3_Pep2	TRA2A_Pep1	SRSF5_RNA
Saliva	Microenvironment + Immune	Combined	Dataset 14	0.00892857	0.878024	0.80439	0.955559	0.808929	0.72619	0.79504	0.35132	randForest	SRSF1_Protein	SRSF1_Pep2	TRA2A_Pep1	CD209_Pep1
Saliva	Microenvironment + Immune	Combined	Dataset 14	0.0178571	0.878048	0.786793	0.973241	0.846429	0.854762	0.885317	0.415149	svm-rbf	CD16_Pep1	SRSF1_Protein	TRA2A_Pep1	SRSF5_RNA
Saliva	Microenvironment + Immune	Combined	Dataset 14	0.00892857	0.87808	0.817309	0.942045	0.846429	0.77381	0.831548	0.297873	randForest	SRSF1_Pep1	SRSF1_Pep2	TRA2A_Pep1	SRSF2_RNA
Saliva	Microenvironment + Immune	Combined	Dataset 14	0.00892857	0.878207	0.821805	0.939717	0.871429	0.738095	0.811151	0.297289	randForest	CD14_Pep1	SRSF1_Pep1	TRA2A_Pep1	TRA2A_Pep2
Saliva	Microenvironment + Immune	Combined	Dataset 14	0.0178571	0.878317	0.817663	0.943519	0.833929	0.72381	0.795437	0.310451	randForest	CD14_Perotein	CD11b_Pep3	SRSF1_Pep1	TRA2A_Protein
Saliva	Microenvironment + Immune	Combined	Dataset 14	0.00892857	0.878341	0.812378	0.949484	0.744643	0.807143	0.830357	0.335842	randForest	CD14_Pep3	SRSF1_Protein	TRA2A_Protein	TRA2A_Pep1
Saliva	Microenvironment + Immune	Combined	Dataset 14	0.00892857	0.878365	0.802607	0.959086	0.782143	0.840476	0.857738	0.371197	randForest	CD16_Pep1	CD11b_Pep2	SRSF1_Protein	TRA2A_Pep1
Saliva	Microenvironment + Immune	Combined	Dataset 14	0.00892857	0.87838	0.818551	0.942631	0.858929	0.721429	0.800595	0.307062	randForest	CD19_Pep2	SRSF1_Pep1	SRSF1_Pep2	TRA2A_Pep1
Saliva	Microenvironment + Immune	Combined	Dataset 14	0.00892857	0.878534	0.813042	0.948353	0.858929	0.707143	0.7925	0.329705	randForest	CD11b_Pep2	CD11b_Pep3	SRSF1_Pep1	TRA2A_Protein
Saliva	Microenvironment + Immune	Combined	Dataset 14	0.00892857	0.878627	0.817188	0.944419	0.833929	0.840476	0.870437	0.315538	randForest	CD14_Perotein	SRSF1_Pep1	SRSF1_Pep2	TRA2A_Protein
Saliva	Microenvironment + Immune	Combined	Dataset 14	0.0178571	0.87873	0.80486	0.957087	0.871429	0.77381	0.831944	0.3648	randForest	SRSF1_Protein	SRSF1_Pep2	TRA2A_Protein
Saliva	Microenvironment + Immune	Combined	Dataset 14	0.0267857	0.878762	0.837675	0.92355	0.860714	0.72619	0.804881	0.236966	randForest	CD66b_Pep1	SRSF1_Pep1	TRA2A_Protein	SRSF5_RNA
Saliva	Microenvironment + Immune	Combined	Dataset 14	0.0178571	0.878793	0.824506	0.936676	0.873214	0.757143	0.823214	0.284463	randForest	CD66b_Pep1	SRSF1_Pep1	TRA2A_Protein	TRA2A_RNA
Saliva	Microenvironment + Immune	Combined	Dataset 14	0.0178571	0.878817	0.831978	0.929289	0.885714	0.721429	0.807778	0.257417	randForest	CD19_Pep2	SRSF1_Pep1	TRA2A_Pep1
Saliva	Microenvironment + Immune	Combined	Dataset 14	0.00892857	0.878857	0.801964	0.961642	0.933929	0.77381	0.841111	0.388246	svm-linear	CD45_Pep2	CD11b_Pep2	SRSF1_Pep1	SRSF1_Pep2
Saliva	Microenvironment + Immune	Combined	Dataset 14	0.00892857	0.878881	0.794177	0.969513	0.960714	0.657143	0.784949	0.416715	svm-linear	CD11b_Pep2	CD11b_Pep3	SRSF1_Pep1	SRSF1_Pep2
Saliva	Microenvironment + Immune	Combined	Dataset 14	0.0178571	0.878881	0.807138	0.956893	0.819643	0.77381	0.821627	0.372474	svm-rbf	CD14_Pep2	SRSF1_Pep1	TRA2A_Pep1	CD209_Pep1
Saliva	Microenvironment + Immune	Combined	Dataset 14	0.0267857	0.878881	0.816643	0.947132	0.796429	0.804762	0.8375	0.334557	svm-rbf	CD14_Pep3	TRA2A_Protein	TRA2A_Pep1
Saliva	Microenvironment + Immune	Combined	Dataset 14	0.00892857	0.879024	0.805297	0.958053	0.846429	0.840476	0.872817	0.374011	perceptron	SRSF1_Protein	TRA2A_Pep2	CD209_Pep1
Saliva	Microenvironment + Immune	Combined	Dataset 14	0.0267857	0.879048	0.805117	0.958488	0.796429	0.871429	0.889286	0.376659	perceptron	CD11b_Pep2	SRSF1_Protein	TRA2A_Pep1	TRA2A_Pep2
Saliva	Microenvironment + Immune	Combined	Dataset 14	0.00892857	0.87923	0.809371	0.952576	0.794643	0.711905	0.784325	0.34789	randForest	SRSF1_Pep1	SRSF1_Pep2	TRA2A_Protein	SRSF3_RNA
Saliva	Microenvironment + Immune	Combined	Dataset 14	0.00892857	0.879301	0.807506	0.956184	0.885714	0.72381	0.806389	0.368442	randForest	CD11b_Pep2	SRSF1_Pep1	TRA2A_Protein	SRSF1_RNA
Saliva	Microenvironment + Immune	Combined	Dataset 14	0.00892857	0.879381	0.788821	0.97538	0.794643	0.871429	0.887698	0.438897	svm-rbf	CD14_Pep1	CD16_Pep1	SRSF1_Protein	TRA2A_Pep1
Saliva	Microenvironment + Immune	Combined	Dataset 14	0.00892857	0.879381	0.801822	0.961528	0.785714	0.840476	0.86631	0.386797	perceptron	CD14_Pep2	CD11b_Pep2	SRSF1_Pep1	TRA2A_Pep1
Saliva	Microenvironment + Immune	Combined	Dataset 14	0.0178571	0.879381	0.81932	0.944115	0.910714	0.771429	0.839325	0.321653	randForest	CD19_Pep2	CD45_Pep2	SRSF1_Pep1	TRA2A_Protein
Saliva	Microenvironment + Immune	Combined	Dataset 14	0.00892857	0.879405	0.790962	0.973239	0.9625	0.509524	0.717576	0.431651	svm-rbf	CD19_Protein	SRSF1_Pep2	TRA2A_Pep2	CD209_Pep1
Saliva	Microenvironment + Immune	Combined	Dataset 14	0.00892857	0.879509	0.823293	0.938272	0.782143	0.77381	0.815675	0.291972	randForest	SRSF1_Pep1	TRA2A_Protein	CD209_Pep1	SRSF3_RNA
Saliva	Microenvironment + Immune	Combined	Dataset 14	0.0357143	0.879524	0.8009	0.96245	0.821429	0.804762	0.846429	0.390154	perceptron	CD45_Pep2	SRSF1_Pep1	SRSF3_Pep2	TRA2A_Pep1
Saliva	Microenvironment + Immune	Combined	Dataset 14	0.00892857	0.879548	0.796189	0.968012	0.908929	0.645238	0.775505	0.41353	randForest	CD11b_Pep1	SRSF1_Protein	TRA2A_Protein	TRA2A_Pep2
Saliva	Microenvironment + Immune	Combined	Dataset 14	0.00892857	0.879548	0.804546	0.959484	0.935714	0.67381	0.788889	0.382074	svm-rbf	CD19_Protein	CD11b_Pep1	TRA2A_Pep2
Saliva	Microenvironment + Immune	Combined	Dataset 14	0.00892857	0.879548	0.815148	0.948628	0.948214	0.642857	0.774444	0.340259	svm-rbf	CD19_Protein	SRSF1_Pep1	SRSF1_Pep2	SRSF1_RNA
Saliva	Microenvironment + Immune	Combined	Dataset 14	0.0178571	0.879667	0.830748	0.932517	0.835714	0.757143	0.819087	0.277104	randForest	CD66b_Pep1	SRSF1_Pep1	TRA2A_Pep1	TRA2A_RNA
Saliva	Microenvironment + Immune	Combined	Dataset 14	0.0267857	0.87969	0.815999	0.947946	0.769643	0.821429	0.845238	0.338356	svm-rbf	CD45_Pep2	SRSF1_Protein	TRA2A_Pep1	TRA2A_Pep2
Saliva	Microenvironment + Immune	Combined	Dataset 14	0.00892857	0.879714	0.813072	0.950874	0.898214	0.757143	0.826389	0.34949	svm-rbf	CD11b_Protein	SRSF1_Protein	TRA2A_Pep2
Saliva	Microenvironment + Immune	Combined	Dataset 14	0.0178571	0.879714	0.79606	0.967715	0.821429	0.890476	0.907143	0.410747	svm-linear	CD14_Pep2	SRSF1_Protein	SRSF1_Pep2	CD209_Pep1
Saliva	Microenvironment + Immune	Combined	Dataset 14	0.0178571	0.879723	0.818682	0.945136	0.807143	0.740476	0.799405	0.327109	randForest	CD14_Pep3	CD45_Pep2	SRSF1_Pep1	TRA2A_Protein
Saliva	Microenvironment + Immune	Combined	Dataset 14	0.00892857	0.879762	0.783373	0.980998	0.975	0.428571	0.690455	0.45809	svm-rbf	CD19_Pep2	SRSF1_Pep1	SRSF1_Pep2	CD209_Pep1
Saliva	Microenvironment + Immune	Combined	Dataset 14	0.00892857	0.879857	0.800606	0.963084	0.807143	0.790476	0.831746	0.393837	perceptron	CD45_Pep2	SRSF1_Protein	SRSF1_Pep1	TRA2A_Pep1
Saliva	Microenvironment + Immune	Combined	Dataset 14	0.00892857	0.879857	0.819154	0.943941	0.9	0.640476	0.765278	0.319617	svm-rbf	CD45_Pep2	SRSF1_Protein	TRA2A_Pep2	CD209_Pep1
Saliva	Microenvironment + Immune	Combined	Dataset 14	0.00892857	0.879881	0.813685	0.950091	0.95	0.657143	0.783333	0.345823	svm-rbf	CD11b_Pep1	SRSF1_Protein	TRA2A_Pep2	CD209_Pep1
Saliva	Microenvironment + Immune	Combined	Dataset 14	0.0267857	0.879881	0.80166	0.962456	0.846429	0.840476	0.875	0.393295	svm-rbf	CD16_Pep1	SRSF1_Protein	TRA2A_Pep1	TRA2A_Pep2
Saliva	Microenvironment + Immune	Combined	Dataset 14	0.00892857	0.88	0.815951	0.947485	0.858929	0.804762	0.849206	0.334519	randForest	CD3_Pep1	SRSF1_Pep1	SRSF1_Pep2	TRA2A_Pep1
Saliva	Microenvironment + Immune	Combined	Dataset 14	0.00892857	0.88	0.80962	0.95373	0.808929	0.804762	0.844643	0.357859	perceptron	CD45_Pep2	SRSF1_Protein	SRSF1_Pep1	TRA2A_Protein
Saliva	Microenvironment + Immune	Combined	Dataset 14	0.0178571	0.880024	0.816266	0.947509	0.833929	0.82381	0.8625	0.335995	svm-rbf	CD45_Pep2	SRSF1_Protein	TRA2A_Pep1
Saliva	Microenvironment + Immune	Combined	Dataset 14	0.0267857	0.880048	0.793953	0.970333	0.896429	0.645238	0.766667	0.421998	svm-rbf	CD19_Pep2	CD11b_Pep1	SRSF1_Protein	TRA2A_Pep2
Saliva	Microenvironment + Immune	Combined	Dataset 14	0.00892857	0.880174	0.81728	0.948409	0.883929	0.77381	0.833333	0.347366	randForest	CD19_Protein	CD11b_Pep2	SRSF1_Protein	TRA2A_Pep1
Saliva	Microenvironment + Immune	Combined	Dataset 14	0.00892857	0.880261	0.815167	0.950607	0.858929	0.807143	0.857381	0.356082	randForest	CD11b_Protein	SRSF1_Protein	TRA2A_Pep1
Saliva	Microenvironment + Immune	Combined	Dataset 14	0.0178571	0.880293	0.834267	0.930827	0.898214	0.752381	0.827262	0.278364	randForest	CD19_Protein	CD45_Pep2	SRSF1_Pep1	TRA2A_Pep1
Saliva	Microenvironment + Immune	Combined	Dataset 14	0.00892857	0.880297	0.818424	0.947137	0.858929	0.807143	0.85	0.341978	randForest	SRSF1_Pep1	TRA2A_Protein	TRA2A_Pep1
Saliva	Microenvironment + Immune	Combined	Dataset 14	0.00892857	0.88037	0.796603	0.969681	0.921429	0.692857	0.796667	0.428037	randForest	CD11b_Pep2	SRSF1_Protein	TRA2A_Protein	TRA2A_Pep2
Saliva	Microenvironment + Immune	Combined	Dataset 14	0.00892857	0.880373	0.82331	0.942464	0.833929	0.754762	0.819206	0.325022	randForest	SRSF1_Protein	TRA2A_Protein	SRSF1_RNA
Saliva	Microenvironment + Immune	Combined	Dataset 14	0.0178571	0.880381	0.795363	0.968922	0.769643	0.807143	0.839683	0.417078	svm-rbf	SRSF1_Protein	TRA2A_Protein	TRA2A_Pep1	SRSF5_RNA
Saliva	Microenvironment + Immune	Combined	Dataset 14	0.00892857	0.88046	0.81327	0.952249	0.846429	0.757143	0.819206	0.361226	randForest	CD16_Pep1	SRSF1_Pep1	TRA2A_Protein	CD209_Pep1
Saliva	Microenvironment + Immune	Combined	Dataset 14	0.00892857	0.880484	0.820166	0.945523	0.858929	0.740476	0.813889	0.33635	randForest	CD16_Pep1	CD11b_Pep2	SRSF1_Pep1	TRA2A_Pep1
Saliva	Microenvironment + Immune	Combined	Dataset 14	0.00892857	0.880508	0.811713	0.95372	0.846429	0.788095	0.84131	0.366419	randForest	CD14_Pep2	CD11b_Pep3	SRSF1_Pep1	TRA2A_Protein
Saliva	Microenvironment + Immune	Combined	Dataset 14	0.00892857	0.880518	0.806573	0.959329	0.921429	0.67381	0.7825	0.389287	randForest	CD11b_Pep1	SRSF1_Pep1	TRA2A_Pep1	SRSF1_RNA
Saliva	Microenvironment + Immune	Combined	Dataset 14	0.00892857	0.88054	0.811803	0.953461	0.821429	0.835714	0.866865	0.364727	randForest	CD16_Pep1	SRSF1_Pep1	TRA2A_Protein	SRSF1_RNA
Saliva	Microenvironment + Immune	Combined	Dataset 14	0.0267857	0.88054	0.824092	0.941086	0.860714	0.77381	0.83254	0.317258	randForest	CD14_Pep2	CD66b_Pep1	SRSF1_Pep1	TRA2A_Protein
Saliva	Microenvironment + Immune	Combined	Dataset 14	0.0178571	0.880564	0.823924	0.941679	0.910714	0.77381	0.845556	0.321308	randForest	CD66b_Pep1	CD11b_Pep2	SRSF1_Pep1	TRA2A_Protein
Saliva	Microenvironment + Immune	Combined	Dataset 14	0.00892857	0.880567	0.815108	0.950751	0.871429	0.77381	0.83377	0.356988	randForest	SRSF1_Pep1	TRA2A_Pep1	SRSF1_RNA	SRSF5_RNA
Saliva	Microenvironment + Immune	Combined	Dataset 14	0.00892857	0.880588	0.818339	0.947435	0.908929	0.757143	0.831667	0.34401	randForest	CD11b_Pep1	SRSF1_Pep1	TRA2A_Pep1
Saliva	Microenvironment + Immune	Combined	Dataset 14	0.0267857	0.88062	0.818488	0.947414	0.860714	0.790476	0.844881	0.34447	randForest	CD66b_Pep1	SRSF1_Protein	SRSF1_Pep2	TRA2A_Pep1
Saliva	Microenvironment + Immune	Combined	Dataset 14	0.00892857	0.880707	0.800158	0.965616	0.819643	0.809524	0.844643	0.411558	randForest	SRSF1_Protein	SRSF1_Pep1	TRA2A_Protein
Saliva	Microenvironment + Immune	Combined	Dataset 14	0.00892857	0.880793	0.820775	0.944999	0.808929	0.790476	0.832143	0.334709	randForest	CD14_Pep3	SRSF1_Pep1	SRSF1_Pep2	TRA2A_Pep1
Saliva	Microenvironment + Immune	Combined	Dataset 14	0.0178571	0.880881	0.814401	0.953711	0.732143	0.790476	0.815476	0.377896	svm-rbf	CD14_Pep3	SRSF1_Protein	TRA2A_Protein	TRA2A_Pep1
Saliva	Microenvironment + Immune	Combined	Dataset 14	0.00892857	0.881048	0.79381	0.974217	0.883929	0.87381	0.899603	0.451002	svm-linear	CD11b_Pep2	SRSF1_Pep1	SRSF1_Pep2	SRSF2_RNA
Saliva	Microenvironment + Immune	Combined	Dataset 14	0.00892857	0.88105	0.816008	0.949979	0.883929	0.759524	0.827381	0.354598	randForest	SRSF1_Pep1	TRA2A_Pep1	SRSF5_RNA
Saliva	Microenvironment + Immune	Combined	Dataset 14	0.0178571	0.881071	0.777545	0.990822	0.857143	0.757143	0.822698	0.504994	perceptron	CD14_Pep1	SRSF1_Pep1	SRSF1_Pep2	CD209_Pep1
Saliva	Microenvironment + Immune	Combined	Dataset 14	0.00892857	0.8811	0.826191	0.939328	0.808929	0.77381	0.821825	0.31199	randForest	CD19_Protein	SRSF1_Protein	TRA2A_Pep1	CD209_Pep1
Saliva	Microenvironment + Immune	Combined	Dataset 14	0.00892857	0.88119	0.813537	0.954235	0.933929	0.742857	0.822222	0.378374	svm-linear	SRSF1_Pep1	SRSF1_Pep2	TRA2A_Pep2	CD209_Pep1
Saliva	Microenvironment + Immune	Combined	Dataset 14	0.00892857	0.88127	0.815095	0.952847	0.921429	0.630952	0.770404	0.373899	randForest	SRSF1_Protein	TRA2A_Protein	TRA2A_Pep2	CD209_Pep1
Saliva	Microenvironment + Immune	Combined	Dataset 14	0.0178571	0.881357	0.81997	0.947802	0.921429	0.67619	0.792247	0.354018	randForest	CD66b_Pep1	SRSF1_Protein	TRA2A_Pep1	TRA2A_Pep2
Saliva	Microenvironment + Immune	Combined	Dataset 14	0.00892857	0.881381	0.790611	0.977756	0.807143	0.871429	0.890476	0.464233	svm-rbf	CD14_Pep1	CD16_Pep1	SRSF1_Protein	TRA2A_Protein
Saliva	Microenvironment + Immune	Combined	Dataset 14	0.0178571	0.881381	0.810584	0.957358	0.819643	0.790476	0.831746	0.390773	randForest	CD45_Pep2	CD11b_Pep2	SRSF1_Pep1	TRA2A_Protein
Saliva	Microenvironment + Immune	Combined	Dataset 14	0.00892857	0.881405	0.802435	0.965932	0.807143	0.77619	0.821429	0.423799	svm-rbf	CD14_Pep1	SRSF1_Pep1	TRA2A_Protein	TRA2A_Pep1
Saliva	Microenvironment + Immune	Combined	Dataset 14	0.00892857	0.881405	0.804685	0.963258	0.933929	0.790476	0.85	0.41237	svm-linear	SRSF1_Protein	SRSF1_Pep2	TRA2A_Pep2	CD209_Pep1
Saliva	Microenvironment + Immune	Combined	Dataset 14	0.00892857	0.881429	0.783208	0.98533	0.975	0.428571	0.690455	0.489099	svm-rbf	CD19_Protein	SRSF1_Pep1	SRSF1_Pep2	CD209_Pep1
Saliva	Microenvironment + Immune	Combined	Dataset 14	0.00892857	0.881429	0.794633	0.97365	0.817857	0.82381	0.85	0.450188	randForest	CD11b_Pep2	SRSF1_Pep1	TRA2A_Protein	SRSF5_RNA
Saliva	Microenvironment + Immune	Combined	Dataset 14	0.0178571	0.8815	0.829483	0.937949	0.896429	0.72381	0.806389	0.31497	randForest	CD19_Protein	SRSF1_Pep1	TRA2A_Protein	TRA2A_RNA
Saliva	Microenvironment + Immune	Combined	Dataset 14	0.0357143	0.8815	0.807468	0.959624	0.860714	0.804762	0.855556	0.395453	perceptron	CD45_Pep2	SRSF1_Pep1	TRA2A_Protein	CD209_Pep1
Saliva	Microenvironment + Immune	Combined	Dataset 14	0.00892857	0.881524	0.81513	0.952557	0.769643	0.857143	0.871429	0.371686	linearDiscriminantAnalysis	CD66b_Pep1	SRSF1_Protein	SRSF1_RNA	TRA2A_RNA
Saliva	Microenvironment + Immune	Combined	Dataset 14	0.0178571	0.881548	0.81221	0.955987	0.896429	0.690476	0.788889	0.386794	svm-rbf	CD45_Pep2	SRSF1_Pep1	TRA2A_Protein	TRA2A_Pep2
Saliva	Microenvironment + Immune	Combined	Dataset 14	0.00892857	0.881598	0.807761	0.960138	0.883929	0.804762	0.853373	0.400841	randForest	CD11b_Pep1	SRSF1_Pep1	SRSF1_Pep2	TRA2A_Pep1
Saliva	Microenvironment + Immune	Combined	Dataset 14	0.0178571	0.88169	0.819681	0.948346	0.883929	0.67619	0.780159	0.357213	svm-rbf	CD45_Pep2	SRSF1_Pep1	TRA2A_Pep1	TRA2A_Pep2
Saliva	Microenvironment + Immune	Combined	Dataset 14	0.00892857	0.881714	0.797251	0.970691	0.807143	0.92381	0.930357	0.438614	svm-linear	SRSF1_Protein	SRSF1_Pep2	CD209_Pep1
Saliva	Microenvironment + Immune	Combined	Dataset 14	0.0178571	0.881714	0.815369	0.952828	0.757143	0.821429	0.843452	0.374949	svm-rbf	CD45_Pep2	SRSF1_Protein	TRA2A_Protein	TRA2A_Pep2
Saliva	Microenvironment + Immune	Combined	Dataset 14	0.0357143	0.881714	0.794003	0.973854	0.873214	0.838095	0.879167	0.449046	perceptron	CD11b_Pep2	SRSF1_Protein	SRSF1_Pep2	TRA2A_Pep1
Saliva	Microenvironment + Immune	Combined	Dataset 14	0.00892857	0.881803	0.821963	0.945596	0.883929	0.738095	0.815317	0.344672	randForest	SRSF1_Pep1	SRSF1_Pep2	TRA2A_Pep1	SRSF1_RNA
Saliva	Microenvironment + Immune	Combined	Dataset 14	0.0178571	0.881833	0.811403	0.955944	0.782143	0.9	0.917262	0.382919	perceptron	CD16_Pep1	CD19_Pep1	SRSF3_Pep2	TRA2A_Pep1
Saliva	Microenvironment + Immune	Combined	Dataset 14	0.00892857	0.881857	0.816402	0.95137	0.896429	0.77381	0.834722	0.367574	randForest	CD11b_Pep3	SRSF1_Pep1	TRA2A_Pep1	SRSF5_RNA
Saliva	Microenvironment + Immune	Combined	Dataset 14	0.0178571	0.881881	0.806459	0.961909	0.807143	0.809524	0.844643	0.409346	svm-rbf	SRSF1_Pep1	SRSF3_Pep2	TRA2A_Protein	SRSF5_RNA
Saliva	Microenvironment + Immune	Combined	Dataset 14	0.00892857	0.88215	0.817032	0.953078	0.883929	0.678571	0.793795	0.384463	randForest	CD11b_Pep3	SRSF1_Protein	TRA2A_Pep1	TRA2A_Pep2
Saliva	Microenvironment + Immune	Combined	Dataset 14	0.0178571	0.88215	0.823464	0.946137	0.908929	0.785714	0.852103	0.35583	randForest	CD19_Protein	CD11b_Pep2	SRSF1_Pep1	TRA2A_Protein
Saliva	Microenvironment + Immune	Combined	Dataset 14	0.0267857	0.88219	0.826695	0.941077	0.858929	0.67381	0.772222	0.328352	svm-rbf	CD19_Protein	TRA2A_Protein	TRA2A_Pep2	CD209_Pep1
Saliva	Microenvironment + Immune	Combined	Dataset 14	0.0178571	0.882214	0.792207	0.97616	0.821429	0.871429	0.897817	0.458966	svm-rbf	CD16_Pep1	SRSF1_Protein	TRA2A_Pep1	SRSF3_RNA
Saliva	Microenvironment + Immune	Combined	Dataset 14	0.0267857	0.882214	0.808451	0.959831	0.769643	0.82619	0.853571	0.40139	svm-rbf	SRSF1_Pep1	TRA2A_Pep1	SRSF5_RNA
Saliva	Microenvironment + Immune	Combined	Dataset 14	0.0178571	0.882343	0.832396	0.937502	0.807143	0.742857	0.79881	0.32435	randForest	CD14_Pep3	SRSF1_Pep1	TRA2A_Protein
Saliva	Microenvironment + Immune	Combined	Dataset 14	0.00892857	0.882357	0.812307	0.955805	0.744643	0.807143	0.829762	0.385741	svm-rbf	SRSF1_Protein	TRA2A_Protein
Saliva	Microenvironment + Immune	Combined	Dataset 14	0.00892857	0.88254	0.820091	0.94968	0.833929	0.790476	0.838492	0.370079	randForest	CD11b_Pep3	SRSF1_Protein	SRSF1_Pep2	TRA2A_Pep1
Saliva	Microenvironment + Immune	Combined	Dataset 14	0.0178571	0.882564	0.821239	0.948277	0.873214	0.754762	0.825437	0.363593	randForest	CD14_Pep2	CD19_Protein	SRSF1_Pep1	TRA2A_Pep1
Saliva	Microenvironment + Immune	Combined	Dataset 14	0.00892857	0.882707	0.840467	0.929048	0.883929	0.754762	0.827421	0.291317	randForest	CD19_Protein	SRSF1_Pep1	TRA2A_Pep1	SRSF5_RNA
Saliva	Microenvironment + Immune	Combined	Dataset 14	0.0267857	0.882707	0.826772	0.942829	0.835714	0.738095	0.803373	0.343214	randForest	CD66b_Pep1	SRSF1_Pep1	TRA2A_Protein
Saliva	Microenvironment + Immune	Combined	Dataset 14	0.0178571	0.883071	0.803899	0.968125	0.844643	0.757143	0.814087	0.447916	randForest	CD14_Perotein	CD11b_Pep2	SRSF1_Pep1	TRA2A_Pep1
Saliva	Microenvironment + Immune	Combined	Dataset 14	0.00892857	0.88319	0.79895	0.973244	0.846429	0.857143	0.888492	0.46621	randForest	CD11b_Protein	SRSF1_Protein	TRA2A_Protein
Saliva	Microenvironment + Immune	Combined	Dataset 14	0.00892857	0.88319	0.80542	0.966773	0.669643	0.854762	0.865476	0.443976	svm-rbf	CD16_Pep1	CD19_Pep1	SRSF1_Pep1	TRA2A_Pep1
Saliva	Microenvironment + Immune	Combined	Dataset 14	0.00892857	0.883238	0.802188	0.970261	0.948214	0.659524	0.782222	0.457256	svm-rbf	SRSF1_Pep1	SRSF1_Pep2	TRA2A_Pep2	CD209_Pep1
Saliva	Microenvironment + Immune	Combined	Dataset 14	0.00892857	0.883357	0.812188	0.959581	0.896429	0.771429	0.837976	0.416221	randForest	CD11b_Protein	SRSF1_Pep1	TRA2A_Protein
Saliva	Microenvironment + Immune	Combined	Dataset 14	0.0357143	0.883357	0.823459	0.94865	0.860714	0.788095	0.838492	0.377027	svm-rbf	CD11b_Protein	SRSF1_Protein	TRA2A_Pep1	TRA2A_Pep2
Saliva	Microenvironment + Immune	Combined	Dataset 14	0.00892857	0.883381	0.799614	0.972495	0.908929	0.87381	0.9	0.463296	svm-linear	CD45_Pep2	SRSF1_Protein	SRSF1_Pep2	CD209_Pep1
Saliva	Microenvironment + Immune	Combined	Dataset 14	0.0178571	0.8835	0.784958	0.986555	0.873214	0.838095	0.880992	0.505744	perceptron	CD66b_Pep1	SRSF1_Protein	SRSF1_Pep2	CD209_Pep1
Saliva	Microenvironment + Immune	Combined	Dataset 14	0.0357143	0.8835	0.793142	0.978116	0.885714	0.788095	0.851389	0.478088	perceptron	CD45_Pep2	SRSF1_Pep1	TRA2A_Pep1	CD209_Pep1
Saliva	Microenvironment + Immune	Combined	Dataset 14	0.0178571	0.883524	0.823161	0.948522	0.808929	0.757143	0.812698	0.374536	randForest	CD14_Perotein	CD45_Pep2	SRSF1_Pep1	TRA2A_Pep1
Saliva	Microenvironment + Immune	Combined	Dataset 14	0.0357143	0.883524	0.798126	0.973643	0.796429	0.888095	0.903175	0.465614	perceptron	CD11b_Pep2	SRSF1_Pep1	SRSF1_Pep2	TRA2A_Pep1
Saliva	Microenvironment + Immune	Combined	Dataset 14	0.0357143	0.883524	0.815203	0.956311	0.846429	0.821429	0.862698	0.402993	perceptron	SRSF1_Pep1	TRA2A_Protein	TRA2A_Pep2	CD209_Pep1
Saliva	Microenvironment + Immune	Combined	Dataset 14	0.00892857	0.883548	0.803139	0.969225	0.960714	0.62619	0.768889	0.453297	svm-rbf	CD19_Protein	CD19_Pep2	CD11b_Pep1	TRA2A_Pep2
Saliva	Microenvironment + Immune	Combined	Dataset 14	0.0178571	0.883548	0.80845	0.963234	0.823214	0.804762	0.846429	0.429057	perceptron	CD11b_Pep2	SRSF1_Pep1	TRA2A_Protein
Saliva	Microenvironment + Immune	Combined	Dataset 14	0.00892857	0.883555	0.818313	0.953413	0.858929	0.77381	0.830556	0.393181	randForest	CD14_Pep2	SRSF1_Pep1	TRA2A_Protein	CD209_Pep1
Saliva	Microenvironment + Immune	Combined	Dataset 14	0.00892857	0.883587	0.824105	0.947749	0.833929	0.77381	0.826587	0.372405	randForest	CD16_Pep1	SRSF1_Pep1	SRSF1_Pep2	TRA2A_Pep1
Saliva	Microenvironment + Immune	Combined	Dataset 14	0.0178571	0.883597	0.840523	0.931033	0.794643	0.788095	0.829365	0.308113	randForest	CD14_Perotein	CD45_Pep2	SRSF1_Pep1	TRA2A_Protein
Saliva	Microenvironment + Immune	Combined	Dataset 14	0.0178571	0.883604	0.825158	0.946951	0.908929	0.654762	0.772489	0.370585	randForest	SRSF1_Pep1	TRA2A_Pep1	TRA2A_Pep2	CD209_Pep1
Saliva	Microenvironment + Immune	Combined	Dataset 14	0.00892857	0.883667	0.825536	0.946233	0.796429	0.835714	0.861905	0.366244	randForest	SRSF1_Pep1	TRA2A_Pep1	SRSF2_RNA
Saliva	Microenvironment + Immune	Combined	Dataset 14	0.0178571	0.883667	0.850555	0.920873	0.796429	0.754762	0.807143	0.272327	svm-rbf	CD66b_Pep1	SRSF1_Pep1	TRA2A_Protein	TRA2A_Pep1
Saliva	Microenvironment + Immune	Combined	Dataset 14	0.00892857	0.88369	0.82665	0.945289	0.869643	0.72381	0.799643	0.363459	randForest	CD11b_Pep3	SRSF1_Pep1	TRA2A_Protein	SRSF5_RNA
Saliva	Microenvironment + Immune	Combined	Dataset 14	0.0267857	0.883714	0.804714	0.96697	0.833929	0.804762	0.846429	0.442316	perceptron	CD11b_Pep2	SRSF1_Pep1	TRA2A_Pep1
Saliva	Microenvironment + Immune	Combined	Dataset 14	0.00892857	0.883763	0.815998	0.956068	0.807143	0.835714	0.865714	0.404675	randForest	CD14_Pep1	CD11b_Protein	SRSF1_Pep1	TRA2A_Pep1
Saliva	Microenvironment + Immune	Combined	Dataset 14	0.00892857	0.883825	0.8209	0.951294	0.807143	0.757143	0.811071	0.387419	randForest	SRSF1_Pep1	TRA2A_Pep1	CD209_Pep1	SRSF3_RNA
Saliva	Microenvironment + Immune	Combined	Dataset 14	0.0267857	0.883833	0.80436	0.966643	0.8	0.904762	0.924206	0.43806	perceptron	CD16_Pep1	CD45_Pep2	SRSF1_Pep1	TRA2A_Pep1
Saliva	Microenvironment + Immune	Combined	Dataset 14	0.00892857	0.883881	0.814276	0.957833	0.835714	0.757143	0.822024	0.411394	svm-rbf	CD11b_Pep2	SRSF1_Pep1	TRA2A_Protein	TRA2A_Pep1
Saliva	Microenvironment + Immune	Combined	Dataset 14	0.00892857	0.883881	0.815675	0.956689	0.782143	0.809524	0.845635	0.408372	svm-rbf	CD19_Pep1	SRSF1_Pep1	SRSF3_Pep2	TRA2A_Pep1
Saliva	Microenvironment + Immune	Combined	Dataset 14	0.0178571	0.883881	0.815774	0.956504	0.744643	0.790476	0.817857	0.40729	svm-rbf	SRSF1_Protein	SRSF1_Pep1	TRA2A_Pep1
Saliva	Microenvironment + Immune	Combined	Dataset 14	0.00892857	0.883913	0.821232	0.950877	0.821429	0.82381	0.856548	0.385447	randForest	CD14_Perotein	SRSF1_Pep1	SRSF1_Pep2	TRA2A_Pep1
Saliva	Microenvironment + Immune	Combined	Dataset 14	0.0178571	0.884	0.826339	0.9456	0.848214	0.740476	0.8125	0.364643	randForest	CD45_Pep2	SRSF1_Protein	SRSF1_Pep2	TRA2A_Protein
Saliva	Microenvironment + Immune	Combined	Dataset 14	0.0178571	0.884	0.836652	0.934862	0.833929	0.802381	0.846429	0.322018	randForest	CD16_Pep1	CD45_Pep2	SRSF1_Pep1	TRA2A_Pep1
Saliva	Microenvironment + Immune	Combined	Dataset 14	0.00892857	0.884024	0.818843	0.953095	0.794643	0.854762	0.877381	0.392987	svm-rbf	SRSF1_Pep1	TRA2A_Pep1	CD209_Pep1
Saliva	Microenvironment + Immune	Combined	Dataset 14	0.0267857	0.884024	0.812258	0.960106	0.783929	0.742857	0.802976	0.420915	svm-rbf	SRSF1_Pep1	TRA2A_Protein	TRA2A_Pep2
Saliva	Microenvironment + Immune	Combined	Dataset 14	0.00892857	0.884031	0.800377	0.974071	0.807143	0.82381	0.853175	0.479434	randForest	CD11b_Pep2	SRSF3_Pep2	TRA2A_Protein
Saliva	Microenvironment + Immune	Combined	Dataset 14	0.0267857	0.884048	0.803669	0.96878	0.846429	0.840476	0.875	0.452151	svm-rbf	CD16_Pep1	SRSF1_Protein	TRA2A_Protein	TRA2A_Pep2
Saliva	Microenvironment + Immune	Combined	Dataset 14	0.00892857	0.884127	0.830154	0.943613	0.883929	0.790476	0.844444	0.365939	randForest	SRSF1_Pep1	TRA2A_Protein	SRSF1_RNA
Saliva	Microenvironment + Immune	Combined	Dataset 14	0.0267857	0.884167	0.841965	0.929549	0.808929	0.72381	0.790278	0.302538	svm-rbf	CD66b_Pep1	CD45_Pep2	SRSF1_Pep1	TRA2A_Protein
Saliva	Microenvironment + Immune	Combined	Dataset 14	0.00892857	0.88419	0.814385	0.957894	0.732143	0.790476	0.816071	0.412417	svm-rbf	SRSF1_Protein	TRA2A_Pep1
Saliva	Microenvironment + Immune	Combined	Dataset 14	0.0178571	0.88419	0.816241	0.955953	0.769643	0.742857	0.794048	0.404847	svm-rbf	SRSF1_Protein	TRA2A_Protein	TRA2A_Pep1
Saliva	Microenvironment + Immune	Combined	Dataset 14	0.0178571	0.884213	0.837893	0.935704	0.860714	0.754762	0.820437	0.335313	randForest	CD45_Pep2	SRSF1_Pep1	TRA2A_Protein	SRSF1_RNA
Saliva	Microenvironment + Immune	Combined	Dataset 14	0.0178571	0.884214	0.822399	0.94988	0.923214	0.609524	0.753333	0.382487	svm-rbf	CD14_Pep3	CD11b_Pep1	SRSF1_Protein	TRA2A_Pep2
Saliva	Microenvironment + Immune	Combined	Dataset 14	0.0178571	0.884214	0.789805	0.982814	0.833929	0.854762	0.883929	0.499159	svm-rbf	CD16_Pep1	SRSF1_Protein	TRA2A_Protein	SRSF5_RNA
Saliva	Microenvironment + Immune	Combined	Dataset 14	0.00892857	0.884333	0.813198	0.95874	0.833929	0.921429	0.930357	0.413936	svm-rbf	CD16_Pep1	SRSF1_Protein	TRA2A_Pep1	SRSF1_RNA
Saliva	Microenvironment + Immune	Combined	Dataset 14	0.0446429	0.884381	0.806967	0.965567	0.669643	0.954762	0.952381	0.441306	svm-rbf	SRSF1_Pep1	TRA2A_Protein	SRSF3_RNA	SRSF5_RNA
Saliva	Microenvironment + Immune	Combined	Dataset 14	0.0178571	0.8845	0.822055	0.95167	0.883929	0.72381	0.802778	0.396174	randForest	CD16_Pep1	SRSF1_Pep1	TRA2A_Pep1
Saliva	Microenvironment + Immune	Combined	Dataset 14	0.0267857	0.884547	0.833563	0.940374	0.883929	0.678571	0.788283	0.354526	randForest	CD45_Pep2	SRSF1_Pep1	TRA2A_Protein	TRA2A_Pep2
Saliva	Microenvironment + Immune	Combined	Dataset 14	0.00892857	0.88466	0.802736	0.971839	0.769643	0.757143	0.800992	0.472571	randForest	SRSF1_Protein	TRA2A_Protein	CD209_Pep1
Saliva	Microenvironment + Immune	Combined	Dataset 14	0.00892857	0.884707	0.814717	0.959306	0.707143	0.869048	0.87131	0.425883	randForest	CD14_Pep1	CD16_Pep1	SRSF1_Pep1	TRA2A_Pep1
Saliva	Microenvironment + Immune	Combined	Dataset 14	0.00892857	0.884713	0.836804	0.936878	0.823214	0.804762	0.843651	0.340115	randForest	CD14_Pep1	SRSF1_Pep1	TRA2A_Pep1	CD209_Pep1
Saliva	Microenvironment + Immune	Combined	Dataset 14	0.00892857	0.885024	0.810332	0.966029	0.846429	0.788095	0.842262	0.461282	svm-rbf	CD14_Pep2	CD16_Pep1	SRSF1_Pep1	TRA2A_Protein
Saliva	Microenvironment + Immune	Combined	Dataset 14	0.00892857	0.885024	0.811066	0.9647	0.923214	0.857143	0.894444	0.453696	svm-linear	CD11b_Pep2	SRSF1_Pep1	SRSF1_Pep2	CD209_Pep1
Saliva	Microenvironment + Immune	Combined	Dataset 14	0.00892857	0.885048	0.810699	0.965237	0.95	0.72381	0.816667	0.456419	svm-linear	CD11b_Pep1	SRSF1_Pep1	SRSF1_Pep2	CD209_Pep1
Saliva	Microenvironment + Immune	Combined	Dataset 14	0.0178571	0.885071	0.802402	0.973789	0.946429	0.590476	0.749571	0.48682	linearDiscriminantAnalysis	SRSF1_Pep1	SRSF1_Pep2	CD209_Pep1	SRSF5_RNA
Saliva	Microenvironment + Immune	Combined	Dataset 14	0.00892857	0.88519	0.806616	0.969744	0.719643	0.871429	0.877976	0.47408	svm-rbf	CD16_Pep1	CD19_Pep1	SRSF1_Pep1	TRA2A_Protein
Saliva	Microenvironment + Immune	Combined	Dataset 14	0.0178571	0.885238	0.801979	0.974637	0.95	0.690476	0.801111	0.491672	linearDiscriminantAnalysis	CD11b_Protein	CD11b_Pep1	TRA2A_Pep2	CD209_Pep1
Saliva	Microenvironment + Immune	Combined	Dataset 14	0.0178571	0.885253	0.824963	0.950547	0.885714	0.785714	0.845437	0.400788	randForest	CD14_Pep2	CD19_Protein	SRSF1_Pep1	TRA2A_Protein
Saliva	Microenvironment + Immune	Combined	Dataset 14	0.00892857	0.885262	0.820284	0.956246	0.667857	0.87381	0.871429	0.427083	svm-rbf	CD19_Pep1	SRSF1_Pep1	TRA2A_Pep1
Saliva	Microenvironment + Immune	Combined	Dataset 14	0.0446429	0.885303	0.823472	0.952166	0.910714	0.738095	0.819722	0.407482	randForest	CD66b_Pep1	CD11b_Pep3	SRSF1_Pep1	TRA2A_Pep1
Saliva	Microenvironment + Immune	Combined	Dataset 14	0.0357143	0.885524	0.825739	0.950452	0.810714	0.821429	0.857143	0.403872	svm-rbf	CD11b_Pep1	SRSF1_Protein	TRA2A_Pep1	TRA2A_Pep2
Saliva	Microenvironment + Immune	Combined	Dataset 14	0.00892857	0.885548	0.805747	0.970188	0.885714	0.871429	0.898214	0.473516	svm-linear	CD11b_Pep2	SRSF1_Protein	SRSF1_Pep2	CD209_Pep1
Saliva	Microenvironment + Immune	Combined	Dataset 14	0.00892857	0.885548	0.810062	0.965873	0.846429	0.807143	0.85	0.458646	randForest	CD3_Pep1	CD11b_Pep2	SRSF1_Pep1	TRA2A_Protein
Saliva	Microenvironment + Immune	Combined	Dataset 14	0.00892857	0.885634	0.810046	0.966229	0.844643	0.77381	0.826587	0.46156	randForest	CD11b_Pep2	SRSF1_Pep1	TRA2A_Protein
Saliva	Microenvironment + Immune	Combined	Dataset 14	0.00892857	0.88569	0.801186	0.975345	0.808929	0.821429	0.855357	0.493578	svm-rbf	CD14_Pep1	CD16_Pep1	SRSF1_Pep1	TRA2A_Pep1
Saliva	Microenvironment + Immune	Combined	Dataset 14	0.0267857	0.88569	0.845835	0.9301	0.783929	0.77381	0.817857	0.326865	svm-rbf	CD66b_Pep1	SRSF1_Pep1	TRA2A_Protein
Saliva	Microenvironment + Immune	Combined	Dataset 14	0.00892857	0.885714	0.828975	0.947045	0.858929	0.707143	0.7925	0.390216	randForest	CD11b_Protein	SRSF1_Pep1	TRA2A_Pep1	CD209_Pep1
Saliva	Microenvironment + Immune	Combined	Dataset 14	0.00892857	0.885722	0.825848	0.950044	0.871429	0.740476	0.813889	0.400836	randForest	CD45_Pep2	SRSF1_Pep1	TRA2A_Protein	SRSF5_RNA
Saliva	Microenvironment + Immune	Combined	Dataset 14	0.00892857	0.885833	0.815301	0.96072	0.883929	0.740476	0.817381	0.440785	randForest	CD14_Pep1	CD11b_Pep1	SRSF1_Pep1	TRA2A_Pep1
Saliva	Microenvironment + Immune	Combined	Dataset 14	0.00892857	0.885881	0.816746	0.959784	0.744643	0.82619	0.850595	0.439961	svm-rbf	CD19_Pep1	SRSF1_Pep1	SRSF3_Pep2	TRA2A_Protein
Saliva	Microenvironment + Immune	Combined	Dataset 14	0.0178571	0.885984	0.823412	0.954351	0.923214	0.740476	0.825278	0.426431	randForest	CD19_Protein	CD11b_Pep2	SRSF1_Pep1	TRA2A_Pep1
Saliva	Microenvironment + Immune	Combined	Dataset 14	0.0267857	0.886003	0.837561	0.938204	0.810714	0.790476	0.836706	0.355647	randForest	CD14_Pep2	CD66b_Pep1	SRSF1_Pep1	TRA2A_Pep1
Saliva	Microenvironment + Immune	Combined	Dataset 14	0.0178571	0.886048	0.811994	0.964622	0.885714	0.757143	0.825992	0.457622	svm-rbf	CD11b_Pep1	SRSF1_Protein	TRA2A_Pep2
Saliva	Microenvironment + Immune	Combined	Dataset 14	0.0178571	0.886048	0.816843	0.959603	0.757143	0.807143	0.835714	0.438879	svm-rbf	SRSF1_Protein	SRSF1_Pep1	TRA2A_Protein
Saliva	Microenvironment + Immune	Combined	Dataset 14	0.0178571	0.88608	0.82908	0.946941	0.808929	0.807143	0.843651	0.389822	randForest	CD14_Pep1	CD66b_Pep1	SRSF1_Pep1	TRA2A_Protein
Saliva	Microenvironment + Immune	Combined	Dataset 14	0.0178571	0.88609	0.832286	0.943521	0.848214	0.790476	0.838889	0.375847	randForest	CD14_Pep1	CD66b_Pep1	SRSF1_Pep1	TRA2A_Pep1
Saliva	Microenvironment + Immune	Combined	Dataset 14	0.0178571	0.886148	0.832074	0.945605	0.935714	0.721429	0.812778	0.393415	randForest	CD19_Protein	SRSF1_Pep1	TRA2A_Pep1	CD209_Pep1
Saliva	Microenvironment + Immune	Combined	Dataset 14	0.00892857	0.88619	0.816953	0.959407	0.832143	0.742857	0.804167	0.437745	svm-rbf	SRSF1_Protein	SRSF1_Pep1	TRA2A_Protein	TRA2A_Pep1
Saliva	Microenvironment + Immune	Combined	Dataset 14	0.0178571	0.886381	0.794504	0.982281	0.821429	0.871429	0.897817	0.516825	svm-rbf	CD16_Pep1	SRSF1_Protein	TRA2A_Protein	SRSF3_RNA
Saliva	Microenvironment + Immune	Combined	Dataset 14	0.0178571	0.886717	0.829164	0.948983	0.782143	0.790476	0.825	0.408524	randForest	CD14_Pep3	SRSF1_Pep1	TRA2A_Pep1
Saliva	Microenvironment + Immune	Combined	Dataset 14	0.00892857	0.886754	0.807628	0.970901	0.846429	0.82381	0.863492	0.488748	randForest	CD11b_Protein	SRSF1_Pep1	SRSF1_Pep2	TRA2A_Protein
Saliva	Microenvironment + Immune	Combined	Dataset 14	0.00892857	0.886762	0.818583	0.959394	0.871429	0.740476	0.815278	0.445895	randForest	CD11b_Protein	SRSF1_Pep1	TRA2A_Pep1
Saliva	Microenvironment + Immune	Combined	Dataset 14	0.00892857	0.886953	0.820433	0.957755	0.857143	0.692857	0.780992	0.441074	randForest	CD19_Protein	SRSF1_Pep1	TRA2A_Protein	SRSF5_RNA
Saliva	Microenvironment + Immune	Combined	Dataset 14	0.00892857	0.887024	0.817169	0.963273	0.833929	0.788095	0.840476	0.472527	svm-rbf	CD14_Pep2	CD16_Pep1	SRSF1_Pep1	TRA2A_Pep1
Saliva	Microenvironment + Immune	Combined	Dataset 14	0.00892857	0.887277	0.8141	0.965577	0.873214	0.804762	0.852976	0.476513	randForest	CD14_Pep2	CD11b_Pep3	SRSF1_Pep1	TRA2A_Pep1
Saliva	Microenvironment + Immune	Combined	Dataset 14	0.00892857	0.887333	0.830344	0.949418	0.848214	0.790476	0.844087	0.418802	perceptron	CD16_Pep1	SRSF1_Pep1	SRSF1_Pep2	CD209_Pep1
Saliva	Microenvironment + Immune	Combined	Dataset 14	0.0178571	0.887357	0.825358	0.954744	0.885714	0.771429	0.832937	0.440231	svm-rbf	CD11b_Pep1	SRSF1_Pep1	TRA2A_Pep1
Saliva	Microenvironment + Immune	Combined	Dataset 14	0.0357143	0.887357	0.816032	0.963815	0.871429	0.838095	0.87381	0.471283	perceptron	SRSF1_Pep1	TRA2A_Pep1	TRA2A_Pep2	CD209_Pep1
Saliva	Microenvironment + Immune	Combined	Dataset 14	0.0178571	0.887381	0.823932	0.956255	0.871429	0.788095	0.843651	0.446179	randForest	CD45_Pep2	CD11b_Protein	SRSF1_Pep1	TRA2A_Pep1
Saliva	Microenvironment + Immune	Combined	Dataset 14	0.00892857	0.887388	0.804211	0.976657	0.921429	0.721429	0.813373	0.519392	randForest	CD11b_Pep2	SRSF1_Protein	TRA2A_Pep1	TRA2A_Pep2
Saliva	Microenvironment + Immune	Combined	Dataset 14	0.00892857	0.88751	0.830955	0.949105	0.832143	0.771429	0.82369	0.419265	randForest	CD14_Pep1	CD19_Protein	SRSF1_Pep1	TRA2A_Protein
Saliva	Microenvironment + Immune	Combined	Dataset 14	0.00892857	0.88769	0.804464	0.976233	0.808929	0.821429	0.855357	0.517177	svm-rbf	CD14_Pep1	CD16_Pep1	SRSF1_Pep1	TRA2A_Protein
Saliva	Microenvironment + Immune	Combined	Dataset 14	0.00892857	0.88769	0.816629	0.963729	0.821429	0.804762	0.848452	0.473665	svm-rbf	CD16_Pep1	SRSF1_Protein	SRSF1_Pep1	TRA2A_Pep1
Saliva	Microenvironment + Immune	Combined	Dataset 14	0.0178571	0.88769	0.812375	0.967642	0.846429	0.77381	0.82877	0.485361	svm-rbf	CD16_Pep1	CD45_Pep2	SRSF1_Pep1	TRA2A_Pep1
Saliva	Microenvironment + Immune	Combined	Dataset 14	0.00892857	0.887714	0.808183	0.971919	0.883929	0.840476	0.875	0.500136	svm-linear	SRSF1_Pep1	SRSF1_Pep2	CD209_Pep1	SRSF3_RNA
Saliva	Microenvironment + Immune	Combined	Dataset 14	0.00892857	0.887787	0.822288	0.958027	0.910714	0.742857	0.825556	0.453256	randForest	CD11b_Protein	SRSF1_Pep1	TRA2A_Protein	SRSF1_RNA
Saliva	Microenvironment + Immune	Combined	Dataset 14	0.0267857	0.887857	0.830317	0.95004	0.832143	0.742857	0.804167	0.424352	svm-rbf	SRSF1_Pep1	SRSF3_Pep2	TRA2A_Protein	TRA2A_Pep1
Saliva	Microenvironment + Immune	Combined	Dataset 14	0.00892857	0.888024	0.825559	0.954798	0.807143	0.840476	0.867857	0.441807	svm-rbf	CD45_Pep2	SRSF1_Protein	TRA2A_Protein
Saliva	Microenvironment + Immune	Combined	Dataset 14	0.0178571	0.888024	0.80907	0.971797	0.819643	0.72619	0.793056	0.50369	svm-rbf	CD14_Pep2	SRSF1_Protein	TRA2A_Protein	TRA2A_Pep1
Saliva	Microenvironment + Immune	Combined	Dataset 14	0.0178571	0.888247	0.83983	0.940357	0.871429	0.72381	0.805556	0.387511	randForest	CD45_Pep2	SRSF1_Pep1	TRA2A_Protein	SRSF3_RNA
Saliva	Microenvironment + Immune	Combined	Dataset 14	0.00892857	0.888333	0.815629	0.964728	0.782143	0.921429	0.925595	0.477137	svm-rbf	CD16_Pep1	SRSF1_Protein	TRA2A_Protein	SRSF1_RNA
Saliva	Microenvironment + Immune	Combined	Dataset 14	0.00892857	0.888397	0.844465	0.93755	0.823214	0.804762	0.844643	0.387731	randForest	CD19_Protein	SRSF1_Pep1	SRSF1_Pep2	TRA2A_Protein
Saliva	Microenvironment + Immune	Combined	Dataset 14	0.0267857	0.88854	0.826012	0.956344	0.883929	0.690476	0.785833	0.458368	randForest	SRSF1_Pep1	TRA2A_Protein	TRA2A_Pep2
Saliva	Microenvironment + Immune	Combined	Dataset 14	0.00892857	0.888684	0.818928	0.96347	0.858929	0.77381	0.83377	0.483722	randForest	CD11b_Pep2	SRSF1_Pep1	TRA2A_Pep1
Saliva	Microenvironment + Immune	Combined	Dataset 14	0.00892857	0.888764	0.820771	0.961712	0.869643	0.77381	0.831587	0.478079	randForest	CD11b_Pep2	SRSF1_Pep1	TRA2A_Pep1	CD209_Pep1
Saliva	Microenvironment + Immune	Combined	Dataset 14	0.00892857	0.888873	0.822592	0.959678	0.833929	0.807143	0.846429	0.469768	randForest	CD14_Pep2	SRSF1_Pep1	TRA2A_Pep1
Saliva	Microenvironment + Immune	Combined	Dataset 14	0.00892857	0.888877	0.81877	0.963671	0.807143	0.821429	0.857937	0.484646	randForest	CD14_Pep1	SRSF1_Pep1	TRA2A_Protein
Saliva	Microenvironment + Immune	Combined	Dataset 14	0.00892857	0.888897	0.815281	0.96733	0.883929	0.77619	0.837937	0.498049	randForest	SRSF1_Pep1	SRSF1_Pep2	TRA2A_Protein
Saliva	Microenvironment + Immune	Combined	Dataset 14	0.00892857	0.889024	0.818254	0.965504	0.9625	0.607143	0.761414	0.49816	ridge	CD11b_Pep3	SRSF1_Pep1	SRSF1_Pep2	CD209_Pep1
Saliva	Microenvironment + Immune	Combined	Dataset 14	0.0267857	0.889048	0.797485	0.987209	0.821429	0.904762	0.914484	0.570821	perceptron	CD11b_Pep2	SRSF1_Pep1	TRA2A_Protein	TRA2A_Pep2
Saliva	Microenvironment + Immune	Combined	Dataset 14	0.0178571	0.889381	0.802865	0.981573	0.921429	0.790476	0.850833	0.553107	svm-rbf	CD16_Pep1	CD45_Pep2	SRSF1_Protein	TRA2A_Pep1
Saliva	Microenvironment + Immune	Combined	Dataset 14	0.0267857	0.8895	0.853334	0.930764	0.860714	0.738095	0.812659	0.376417	randForest	CD14_Pep3	CD66b_Pep1	SRSF1_Pep1	TRA2A_Pep1
Saliva	Microenvironment + Immune	Combined	Dataset 14	0.0267857	0.889524	0.814329	0.970365	0.821429	0.804762	0.851587	0.519491	svm-rbf	CD16_Pep1	SRSF1_Pep1	TRA2A_Pep1	TRA2A_Pep2
Saliva	Microenvironment + Immune	Combined	Dataset 14	0.00892857	0.889548	0.796505	0.988699	0.921429	0.77619	0.8425	0.577652	randForest	CD11b_Pep1	SRSF1_Protein	TRA2A_Pep1	TRA2A_Pep2
Saliva	Microenvironment + Immune	Combined	Dataset 14	0.00892857	0.889548	0.814295	0.969718	0.810714	0.854762	0.883333	0.513635	perceptron	CD14_Pep2	CD11b_Pep2	SRSF1_Pep1	TRA2A_Protein
Saliva	Microenvironment + Immune	Combined	Dataset 14	0.00892857	0.88969	0.816305	0.968134	0.896429	0.740476	0.816111	0.510745	randForest	CD11b_Pep2	SRSF1_Pep1	TRA2A_Pep1	SRSF1_RNA
Saliva	Microenvironment + Immune	Combined	Dataset 14	0.0178571	0.88974	0.83271	0.951601	0.858929	0.77381	0.831944	0.452458	randForest	CD45_Pep2	CD11b_Pep2	SRSF1_Pep1	TRA2A_Pep1
Saliva	Microenvironment + Immune	Combined	Dataset 14	0.00892857	0.889833	0.828702	0.955566	0.871429	0.707143	0.794444	0.466436	randForest	CD19_Pep2	SRSF1_Pep1	SRSF1_Pep2	TRA2A_Protein
Saliva	Microenvironment + Immune	Combined	Dataset 14	0.0267857	0.889833	0.824122	0.959552	0.898214	0.688095	0.792172	0.477141	perceptron	CD11b_Pep3	SRSF1_Pep1	SRSF1_Pep2	CD209_Pep1
Saliva	Microenvironment + Immune	Combined	Dataset 14	0.0178571	0.889857	0.827921	0.956518	0.821429	0.771429	0.822421	0.470798	svm-rbf	CD11b_Protein	SRSF1_Protein	TRA2A_Protein	TRA2A_Pep1
Saliva	Microenvironment + Immune	Combined	Dataset 14	0.00892857	0.889881	0.806282	0.978667	0.832143	0.854762	0.881151	0.547066	svm-rbf	SRSF1_Pep1	SRSF3_Pep2	TRA2A_Protein	CD209_Pep1
Saliva	Microenvironment + Immune	Combined	Dataset 14	0.00892857	0.889913	0.82998	0.954289	0.871429	0.802381	0.852778	0.461874	randForest	SRSF1_Pep1	TRA2A_Protein	CD209_Pep1	SRSF1_RNA
Saliva	Microenvironment + Immune	Combined	Dataset 14	0.00892857	0.89	0.825771	0.958753	0.846429	0.835714	0.874603	0.47917	randForest	SRSF1_Pep1	SRSF1_Pep2	TRA2A_Pep1
Saliva	Microenvironment + Immune	Combined	Dataset 14	0.0267857	0.89	0.848912	0.935016	0.835714	0.754762	0.81627	0.390158	randForest	CD66b_Pep1	CD45_Pep2	SRSF1_Pep1	TRA2A_Pep1
Saliva	Microenvironment + Immune	Combined	Dataset 14	0.0178571	0.890048	0.8116	0.973349	0.923214	0.678571	0.79399	0.530504	svm-rbf	CD19_Protein	CD11b_Pep1	SRSF1_Protein	TRA2A_Pep2
Saliva	Microenvironment + Immune	Combined	Dataset 14	0.0357143	0.890357	0.842165	0.942274	0.833929	0.857143	0.887103	0.419354	svm-rbf	CD19_Protein	CD66b_Pep1	SRSF1_Pep1	TRA2A_Protein
Saliva	Microenvironment + Immune	Combined	Dataset 14	0.00892857	0.890381	0.821868	0.962911	0.923214	0.561905	0.732323	0.49504	svm-rbf	CD14_Pep3	CD19_Pep2	CD11b_Pep1	TRA2A_Pep2
Saliva	Microenvironment + Immune	Combined	Dataset 14	0.0178571	0.890627	0.831669	0.954598	0.858929	0.738095	0.809762	0.474739	randForest	CD16_Pep1	SRSF1_Pep1	TRA2A_Protein
Saliva	Microenvironment + Immune	Combined	Dataset 14	0.00892857	0.89096	0.828136	0.957876	0.835714	0.740476	0.806984	0.484743	randForest	CD11b_Pep3	SRSF1_Pep1	TRA2A_Protein	SRSF1_RNA
Saliva	Microenvironment + Immune	Combined	Dataset 14	0.0178571	0.89096	0.830349	0.956003	0.873214	0.72381	0.805992	0.480198	randForest	CD66b_Pep1	SRSF1_Pep1	TRA2A_Protein	SRSF1_RNA
Saliva	Microenvironment + Immune	Combined	Dataset 14	0.0267857	0.891333	0.807667	0.980088	0.721429	0.919048	0.918095	0.566667	perceptron	CD16_Pep1	SRSF3_Pep2	TRA2A_Pep1	SRSF1_RNA
Saliva	Microenvironment + Immune	Combined	Dataset 14	0.0178571	0.891357	0.815351	0.972915	0.95	0.707143	0.808889	0.547763	svm-linear	CD11b_Protein	SRSF1_Pep1	SRSF1_Pep2	CD209_Pep1
Saliva	Microenvironment + Immune	Combined	Dataset 14	0.0178571	0.891405	0.829558	0.959387	0.858929	0.759524	0.822222	0.507594	svm-rbf	CD19_Pep1	SRSF1_Pep1	TRA2A_Protein	TRA2A_Pep1
Saliva	Microenvironment + Immune	Combined	Dataset 14	0.0178571	0.891407	0.829014	0.959634	0.935714	0.711905	0.815606	0.506612	randForest	CD66b_Pep1	SRSF1_Protein	TRA2A_Protein	TRA2A_Pep2
Saliva	Microenvironment + Immune	Combined	Dataset 14	0.00892857	0.891429	0.826122	0.962909	0.667857	0.840476	0.840476	0.519964	svm-rbf	CD19_Pep1	SRSF1_Pep1	TRA2A_Protein
Saliva	Microenvironment + Immune	Combined	Dataset 14	0.00892857	0.891548	0.817048	0.971472	0.858929	0.840476	0.875595	0.544715	svm-linear	SRSF1_Protein	SRSF1_Pep2	SRSF3_Pep2	CD209_Pep1
Saliva	Microenvironment + Immune	Combined	Dataset 14	0.0446429	0.891548	0.830979	0.957797	0.823214	0.821429	0.857143	0.501118	svm-rbf	CD11b_Pep1	SRSF1_Protein	TRA2A_Protein	TRA2A_Pep2
Saliva	Microenvironment + Immune	Combined	Dataset 14	0.00892857	0.891571	0.81998	0.96854	0.873214	0.907143	0.925595	0.535372	perceptron	SRSF1_Protein	SRSF1_Pep1	SRSF1_Pep2	CD209_Pep1
Saliva	Microenvironment + Immune	Combined	Dataset 14	0.00892857	0.891645	0.847495	0.940686	0.873214	0.72381	0.805159	0.437238	randForest	CD19_Pep2	SRSF1_Pep1	TRA2A_Protein
Saliva	Microenvironment + Immune	Combined	Dataset 14	0.0178571	0.89169	0.823389	0.965557	0.858929	0.742857	0.810317	0.528202	svm-rbf	SRSF1_Pep1	TRA2A_Protein	TRA2A_Pep1	TRA2A_Pep2
Saliva	Microenvironment + Immune	Combined	Dataset 14	0.0267857	0.89169	0.835835	0.952941	0.807143	0.742857	0.8	0.484297	svm-rbf	SRSF1_Pep1	SRSF3_Pep2	TRA2A_Pep1
Saliva	Microenvironment + Immune	Combined	Dataset 14	0.00892857	0.891714	0.815949	0.972657	0.935714	0.67619	0.79	0.548921	linearDiscriminantAnalysis	SRSF1_Protein	SRSF1_Pep2	CD209_Pep1
Saliva	Microenvironment + Immune	Combined	Dataset 14	0.00892857	0.891857	0.818185	0.97042	0.833929	0.82381	0.865278	0.541881	svm-rbf	CD16_Pep1	SRSF1_Pep1	TRA2A_Protein	TRA2A_RNA
Saliva	Microenvironment + Immune	Combined	Dataset 14	0.00892857	0.891857	0.833912	0.954609	0.871429	0.757143	0.820833	0.488521	svm-rbf	CD45_Pep2	SRSF1_Pep1	TRA2A_Pep1
Saliva	Microenvironment + Immune	Combined	Dataset 14	0.0178571	0.891975	0.847757	0.940551	0.860714	0.742857	0.816151	0.437599	randForest	CD66b_Pep1	SRSF1_Pep1	TRA2A_Pep1	SRSF5_RNA
Saliva	Microenvironment + Immune	Combined	Dataset 14	0.0178571	0.892048	0.826701	0.962159	0.885714	0.754762	0.828056	0.516429	svm-rbf	CD11b_Pep2	SRSF1_Protein	TRA2A_Pep1	TRA2A_Pep2
Saliva	Microenvironment + Immune	Combined	Dataset 14	0.00892857	0.892167	0.824617	0.963819	0.833929	0.82381	0.865278	0.519409	svm-rbf	CD16_Pep1	SRSF1_Pep1	TRA2A_Pep1	TRA2A_RNA
Saliva	Microenvironment + Immune	Combined	Dataset 14	0.0178571	0.89219	0.819225	0.969551	0.858929	0.807143	0.857778	0.540112	svm-rbf	CD16_Pep1	SRSF1_Protein	TRA2A_Pep1
Saliva	Microenvironment + Immune	Combined	Dataset 14	0.00892857	0.892214	0.827067	0.961794	0.832143	0.82381	0.857143	0.515204	svm-rbf	CD45_Pep2	SRSF1_Protein	SRSF1_Pep1	TRA2A_Protein
Saliva	Microenvironment + Immune	Combined	Dataset 14	0.0178571	0.892357	0.831369	0.957406	0.846429	0.82381	0.8625	0.499779	svm-rbf	CD45_Pep2	SRSF1_Protein	SRSF1_Pep1	TRA2A_Pep1
Saliva	Microenvironment + Immune	Combined	Dataset 14	0.00892857	0.892381	0.818684	0.970262	0.923214	0.609524	0.754444	0.543372	svm-rbf	CD14_Pep3	CD19_Protein	CD11b_Pep1	TRA2A_Pep2
Saliva	Microenvironment + Immune	Combined	Dataset 14	0.00892857	0.89254	0.83771	0.952638	0.883929	0.821429	0.862698	0.493273	randForest	SRSF1_Pep1	TRA2A_Pep1	SRSF1_RNA
Saliva	Microenvironment + Immune	Combined	Dataset 14	0.00892857	0.89255	0.851537	0.938514	0.896429	0.752381	0.829167	0.442212	randForest	CD45_Pep2	SRSF1_Pep1	TRA2A_Pep1	SRSF1_RNA
Saliva	Microenvironment + Immune	Combined	Dataset 14	0.00892857	0.892588	0.812913	0.978286	0.933929	0.678571	0.793056	0.581024	randForest	CD11b_Protein	SRSF1_Protein	TRA2A_Pep1	TRA2A_Pep2
Saliva	Microenvironment + Immune	Combined	Dataset 14	0.00892857	0.892627	0.834094	0.956425	0.858929	0.854762	0.883135	0.507357	randForest	CD14_Pep1	CD11b_Pep3	SRSF1_Pep1	TRA2A_Pep1
Saliva	Microenvironment + Immune	Combined	Dataset 14	0.00892857	0.892733	0.83847	0.952133	0.808929	0.821429	0.852579	0.493183	randForest	CD14_Pep1	SRSF1_Pep1	TRA2A_Pep1
Saliva	Microenvironment + Immune	Combined	Dataset 14	0.00892857	0.892754	0.822092	0.968682	0.883929	0.759524	0.827778	0.549288	randForest	CD11b_Pep2	SRSF1_Pep1	TRA2A_Protein	CD209_Pep1
Saliva	Microenvironment + Immune	Combined	Dataset 14	0.0267857	0.892754	0.839844	0.950589	0.898214	0.754762	0.82877	0.486732	randForest	CD11b_Pep3	SRSF1_Pep1	TRA2A_Pep1	CD209_Pep1
Saliva	Microenvironment + Immune	Combined	Dataset 14	0.00892857	0.892873	0.830631	0.959718	0.960714	0.67381	0.792222	0.517415	randForest	CD11b_Pep1	SRSF1_Pep1	TRA2A_Protein	SRSF1_RNA
Saliva	Microenvironment + Immune	Combined	Dataset 14	0.00892857	0.893048	0.809201	0.983826	0.896429	0.857143	0.890278	0.607368	linearDiscriminantAnalysis	CD8_Pep1	SRSF1_Pep1	SRSF1_RNA	TRA2A_RNA
Saliva	Microenvironment + Immune	Combined	Dataset 14	0.00892857	0.893167	0.819406	0.972686	0.923214	0.804762	0.859722	0.569698	svm-linear	CD45_Pep2	SRSF1_Pep1	SRSF1_Pep2	CD209_Pep1
Saliva	Microenvironment + Immune	Combined	Dataset 14	0.00892857	0.893238	0.814358	0.978499	0.933929	0.742857	0.822222	0.591461	svm-linear	SRSF1_Pep1	SRSF1_Pep2	SRSF3_Pep2	CD209_Pep1
Saliva	Microenvironment + Immune	Combined	Dataset 14	0.0267857	0.893357	0.813487	0.97886	0.885714	0.821429	0.863492	0.589456	perceptron	CD45_Pep2	SRSF1_Pep1	TRA2A_Pep1
Saliva	Microenvironment + Immune	Combined	Dataset 14	0.0178571	0.893381	0.80799	0.984867	0.908929	0.807143	0.858333	0.609203	svm-rbf	CD16_Pep1	CD45_Pep2	SRSF1_Protein	TRA2A_Protein
Saliva	Microenvironment + Immune	Combined	Dataset 14	0.00892857	0.8935	0.822911	0.969606	0.975	0.52619	0.727273	0.562877	linearDiscriminantAnalysis	SRSF1_Protein	SRSF1_Pep1	SRSF1_Pep2	CD209_Pep1
Saliva	Microenvironment + Immune	Combined	Dataset 14	0.00892857	0.893571	0.797797	0.99574	0.933929	0.67619	0.786667	0.640907	svm-rbf	SRSF1_Protein	SRSF1_Pep2	TRA2A_Pep2	CD209_Pep1
Saliva	Microenvironment + Immune	Combined	Dataset 14	0.00892857	0.893571	0.805679	0.987604	0.807143	0.87381	0.892857	0.618958	linearDiscriminantAnalysis	CD8_Pep1	SRSF1_Protein	SRSF1_RNA	TRA2A_RNA
Saliva	Microenvironment + Immune	Combined	Dataset 14	0.00892857	0.893571	0.814282	0.978915	0.933929	0.609524	0.757071	0.594688	svm-rbf	SRSF1_Pep1	SRSF1_Pep2	CD209_Pep1
Saliva	Microenvironment + Immune	Combined	Dataset 14	0.0267857	0.89369	0.833198	0.959404	0.910714	0.771429	0.836111	0.530761	svm-rbf	CD11b_Pep1	SRSF1_Pep1	TRA2A_Protein
Saliva	Microenvironment + Immune	Combined	Dataset 14	0.00892857	0.893827	0.841837	0.950424	0.858929	0.738095	0.813651	0.498298	randForest	SRSF1_Pep1	TRA2A_Pep1	CD209_Pep1	SRSF1_RNA
Saliva	Microenvironment + Immune	Combined	Dataset 14	0.0178571	0.893833	0.81137	0.981147	0.848214	0.871429	0.898651	0.596956	perceptron	CD66b_Pep1	SRSF1_Pep1	SRSF1_Pep2	TRA2A_Protein
Saliva	Microenvironment + Immune	Combined	Dataset 14	0.00892857	0.893881	0.795578	0.997959	0.933929	0.77381	0.845556	0.64621	svm-rbf	CD14_Pep2	CD16_Pep1	SRSF1_Protein	TRA2A_Pep1
Saliva	Microenvironment + Immune	Combined	Dataset 14	0.00892857	0.893913	0.824171	0.968601	0.882143	0.757143	0.821865	0.56135	randForest	CD11b_Pep1	SRSF1_Pep1	SRSF1_Pep2	TRA2A_Protein
Saliva	Microenvironment + Immune	Combined	Dataset 14	0.00892857	0.893937	0.820367	0.972491	0.858929	0.807143	0.85	0.573787	randForest	SRSF1_Pep1	SRSF1_Pep2	TRA2A_Pep1	CD209_Pep1
Saliva	Microenvironment + Immune	Combined	Dataset 14	0.00892857	0.894	0.818979	0.973538	0.896429	0.790476	0.845833	0.574855	ridge	SRSF1_Protein	SRSF1_Pep1	SRSF1_Pep2	CD209_Pep1
[truncated: 120 more rows]
