# Supplementary material for: Connecting multiple microenvironment proteomes uncovers the biology in head and neck cancer
Source: Nat Commun. 2022 Nov 7;13:6725. doi: 10.1038/s41467-022-34407-1 (PMC9640649; doi:10.1038/s41467-022-34407-1)
Supplement: Supplementary file 9 — Supplementary Data 6 [file 41467_2022_34407_MOESM9_ESM.xlsx]

## Sheet: Data S6
Supplementary Data 6. Splicing factors associated with lymph node metastasis in HNSCC samples.
	Sheet 1. Splicing genes differentially expressed between pN+ and pN0 cell populations according to scRNASeq data (two-sided Wilcoxon test followed by Benjamini-Hochberg correction).
	Sheet 2. Splicing proteins differentially abundant between pN+ and pN0 samples from the multiple sites (p ≤ 0.05; two-sided unpaired Student's t-test).
	Sheet 3. Human targets of the splicing factors associated with metastasis searched in SpliceAidF database.

## Sheet: Sheet 1
Sheet 1. Splicing genes differentially expressed between pN+ and pN0 cell populations according to scRNASeq data (two-sided Wilcoxon test followed by Benjamini-Hochberg correction).
Gene	cluster	p_val (two-sided wilcoxon test)	avg_log2FC	pct.1	pct.2	test	p_adj_BH (two-sided wilcoxon test followed by BH correction)
HNRNPL	Myofibroblast	7.70994e-20	-0.674418	0.689	0.961	wilcox	5.05298e-18
HNRNPL	CAF	8.48841e-21	-0.748622	0.715	0.974	wilcox	1.98302e-18
USP22	CAF	1.88347e-06	-0.53718	0.695	0.833	wilcox	1.12379e-05
DDX1	CAF	0.00287294	-0.504347	0.381	0.5	wilcox	0.00569524
SLC39A5	Skeletal muscle	0.000152975	-0.507446	0	0.167	wilcox	0.0100102
SRSF11	CD4+ T conv	0.000519203	-0.553872	0.296	0.478	wilcox	0.00829531
TRA2B	CD4+ T conv	0.00305044	-0.549883	0.218	0.358	wilcox	0.0246518
HSPA1A	CD4+ T conv	0.0122397	-0.527011	0.169	0.283	wilcox	0.0495558
RBM7	CD4+ T conv	0.0195386	-0.542875	0.099	0.19	wilcox	0.0640389
PRPF4	CD4+ T conv	0.0284657	-0.518042	0.204	0.314	wilcox	0.0775542
EIF4A3	CD8+ T exh	7.97756e-06	-0.792642	0.321	0.585	wilcox	0.000651833
HSPA1A	CD8+ T exh	9.63066e-06	-1.06532	0.134	0.372	wilcox	0.00071258
SLU7	CD8+ T exh	0.000934713	-0.546121	0.536	0.701	wilcox	0.0129083
RBM4	CD8+ T exh	0.00130129	-0.568119	0.223	0.415	wilcox	0.0156554
U2AF1	CD8+ T exh	0.00905104	-0.508882	0.339	0.482	wilcox	0.0497002
RBM22	CD8+ T exh	0.0145492	-0.563819	0.134	0.256	wilcox	0.0636852
RBM15	CD8+ T exh	0.0244324	-0.57691	0.045	0.122	wilcox	0.0807959
RBM23	CD8+ T exh	0.0269241	-0.656151	0.071	0.159	wilcox	0.0844771
U2AF1L4	CD8+ T eff	0.00366935	-0.873894	0.027	0.159	wilcox	0.0584653
SAP18	CD8+ T eff	0.00385627	-0.53202	0.338	0.559	wilcox	0.0591097
CWC25	Treg	0.000149193	-0.630173	0.667	0.872	wilcox	0.00869141
RBM5	Treg	0.000152706	-0.8684	0.206	0.474	wilcox	0.00869141
CELF2	Treg	0.000617268	-0.550253	0.349	0.609	wilcox	0.0177108
SF3A3	Treg	0.00608288	-0.697892	0.143	0.321	wilcox	0.0667328
SRSF6	Plasma cell	4.79615e-05	-1.01286	0.871	1	wilcox	0.0237829
HNRNPL	Plasma cell	0.00129809	-0.757204	0.919	1	wilcox	0.0887849
TADA3	Dendritic	3.11028e-05	-0.91121	0.744	1	wilcox	0.0294979
PTBP2	Dendritic	0.000352713	-1.16412	0.026	0.4	wilcox	0.0549355
DCPS	Myocyte	6.15109e-05	-2.18975	0	1	wilcox	0.00249504
LSM6	Myocyte	6.15109e-05	-1.95488	0	1	wilcox	0.00249504
REST	Myocyte	0.00360305	-1.20793	0.056	1	wilcox	0.0918649
WBP4	Myocyte	0.00360305	-1.82118	0.056	1	wilcox	0.0918649
DHX8	Myocyte	0.00360305	-1.98009	0.056	1	wilcox	0.0918649
CLP1	Myocyte	0.00360305	-1.98498	0.056	1	wilcox	0.0918649
IWS1	Macrophage	0.000132108	-1.1119	0.205	0.643	wilcox	0.0113377
EIF4A3	Macrophage	0.000182562	-0.775215	0.808	1	wilcox	0.0129808
SRSF6	Macrophage	0.00136329	-0.692617	0.897	1	wilcox	0.0305263
SRSF5	Macrophage	0.00222281	-0.595764	0.795	0.929	wilcox	0.0400106
SLC38A2	Macrophage	0.00412914	-0.704686	0.679	0.857	wilcox	0.0552013
NONO	Macrophage	0.00543474	-0.658084	0.731	0.929	wilcox	0.0641754
CCNL1	Macrophage	0.00774671	-0.75925	0.667	0.857	wilcox	0.0812897
CLK1	Macrophage	0.00872761	-0.617	0.795	0.929	wilcox	0.0870226
HNRNPL	Endothelial	6.88605e-08	-0.606691	0.789	0.989	wilcox	7.24565e-06
PTBP2	Endothelial	0.00750872	-0.534456	0.385	0.534	wilcox	0.0254483
SRRM2	Myofibroblast	1.36852e-19	1.07662	0.659	0.209	wilcox	8.32841e-18
AHNAK	Myofibroblast	4.71695e-13	0.693933	0.795	0.431	wilcox	8.4905e-12
RPS13	Myofibroblast	9.66383e-10	0.668928	0.864	0.484	wilcox	8.85332e-09
DDX39B	Myofibroblast	3.62743e-09	0.736977	0.586	0.294	wilcox	3.00056e-08
NUP98	Myofibroblast	2.05512e-07	0.594989	0.317	0.092	wilcox	1.20069e-06
PRDX6	Myofibroblast	3.96382e-07	0.708666	0.48	0.203	wilcox	2.17415e-06
LGALS3	Myofibroblast	7.65487e-07	0.635621	0.538	0.261	wilcox	3.92888e-06
PNN	Myofibroblast	1.77818e-06	0.581973	0.323	0.111	wilcox	8.55939e-06
FAM50A	Myofibroblast	2.49296e-06	0.780607	0.308	0.111	wilcox	1.16066e-05
RBM4	Myofibroblast	2.73346e-05	0.637478	0.505	0.301	wilcox	9.7444e-05
NCBP2	Myofibroblast	0.000430035	0.52583	0.23	0.092	wilcox	0.00101964
AHNAK	CAF	2.81879e-18	0.99966	0.835	0.421	wilcox	4.50561e-16
SRRM2	CAF	2.21116e-14	0.977714	0.633	0.263	wilcox	1.5617e-12
RPS13	CAF	7.10357e-12	0.617658	0.894	0.579	wilcox	2.26072e-10
HNRNPA1	CAF	1.39546e-10	0.527767	0.923	0.693	wilcox	2.88299e-09
PRDX6	CAF	8.93471e-08	0.684815	0.612	0.342	wilcox	7.95739e-07
NOVA1	CAF	1.64539e-06	0.515282	0.329	0.096	wilcox	1.00544e-05
DDX39B	CAF	1.18308e-05	0.506735	0.604	0.377	wilcox	5.49391e-05
NUP98	CAF	3.18576e-05	0.538856	0.396	0.184	wilcox	0.000128488
DHX15	CAF	0.000159764	0.501772	0.422	0.219	wilcox	0.000505419
RBM6	CD4+ T conv	4.42774e-05	0.554298	0.613	0.425	wilcox	0.00157809
AHNAK	CD4+ T conv	0.000890246	0.580791	0.394	0.239	wilcox	0.0117852
DDX39B	CD4+ T conv	0.0251018	0.501521	0.261	0.173	wilcox	0.0727208
PPIE	CD4+ T conv	0.0297137	0.593338	0.408	0.345	wilcox	0.0798879
RBM38	CD4+ T conv	0.0412269	0.527417	0.155	0.088	wilcox	0.0967997
SRRM2	CD8+ T exh	5.65103e-05	0.79323	0.438	0.232	wilcox	0.00228594
CLK2	CD8+ T exh	0.00149255	0.553694	0.107	0.018	wilcox	0.0171164
SNRPA	CD8+ T exh	0.0113267	0.515391	0.196	0.091	wilcox	0.0548303
ACIN1	CD8+ T eff	0.000820659	0.635199	0.365	0.171	wilcox	0.0297988
USB1	CD8+ T eff	0.002266	0.614265	0.189	0.059	wilcox	0.043424
SRRM1	CD8+ T eff	0.00808054	0.508386	0.649	0.524	wilcox	0.0778218
RBM6	Treg	0.00136505	0.538199	0.714	0.506	wilcox	0.0302473
PPIL3	Treg	0.00355939	0.888939	0.238	0.096	wilcox	0.0510635
HNRNPF	Treg	0.00436556	0.7529	0.444	0.288	wilcox	0.056803
RPS26	Dendritic	0.000386636	0.909392	0.897	0.533	wilcox	0.0549355
SRSF2	Dendritic	0.000440226	0.95358	0.897	0.467	wilcox	0.0549355
EIF4A3	Dendritic	0.00182925	0.951821	0.872	0.533	wilcox	0.0839047
MBNL2	Dendritic	0.00269049	1.27935	0.769	0.4	wilcox	0.0938858
CWC15	Macrophage	0.00517676	1.11118	0.397	0	wilcox	0.0628271
FAM50A	Macrophage	0.00610572	0.953741	0.449	0.071	wilcox	0.0700336
SRRM2	Endothelial	4.5625e-12	0.943461	0.734	0.25	wilcox	4.32069e-09
AHNAK	Endothelial	4.15512e-07	0.879751	0.771	0.568	wilcox	2.62326e-05
HNRNPF	Endothelial	4.54103e-06	0.691789	0.716	0.409	wilcox	0.000137574
NUP98	Endothelial	5.53723e-06	0.771512	0.45	0.148	wilcox	0.000163288
HSPA1A	Endothelial	1.15421e-05	0.626052	0.78	0.614	wilcox	0.00027326
CCNL1	Endothelial	2.84657e-05	0.554282	0.743	0.42	wilcox	0.000553911
PTBP1	Endothelial	6.16198e-05	0.697944	0.587	0.33	wilcox	0.000956623
CASC3	Endothelial	6.43729e-05	0.596158	0.615	0.352	wilcox	0.000993325
LGALS3	Endothelial	7.38161e-05	0.531001	0.706	0.523	wilcox	0.00107544
SF3A2	Endothelial	0.000216187	0.648181	0.367	0.159	wilcox	0.0021773
SRSF2	Endothelial	0.000390924	0.502225	0.771	0.568	wilcox	0.00332519
DDX39B	Endothelial	0.000667495	0.537046	0.615	0.398	wilcox	0.00489184
SNRNP70	Endothelial	0.0015374	0.530904	0.294	0.114	wilcox	0.00866617
RBM22	Endothelial	0.00194889	0.545339	0.459	0.227	wilcox	0.0100669
CIR1	Mast	0.00064445	0.61371	0.396	0.1	wilcox	0.0274259
USB1	Mast	0.000957978	0.867113	0.17	0	wilcox	0.0307052
CWC22	Mast	0.00109337	1.12104	0.264	0.05	wilcox	0.0336431
SRRM2	Mast	0.00248948	0.550009	0.528	0.25	wilcox	0.045596
BCAS2	Mast	0.00377172	0.814819	0.434	0.183	wilcox	0.0530879
PHF5A	Mast	0.00445864	0.999143	0.17	0.017	wilcox	0.0562264
FAM50A	Mast	0.00458041	0.846524	0.358	0.133	wilcox	0.0568366
SRSF1	Mast	0.0123292	0.637681	0.566	0.333	wilcox	0.0887517
PTBP2	Mast	0.0130706	0.584277	0.226	0.067	wilcox	0.0929199
SNW1	Mast	0.0143577	0.601299	0.358	0.15	wilcox	0.0956245
DDX5	Myofibroblast	1.01346e-11	-0.25792	0.97	0.974	wilcox	1.38524e-10
DDX17	Myofibroblast	3.079e-07	0.474068	0.692	0.405	wilcox	1.73346e-06
SNRNP200	Myofibroblast	5.55874e-07	0.293845	0.492	0.203	wilcox	2.94775e-06
SF3A1	Myofibroblast	7.08606e-06	0.400226	0.384	0.17	wilcox	2.96431e-05
CIRBP	Myofibroblast	8.54955e-06	0.410919	0.789	0.497	wilcox	3.49642e-05
SON	Myofibroblast	1.00773e-05	-0.31869	0.858	0.902	wilcox	4.06914e-05
PRX	Myofibroblast	1.55014e-05	0.374061	0.172	0.033	wilcox	5.91365e-05
PABPC1	Myofibroblast	2.51807e-05	0.352452	0.94	0.765	wilcox	9.0523e-05
SMU1	Myofibroblast	3.21823e-05	-0.294359	0.909	0.98	wilcox	0.000113147
HNRNPA1	Myofibroblast	4.10158e-05	0.361751	0.876	0.693	wilcox	0.000139968
NCL	Myofibroblast	4.33301e-05	0.421094	0.77	0.523	wilcox	0.000146497
THRAP3	Myofibroblast	4.80545e-05	-0.391312	0.734	0.752	wilcox	0.000160769
HNRNPA2B1	Myofibroblast	6.02439e-05	0.367798	0.846	0.536	wilcox	0.000192962
CLK1	Myofibroblast	6.61059e-05	0.360143	0.604	0.346	wilcox	0.000209896
TMBIM6	Myofibroblast	8.02838e-05	-0.340237	0.728	0.739	wilcox	0.000245168
FUS	Myofibroblast	9.73167e-05	0.322194	0.906	0.915	wilcox	0.000289909
ACIN1	Myofibroblast	0.000110165	0.346718	0.299	0.131	wilcox	0.000321808
FXR1	Myofibroblast	0.000121382	0.369816	0.218	0.072	wilcox	0.00034899
DHX15	Myofibroblast	0.000157173	0.405641	0.317	0.137	wilcox	0.000435248
SNRPA	Myofibroblast	0.00023679	0.45642	0.157	0.039	wilcox	0.000614452
SFSWAP	Myofibroblast	0.00028796	0.259009	0.221	0.078	wilcox	0.000728018
HNRNPF	Myofibroblast	0.00034528	0.454568	0.462	0.268	wilcox	0.000853515
IWS1	Myofibroblast	0.000353529	0.448746	0.163	0.046	wilcox	0.000867199
C9orf78	Myofibroblast	0.000680116	-0.306454	0.562	0.739	wilcox	0.00151237
CLASRP	Myofibroblast	0.000726922	0.345232	0.145	0.039	wilcox	0.00160036
HNRNPM	Myofibroblast	0.000851866	0.366309	0.61	0.399	wilcox	0.00183899
PPP2R1A	Myofibroblast	0.00101579	0.270923	0.547	0.314	wilcox	0.00215108
DDX47	Myofibroblast	0.00106302	0.382228	0.302	0.15	wilcox	0.00223444
SRSF1	Myofibroblast	0.00109374	0.251101	0.559	0.353	wilcox	0.00228961
SFPQ	Myofibroblast	0.00117386	0.264747	0.335	0.19	wilcox	0.00242554
THOC7	Myofibroblast	0.00130969	0.306922	0.221	0.092	wilcox	0.00266527
PHF5A	Myofibroblast	0.00161564	0.459808	0.175	0.065	wilcox	0.0031757
SRSF4	Myofibroblast	0.00168813	0.313296	0.338	0.176	wilcox	0.00329737
CLK4	Myofibroblast	0.00175985	0.444636	0.263	0.131	wilcox	0.00340256
IVNS1ABP	Myofibroblast	0.00188212	0.280428	0.314	0.17	wilcox	0.00359812
RPUSD4	Myofibroblast	0.00205975	0.363627	0.112	0.026	wilcox	0.0038956
SRSF6	Myofibroblast	0.00229192	-0.266797	0.837	0.889	wilcox	0.00425738
NPM1	Myofibroblast	0.00255953	0.368971	0.785	0.569	wilcox	0.00467576
RBM4B	Myofibroblast	0.00286206	0.256669	0.151	0.052	wilcox	0.00513003
PPIL3	Myofibroblast	0.0030029	-0.421631	0.045	0.118	wilcox	0.00535993
PQBP1	Myofibroblast	0.00353597	0.378228	0.266	0.137	wilcox	0.00617767
RBM39	Myofibroblast	0.00379862	-0.289274	0.84	0.771	wilcox	0.00651409
SRSF10	Myofibroblast	0.00417068	-0.347149	0.719	0.85	wilcox	0.00708324
SNRPB	Myofibroblast	0.00421556	0.32178	0.505	0.314	wilcox	0.00714521
GRSF1	Myofibroblast	0.00551866	0.452052	0.489	0.425	wilcox	0.00903008
TRPT1	Myofibroblast	0.00585522	0.270772	0.133	0.046	wilcox	0.00949615
SNRPF	Myofibroblast	0.00645675	0.265973	0.205	0.098	wilcox	0.010334
SCAF11	Myofibroblast	0.00812756	-0.287381	0.55	0.719	wilcox	0.0126517
MAGOH	Myofibroblast	0.00910254	0.333852	0.169	0.078	wilcox	0.0139736
STRAP	Myofibroblast	0.0102817	0.302899	0.456	0.327	wilcox	0.0155411
RBM3	Myofibroblast	0.0106419	0.409223	0.909	0.915	wilcox	0.0160382
FMR1	Myofibroblast	0.010696	0.372051	0.136	0.059	wilcox	0.0161102
BCAS2	Myofibroblast	0.012404	0.297165	0.329	0.203	wilcox	0.0184008
SRPK2	Myofibroblast	0.0145144	0.289032	0.169	0.085	wilcox	0.0211269
THOC5	Myofibroblast	0.0145296	0.295089	0.118	0.046	wilcox	0.0211369
PRMT5	Myofibroblast	0.0223597	0.259047	0.172	0.092	wilcox	0.0312474
RBM19	Myofibroblast	0.0603256	0.31755	0.251	0.183	wilcox	0.0775615
HNRNPH2	Myofibroblast	0.0676583	-0.454267	0.314	0.353	wilcox	0.0863377
DDX46	Myofibroblast	0.0823399	0.354158	0.378	0.34	wilcox	0.103726
SCNM1	Myofibroblast	0.0965436	-0.380722	0.169	0.222	wilcox	0.12038
YTHDC1	Myofibroblast	0.10472	-0.402302	0.417	0.438	wilcox	0.129808
SNRPD2	Myofibroblast	0.114753	-0.32962	0.42	0.412	wilcox	0.141285
RNPC3	Myofibroblast	0.190735	-0.253079	0.227	0.15	wilcox	0.225912
PPIE	Myofibroblast	0.249834	-0.443919	0.296	0.333	wilcox	0.289998
RNPS1	Myofibroblast	0.298898	-0.320627	0.393	0.399	wilcox	0.340456
MBNL2	Myofibroblast	0.320268	-0.341812	0.39	0.373	wilcox	0.361255
PUF60	Myofibroblast	0.395478	-0.273862	0.356	0.34	wilcox	0.437404
LARP7	Myofibroblast	0.456687	-0.310388	0.224	0.235	wilcox	0.497991
SRSF12	Myofibroblast	0.463078	0.282757	0.375	0.366	wilcox	0.504316
DDX1	Myofibroblast	0.478359	-0.315776	0.293	0.288	wilcox	0.518801
USP39	Myofibroblast	0.492624	-0.321765	0.121	0.137	wilcox	0.532859
SNRNP35	Myofibroblast	0.567721	-0.3343	0.094	0.105	wilcox	0.605379
METTL14	Myofibroblast	0.623214	-0.341967	0.136	0.144	wilcox	0.6596
JMJD6	Myofibroblast	0.63352	0.330342	0.677	0.83	wilcox	0.668294
CLK3	Myofibroblast	0.672682	-0.252731	0.199	0.163	wilcox	0.703221
U2AF1L4	Myofibroblast	0.734485	-0.26247	0.1	0.105	wilcox	0.758523
TARDBP	Myofibroblast	0.856709	-0.253852	0.326	0.301	wilcox	0.870668
SRRM1	Myofibroblast	0.857042	-0.329567	0.538	0.431	wilcox	0.870668
DHX8	Myofibroblast	0.919553	-0.294682	0.121	0.118	wilcox	0.927903
PRPF31	Myofibroblast	0.997587	-0.25771	0.202	0.183	wilcox	0.997978
HNRNPH1	CAF	6.44345e-10	-0.361164	1	1	wilcox	1.05208e-08
SON	CAF	1.07879e-09	-0.423746	0.916	0.974	wilcox	1.63814e-08
TADA2B	CAF	5.83486e-09	-0.334204	0.621	0.851	wilcox	7.35289e-08
ATXN7	CAF	4.15026e-08	-0.317305	0.396	0.667	wilcox	4.05284e-07
WTAP	CAF	4.17699e-08	-0.424612	0.832	0.93	wilcox	4.06587e-07
TMBIM6	CAF	1.0141e-07	-0.360764	0.863	0.912	wilcox	8.90126e-07
PABPC1	CAF	1.17194e-07	0.349717	0.938	0.825	wilcox	1.00827e-06
LGALS3	CAF	2.76645e-07	0.477444	0.825	0.561	wilcox	2.14878e-06
TRA2A	CAF	5.70168e-07	-0.473324	0.847	0.939	wilcox	4.05527e-06
CIRBP	CAF	7.63301e-07	0.493217	0.815	0.57	wilcox	5.18601e-06
CDK12	CAF	1.18877e-06	0.404555	0.336	0.105	wilcox	7.64891e-06
AHNAK2	CAF	4.8556e-06	0.465123	0.329	0.114	wilcox	2.53507e-05
SF1	CAF	5.6179e-06	0.428623	0.576	0.307	wilcox	2.87449e-05
HNRNPA2B1	CAF	1.2186e-05	0.323237	0.875	0.737	wilcox	5.64161e-05
RBM39	CAF	1.25152e-05	-0.370583	0.926	0.93	wilcox	5.76761e-05
MBNL1	CAF	1.40034e-05	0.371211	0.715	0.465	wilcox	6.31275e-05
RBM8A	CAF	2.67957e-05	-0.478756	0.659	0.737	wilcox	0.00011137
POLR2A	CAF	5.5474e-05	0.498784	0.612	0.404	wilcox	0.000206792
PTBP1	CAF	6.74444e-05	0.492408	0.501	0.289	wilcox	0.000244425
CCNL1	CAF	8.72435e-05	0.391539	0.719	0.474	wilcox	0.000302119
THRAP3	CAF	0.000183071	-0.331506	0.799	0.833	wilcox	0.00056217
SRSF6	CAF	0.000210146	-0.302008	0.909	0.965	wilcox	0.000626312
DDX17	CAF	0.000211274	0.318292	0.739	0.526	wilcox	0.000628155
SF3A1	CAF	0.000244189	0.256118	0.412	0.211	wilcox	0.000706287
HNRNPF	CAF	0.000421858	0.419454	0.537	0.333	wilcox	0.00114904
TXNL4B	CAF	0.000462358	-0.280523	0.264	0.439	wilcox	0.00124374
SMU1	CAF	0.000518747	-0.320902	0.921	0.974	wilcox	0.00138282
SLC38A2	CAF	0.000550909	0.250426	0.926	0.789	wilcox	0.00144984
RBM6	CAF	0.00058422	-0.374604	0.784	0.789	wilcox	0.00151907
HSPA8	CAF	0.000815761	0.253967	0.911	0.798	wilcox	0.00202077
SRSF1	CAF	0.000868089	0.333266	0.602	0.447	wilcox	0.00213473
ZCCHC8	CAF	0.00128947	-0.260572	0.662	0.789	wilcox	0.00297803
RBM41	CAF	0.00157309	-0.330997	0.518	0.667	wilcox	0.0034923
SRSF2	CAF	0.00208725	0.274301	0.787	0.614	wilcox	0.00438987
PTBP3	CAF	0.00388132	0.338132	0.273	0.149	wilcox	0.00728077
MAGOH	CAF	0.00403411	0.493235	0.175	0.07	wilcox	0.00750251
HSPA1A	CAF	0.00408663	0.278248	0.794	0.623	wilcox	0.00758625
RBM12	CAF	0.00416798	0.271817	0.283	0.149	wilcox	0.00771369
MBNL2	CAF	0.00431433	0.261436	0.549	0.404	wilcox	0.00794505
SF3B5	CAF	0.00443327	0.394	0.343	0.202	wilcox	0.00809059
THOC7	CAF	0.00615649	0.334533	0.269	0.14	wilcox	0.0106476
PNN	CAF	0.0063449	0.31926	0.367	0.237	wilcox	0.0109237
PPP2R1A	CAF	0.00686894	0.318577	0.564	0.43	wilcox	0.0117131
SNRNP35	CAF	0.00758852	-0.335035	0.082	0.167	wilcox	0.0126768
CLK4	CAF	0.00861421	0.382897	0.281	0.158	wilcox	0.014088
TAF10	CAF	0.0087534	0.265766	0.106	0.026	wilcox	0.0142848
ECD	CAF	0.0091761	0.270642	0.218	0.105	wilcox	0.0148628
PPIH	CAF	0.014274	0.279662	0.113	0.035	wilcox	0.0216311
WDR83	CAF	0.0142806	0.365775	0.137	0.053	wilcox	0.0216311
PDCD7	CAF	0.0157111	-0.324009	0.319	0.439	wilcox	0.0234354
PTBP2	CAF	0.0181152	-0.371789	0.3	0.404	wilcox	0.0263107
HNRNPH3	CAF	0.0186933	0.254105	0.525	0.395	wilcox	0.0270211
MAGOHB	CAF	0.0193384	-0.35703	0.175	0.263	wilcox	0.0278082
CASC3	CAF	0.0196507	0.291724	0.508	0.412	wilcox	0.0281373
PRMT1	CAF	0.0198093	-0.32496	0.463	0.561	wilcox	0.0283243
THOC5	CAF	0.0216071	0.34856	0.127	0.053	wilcox	0.0305496
SNRPG	CAF	0.0226505	-0.383175	0.463	0.553	wilcox	0.0317003
ZNF326	CAF	0.023559	0.311498	0.149	0.07	wilcox	0.0327903
U2AF1	CAF	0.0262646	-0.303645	0.631	0.649	wilcox	0.0358981
SCNM1	CAF	0.0399106	-0.252463	0.254	0.351	wilcox	0.0518207
RPUSD4	CAF	0.0438585	0.260149	0.106	0.044	wilcox	0.0563683
EFTUD2	CAF	0.0468126	0.298963	0.233	0.149	wilcox	0.059585
RBM4	CAF	0.0469168	0.315847	0.456	0.368	wilcox	0.0596927
FASTK	CAF	0.0502649	0.319853	0.23	0.149	wilcox	0.0633421
PRPF3	CAF	0.0517605	0.396261	0.225	0.149	wilcox	0.0650379
SNRNP40	CAF	0.0560461	0.263711	0.29	0.202	wilcox	0.0698736
TFIP11	CAF	0.0573977	0.305895	0.177	0.105	wilcox	0.071237
ZMAT5	CAF	0.0588895	-0.483986	0.146	0.211	wilcox	0.0729097
CDK11A	CAF	0.0627227	-0.321567	0.252	0.316	wilcox	0.0770656
DHX16	CAF	0.0638976	0.305587	0.182	0.114	wilcox	0.078312
SNW1	CAF	0.0652884	-0.361695	0.295	0.368	wilcox	0.0796949
NCBP1	CAF	0.0662854	0.292413	0.554	0.728	wilcox	0.0806525
TRPT1	CAF	0.0672462	0.351869	0.173	0.105	wilcox	0.0816907
ZCRB1	CAF	0.0723999	-0.40111	0.324	0.395	wilcox	0.0872533
NSRP1	CAF	0.0857599	-0.322832	0.367	0.421	wilcox	0.10162
PAXBP1	CAF	0.109839	-0.334613	0.173	0.228	wilcox	0.126404
ENY2	CAF	0.13455	-0.291723	0.439	0.482	wilcox	0.152302
SRSF10	CAF	0.136571	-0.25319	0.777	0.833	wilcox	0.154246
LSM1	CAF	0.152231	-0.345053	0.271	0.325	wilcox	0.170348
BUD31	CAF	0.203314	-0.278902	0.434	0.465	wilcox	0.222109
TADA3	CAF	0.216698	0.280675	0.729	0.86	wilcox	0.235208
SRPK2	CAF	0.221038	-0.252495	0.235	0.281	wilcox	0.23932
SYNCRIP	CAF	0.235348	-0.250729	0.422	0.456	wilcox	0.25301
U2AF1L4	CAF	0.24894	-0.360975	0.192	0.219	wilcox	0.266584
AQR	CAF	0.270441	-0.307063	0.173	0.211	wilcox	0.288489
IK	CAF	0.311835	-0.340776	0.391	0.395	wilcox	0.329521
CWC15	CAF	0.315193	-0.315998	0.309	0.333	wilcox	0.332838
FAM98A	CAF	0.375035	-0.263203	0.165	0.193	wilcox	0.390865
GRSF1	CAF	0.454894	0.27383	0.475	0.482	wilcox	0.469264
SNRPD1	CAF	0.480027	-0.284061	0.331	0.325	wilcox	0.493515
SUGP2	CAF	0.529153	0.356075	0.499	0.596	wilcox	0.541455
PPWD1	CAF	0.636207	-0.294063	0.185	0.193	wilcox	0.647073
SNRPA1	CAF	0.879819	-0.253155	0.372	0.316	wilcox	0.883309
RBMX2	CAF	0.915382	-0.290727	0.182	0.175	wilcox	0.918103
NCL	Skeletal muscle	0.0027522	1.83639	0.818	0.167	wilcox	0.102366
THRAP3	Skeletal muscle	0.00355	-0.874693	0.705	1	wilcox	0.123335
CWC25	Skeletal muscle	0.00667219	-1.02222	0.568	1	wilcox	0.173631
RBM3	Skeletal muscle	0.00892925	1.71125	0.92	0.833	wilcox	0.205105
SRRM2	Skeletal muscle	0.00932718	1.37057	0.773	0.167	wilcox	0.206516
AHNAK	Skeletal muscle	0.0116773	1.3371	0.773	0.167	wilcox	0.213871
LARP7	Skeletal muscle	0.012539	-1.29419	0.239	0.667	wilcox	0.220082
SRSF7	Skeletal muscle	0.0134127	-1.12791	0.682	0.833	wilcox	0.220321
HNRNPA2B1	Skeletal muscle	0.0135275	0.996203	0.886	0.667	wilcox	0.221299
ZCCHC8	Skeletal muscle	0.0223367	-0.539094	0.591	1	wilcox	0.304464
CCNL1	Skeletal muscle	0.0257196	1.20905	0.784	0.167	wilcox	0.333257
RNPS1	Skeletal muscle	0.0364956	1.72648	0.466	0	wilcox	0.394199
NPM1	Skeletal muscle	0.0378921	1.05144	0.875	0.5	wilcox	0.402147
DDX39B	Skeletal muscle	0.0381264	1.82168	0.557	0.167	wilcox	0.402147
HNRNPC	Skeletal muscle	0.0509354	-0.686558	0.773	0.833	wilcox	0.444695
PRDX6	Skeletal muscle	0.0558059	1.41883	0.614	0.333	wilcox	0.457199
TRA2A	Skeletal muscle	0.0601791	-0.508479	0.727	1	wilcox	0.46891
ZBTB8OS	Skeletal muscle	0.0614415	-1.08447	0.102	0.333	wilcox	0.474359
KHSRP	Skeletal muscle	0.0623078	-0.318816	0.091	0.333	wilcox	0.476316
USP22	Skeletal muscle	0.0652525	-0.954737	0.591	0.833	wilcox	0.490227
DDX5	Skeletal muscle	0.0715463	-0.361383	0.955	1	wilcox	0.514162
C9orf78	Skeletal muscle	0.0735105	-0.760215	0.568	0.833	wilcox	0.515754
SMU1	Skeletal muscle	0.0737948	-0.409227	0.875	1	wilcox	0.515754
PIK3R1	Skeletal muscle	0.0739196	1.05321	0.375	0	wilcox	0.515754
SAP18	Skeletal muscle	0.0771424	0.821476	0.693	0.167	wilcox	0.528394
PNN	Skeletal muscle	0.0839365	-0.805267	0.375	0.667	wilcox	0.554062
TIA1	Skeletal muscle	0.0960754	-0.474202	0.193	0.5	wilcox	0.585569
SNIP1	Skeletal muscle	0.0961737	-0.677817	0.591	1	wilcox	0.585569
C1QBP	Skeletal muscle	0.105674	-0.658499	0.364	0.667	wilcox	0.592377
RPS13	Skeletal muscle	0.105954	0.457455	0.943	0.667	wilcox	0.592377
CLK3	Skeletal muscle	0.109287	-0.865488	0.25	0.5	wilcox	0.592377
SNRNP70	Skeletal muscle	0.110236	0.900275	0.318	0	wilcox	0.592377
MAGOHB	Skeletal muscle	0.118633	-0.596795	0.114	0.333	wilcox	0.598265
FXR1	Skeletal muscle	0.119017	0.857733	0.307	0	wilcox	0.598265
PQBP1	Skeletal muscle	0.119017	1.54378	0.307	0	wilcox	0.598265
PRMT1	Skeletal muscle	0.119032	-0.730569	0.386	0.667	wilcox	0.598265
SRPK1	Skeletal muscle	0.121646	-0.873255	0.034	0.167	wilcox	0.600217
KHDRBS1	Skeletal muscle	0.125926	-0.738173	0.261	0.5	wilcox	0.608932
NONO	Skeletal muscle	0.133804	-0.505322	0.67	1	wilcox	0.608932
SRSF12	Skeletal muscle	0.138328	0.516429	0.284	0	wilcox	0.608932
RBM22	Skeletal muscle	0.138328	1.18448	0.284	0	wilcox	0.608932
RBM14	Skeletal muscle	0.138328	0.942629	0.284	0	wilcox	0.608932
SNRPE	Skeletal muscle	0.138328	1.13686	0.284	0	wilcox	0.608932
SON	Skeletal muscle	0.14331	-0.353783	0.852	1	wilcox	0.608932
DHX38	Skeletal muscle	0.148858	-0.865951	0.148	0.333	wilcox	0.608932
RBM19	Skeletal muscle	0.148922	0.948012	0.273	0	wilcox	0.608932
PABPC1	Skeletal muscle	0.154726	0.425804	0.966	0.833	wilcox	0.608932
RBMX	Skeletal muscle	0.155484	0.89404	0.557	0.167	wilcox	0.608932
YTHDC1	Skeletal muscle	0.158343	-0.88983	0.466	0.667	wilcox	0.608932
CASC3	Skeletal muscle	0.161056	1.35833	0.534	0.333	wilcox	0.608932
HNRNPL	Skeletal muscle	0.16176	-0.570189	0.705	1	wilcox	0.608932
TMBIM6	Skeletal muscle	0.162263	-0.369143	0.716	1	wilcox	0.608932
PPIG	Skeletal muscle	0.165149	-1.37603	0.341	0.5	wilcox	0.608932
IK	Skeletal muscle	0.171778	-1.20434	0.352	0.5	wilcox	0.608932
PRPF3	Skeletal muscle	0.172174	1.16028	0.25	0	wilcox	0.608932
SNRPF	Skeletal muscle	0.172174	1.02357	0.25	0	wilcox	0.608932
SNRPA1	Skeletal muscle	0.172174	1.06749	0.25	0	wilcox	0.608932
TXNL4B	Skeletal muscle	0.175804	-0.838531	0.261	0.5	wilcox	0.608932
TADA1	Skeletal muscle	0.182752	-0.900514	0.045	0.167	wilcox	0.608932
CLK1	Skeletal muscle	0.183905	0.719117	0.739	0.5	wilcox	0.608932
PUF60	Skeletal muscle	0.18414	1.62267	0.386	0.167	wilcox	0.608932
PLRG1	Skeletal muscle	0.184913	1.11322	0.239	0	wilcox	0.608932
LSM2	Skeletal muscle	0.184913	1.00639	0.239	0	wilcox	0.608932
TRRAP	Skeletal muscle	0.184913	0.506804	0.239	0	wilcox	0.608932
NCBP1	Skeletal muscle	0.192514	-0.604988	0.5	0.833	wilcox	0.608932
CWC22	Skeletal muscle	0.198457	1.07671	0.227	0	wilcox	0.608932
FAM50A	Skeletal muscle	0.198457	0.864746	0.227	0	wilcox	0.608932
RBM10	Skeletal muscle	0.198457	0.834791	0.227	0	wilcox	0.608932
CLK4	Skeletal muscle	0.198457	1.04693	0.227	0	wilcox	0.608932
PTBP3	Skeletal muscle	0.198457	0.615776	0.227	0	wilcox	0.608932
HNRNPH2	Skeletal muscle	0.201933	-1.16643	0.295	0.5	wilcox	0.608932
SRSF5	Skeletal muscle	0.203573	0.548676	0.852	0.5	wilcox	0.608932
BCAS2	Skeletal muscle	0.212857	1.02229	0.216	0	wilcox	0.608932
MPHOSPH10	Skeletal muscle	0.212857	1.00792	0.216	0	wilcox	0.608932
HNRNPA1	Skeletal muscle	0.218465	0.542351	0.909	0.5	wilcox	0.608932
LUC7L3	Skeletal muscle	0.218956	0.458364	0.511	0.167	wilcox	0.608932
NSRP1	Skeletal muscle	0.226712	-0.763885	0.33	0.5	wilcox	0.608932
SNRPD3	Skeletal muscle	0.227615	1.09397	0.364	0.167	wilcox	0.608932
PPP4R2	Skeletal muscle	0.228171	0.679587	0.205	0	wilcox	0.608932
CTNNBL1	Skeletal muscle	0.228171	0.766785	0.205	0	wilcox	0.608932
LSM3	Skeletal muscle	0.228171	0.969515	0.205	0	wilcox	0.608932
CWC15	Skeletal muscle	0.228171	0.918788	0.205	0	wilcox	0.608932
SNRNP27	Skeletal muscle	0.232874	-0.771223	0.159	0.333	wilcox	0.608932
RBM39	Skeletal muscle	0.23651	0.517504	0.909	0.833	wilcox	0.608932
TRA2B	Skeletal muscle	0.243501	1.12648	0.477	0.333	wilcox	0.608932
RPUSD4	Skeletal muscle	0.244465	0.953745	0.193	0	wilcox	0.608932
SCNM1	Skeletal muscle	0.244465	0.846045	0.193	0	wilcox	0.608932
USB1	Skeletal muscle	0.244465	0.851829	0.193	0	wilcox	0.608932
SNRPD2	Skeletal muscle	0.252488	-0.647194	0.591	0.667	wilcox	0.608932
SF3B5	Skeletal muscle	0.255221	-0.644934	0.318	0.5	wilcox	0.608932
SNRPB	Skeletal muscle	0.256245	0.705641	0.455	0.167	wilcox	0.608932
HNRNPR	Skeletal muscle	0.257626	-0.998441	0.364	0.5	wilcox	0.608932
RP9	Skeletal muscle	0.261813	0.894874	0.182	0	wilcox	0.608932
CLASRP	Skeletal muscle	0.261813	0.605417	0.182	0	wilcox	0.608932
PHF5A	Skeletal muscle	0.261813	0.99118	0.182	0	wilcox	0.608932
PRPF38A	Skeletal muscle	0.261813	0.850441	0.182	0	wilcox	0.608932
RBM6	Skeletal muscle	0.272517	-0.40006	0.693	0.833	wilcox	0.608932
TCERG1	Skeletal muscle	0.272919	0.956133	0.386	0.167	wilcox	0.608932
GEMIN2	Skeletal muscle	0.273474	-0.872366	0.057	0.167	wilcox	0.608932
ZMAT5	Skeletal muscle	0.280298	0.847382	0.17	0	wilcox	0.608932
RBM28	Skeletal muscle	0.280298	0.840534	0.17	0	wilcox	0.608932
METTL14	Skeletal muscle	0.280298	0.879032	0.17	0	wilcox	0.608932
TRPT1	Skeletal muscle	0.280298	0.853442	0.17	0	wilcox	0.608932
SART3	Skeletal muscle	0.280298	0.666872	0.17	0	wilcox	0.608932
KDM1A	Skeletal muscle	0.280298	0.376901	0.17	0	wilcox	0.608932
HNRNPA1L2	Skeletal muscle	0.280298	0.438217	0.17	0	wilcox	0.608932
SF3B4	Skeletal muscle	0.282474	-0.314993	0.273	0.5	wilcox	0.608932
USP39	Skeletal muscle	0.284649	-0.76878	0.182	0.333	wilcox	0.608932
DHX8	Skeletal muscle	0.294334	-0.435905	0.17	0.333	wilcox	0.608932
TFIP11	Skeletal muscle	0.300019	0.813078	0.159	0	wilcox	0.608932
DYRK1A	Skeletal muscle	0.300019	0.326346	0.159	0	wilcox	0.608932
ZMAT2	Skeletal muscle	0.300019	0.739209	0.159	0	wilcox	0.608932
ARL6IP4	Skeletal muscle	0.305088	-0.553691	0.375	0.5	wilcox	0.608932
RBM8A	Skeletal muscle	0.306425	0.493592	0.75	0.5	wilcox	0.608932
THOC3	Skeletal muscle	0.321088	0.678695	0.148	0	wilcox	0.608932
FAM98A	Skeletal muscle	0.321088	0.546423	0.148	0	wilcox	0.608932
CWC27	Skeletal muscle	0.321088	0.544973	0.148	0	wilcox	0.608932
SCAF11	Skeletal muscle	0.325102	-0.658486	0.534	0.667	wilcox	0.608932
SUPT20H	Skeletal muscle	0.326901	-0.371147	0.159	0.333	wilcox	0.608932
WBP11	Skeletal muscle	0.331668	0.737059	0.352	0.167	wilcox	0.608932
SNRPD1	Skeletal muscle	0.334461	-0.762715	0.216	0.333	wilcox	0.608932
RBM4B	Skeletal muscle	0.343643	0.490773	0.136	0	wilcox	0.608932
MAGOH	Skeletal muscle	0.343643	0.652411	0.136	0	wilcox	0.608932
RBM15B	Skeletal muscle	0.343643	0.342643	0.136	0	wilcox	0.608932
LSM10	Skeletal muscle	0.343643	0.768086	0.136	0	wilcox	0.608932
BUD31	Skeletal muscle	0.346943	0.567296	0.42	0.167	wilcox	0.608932
ECD	Skeletal muscle	0.348724	-0.537154	0.193	0.333	wilcox	0.608932
SNW1	Skeletal muscle	0.356142	-0.715838	0.216	0.333	wilcox	0.608932
THOC6	Skeletal muscle	0.356142	-0.775717	0.216	0.333	wilcox	0.608932
HNRNPM	Skeletal muscle	0.358113	0.494053	0.557	0.333	wilcox	0.608932
SRSF8	Skeletal muscle	0.363941	-0.513669	0.432	0.667	wilcox	0.608932
PTBP1	Skeletal muscle	0.363941	0.654965	0.455	0.333	wilcox	0.608932
PPP2R1A	Skeletal muscle	0.366195	0.518284	0.409	0.167	wilcox	0.608932
PRKRIP1	Skeletal muscle	0.367845	0.460355	0.125	0	wilcox	0.608932
WDR83	Skeletal muscle	0.367845	0.565271	0.125	0	wilcox	0.608932
DHX16	Skeletal muscle	0.367845	0.697625	0.125	0	wilcox	0.608932
U2AF2	Skeletal muscle	0.367845	0.250766	0.125	0	wilcox	0.608932
WDR77	Skeletal muscle	0.367845	0.655923	0.125	0	wilcox	0.608932
THOC1	Skeletal muscle	0.367845	0.674951	0.125	0	wilcox	0.608932
RBMX2	Skeletal muscle	0.367845	0.500361	0.125	0	wilcox	0.608932
SUPT3H	Skeletal muscle	0.367845	0.502177	0.125	0	wilcox	0.608932
PPIH	Skeletal muscle	0.367845	0.60169	0.125	0	wilcox	0.608932
TAF15	Skeletal muscle	0.367845	0.448563	0.125	0	wilcox	0.608932
RRP1B	Skeletal muscle	0.367845	0.579718	0.125	0	wilcox	0.608932
DHX35	Skeletal muscle	0.367872	-0.669303	0.068	0.167	wilcox	0.608932
ZNF638	Skeletal muscle	0.374388	0.30921	0.42	0.167	wilcox	0.608932
CIRBP	Skeletal muscle	0.380767	0.321489	0.83	0.667	wilcox	0.608932
SREK1	Skeletal muscle	0.392001	-0.922394	0.511	0.5	wilcox	0.608932
ZNF830	Skeletal muscle	0.393897	0.623026	0.114	0	wilcox	0.608932
AQR	Skeletal muscle	0.393897	0.298696	0.114	0	wilcox	0.608932
PUS7	Skeletal muscle	0.393897	0.47389	0.114	0	wilcox	0.608932
RBM15	Skeletal muscle	0.393897	0.436509	0.114	0	wilcox	0.608932
RRAGC	Skeletal muscle	0.393897	0.297424	0.114	0	wilcox	0.608932
GEMIN5	Skeletal muscle	0.393897	0.674451	0.114	0	wilcox	0.608932
AKAP8L	Skeletal muscle	0.393897	0.378204	0.114	0	wilcox	0.608932
SUGP1	Skeletal muscle	0.393897	0.593281	0.114	0	wilcox	0.608932
LSM4	Skeletal muscle	0.393897	0.631644	0.114	0	wilcox	0.608932
DAZAP1	Skeletal muscle	0.393897	0.33982	0.114	0	wilcox	0.608932
CWF19L2	Skeletal muscle	0.395952	-0.4643	0.193	0.333	wilcox	0.608932
SF3A1	Skeletal muscle	0.398065	-0.535911	0.432	0.5	wilcox	0.608932
DHX15	Skeletal muscle	0.399482	0.445731	0.352	0.167	wilcox	0.608932
RBFOX2	Skeletal muscle	0.400169	-0.323898	0.307	0.5	wilcox	0.608932
SRSF10	Skeletal muscle	0.403505	-0.256085	0.716	1	wilcox	0.608932
MFAP1	Skeletal muscle	0.406007	-0.933411	0.08	0.167	wilcox	0.608932
HNRNPU	Skeletal muscle	0.410529	-0.36272	0.705	0.667	wilcox	0.608932
SRSF4	Skeletal muscle	0.410806	0.952404	0.307	0.167	wilcox	0.608932
RBMXL1	Skeletal muscle	0.42096	0.275081	0.341	0.167	wilcox	0.608932
ENY2	Skeletal muscle	0.421439	0.52288	0.33	0.167	wilcox	0.608932
TSEN2	Skeletal muscle	0.422049	0.503284	0.102	0	wilcox	0.608932
METTL3	Skeletal muscle	0.422049	0.434786	0.102	0	wilcox	0.608932
THOC5	Skeletal muscle	0.422049	0.376864	0.102	0	wilcox	0.608932
RNF113A	Skeletal muscle	0.422049	0.581461	0.102	0	wilcox	0.608932
FMR1	Skeletal muscle	0.424301	-0.691111	0.08	0.167	wilcox	0.608984
U2AF1	Skeletal muscle	0.430201	-0.594661	0.534	0.667	wilcox	0.615355
NOVA1	Skeletal muscle	0.443068	-0.25232	0.08	0.167	wilcox	0.626317
ISY1	Skeletal muscle	0.44454	0.841271	0.432	0.333	wilcox	0.62656
STRAP	Skeletal muscle	0.454557	0.457744	0.33	0.167	wilcox	0.636792
SF3B2	Skeletal muscle	0.460293	-0.535123	0.466	0.5	wilcox	0.642979
SNRNP35	Skeletal muscle	0.462301	-0.595345	0.08	0.167	wilcox	0.644404
PRPF31	Skeletal muscle	0.467397	1.03663	0.261	0.167	wilcox	0.648861
SNRPN	Skeletal muscle	0.472897	-0.677797	0.409	0.5	wilcox	0.654079
NUP98	Skeletal muscle	0.492513	0.639874	0.273	0.167	wilcox	0.666519
THOC7	Skeletal muscle	0.498879	-0.691224	0.25	0.333	wilcox	0.669543
CIR1	Skeletal muscle	0.516507	-0.62095	0.284	0.333	wilcox	0.682733
DDX1	Skeletal muscle	0.526534	0.451116	0.295	0.5	wilcox	0.691916
RBM7	Skeletal muscle	0.530107	0.477461	0.284	0.167	wilcox	0.69512
SFPQ	Skeletal muscle	0.535044	0.807249	0.364	0.333	wilcox	0.698198
DCPS	Skeletal muscle	0.543907	-0.756665	0.102	0.167	wilcox	0.701358
SRPK2	Skeletal muscle	0.543907	-0.667777	0.102	0.167	wilcox	0.701358
HNRNPA3	Skeletal muscle	0.544727	-0.699094	0.568	0.5	wilcox	0.701835
SRSF1	Skeletal muscle	0.551453	0.375554	0.636	0.5	wilcox	0.708035
SF1	Skeletal muscle	0.560619	-0.573311	0.523	0.5	wilcox	0.715479
SREK1IP1	Skeletal muscle	0.565507	0.303604	0.386	0.333	wilcox	0.7178
EIF4A3	Skeletal muscle	0.568815	-0.340377	0.58	0.667	wilcox	0.720912
MBNL1	Skeletal muscle	0.576028	0.251326	0.682	0.5	wilcox	0.727339
RNPC3	Skeletal muscle	0.581044	0.347948	0.182	0.333	wilcox	0.732554
PPIL3	Skeletal muscle	0.602915	-0.53354	0.102	0.167	wilcox	0.751022
ZRSR2	Skeletal muscle	0.602915	-0.25464	0.102	0.167	wilcox	0.751022
SUPT7L	Skeletal muscle	0.63047	-0.310811	0.42	0.5	wilcox	0.769301
PRPF4B	Skeletal muscle	0.630735	-0.466766	0.273	0.333	wilcox	0.769301
DDX39A	Skeletal muscle	0.639341	-0.366614	0.295	0.333	wilcox	0.775168
TTF2	Skeletal muscle	0.642164	0.323171	0.205	0.333	wilcox	0.778031
GCFC2	Skeletal muscle	0.648341	0.443839	0.216	0.333	wilcox	0.782281
ATXN7	Skeletal muscle	0.662283	0.272108	0.364	0.5	wilcox	0.795684
U2AF1L4	Skeletal muscle	0.676773	0.419933	0.239	0.167	wilcox	0.805198
CDC5L	Skeletal muscle	0.677224	-0.692772	0.33	0.333	wilcox	0.805451
SF3A3	Skeletal muscle	0.683347	0.83159	0.205	0.167	wilcox	0.809383
PPWD1	Skeletal muscle	0.683347	1.10954	0.205	0.167	wilcox	0.809383
RBM23	Skeletal muscle	0.683347	0.892211	0.205	0.167	wilcox	0.809383
SART1	Skeletal muscle	0.687854	-0.277715	0.114	0.167	wilcox	0.812071
DDX41	Skeletal muscle	0.689055	-0.62354	0.125	0.167	wilcox	0.812071
TARDBP	Skeletal muscle	0.690812	-0.576202	0.33	0.333	wilcox	0.813524
FASTK	Skeletal muscle	0.699607	0.701047	0.205	0.167	wilcox	0.820131
RBM4	Skeletal muscle	0.708053	0.449719	0.409	0.333	wilcox	0.823964
PTBP2	Skeletal muscle	0.710475	0.537376	0.227	0.167	wilcox	0.825336
REST	Skeletal muscle	0.735458	0.604271	0.193	0.167	wilcox	0.84088
RBM25	Skeletal muscle	0.737157	-0.329361	0.466	0.5	wilcox	0.842394
XAB2	Skeletal muscle	0.745793	0.252583	0.216	0.167	wilcox	0.847277
SNRPA	Skeletal muscle	0.747339	-0.519787	0.136	0.167	wilcox	0.847277
ZNF326	Skeletal muscle	0.748885	-0.360831	0.125	0.167	wilcox	0.847747
SNRPB2	Skeletal muscle	0.757714	-0.30687	0.318	0.333	wilcox	0.854703
CELF1	Skeletal muscle	0.75782	-0.931256	0.273	0.167	wilcox	0.854703
LSM5	Skeletal muscle	0.790974	0.412583	0.182	0.167	wilcox	0.876659
NCBP2	Skeletal muscle	0.790974	0.536307	0.182	0.167	wilcox	0.876659
SNRPG	Skeletal muscle	0.806508	-0.309967	0.352	0.333	wilcox	0.88627
SF3B1	Skeletal muscle	0.808292	0.264555	0.705	0.833	wilcox	0.887382
RSRC1	Skeletal muscle	0.813805	0.410175	0.114	0.167	wilcox	0.890285
MBNL2	Skeletal muscle	0.850104	0.379328	0.261	0.333	wilcox	0.91558
HTATSF1	Skeletal muscle	0.861226	-0.30427	0.148	0.167	wilcox	0.921229
CWF19L1	Skeletal muscle	0.879558	0.443772	0.364	0.5	wilcox	0.93564
TADA3	Skeletal muscle	0.918721	0.443998	0.682	0.833	wilcox	0.959582
THOC2	Skeletal muscle	0.926463	-0.33278	0.477	0.333	wilcox	0.964082
PRPF8	Skeletal muscle	0.937067	0.636997	0.386	0.5	wilcox	0.968685
IWS1	Skeletal muscle	0.943501	-0.371174	0.17	0.167	wilcox	0.971314
SUPT6H	Skeletal muscle	0.945962	0.530328	0.284	0.333	wilcox	0.972956
METTL16	Skeletal muscle	0.959849	0.566616	0.466	0.5	wilcox	0.980557
SETX	Skeletal muscle	0.961387	0.684904	0.284	0.333	wilcox	0.981482
JMJD6	Skeletal muscle	0.967442	1.09913	0.523	0.667	wilcox	0.985986
PPARGC1A	Skeletal muscle	0.970969	0.355536	0.159	0.167	wilcox	0.986472
RBM5	Skeletal muscle	0.972212	0.417434	0.398	0.5	wilcox	0.986472
PPIE	Skeletal muscle	0.97944	-0.382086	0.432	0.333	wilcox	0.990737
SRSF9	Skeletal muscle	1	-0.369045	0.193	0.167	wilcox	1
PABPC1	CD4+ T conv	6.41366e-10	0.422007	0.951	0.916	wilcox	4.4575e-07
SRSF7	CD4+ T conv	0.00155231	0.26654	0.789	0.739	wilcox	0.0168573
THOC2	CD4+ T conv	0.00170436	-0.413697	0.162	0.319	wilcox	0.0180393
ZNF326	CD4+ T conv	0.00188744	0.462432	0.12	0.035	wilcox	0.0186067
RPS13	CD4+ T conv	0.00244409	0.462932	0.486	0.376	wilcox	0.0222045
USP22	CD4+ T conv	0.0027959	-0.428405	0.423	0.58	wilcox	0.0238424
SLC38A2	CD4+ T conv	0.00618752	0.349515	0.69	0.588	wilcox	0.0370718
CDK11A	CD4+ T conv	0.0138048	-0.356601	0.148	0.261	wilcox	0.0527163
C9orf78	CD4+ T conv	0.0139291	-0.286836	0.669	0.814	wilcox	0.0530453
SFPQ	CD4+ T conv	0.0217028	-0.456789	0.134	0.23	wilcox	0.0680969
SNRPD1	CD4+ T conv	0.0241815	-0.423203	0.099	0.186	wilcox	0.0717454
SRSF5	CD4+ T conv	0.030756	-0.277499	0.549	0.69	wilcox	0.0817416
SAP18	CD4+ T conv	0.0339374	-0.271856	0.345	0.482	wilcox	0.0865231
RALY	CD4+ T conv	0.0372344	-0.288409	0.204	0.31	wilcox	0.0911344
SRRM1	CD4+ T conv	0.0379797	0.365198	0.556	0.482	wilcox	0.0922091
ERN1	CD4+ T conv	0.0532504	0.389738	0.211	0.137	wilcox	0.112489
GRSF1	CD4+ T conv	0.0632811	-0.297164	0.493	0.611	wilcox	0.1242
ZNF638	CD4+ T conv	0.0641056	-0.256534	0.127	0.208	wilcox	0.12523
UBL5	CD4+ T conv	0.0704784	-0.38916	0.162	0.243	wilcox	0.132101
TAF12	CD4+ T conv	0.0706945	-0.453437	0.049	0.102	wilcox	0.132255
CWC25	CD4+ T conv	0.0760634	-0.257728	0.732	0.832	wilcox	0.138569
NCL	CD4+ T conv	0.0773587	0.343426	0.57	0.527	wilcox	0.138926
ATXN7	CD4+ T conv	0.0790209	-0.255856	0.634	0.695	wilcox	0.140819
SCNM1	CD4+ T conv	0.0823545	-0.384619	0.113	0.177	wilcox	0.143777
DHX9	CD4+ T conv	0.0840713	0.573009	0.19	0.133	wilcox	0.145528
HTATSF1	CD4+ T conv	0.0847274	-0.26421	0.085	0.146	wilcox	0.146255
SF3B5	CD4+ T conv	0.100385	-0.395346	0.092	0.15	wilcox	0.163879
CCNL1	CD4+ T conv	0.101591	0.279702	0.479	0.398	wilcox	0.165541
SRRM2	CD4+ T conv	0.104256	0.445682	0.254	0.195	wilcox	0.168311
CDC5L	CD4+ T conv	0.110309	-0.28506	0.401	0.513	wilcox	0.175263
LSM7	CD4+ T conv	0.1107	-0.324638	0.106	0.168	wilcox	0.175594
PQBP1	CD4+ T conv	0.114988	0.522334	0.169	0.119	wilcox	0.179801
NUP98	CD4+ T conv	0.129616	0.336262	0.444	0.385	wilcox	0.197347
PRPF18	CD4+ T conv	0.138862	-0.432576	0.077	0.124	wilcox	0.207036
ZC3H13	CD4+ T conv	0.141122	0.264282	0.148	0.097	wilcox	0.208903
PNN	CD4+ T conv	0.145996	0.377277	0.246	0.19	wilcox	0.213658
PIK3R1	CD4+ T conv	0.148412	0.410956	0.296	0.239	wilcox	0.216287
RBM12	CD4+ T conv	0.151303	-0.307768	0.127	0.181	wilcox	0.218441
ZRANB2	CD4+ T conv	0.152183	-0.387241	0.141	0.195	wilcox	0.219207
PPWD1	CD4+ T conv	0.154336	-0.286569	0.155	0.217	wilcox	0.221119
FAM50A	CD4+ T conv	0.155096	0.306479	0.141	0.093	wilcox	0.221165
SRSF1	CD4+ T conv	0.163112	0.335979	0.268	0.212	wilcox	0.228094
RBM22	CD4+ T conv	0.164868	0.422938	0.225	0.177	wilcox	0.228634
CLK3	CD4+ T conv	0.165195	-0.269033	0.106	0.164	wilcox	0.228634
THOC3	CD4+ T conv	0.178119	-0.524243	0.113	0.155	wilcox	0.240608
SF3A3	CD4+ T conv	0.179241	-0.330568	0.162	0.217	wilcox	0.241185
SNW1	CD4+ T conv	0.184672	-0.3732	0.169	0.221	wilcox	0.246348
DDX1	CD4+ T conv	0.198013	-0.261796	0.085	0.128	wilcox	0.25784
RNF113A	CD4+ T conv	0.200852	-0.371206	0.063	0.102	wilcox	0.260638
POLR2A	CD4+ T conv	0.232439	0.250492	0.556	0.558	wilcox	0.288216
SUPT7L	CD4+ T conv	0.246544	0.4073	0.634	0.704	wilcox	0.302201
SF1	CD4+ T conv	0.25214	0.308419	0.415	0.385	wilcox	0.307164
SNRNP70	CD4+ T conv	0.252963	0.471369	0.106	0.075	wilcox	0.307898
NCBP1	CD4+ T conv	0.361432	0.311833	0.704	0.779	wilcox	0.411121
HNRNPH3	CD4+ T conv	0.420096	0.348964	0.275	0.261	wilcox	0.460515
SETX	CD4+ T conv	0.498906	0.258727	0.19	0.168	wilcox	0.532626
DDX46	CD4+ T conv	0.50203	0.253216	0.415	0.482	wilcox	0.535139
HNRNPR	CD4+ T conv	0.531852	0.28815	0.246	0.239	wilcox	0.563471
PRPF8	CD4+ T conv	0.532552	0.301848	0.268	0.261	wilcox	0.563783
LSM1	CD4+ T conv	0.784552	0.270522	0.12	0.115	wilcox	0.800681
SRPK1	CD4+ T conv	0.942333	0.363315	0.099	0.102	wilcox	0.947102
HNRNPL	CD8+ T exh	1.03128e-05	-0.358598	0.857	0.988	wilcox	0.000722265
HSPA8	CD8+ T exh	6.93001e-05	-0.439145	0.705	0.896	wilcox	0.00230335
DHX8	CD8+ T exh	0.00152946	-0.477235	0.098	0.256	wilcox	0.0173369
RBM8A	CD8+ T exh	0.00178593	-0.392874	0.509	0.713	wilcox	0.0187284
U2AF1L4	CD8+ T exh	0.0022399	-0.480045	0.089	0.244	wilcox	0.0217448
PPP2CA	CD8+ T exh	0.00253418	-0.491112	0.384	0.579	wilcox	0.0235522
SRSF6	CD8+ T exh	0.00319768	-0.298696	0.848	0.957	wilcox	0.0266836
SF3B3	CD8+ T exh	0.00389002	-0.394997	0.821	0.933	wilcox	0.0299358
RBM39	CD8+ T exh	0.00459882	-0.275766	0.839	0.951	wilcox	0.0326749
RBM6	CD8+ T exh	0.0067369	0.356417	0.67	0.506	wilcox	0.0405247
AHNAK	CD8+ T exh	0.00745151	0.41433	0.393	0.238	wilcox	0.0431044
LSM5	CD8+ T exh	0.00768499	-0.320513	0.143	0.293	wilcox	0.0439366
NCL	CD8+ T exh	0.0202968	-0.355912	0.491	0.634	wilcox	0.0736378
SF1	CD8+ T exh	0.0286669	0.492575	0.429	0.311	wilcox	0.0875637
WBP11	CD8+ T exh	0.0307536	-0.274273	0.188	0.317	wilcox	0.0910994
SNRNP35	CD8+ T exh	0.0368505	0.526565	0.125	0.055	wilcox	0.100605
DAZAP1	CD8+ T exh	0.0382648	0.486201	0.223	0.134	wilcox	0.102231
MAGOH	CD8+ T exh	0.0405317	-0.501046	0.054	0.128	wilcox	0.105136
ATXN7	CD8+ T exh	0.0418138	-0.286321	0.527	0.646	wilcox	0.106767
RNF113A	CD8+ T exh	0.044171	-0.690974	0.071	0.146	wilcox	0.109784
SMNDC1	CD8+ T exh	0.0523019	-0.485274	0.071	0.146	wilcox	0.122427
NUP98	CD8+ T exh	0.0564184	-0.316519	0.304	0.421	wilcox	0.127022
PPWD1	CD8+ T exh	0.0607004	-0.412927	0.125	0.213	wilcox	0.13285
PHF5A	CD8+ T exh	0.0675655	0.38128	0.116	0.055	wilcox	0.13908
UBL5	CD8+ T exh	0.0716628	0.374665	0.393	0.287	wilcox	0.144282
SAP18	CD8+ T exh	0.0742703	-0.281517	0.438	0.537	wilcox	0.146229
IVNS1ABP	CD8+ T exh	0.0751156	-0.252118	0.518	0.646	wilcox	0.146493
PTBP3	CD8+ T exh	0.0787461	0.523362	0.196	0.128	wilcox	0.150069
AQR	CD8+ T exh	0.0820403	-0.286078	0.134	0.22	wilcox	0.153806
NCBP2	CD8+ T exh	0.0841555	-0.27651	0.071	0.14	wilcox	0.155961
SNRNP27	CD8+ T exh	0.0867915	0.379191	0.143	0.079	wilcox	0.158177
PPP2R1A	CD8+ T exh	0.0944735	0.409629	0.286	0.207	wilcox	0.166304
SNRPB2	CD8+ T exh	0.0947794	-0.312501	0.205	0.299	wilcox	0.166449
SRRM1	CD8+ T exh	0.101023	-0.328719	0.482	0.561	wilcox	0.173009
LARP7	CD8+ T exh	0.102904	-0.330758	0.143	0.22	wilcox	0.174684
PPIG	CD8+ T exh	0.103749	-0.291961	0.196	0.287	wilcox	0.175692
SNRPC	CD8+ T exh	0.105326	-0.464706	0.125	0.195	wilcox	0.177247
KHDRBS1	CD8+ T exh	0.10871	0.505071	0.17	0.11	wilcox	0.179899
PRMT1	CD8+ T exh	0.111289	0.481454	0.304	0.244	wilcox	0.182653
METTL14	CD8+ T exh	0.118601	0.418828	0.179	0.116	wilcox	0.19095
STRAP	CD8+ T exh	0.121651	-0.271402	0.232	0.329	wilcox	0.194436
CCNL1	CD8+ T exh	0.12182	-0.265829	0.366	0.457	wilcox	0.194436
PRPF6	CD8+ T exh	0.12777	-0.288392	0.098	0.165	wilcox	0.200894
DHX38	CD8+ T exh	0.127978	-0.306693	0.08	0.14	wilcox	0.200932
SNRNP70	CD8+ T exh	0.134184	0.328475	0.134	0.079	wilcox	0.206705
CELF1	CD8+ T exh	0.14198	-0.33376	0.17	0.238	wilcox	0.214503
CLNS1A	CD8+ T exh	0.149444	0.256901	0.179	0.116	wilcox	0.221706
ARL6IP4	CD8+ T exh	0.160067	0.312005	0.25	0.183	wilcox	0.233203
SREK1	CD8+ T exh	0.167979	-0.375025	0.295	0.354	wilcox	0.240443
SCNM1	CD8+ T exh	0.181678	-0.251872	0.134	0.195	wilcox	0.251959
TARDBP	CD8+ T exh	0.190583	-0.255786	0.196	0.268	wilcox	0.260986
SUPT20H	CD8+ T exh	0.198647	0.267028	0.214	0.152	wilcox	0.269023
ZBTB8OS	CD8+ T exh	0.221304	0.282981	0.116	0.073	wilcox	0.291203
TSEN15	CD8+ T exh	0.221558	0.359437	0.143	0.098	wilcox	0.291203
RBM17	CD8+ T exh	0.234808	0.299882	0.375	0.323	wilcox	0.30161
C1QBP	CD8+ T exh	0.234859	0.325853	0.17	0.122	wilcox	0.30161
BCAS2	CD8+ T exh	0.236206	-0.370344	0.232	0.287	wilcox	0.302943
RBM10	CD8+ T exh	0.243151	-0.300752	0.089	0.134	wilcox	0.309221
PRPF3	CD8+ T exh	0.247627	-0.307567	0.161	0.213	wilcox	0.313483
RBM7	CD8+ T exh	0.263103	-0.378369	0.098	0.14	wilcox	0.328419
CIR1	CD8+ T exh	0.267721	-0.338201	0.098	0.14	wilcox	0.332279
XAB2	CD8+ T exh	0.296705	0.325061	0.134	0.098	wilcox	0.356301
SRSF8	CD8+ T exh	0.306066	0.268982	0.652	0.811	wilcox	0.365083
SNIP1	CD8+ T exh	0.306815	-0.265333	0.83	0.933	wilcox	0.365531
SUGP2	CD8+ T exh	0.310194	0.251851	0.598	0.738	wilcox	0.368214
NSRP1	CD8+ T exh	0.320507	-0.318726	0.098	0.134	wilcox	0.377939
RNPC3	CD8+ T exh	0.33817	-0.318638	0.071	0.104	wilcox	0.393795
DDX17	CD8+ T exh	0.341068	0.257573	0.473	0.445	wilcox	0.396559
PQBP1	CD8+ T exh	0.344986	-0.260344	0.098	0.134	wilcox	0.400069
LSM7	CD8+ T exh	0.351547	0.276302	0.152	0.116	wilcox	0.406716
RP9	CD8+ T exh	0.381882	-0.340379	0.08	0.11	wilcox	0.43278
PPIE	CD8+ T exh	0.389246	-0.348663	0.339	0.378	wilcox	0.439442
PNN	CD8+ T exh	0.391081	-0.293058	0.268	0.299	wilcox	0.4405
ZCRB1	CD8+ T exh	0.391715	0.26809	0.188	0.152	wilcox	0.440797
SNRNP25	CD8+ T exh	0.437308	0.305577	0.116	0.091	wilcox	0.481775
PRPF8	CD8+ T exh	0.447196	0.295986	0.312	0.293	wilcox	0.491014
RBM19	CD8+ T exh	0.616756	0.360166	0.312	0.317	wilcox	0.651648
FXR1	CD8+ T exh	0.619446	0.26298	0.143	0.128	wilcox	0.653785
GRSF1	CD8+ T exh	0.679169	0.295234	0.482	0.591	wilcox	0.709942
U2AF2	CD8+ T exh	0.689691	0.323239	0.125	0.116	wilcox	0.71826
DDX39B	CD8+ T exh	0.714773	0.286747	0.241	0.238	wilcox	0.742017
DDX46	CD8+ T exh	0.719746	0.530009	0.455	0.512	wilcox	0.746784
SLU7	CD8+ T eff	1.96709e-05	-0.388849	0.351	0.724	wilcox	0.00326647
SUGP2	CD8+ T eff	0.00031315	-0.498505	0.486	0.765	wilcox	0.017696
SRSF10	CD8+ T eff	0.00169326	-0.396036	0.851	0.941	wilcox	0.0394012
ISY1	CD8+ T eff	0.00437766	-0.425459	0.405	0.606	wilcox	0.0629429
SUPT7L	CD8+ T eff	0.00444516	-0.370723	0.459	0.676	wilcox	0.0629429
RBM41	CD8+ T eff	0.00476545	-0.338498	0.73	0.865	wilcox	0.0634717
TRA2B	CD8+ T eff	0.00592847	-0.445242	0.23	0.435	wilcox	0.068776
CDK13	CD8+ T eff	0.00683676	-0.439289	0.027	0.147	wilcox	0.0728091
PRPF4	CD8+ T eff	0.01279	-0.297844	0.176	0.347	wilcox	0.0978535
MBNL2	CD8+ T eff	0.0144175	-0.650029	0.108	0.247	wilcox	0.102174
RBM38	CD8+ T eff	0.0145927	-0.780408	0.041	0.147	wilcox	0.103027
SRSF5	CD8+ T eff	0.01506	-0.410058	0.527	0.718	wilcox	0.104364
HNRNPR	CD8+ T eff	0.0181365	0.596372	0.338	0.206	wilcox	0.1165
FASTK	CD8+ T eff	0.019711	-0.61445	0.041	0.147	wilcox	0.122981
DDX47	CD8+ T eff	0.020785	-0.625207	0.095	0.224	wilcox	0.124745
CDC5L	CD8+ T eff	0.02557	-0.490714	0.311	0.494	wilcox	0.136213
RBM6	CD8+ T eff	0.0271182	0.418108	0.5	0.365	wilcox	0.139912
SUPT20H	CD8+ T eff	0.0308477	-0.579172	0.041	0.135	wilcox	0.14741
BCAS2	CD8+ T eff	0.0314507	-0.4709	0.162	0.306	wilcox	0.148777
CRNKL1	CD8+ T eff	0.0376155	-0.44995	0.041	0.129	wilcox	0.162023
DDX1	CD8+ T eff	0.0404596	-0.388291	0.041	0.129	wilcox	0.16728
PIK3R1	CD8+ T eff	0.0419065	0.42454	0.5	0.365	wilcox	0.168017
CCNL1	CD8+ T eff	0.0422147	-0.406668	0.365	0.506	wilcox	0.168017
PRPF18	CD8+ T eff	0.0442706	-0.768026	0.068	0.159	wilcox	0.170369
SMNDC1	CD8+ T eff	0.0453462	-0.577666	0.068	0.159	wilcox	0.172389
RNF113A	CD8+ T eff	0.0557972	0.770687	0.135	0.065	wilcox	0.182874
NCBP2	CD8+ T eff	0.0682093	-0.285526	0.041	0.118	wilcox	0.200767
THRAP3	CD8+ T eff	0.0726902	0.422086	0.568	0.565	wilcox	0.204377
AHNAK	CD8+ T eff	0.087561	0.306087	0.392	0.271	wilcox	0.219839
RBM4B	CD8+ T eff	0.0921435	-0.302177	0.095	0.188	wilcox	0.224857
PPP2CA	CD8+ T eff	0.104658	-0.296008	0.338	0.494	wilcox	0.238965
SART3	CD8+ T eff	0.112132	-0.309668	0.068	0.141	wilcox	0.249663
NRDE2	CD8+ T eff	0.120602	-0.322978	0.054	0.118	wilcox	0.260648
RBMX	CD8+ T eff	0.131747	0.315369	0.527	0.5	wilcox	0.273392
SNRNP200	CD8+ T eff	0.148908	-0.451956	0.23	0.312	wilcox	0.290998
RNPC3	CD8+ T eff	0.159384	0.533169	0.135	0.082	wilcox	0.302346
DDX39A	CD8+ T eff	0.174327	0.429119	0.284	0.212	wilcox	0.314189
PRPF6	CD8+ T eff	0.177858	-0.491204	0.081	0.141	wilcox	0.315819
SF3A1	CD8+ T eff	0.184125	0.407108	0.257	0.194	wilcox	0.321662
ZRANB2	CD8+ T eff	0.192107	-0.280496	0.095	0.159	wilcox	0.330382
C9orf78	CD8+ T eff	0.198844	-0.255504	0.743	0.806	wilcox	0.337333
RBM42	CD8+ T eff	0.208595	-0.385865	0.081	0.141	wilcox	0.34545
IVNS1ABP	CD8+ T eff	0.216691	0.373885	0.446	0.406	wilcox	0.353743
CWC22	CD8+ T eff	0.223347	-0.541841	0.095	0.147	wilcox	0.357889
RBM3	CD8+ T eff	0.22719	0.355829	0.959	0.959	wilcox	0.360054
PRPF3	CD8+ T eff	0.227574	0.308599	0.176	0.118	wilcox	0.360054
SNRPD3	CD8+ T eff	0.23328	-0.329118	0.081	0.135	wilcox	0.363246
DDX17	CD8+ T eff	0.236153	0.414704	0.392	0.347	wilcox	0.365128
CLK3	CD8+ T eff	0.241945	0.434319	0.216	0.165	wilcox	0.369217
TAF5L	CD8+ T eff	0.243801	0.453492	0.162	0.118	wilcox	0.370957
TIA1	CD8+ T eff	0.249979	-0.410942	0.095	0.147	wilcox	0.376472
TSEN54	CD8+ T eff	0.258228	0.31195	0.216	0.159	wilcox	0.383969
CASC3	CD8+ T eff	0.263076	-0.41591	0.27	0.335	wilcox	0.390201
DAZAP1	CD8+ T eff	0.271441	-0.315342	0.068	0.112	wilcox	0.396492
SF3B2	CD8+ T eff	0.283044	0.331532	0.365	0.312	wilcox	0.406388
POLR2A	CD8+ T eff	0.29992	0.271775	0.595	0.594	wilcox	0.42191
REST	CD8+ T eff	0.304055	0.418181	0.176	0.129	wilcox	0.424927
SRRM2	CD8+ T eff	0.31336	0.540531	0.27	0.241	wilcox	0.433062
RNPS1	CD8+ T eff	0.336815	0.333777	0.324	0.276	wilcox	0.452784
HNRNPF	CD8+ T eff	0.341891	0.268218	0.27	0.224	wilcox	0.456016
TADA3	CD8+ T eff	0.346778	-0.265326	0.838	0.912	wilcox	0.461224
SF3B5	CD8+ T eff	0.35097	0.490916	0.149	0.118	wilcox	0.465162
GRSF1	CD8+ T eff	0.378423	0.367621	0.419	0.547	wilcox	0.489111
ERN1	CD8+ T eff	0.402223	0.295802	0.108	0.076	wilcox	0.507986
DHX8	CD8+ T eff	0.416415	-0.252707	0.149	0.188	wilcox	0.520323
CIR1	CD8+ T eff	0.417288	0.37333	0.162	0.129	wilcox	0.520323
SNRNP27	CD8+ T eff	0.419937	0.40394	0.149	0.118	wilcox	0.520906
RBM7	CD8+ T eff	0.430476	-0.255994	0.108	0.147	wilcox	0.529903
CTNNBL1	CD8+ T eff	0.43595	0.357969	0.135	0.106	wilcox	0.534479
DHX16	CD8+ T eff	0.485798	0.32396	0.108	0.082	wilcox	0.574153
RBM10	CD8+ T eff	0.488008	0.306409	0.135	0.106	wilcox	0.575284
SRSF4	CD8+ T eff	0.508915	0.437821	0.162	0.141	wilcox	0.592158
SNRPA1	CD8+ T eff	0.532406	-0.268253	0.081	0.106	wilcox	0.606238
SRSF12	CD8+ T eff	0.542645	-0.259505	0.486	0.541	wilcox	0.613381
HNRNPH3	CD8+ T eff	0.595511	0.352696	0.243	0.229	wilcox	0.656706
AQR	CD8+ T eff	0.681529	-0.324558	0.122	0.135	wilcox	0.730544
RBM19	CD8+ T eff	0.777595	0.255294	0.203	0.229	wilcox	0.814004
RBM12	CD8+ T eff	0.946978	0.362443	0.149	0.165	wilcox	0.957687
RBMXL1	CD8+ T eff	0.956022	0.261853	0.243	0.265	wilcox	0.965274
GPKOW	CD8+ T eff	0.996856	0.314849	0.23	0.247	wilcox	0.996856
RBM41	Treg	1.44568e-05	-0.339841	0.667	0.929	wilcox	0.00287708
ATXN7	Treg	0.00195433	-0.320358	0.508	0.75	wilcox	0.0361659
SRRM2	Treg	0.0026385	0.481291	0.46	0.25	wilcox	0.0443982
SRRM1	Treg	0.003773	-0.435736	0.476	0.718	wilcox	0.052447
SRSF5	Treg	0.00531575	-0.369832	0.619	0.776	wilcox	0.06328
SF3A2	Treg	0.0131256	-0.348803	0.063	0.205	wilcox	0.0944534
RPS13	Treg	0.0167898	0.407659	0.619	0.526	wilcox	0.105254
USP22	Treg	0.0192822	0.526631	0.651	0.545	wilcox	0.112087
HNRNPM	Treg	0.0223825	-0.395665	0.349	0.526	wilcox	0.118344
IWS1	Treg	0.024351	0.559159	0.206	0.096	wilcox	0.120593
HNRNPA1L2	Treg	0.0269198	0.411574	0.619	0.532	wilcox	0.125636
PNN	Treg	0.0273943	0.376162	0.333	0.192	wilcox	0.125636
CLNS1A	Treg	0.0278502	0.541744	0.333	0.199	wilcox	0.126685
ZCRB1	Treg	0.0290107	-0.45235	0.206	0.359	wilcox	0.127315
SREK1	Treg	0.0315723	-0.381628	0.19	0.34	wilcox	0.129888
RBM17	Treg	0.0329783	-0.349863	0.365	0.558	wilcox	0.132601
AHNAK	Treg	0.0332948	0.462685	0.444	0.308	wilcox	0.13306
LARP7	Treg	0.0334376	-0.658339	0.175	0.295	wilcox	0.133393
RNPC3	Treg	0.0367034	-0.494723	0.032	0.122	wilcox	0.137331
SNRNP27	Treg	0.0385072	0.474587	0.302	0.173	wilcox	0.140563
LSM6	Treg	0.0413747	0.51456	0.206	0.109	wilcox	0.146979
CASC3	Treg	0.0418828	0.477689	0.444	0.321	wilcox	0.14738
SNRNP25	Treg	0.041981	0.558443	0.159	0.071	wilcox	0.147494
DAZAP1	Treg	0.0439461	0.425024	0.238	0.128	wilcox	0.15131
RBM15	Treg	0.0549926	0.302293	0.127	0.051	wilcox	0.168825
SRSF10	Treg	0.0561007	-0.250696	0.794	0.949	wilcox	0.170589
CDK13	Treg	0.063278	-0.259797	0.048	0.135	wilcox	0.180173
SNRPF	Treg	0.063794	0.490438	0.19	0.103	wilcox	0.180818
CRNKL1	Treg	0.0651343	-0.393765	0.095	0.199	wilcox	0.18233
IVNS1ABP	Treg	0.0672189	0.376671	0.603	0.551	wilcox	0.184584
SNRPA1	Treg	0.0675458	0.488767	0.317	0.212	wilcox	0.184774
ZMAT2	Treg	0.0698299	-0.441781	0.063	0.154	wilcox	0.186938
RBM28	Treg	0.0705268	0.382239	0.111	0.045	wilcox	0.186938
KAT2B	Treg	0.0722667	0.48386	0.397	0.288	wilcox	0.188075
RBM23	Treg	0.0757763	0.528539	0.27	0.173	wilcox	0.190548
ENY2	Treg	0.0806304	0.360367	0.333	0.224	wilcox	0.196836
SNRNP35	Treg	0.0806899	-0.488199	0.079	0.173	wilcox	0.196836
HNRNPH3	Treg	0.0837376	-0.335946	0.333	0.462	wilcox	0.201408
SNRNP40	Treg	0.0841408	-0.447808	0.159	0.263	wilcox	0.201408
PQBP1	Treg	0.0913937	-0.458327	0.143	0.244	wilcox	0.206966
DHX8	Treg	0.0945862	-0.458361	0.143	0.244	wilcox	0.209991
TRPT1	Treg	0.104772	0.390312	0.111	0.051	wilcox	0.220535
RBM22	Treg	0.105496	-0.294151	0.19	0.314	wilcox	0.220635
SNRPB2	Treg	0.105994	0.359584	0.429	0.327	wilcox	0.220917
CLK3	Treg	0.110729	-0.291464	0.19	0.314	wilcox	0.224575
TSEN54	Treg	0.11213	-0.464913	0.048	0.115	wilcox	0.226691
SRSF4	Treg	0.114074	-0.319831	0.222	0.333	wilcox	0.229173
SETX	Treg	0.121325	0.501225	0.302	0.224	wilcox	0.234883
LUC7L3	Treg	0.129262	0.327918	0.413	0.308	wilcox	0.242082
SRPK2	Treg	0.132093	0.290942	0.397	0.295	wilcox	0.24452
ZMAT5	Treg	0.135586	-0.416361	0.111	0.192	wilcox	0.24882
BUD31	Treg	0.135639	-0.279454	0.333	0.468	wilcox	0.24882
SNRPN	Treg	0.138344	-0.279147	0.349	0.494	wilcox	0.252335
JMJD6	Treg	0.140418	-0.445689	0.778	0.865	wilcox	0.254481
RBM10	Treg	0.166788	-0.354925	0.079	0.147	wilcox	0.278039
SNRPG	Treg	0.172959	0.285873	0.46	0.397	wilcox	0.284202
THOC1	Treg	0.174389	-0.263426	0.079	0.147	wilcox	0.284738
DHX38	Treg	0.179947	-0.341869	0.127	0.205	wilcox	0.288996
SF3B2	Treg	0.186114	0.254639	0.587	0.474	wilcox	0.29425
LGALS3	Treg	0.197877	0.295343	0.397	0.308	wilcox	0.303529
DDX23	Treg	0.209422	0.449445	0.143	0.09	wilcox	0.313292
ARL6IP4	Treg	0.218075	0.375178	0.429	0.391	wilcox	0.319099
PRPF38B	Treg	0.218077	-0.251877	0.317	0.41	wilcox	0.319099
RBM25	Treg	0.234775	-0.371812	0.381	0.436	wilcox	0.331719
DDX47	Treg	0.242557	-0.288288	0.222	0.301	wilcox	0.337493
USP49	Treg	0.243426	0.317802	0.603	0.551	wilcox	0.337748
AQR	Treg	0.247598	0.475595	0.27	0.218	wilcox	0.34184
DCPS	Treg	0.270712	0.407828	0.159	0.109	wilcox	0.361057
PLRG1	Treg	0.277532	-0.334064	0.079	0.128	wilcox	0.366406
TFIP11	Treg	0.280538	-0.340792	0.063	0.109	wilcox	0.368454
PRPF31	Treg	0.304024	-0.278683	0.317	0.378	wilcox	0.38441
THOC2	Treg	0.304164	0.353199	0.381	0.327	wilcox	0.38441
LSM1	Treg	0.304945	-0.359216	0.159	0.212	wilcox	0.384923
RSRC1	Treg	0.356825	-0.487664	0.127	0.167	wilcox	0.42796
PPIE	Treg	0.36003	0.275348	0.46	0.423	wilcox	0.431112
SART3	Treg	0.376918	-0.299411	0.143	0.186	wilcox	0.443247
PPIH	Treg	0.405187	0.250777	0.111	0.077	wilcox	0.468538
USB1	Treg	0.429218	-0.30852	0.095	0.128	wilcox	0.490263
RBM19	Treg	0.455884	0.274245	0.333	0.301	wilcox	0.514508
TAF12	Treg	0.488504	-0.297479	0.127	0.16	wilcox	0.541761
PRPF6	Treg	0.494488	0.271063	0.238	0.199	wilcox	0.54717
MPHOSPH10	Treg	0.535088	0.347039	0.111	0.09	wilcox	0.582171
THOC6	Treg	0.541604	0.292259	0.127	0.103	wilcox	0.587832
METTL3	Treg	0.582184	0.366922	0.143	0.122	wilcox	0.624606
DDX41	Treg	0.769028	0.308877	0.143	0.135	wilcox	0.790577
MFAP1	Treg	0.816121	-0.319221	0.111	0.115	wilcox	0.832868
CWF19L1	Treg	0.846542	0.408988	0.54	0.564	wilcox	0.860773
DDX39B	Treg	0.961227	0.413747	0.286	0.327	wilcox	0.966409
RBM4B	Treg	1	0.341501	0.111	0.122	wilcox	1
BUD31	Plasma cell	0.00298122	-1.32448	0.274	0.7	wilcox	0.149838
WTAP	Plasma cell	0.00343776	-0.671701	0.855	1	wilcox	0.161935
PPWD1	Plasma cell	0.00805431	-0.787323	0.081	0.4	wilcox	0.199697
LSM10	Plasma cell	0.0094427	-1.63386	0.177	0.5	wilcox	0.219059
SON	Plasma cell	0.0136225	-0.557693	0.935	1	wilcox	0.25981
ZRANB2	Plasma cell	0.0209275	-1.18308	0.306	0.6	wilcox	0.319305
PRPF8	Plasma cell	0.0247193	-1.42016	0.145	0.4	wilcox	0.347094
NONO	Plasma cell	0.034792	-0.90353	0.403	0.7	wilcox	0.350595
RPS26	Plasma cell	0.038345	0.848997	0.839	0.4	wilcox	0.367427
HNRNPA1	Plasma cell	0.0455893	0.944364	0.677	0.3	wilcox	0.405763
HNRNPH1	Plasma cell	0.0460797	-0.273658	1	1	wilcox	0.408944
SRSF4	Plasma cell	0.0503007	-0.64217	0.194	0.5	wilcox	0.420976
TMBIM6	Plasma cell	0.0556967	-0.315136	0.935	1	wilcox	0.434538
JMJD6	Plasma cell	0.0602525	-1.12485	0.645	0.9	wilcox	0.452643
SNRPF	Plasma cell	0.0674169	-1.27986	0.048	0.2	wilcox	0.458736
KHSRP	Plasma cell	0.0674169	-0.517938	0.048	0.2	wilcox	0.458736
IVNS1ABP	Plasma cell	0.0716628	-1.51334	0.194	0.4	wilcox	0.470746
HNRNPF	Plasma cell	0.0752597	1.21222	0.258	0	wilcox	0.470746
SNRNP35	Plasma cell	0.0857887	-1.00218	0.048	0.2	wilcox	0.476618
WBP11	Plasma cell	0.087466	1.32669	0.242	0	wilcox	0.476618
SRSF10	Plasma cell	0.0904698	-0.613591	0.79	0.8	wilcox	0.482384
HNRNPK	Plasma cell	0.0910169	0.651795	0.742	0.5	wilcox	0.483942
MBNL2	Plasma cell	0.0929015	-0.588637	0.645	0.9	wilcox	0.483942
DDX46	Plasma cell	0.0973768	-1.53617	0.323	0.5	wilcox	0.487085
PNN	Plasma cell	0.0992455	-0.633391	0.226	0.5	wilcox	0.487085
PPP2CA	Plasma cell	0.108708	-0.629819	0.548	0.7	wilcox	0.506156
NCL	Plasma cell	0.109045	0.787193	0.597	0.3	wilcox	0.50659
HNRNPM	Plasma cell	0.116023	1.31886	0.323	0.1	wilcox	0.50659
DDX39A	Plasma cell	0.117766	1.23933	0.355	0.1	wilcox	0.506644
THOC1	Plasma cell	0.122203	-1.46594	0.065	0.2	wilcox	0.513901
SF1	Plasma cell	0.130949	-0.874252	0.194	0.4	wilcox	0.519172
LSM7	Plasma cell	0.132188	1.27123	0.306	0.1	wilcox	0.519172
RBM4B	Plasma cell	0.135553	0.785473	0.194	0	wilcox	0.519172
RBM22	Plasma cell	0.135553	1.14274	0.194	0	wilcox	0.519172
FASTK	Plasma cell	0.135553	1.4013	0.194	0	wilcox	0.519172
DDX47	Plasma cell	0.135553	1.163	0.194	0	wilcox	0.519172
RNF113A	Plasma cell	0.135553	1.31472	0.194	0	wilcox	0.519172
RBM23	Plasma cell	0.135553	1.02444	0.194	0	wilcox	0.519172
ZBTB8OS	Plasma cell	0.145954	-1.12667	0.258	0.4	wilcox	0.519172
CLK1	Plasma cell	0.147471	-0.490885	0.661	0.8	wilcox	0.519172
SFPQ	Plasma cell	0.148871	-0.688122	0.129	0.3	wilcox	0.519172
SYF2	Plasma cell	0.148953	-1.05897	0.194	0.4	wilcox	0.519172
SF3A1	Plasma cell	0.15633	0.687826	0.177	0	wilcox	0.519172
CLK4	Plasma cell	0.15633	1.23687	0.177	0	wilcox	0.519172
NSRP1	Plasma cell	0.15633	-0.70107	0.129	0.3	wilcox	0.519172
CCNL2	Plasma cell	0.158576	0.796939	0.516	0.3	wilcox	0.519172
U2AF1L4	Plasma cell	0.162558	1.31576	0.29	0.1	wilcox	0.519172
SNRPB2	Plasma cell	0.16407	-0.774797	0.129	0.3	wilcox	0.519172
GCFC2	Plasma cell	0.16407	-0.569472	0.129	0.3	wilcox	0.519172
THRAP3	Plasma cell	0.165516	-0.435038	0.742	0.8	wilcox	0.519172
SNRPD1	Plasma cell	0.180076	0.870225	0.161	0	wilcox	0.519172
RBM28	Plasma cell	0.188674	-1.62552	0.081	0.2	wilcox	0.519172
POLR2A	Plasma cell	0.189345	0.863815	0.29	0.1	wilcox	0.519172
DDX1	Plasma cell	0.199538	0.737615	0.403	0.2	wilcox	0.519172
MAGOH	Plasma cell	0.199549	-1.16164	0.081	0.2	wilcox	0.519172
MBNL1	Plasma cell	0.204237	0.507932	0.419	0.2	wilcox	0.519172
ACIN1	Plasma cell	0.207263	0.655059	0.145	0	wilcox	0.519172
LGALS3	Plasma cell	0.207263	0.908476	0.145	0	wilcox	0.519172
HNRNPA1L2	Plasma cell	0.207263	0.66559	0.145	0	wilcox	0.519172
TTF2	Plasma cell	0.210307	-0.897882	0.226	0.4	wilcox	0.519172
ISY1	Plasma cell	0.219941	-0.937566	0.355	0.5	wilcox	0.519172
CWC25	Plasma cell	0.222071	-0.470531	0.581	0.7	wilcox	0.519172
ERN1	Plasma cell	0.223545	0.784086	0.452	0.3	wilcox	0.519172
RSRC1	Plasma cell	0.224822	1.26724	0.258	0.1	wilcox	0.519172
LSM3	Plasma cell	0.230762	0.805228	0.484	0.3	wilcox	0.519172
FXR1	Plasma cell	0.234907	-0.590803	0.081	0.2	wilcox	0.519172
NUP98	Plasma cell	0.235419	0.542736	0.29	0.1	wilcox	0.519172
SNRNP200	Plasma cell	0.23848	0.885028	0.129	0	wilcox	0.519172
FAM50A	Plasma cell	0.23848	0.62588	0.129	0	wilcox	0.519172
RBM7	Plasma cell	0.23848	0.991291	0.129	0	wilcox	0.519172
TAF12	Plasma cell	0.23848	0.826017	0.129	0	wilcox	0.519172
DHX8	Plasma cell	0.23848	0.817548	0.129	0	wilcox	0.519172
CLK3	Plasma cell	0.23848	0.774893	0.129	0	wilcox	0.519172
PRPF4B	Plasma cell	0.246703	-1.40726	0.194	0.3	wilcox	0.519172
DDX23	Plasma cell	0.247625	-0.535584	0.081	0.2	wilcox	0.519172
SUPT7L	Plasma cell	0.254514	0.733907	0.613	0.9	wilcox	0.519172
HNRNPU	Plasma cell	0.266821	0.419449	0.435	0.2	wilcox	0.519172
HNRNPC	Plasma cell	0.269273	0.631788	0.565	0.4	wilcox	0.519172
SNRPG	Plasma cell	0.270128	0.529406	0.419	0.2	wilcox	0.519172
YBX1	Plasma cell	0.273681	0.526048	0.516	0.3	wilcox	0.519172
AKAP17A	Plasma cell	0.274487	0.39981	0.113	0	wilcox	0.519172
RBM14	Plasma cell	0.274487	0.827112	0.113	0	wilcox	0.519172
WBP4	Plasma cell	0.274487	0.351497	0.113	0	wilcox	0.519172
PQBP1	Plasma cell	0.274782	0.769971	0.274	0.1	wilcox	0.519172
TIA1	Plasma cell	0.290916	-0.477161	0.161	0.3	wilcox	0.533548
SRSF7	Plasma cell	0.291265	0.786385	0.419	0.3	wilcox	0.533693
PAXBP1	Plasma cell	0.29973	-1.00705	0.177	0.3	wilcox	0.541699
SF3B5	Plasma cell	0.324601	0.311795	0.274	0.1	wilcox	0.56571
METTL16	Plasma cell	0.331808	0.303865	0.306	0.5	wilcox	0.572053
SUPT20H	Plasma cell	0.332099	-0.437747	0.097	0.2	wilcox	0.572053
SCAF11	Plasma cell	0.334521	0.740468	0.613	0.6	wilcox	0.574974
RBM3	Plasma cell	0.334932	-0.562088	0.79	0.9	wilcox	0.574974
TRPT1	Plasma cell	0.335969	0.657906	0.242	0.1	wilcox	0.574974
AHNAK	Plasma cell	0.344542	0.782698	0.403	0.3	wilcox	0.581617
SRRM1	Plasma cell	0.344542	0.747108	0.419	0.3	wilcox	0.581617
RNPS1	Plasma cell	0.356147	1.13372	0.306	0.2	wilcox	0.591755
SRPK2	Plasma cell	0.357025	-1.00404	0.113	0.2	wilcox	0.591755
NCBP1	Plasma cell	0.359278	0.253128	0.435	0.7	wilcox	0.59213
STRAP	Plasma cell	0.366817	0.95518	0.306	0.2	wilcox	0.596331
PUF60	Plasma cell	0.370769	0.579836	0.242	0.1	wilcox	0.599609
IK	Plasma cell	0.374306	-0.895442	0.29	0.4	wilcox	0.603116
PRPF40A	Plasma cell	0.382677	-0.522669	0.403	0.5	wilcox	0.612016
CIR1	Plasma cell	0.383223	0.30243	0.371	0.2	wilcox	0.612016
SF3B3	Plasma cell	0.441586	0.577699	0.758	0.9	wilcox	0.655082
LSM1	Plasma cell	0.44679	-0.68717	0.21	0.3	wilcox	0.657918
BCAS2	Plasma cell	0.458478	0.393547	0.403	0.3	wilcox	0.668449
LSM4	Plasma cell	0.46501	0.513645	0.21	0.1	wilcox	0.672509
PRKRIP1	Plasma cell	0.466941	0.780939	0.177	0.1	wilcox	0.67285
AQR	Plasma cell	0.466941	0.512318	0.177	0.1	wilcox	0.67285
RP9	Plasma cell	0.469884	-0.274633	0.113	0.2	wilcox	0.674169
SREK1	Plasma cell	0.478666	-0.607035	0.323	0.4	wilcox	0.678167
USP22	Plasma cell	0.478666	-0.649172	0.323	0.4	wilcox	0.678167
HNRNPA3	Plasma cell	0.484872	-0.311562	0.306	0.4	wilcox	0.682815
PPIE	Plasma cell	0.492868	-0.358918	0.371	0.5	wilcox	0.688211
PRMT5	Plasma cell	0.498219	0.676781	0.177	0.1	wilcox	0.692029
ZNF638	Plasma cell	0.499967	0.796792	0.258	0.2	wilcox	0.693728
SNRPA1	Plasma cell	0.504743	-0.523258	0.226	0.3	wilcox	0.697145
NCBP2	Plasma cell	0.507017	-0.449033	0.129	0.2	wilcox	0.697145
SLU7	Plasma cell	0.511326	1.18	0.484	0.5	wilcox	0.699459
THOC2	Plasma cell	0.516404	-0.379536	0.21	0.3	wilcox	0.704497
SNRNP25	Plasma cell	0.547147	0.466263	0.177	0.1	wilcox	0.723753
DDX39B	Plasma cell	0.54755	-0.395785	0.226	0.3	wilcox	0.723803
SNRNP27	Plasma cell	0.548777	-0.603533	0.242	0.3	wilcox	0.724525
CDC40	Plasma cell	0.552594	-0.933132	0.516	0.6	wilcox	0.727319
PTBP2	Plasma cell	0.561261	0.263627	0.113	0.2	wilcox	0.731851
CWF19L2	Plasma cell	0.576021	-0.621735	0.145	0.2	wilcox	0.743356
METTL3	Plasma cell	0.576021	0.634613	0.161	0.1	wilcox	0.743356
RALY	Plasma cell	0.576394	-0.475433	0.355	0.4	wilcox	0.743595
LSM5	Plasma cell	0.590981	-0.787685	0.29	0.3	wilcox	0.752473
DDX17	Plasma cell	0.593219	-0.270326	0.484	0.5	wilcox	0.752473
SF3B2	Plasma cell	0.593219	0.386717	0.484	0.5	wilcox	0.752473
C9orf78	Plasma cell	0.593598	0.532219	0.532	0.5	wilcox	0.752473
RBMXL1	Plasma cell	0.593898	0.268681	0.161	0.1	wilcox	0.752473
CDK12	Plasma cell	0.593898	0.292084	0.161	0.1	wilcox	0.752473
TAF9	Plasma cell	0.603796	0.303807	0.403	0.3	wilcox	0.761609
RBM5	Plasma cell	0.606898	0.398314	0.274	0.2	wilcox	0.763938
DDX5	Plasma cell	0.607184	0.255615	0.839	0.8	wilcox	0.763938
ZRSR2	Plasma cell	0.612024	-0.41666	0.145	0.2	wilcox	0.76614
MPHOSPH10	Plasma cell	0.612024	0.275216	0.161	0.1	wilcox	0.76614
PRPF38B	Plasma cell	0.637563	-0.289623	0.242	0.3	wilcox	0.78547
CWC15	Plasma cell	0.651625	-0.361304	0.258	0.3	wilcox	0.792457
RBM41	Plasma cell	0.653031	0.413808	0.484	0.4	wilcox	0.793924
SART3	Plasma cell	0.660671	-0.615332	0.161	0.2	wilcox	0.800024
PPP2R1A	Plasma cell	0.676259	0.280452	0.258	0.2	wilcox	0.811961
SNRPE	Plasma cell	0.676259	0.391983	0.258	0.2	wilcox	0.811961
CASC3	Plasma cell	0.682334	0.282646	0.29	0.4	wilcox	0.816109
SREK1IP1	Plasma cell	0.696981	-0.26304	0.5	0.6	wilcox	0.827891
XAB2	Plasma cell	0.723152	0.515498	0.129	0.1	wilcox	0.842522
SRPK1	Plasma cell	0.744493	0.423803	0.129	0.1	wilcox	0.856089
RBM10	Plasma cell	0.744493	0.538001	0.129	0.1	wilcox	0.856089
SNIP1	Plasma cell	0.759407	-0.288942	0.661	0.8	wilcox	0.865681
RBMX	Plasma cell	0.768714	-0.309873	0.29	0.3	wilcox	0.870288
CWF19L1	Plasma cell	0.793299	0.323878	0.323	0.4	wilcox	0.886983
FAM98A	Plasma cell	0.796564	-0.280718	0.29	0.2	wilcox	0.889789
THOC3	Plasma cell	0.804838	0.313824	0.145	0.2	wilcox	0.894474
SF3A3	Plasma cell	0.807439	-0.358682	0.145	0.1	wilcox	0.894474
PPIL3	Plasma cell	0.834526	0.792157	0.113	0.1	wilcox	0.909996
ZC3H13	Plasma cell	0.834526	0.717079	0.113	0.1	wilcox	0.909996
SMNDC1	Plasma cell	0.857893	0.495503	0.113	0.1	wilcox	0.92359
PRMT1	Plasma cell	0.860237	0.337688	0.387	0.4	wilcox	0.925064
GRSF1	Plasma cell	0.861581	0.299908	0.387	0.5	wilcox	0.926007
PPIG	Plasma cell	0.881475	-0.663621	0.21	0.2	wilcox	0.936227
DBR1	Plasma cell	0.901519	0.381238	0.274	0.3	wilcox	0.945118
LARP7	Plasma cell	0.915536	-0.268203	0.194	0.2	wilcox	0.954516
ARL6IP4	Plasma cell	0.969787	-0.286666	0.371	0.3	wilcox	0.993012
SNW1	Plasma cell	0.974376	-0.431088	0.258	0.2	wilcox	0.993472
CDC5L	Plasma cell	0.992745	-0.544588	0.419	0.4	wilcox	1
CLK1	B cell	0.00143704	-1.62092	0.231	0.762	wilcox	0.370851
LSM5	B cell	0.00810914	-1.60992	0	0.429	wilcox	0.408693
POLR2A	B cell	0.0134339	1.5653	0.615	0.238	wilcox	0.415936
DDX1	B cell	0.016418	1.41379	0.385	0.048	wilcox	0.415936
LARP7	B cell	0.0248196	-2.18276	0.077	0.429	wilcox	0.415936
ISY1	B cell	0.026227	0.360891	0.154	0.619	wilcox	0.415936
PRPF40A	B cell	0.0280246	1.23794	0.692	0.381	wilcox	0.415936
FUS	B cell	0.04332	-0.66782	0.846	0.952	wilcox	0.415936
SNRPD2	B cell	0.0470613	-1.26666	0.154	0.524	wilcox	0.415936
RPS26	B cell	0.0472404	0.918052	0.692	0.429	wilcox	0.415936
DHX38	B cell	0.0505305	0.998385	0.308	0.048	wilcox	0.415936
THOC3	B cell	0.0505305	1.11126	0.308	0.048	wilcox	0.415936
U2AF1	B cell	0.0515705	-0.97001	0.385	0.619	wilcox	0.415936
DDX47	B cell	0.0577049	0.976444	0.308	0.048	wilcox	0.415936
SRSF6	B cell	0.0652757	-0.589429	0.769	1	wilcox	0.415936
NCBP2	B cell	0.0657066	-1.02294	0	0.238	wilcox	0.415936
SUPT7L	B cell	0.06825	-0.811682	0.462	0.714	wilcox	0.415936
SNRNP70	B cell	0.0749084	0.588534	0.154	0	wilcox	0.415936
TAF12	B cell	0.0749084	0.746002	0.154	0	wilcox	0.415936
FAM98B	B cell	0.0749084	1.01051	0.154	0	wilcox	0.415936
C1QBP	B cell	0.0778832	-1.36835	0.077	0.333	wilcox	0.419279
PRMT1	B cell	0.0804255	1.32556	0.462	0.238	wilcox	0.419279
XAB2	B cell	0.0831022	1.16295	0.308	0.095	wilcox	0.419279
SRRM1	B cell	0.0948878	0.989039	0.615	0.381	wilcox	0.419279
NCBP1	B cell	0.0956898	-0.478549	0.846	0.952	wilcox	0.419279
PNN	B cell	0.0996883	1.59554	0.231	0.048	wilcox	0.419279
ACIN1	B cell	0.103882	0.831202	0.308	0.095	wilcox	0.419279
PPWD1	B cell	0.103882	1.04754	0.308	0.095	wilcox	0.419279
RBM28	B cell	0.106374	-1.00718	0	0.19	wilcox	0.419279
SNRPA	B cell	0.106374	-1.03066	0	0.19	wilcox	0.419279
QKI	B cell	0.106374	-0.684608	0	0.19	wilcox	0.419279
RNPC3	B cell	0.106374	-1.1072	0	0.19	wilcox	0.419279
ZC3H13	B cell	0.106374	-0.677132	0	0.19	wilcox	0.419279
TRRAP	B cell	0.106374	-0.761072	0	0.19	wilcox	0.419279
SNRPC	B cell	0.106374	-1.27042	0	0.19	wilcox	0.419279
ZRANB2	B cell	0.106374	-1.44284	0	0.19	wilcox	0.419279
CWC25	B cell	0.110663	-0.46617	0.769	1	wilcox	0.42138
HNRNPL	B cell	0.110772	-0.428203	1	1	wilcox	0.42138
SRRM2	B cell	0.115835	-0.512857	0.077	0.333	wilcox	0.42138
RBM8A	B cell	0.118787	0.787689	0.615	0.333	wilcox	0.42138
RBM22	B cell	0.128581	0.87196	0.231	0.048	wilcox	0.42138
CLK4	B cell	0.128581	1.00071	0.231	0.048	wilcox	0.42138
WBP4	B cell	0.128581	0.646213	0.231	0.048	wilcox	0.42138
TCERG1	B cell	0.12898	0.734432	0.462	0.19	wilcox	0.42138
SF3A1	B cell	0.139624	-0.586663	0.077	0.333	wilcox	0.42138
TRA2A	B cell	0.140308	0.450098	0.923	0.762	wilcox	0.42138
BUD31	B cell	0.145282	1.12055	0.231	0.048	wilcox	0.42138
SRPK2	B cell	0.145894	-1.15632	0.077	0.286	wilcox	0.42138
SFPQ	B cell	0.159396	-0.38908	0.154	0.429	wilcox	0.42138
EIF4A3	B cell	0.164669	0.730797	0.538	0.333	wilcox	0.42138
IK	B cell	0.165709	-0.928315	0.154	0.381	wilcox	0.42138
SRSF10	B cell	0.166941	-0.475972	1	1	wilcox	0.42138
ZNF830	B cell	0.17123	-1.50592	0	0.143	wilcox	0.42138
FASTK	B cell	0.17123	-1.00733	0	0.143	wilcox	0.42138
LSM1	B cell	0.17123	-1.0253	0	0.143	wilcox	0.42138
TSEN2	B cell	0.17123	-1.32111	0	0.143	wilcox	0.42138
BUD13	B cell	0.17123	-0.737883	0	0.143	wilcox	0.42138
ZRSR2	B cell	0.17123	-0.494257	0	0.143	wilcox	0.42138
ZCRB1	B cell	0.17123	-1.00704	0	0.143	wilcox	0.42138
SNRPN	B cell	0.179557	-0.878429	0.154	0.381	wilcox	0.431675
GRSF1	B cell	0.184925	0.32737	0.308	0.619	wilcox	0.439358
SMU1	B cell	0.189782	-0.847828	0.923	1	wilcox	0.446605
SF3B5	B cell	0.191421	0.655194	0.308	0.095	wilcox	0.448303
METTL14	B cell	0.192317	-0.547276	0.077	0.286	wilcox	0.448303
SNW1	B cell	0.201214	0.935274	0.385	0.19	wilcox	0.460599
STRAP	B cell	0.205664	0.844265	0.462	0.286	wilcox	0.467897
PUF60	B cell	0.220046	-1.31373	0.077	0.238	wilcox	0.484516
PTBP3	B cell	0.220046	-1.23503	0.077	0.238	wilcox	0.484516
SRSF3	B cell	0.220232	-0.397794	0.769	0.857	wilcox	0.484686
CIRBP	B cell	0.224075	0.435829	0.538	0.286	wilcox	0.489702
SRSF9	B cell	0.227134	1.68856	0.231	0.095	wilcox	0.489702
HNRNPA1	B cell	0.232133	0.420897	0.923	0.667	wilcox	0.49687
SLC38A2	B cell	0.238298	0.534534	0.615	0.476	wilcox	0.505797
LUC7L3	B cell	0.239899	0.303107	0.538	0.286	wilcox	0.505797
NSRP1	B cell	0.240763	-0.513864	0.077	0.238	wilcox	0.505797
U2AF1L4	B cell	0.2453	-0.671199	0.231	0.429	wilcox	0.509848
RBMX	B cell	0.24867	-0.410849	0.538	0.762	wilcox	0.513693
CIR1	B cell	0.248778	0.917594	0.308	0.143	wilcox	0.513693
PPIE	B cell	0.249595	-0.28138	0.231	0.524	wilcox	0.513693
ALYREF	B cell	0.252581	0.602631	0.385	0.238	wilcox	0.518085
SRSF11	B cell	0.253803	0.391117	0.385	0.19	wilcox	0.518085
RALY	B cell	0.253803	0.492746	0.385	0.19	wilcox	0.518085
TAF9	B cell	0.262816	-0.840995	0.077	0.238	wilcox	0.519476
SRSF5	B cell	0.268851	0.379897	0.846	0.714	wilcox	0.519476
CLNS1A	B cell	0.26995	0.83624	0.308	0.143	wilcox	0.519476
RBM17	B cell	0.273292	0.589842	0.385	0.19	wilcox	0.519476
PPP4R2	B cell	0.28005	0.782679	0.154	0.048	wilcox	0.519476
ERN1	B cell	0.28005	0.410666	0.154	0.048	wilcox	0.519476
HTATSF1	B cell	0.28005	1.17173	0.154	0.048	wilcox	0.519476
DBR1	B cell	0.282499	1.40566	0.615	0.524	wilcox	0.522278
HNRNPH2	B cell	0.283751	-0.338504	0.231	0.524	wilcox	0.523071
SRSF7	B cell	0.295078	0.416579	0.769	0.476	wilcox	0.536331
RSRC1	B cell	0.300559	0.636377	0.231	0.095	wilcox	0.536331
SNRNP27	B cell	0.313362	0.626233	0.154	0.048	wilcox	0.536331
USP39	B cell	0.315915	0.524287	0.308	0.143	wilcox	0.539662
CCNL2	B cell	0.329596	-0.309757	0.308	0.524	wilcox	0.549533
THRAP3	B cell	0.330385	-0.413968	0.538	0.762	wilcox	0.550436
SNRPA1	B cell	0.333001	-1.36596	0.231	0.333	wilcox	0.552931
TMBIM6	B cell	0.34861	0.349532	0.692	0.667	wilcox	0.568314
LSM6	B cell	0.349181	0.392495	0.154	0.048	wilcox	0.568314
SNRNP35	B cell	0.349181	0.509347	0.154	0.048	wilcox	0.568314
MPHOSPH10	B cell	0.349181	0.369253	0.154	0.048	wilcox	0.568314
THOC2	B cell	0.350499	0.38397	0.462	0.286	wilcox	0.568314
HNRNPM	B cell	0.351292	0.560719	0.462	0.333	wilcox	0.568314
CTNNBL1	B cell	0.352784	1.16413	0.308	0.19	wilcox	0.568314
SYNCRIP	B cell	0.357463	0.462741	0.231	0.095	wilcox	0.568314
WTAP	B cell	0.375273	-0.282579	0.692	1	wilcox	0.589052
USP22	B cell	0.386935	-0.478393	0.615	0.714	wilcox	0.596257
KHDRBS1	B cell	0.388304	-0.729873	0.077	0.19	wilcox	0.596257
PRDX6	B cell	0.388304	-0.498269	0.077	0.19	wilcox	0.596257
SNRPG	B cell	0.393775	0.62502	0.385	0.286	wilcox	0.600937
NUP98	B cell	0.403113	0.456891	0.385	0.238	wilcox	0.609933
RP9	B cell	0.404337	-0.409918	0.154	0.286	wilcox	0.609933
MBNL2	B cell	0.411284	1.21877	0.308	0.238	wilcox	0.619153
PPIL3	B cell	0.454659	0.695971	0.077	0.19	wilcox	0.652401
ZNF638	B cell	0.455361	0.739123	0.231	0.143	wilcox	0.652401
SLU7	B cell	0.465793	0.537374	0.462	0.714	wilcox	0.661596
SNRPD3	B cell	0.482665	-0.60837	0.154	0.238	wilcox	0.68063
PRPF8	B cell	0.488193	0.759705	0.231	0.143	wilcox	0.684239
CDK12	B cell	0.51448	-0.5934	0.154	0.238	wilcox	0.707741
TIA1	B cell	0.522261	0.321945	0.231	0.143	wilcox	0.707741
IVNS1ABP	B cell	0.522437	0.556293	0.385	0.286	wilcox	0.707741
SF3A3	B cell	0.526591	-1.57447	0.077	0.143	wilcox	0.707741
NONO	B cell	0.528689	0.737946	0.538	0.571	wilcox	0.709489
CCNL1	B cell	0.538312	0.341908	0.462	0.381	wilcox	0.713184
DDX39B	B cell	0.547352	-0.629723	0.154	0.238	wilcox	0.713184
MBNL3	B cell	0.547352	-0.793624	0.154	0.238	wilcox	0.713184
PRPF31	B cell	0.547469	0.842196	0.154	0.095	wilcox	0.713184
RBM23	B cell	0.547469	0.908114	0.154	0.095	wilcox	0.713184
SETX	B cell	0.551414	0.492238	0.154	0.286	wilcox	0.717273
SREK1	B cell	0.552911	-0.771522	0.231	0.286	wilcox	0.717727
DHX15	B cell	0.552911	0.683356	0.308	0.238	wilcox	0.717727
REST	B cell	0.568748	-0.29341	0.077	0.143	wilcox	0.720833
ATXN7	B cell	0.569916	-0.462897	0.462	0.524	wilcox	0.721281
CLK2	B cell	0.590415	0.549542	0.154	0.095	wilcox	0.732055
SNRNP25	B cell	0.590415	0.870208	0.154	0.095	wilcox	0.732055
ZCCHC8	B cell	0.595019	-0.554601	0.923	1	wilcox	0.736123
HNRNPU	B cell	0.600201	0.440913	0.538	0.524	wilcox	0.741091
HNRNPA2B1	B cell	0.609674	0.38559	0.615	0.619	wilcox	0.751218
TRA2B	B cell	0.61559	0.527281	0.308	0.238	wilcox	0.752115
C9orf78	B cell	0.61926	-0.298349	0.846	0.857	wilcox	0.754696
LGALS3	B cell	0.657583	0.468422	0.077	0.143	wilcox	0.773727
UBL5	B cell	0.680639	0.259602	0.154	0.095	wilcox	0.79376
HNRNPH3	B cell	0.714984	0.432717	0.308	0.238	wilcox	0.820026
SRSF8	B cell	0.719641	0.994493	0.692	0.714	wilcox	0.824724
TARDBP	B cell	0.72558	0.563132	0.231	0.19	wilcox	0.824922
ARL6IP4	B cell	0.72558	0.337642	0.154	0.238	wilcox	0.824922
SAP18	B cell	0.738731	-0.334628	0.538	0.571	wilcox	0.834354
TAF15	B cell	0.769315	-0.442044	0.154	0.19	wilcox	0.856506
PIK3R1	B cell	0.769315	-0.558271	0.154	0.19	wilcox	0.856506
CDC40	B cell	0.776455	0.389056	0.846	0.857	wilcox	0.861591
JMJD6	B cell	0.776455	0.705485	0.923	0.81	wilcox	0.861591
HNRNPA1L2	B cell	0.784178	0.61345	0.308	0.238	wilcox	0.869139
GCFC2	B cell	0.808764	0.574461	0.308	0.286	wilcox	0.88908
HNRNPF	B cell	0.808764	0.351804	0.308	0.286	wilcox	0.88908
RBM42	B cell	0.818051	0.714012	0.154	0.143	wilcox	0.892018
SNRNP48	B cell	0.818051	0.770209	0.154	0.143	wilcox	0.892018
NCL	B cell	0.843031	0.281515	0.308	0.286	wilcox	0.912771
SNRNP200	B cell	0.855123	-0.349075	0.308	0.238	wilcox	0.921591
FRG1	B cell	0.863014	0.375122	0.154	0.143	wilcox	0.921846
PTBP1	B cell	0.863014	0.691898	0.154	0.143	wilcox	0.921846
AHNAK	B cell	0.884529	0.907841	0.308	0.381	wilcox	0.939417
AQR	B cell	0.908424	0.428057	0.154	0.143	wilcox	0.94961
SF3A2	B cell	0.908424	0.33096	0.154	0.143	wilcox	0.94961
PPIG	B cell	0.947373	-0.324042	0.308	0.286	wilcox	0.979055
ENY2	B cell	0.954136	-0.251975	0.154	0.143	wilcox	0.979674
DHX9	B cell	0.954136	-0.759632	0.154	0.143	wilcox	0.979674
HNRNPA3	B cell	0.963592	0.612816	0.231	0.286	wilcox	0.985744
RBM5	B cell	0.965989	0.303572	0.308	0.333	wilcox	0.987741
CASC3	B cell	0.985066	0.797807	0.462	0.571	wilcox	0.99762
SRSF12	B cell	1	0.259423	0.538	0.571	wilcox	1
PRPF38B	B cell	1	-0.654781	0.231	0.19	wilcox	1
SYF2	B cell	1	0.273848	0.231	0.238	wilcox	1
SUGP2	B cell	1	0.282588	0.692	0.619	wilcox	1
SNRPB	B cell	1	0.381159	0.308	0.381	wilcox	1
LSM3	B cell	1	-0.34612	0.154	0.143	wilcox	1
CCNL1	Dendritic	0.00487577	1.04044	0.821	0.533	wilcox	0.11985
RBM41	Dendritic	0.00610465	-0.695809	0.692	0.933	wilcox	0.130863
CLK3	Dendritic	0.00615406	1.78495	0.385	0	wilcox	0.130863
YBX1	Dendritic	0.00653089	1.10261	0.692	0.333	wilcox	0.133489
HTATSF1	Dendritic	0.00666878	-0.876687	0.051	0.333	wilcox	0.134568
JMJD6	Dendritic	0.00852163	1.3354	0.897	0.733	wilcox	0.143992
HNRNPL	Dendritic	0.0086279	-0.627927	0.974	1	wilcox	0.143992
ATXN7	Dendritic	0.0134021	-0.425483	0.872	1	wilcox	0.184378
RBM8A	Dendritic	0.0134328	0.77794	0.769	0.467	wilcox	0.184378
ZCCHC8	Dendritic	0.0156661	-0.596569	0.821	1	wilcox	0.20112
HABP4	Dendritic	0.0230712	-0.611828	0	0.133	wilcox	0.214848
HNRNPA1L2	Dendritic	0.0246105	-0.605933	0.051	0.267	wilcox	0.21532
FUS	Dendritic	0.025066	0.425493	0.974	0.867	wilcox	0.21777
DDX46	Dendritic	0.0259254	-0.644246	0.385	0.733	wilcox	0.222714
SNIP1	Dendritic	0.0290585	-0.311363	0.897	1	wilcox	0.229277
DBR1	Dendritic	0.0296086	-0.464724	0.41	0.667	wilcox	0.230131
THOC3	Dendritic	0.0322513	-0.792026	0.051	0.267	wilcox	0.238217
SART3	Dendritic	0.0322513	-0.899701	0.051	0.267	wilcox	0.238217
TCERG1	Dendritic	0.0396458	0.493673	0.385	0.067	wilcox	0.258242
SLC38A2	Dendritic	0.0411521	0.652811	0.769	0.733	wilcox	0.262996
SRSF8	Dendritic	0.0424365	-0.376311	0.718	0.933	wilcox	0.266535
POLR2A	Dendritic	0.0454909	0.504444	0.846	0.6	wilcox	0.271996
PRPF38B	Dendritic	0.0461296	0.755535	0.538	0.2	wilcox	0.271996
RBM7	Dendritic	0.0462313	0.965389	0.231	0	wilcox	0.271996
TAF5L	Dendritic	0.0462313	0.48079	0.231	0	wilcox	0.271996
RBM14	Dendritic	0.0531408	-0.841789	0.103	0.333	wilcox	0.296115
PPIL3	Dendritic	0.0531408	-0.752655	0.103	0.333	wilcox	0.296115
SMNDC1	Dendritic	0.0543402	0.695117	0.436	0.133	wilcox	0.299281
RBM3	Dendritic	0.0558836	-0.518973	0.949	1	wilcox	0.303551
CDC40	Dendritic	0.0574457	-0.292298	0.538	0.733	wilcox	0.308502
SF3A1	Dendritic	0.0620135	0.619749	0.487	0.2	wilcox	0.308998
DDX41	Dendritic	0.0629813	0.85429	0.205	0	wilcox	0.308998
PPP2R1A	Dendritic	0.0631738	0.71945	0.59	0.267	wilcox	0.308998
HNRNPM	Dendritic	0.0640905	0.814133	0.615	0.333	wilcox	0.309173
SNRPB	Dendritic	0.0667349	0.632374	0.718	0.4	wilcox	0.317728
SNRNP35	Dendritic	0.0688109	-0.975266	0.077	0.267	wilcox	0.321585
SUGP2	Dendritic	0.0700151	-0.460919	0.692	0.867	wilcox	0.325502
RRAGC	Dendritic	0.0711463	0.723864	0.282	0.067	wilcox	0.326842
CWC27	Dendritic	0.077315	-1.1557	0.051	0.2	wilcox	0.336468
SYF2	Dendritic	0.0793027	-0.632243	0.436	0.667	wilcox	0.336468
TFIP11	Dendritic	0.0853588	0.656254	0.179	0	wilcox	0.336468
ZBTB8OS	Dendritic	0.0853588	0.888029	0.179	0	wilcox	0.336468
U2AF1L4	Dendritic	0.0869743	0.809035	0.385	0.133	wilcox	0.34001
SNRPG	Dendritic	0.0869743	0.797686	0.385	0.133	wilcox	0.34001
SRSF10	Dendritic	0.0892242	-0.643072	0.949	1	wilcox	0.34345
SRSF5	Dendritic	0.0930187	0.44838	0.821	0.667	wilcox	0.352312
CWF19L1	Dendritic	0.0986312	-0.681759	0.462	0.6	wilcox	0.363074
FRG1	Dendritic	0.111438	0.848448	0.256	0.067	wilcox	0.369109
CLASRP	Dendritic	0.115258	0.541039	0.154	0	wilcox	0.369109
RNF113A	Dendritic	0.115258	0.976789	0.154	0	wilcox	0.369109
RBM4	Dendritic	0.11666	0.664393	0.564	0.333	wilcox	0.369109
CDK11A	Dendritic	0.122815	0.360271	0.359	0.133	wilcox	0.372133
IVNS1ABP	Dendritic	0.125171	-0.754872	0.41	0.6	wilcox	0.375909
SON	Dendritic	0.127094	-0.32737	0.974	1	wilcox	0.376724
C9orf78	Dendritic	0.128615	-0.651687	0.692	0.867	wilcox	0.376724
RBM42	Dendritic	0.131189	0.707305	0.256	0.067	wilcox	0.376724
SMU1	Dendritic	0.131977	-0.293999	1	1	wilcox	0.377237
IK	Dendritic	0.133307	0.778594	0.487	0.267	wilcox	0.379893
SUPT3H	Dendritic	0.138344	0.550844	0.256	0.067	wilcox	0.387735
RBM28	Dendritic	0.144473	-0.558748	0.026	0.133	wilcox	0.387735
USB1	Dendritic	0.145796	-0.607209	0.154	0.333	wilcox	0.387735
NSRP1	Dendritic	0.153552	-0.461327	0.154	0.333	wilcox	0.387735
SUPT20H	Dendritic	0.155356	0.443416	0.128	0	wilcox	0.387735
TSEN15	Dendritic	0.155356	0.452324	0.128	0	wilcox	0.387735
RRP1B	Dendritic	0.155356	0.54725	0.128	0	wilcox	0.387735
FXR2	Dendritic	0.155356	0.292559	0.128	0	wilcox	0.387735
SRPK2	Dendritic	0.156734	0.768411	0.308	0.133	wilcox	0.38871
HNRNPU	Dendritic	0.158157	-0.297143	0.821	1	wilcox	0.391227
PPIG	Dendritic	0.159581	-0.851775	0.179	0.333	wilcox	0.393517
NCL	Dendritic	0.167608	-0.49732	0.538	0.733	wilcox	0.400805
PRDX6	Dendritic	0.169998	0.519812	0.256	0.067	wilcox	0.405295
TRA2B	Dendritic	0.173037	0.458498	0.564	0.333	wilcox	0.407622
SRSF4	Dendritic	0.174415	0.735414	0.385	0.2	wilcox	0.40924
PRPF31	Dendritic	0.175926	-0.718469	0.179	0.333	wilcox	0.411361
PRPF6	Dendritic	0.175926	-0.849154	0.179	0.333	wilcox	0.411361
IWS1	Dendritic	0.189834	0.622315	0.231	0.067	wilcox	0.414732
AKAP17A	Dendritic	0.19035	-0.257456	0.077	0.2	wilcox	0.414732
DHX9	Dendritic	0.196767	0.608746	0.308	0.133	wilcox	0.414732
BCAS2	Dendritic	0.197894	0.870843	0.282	0.133	wilcox	0.414732
RBM6	Dendritic	0.19998	-0.413642	0.744	0.867	wilcox	0.414732
CELF1	Dendritic	0.200803	0.769828	0.205	0.067	wilcox	0.414732
PUS7	Dendritic	0.209635	0.272728	0.103	0	wilcox	0.414732
GPATCH1	Dendritic	0.209635	0.527954	0.103	0	wilcox	0.414732
ECD	Dendritic	0.209635	0.307548	0.103	0	wilcox	0.414732
LSM5	Dendritic	0.212303	-0.384405	0.179	0.333	wilcox	0.415494
SNRPD2	Dendritic	0.215508	-0.46567	0.462	0.533	wilcox	0.417289
SRSF6	Dendritic	0.216431	-0.32278	0.923	1	wilcox	0.418734
SF3B1	Dendritic	0.218623	0.312385	0.872	0.667	wilcox	0.42177
HNRNPA2B1	Dendritic	0.220501	0.337372	0.795	0.667	wilcox	0.423029
SF3A2	Dendritic	0.222554	0.442918	0.205	0.067	wilcox	0.423029
ZC3H13	Dendritic	0.222766	0.547533	0.359	0.2	wilcox	0.423029
CASC3	Dendritic	0.226742	-0.830771	0.487	0.6	wilcox	0.428541
SNRPB2	Dendritic	0.240374	0.933159	0.308	0.2	wilcox	0.444774
SNRNP40	Dendritic	0.240374	-0.643031	0.231	0.4	wilcox	0.444774
RBM23	Dendritic	0.245941	-0.477138	0.128	0.267	wilcox	0.449353
U2AF2	Dendritic	0.246531	0.385199	0.282	0.133	wilcox	0.449353
SYNCRIP	Dendritic	0.246531	0.445904	0.282	0.133	wilcox	0.449353
RBM12	Dendritic	0.268158	0.421388	0.282	0.133	wilcox	0.471839
PTBP3	Dendritic	0.271745	-0.458505	0.359	0.467	wilcox	0.472774
RNPS1	Dendritic	0.27303	0.425488	0.564	0.4	wilcox	0.472774
THOC2	Dendritic	0.273145	-0.369554	0.359	0.533	wilcox	0.472774
MAGOHB	Dendritic	0.278161	-0.559359	0.051	0.133	wilcox	0.472774
FMR1	Dendritic	0.278161	-0.679015	0.051	0.133	wilcox	0.472774
TAF12	Dendritic	0.278161	-0.475739	0.051	0.133	wilcox	0.472774
SNRPN	Dendritic	0.292509	0.609831	0.333	0.2	wilcox	0.487378
DDX47	Dendritic	0.298197	-0.533233	0.154	0.267	wilcox	0.49082
TRRAP	Dendritic	0.298197	-0.532114	0.154	0.267	wilcox	0.49082
CLK4	Dendritic	0.302982	0.252311	0.282	0.133	wilcox	0.493895
USP39	Dendritic	0.302982	-0.554352	0.205	0.333	wilcox	0.493895
RBM22	Dendritic	0.304118	-0.647732	0.231	0.333	wilcox	0.494727
SF3B5	Dendritic	0.309898	-0.762548	0.179	0.267	wilcox	0.501036
SRRM1	Dendritic	0.316843	-0.306327	0.615	0.667	wilcox	0.502186
THRAP3	Dendritic	0.319619	-0.261887	0.872	0.933	wilcox	0.504607
CIR1	Dendritic	0.319662	0.550978	0.256	0.133	wilcox	0.504607
THOC6	Dendritic	0.320933	-0.553269	0.103	0.2	wilcox	0.5051
ERN1	Dendritic	0.327887	-0.348808	0.231	0.4	wilcox	0.510972
ENY2	Dendritic	0.336402	-0.506406	0.282	0.4	wilcox	0.518849
FAM50A	Dendritic	0.363206	-0.445957	0.308	0.4	wilcox	0.539209
TARDBP	Dendritic	0.365466	0.553898	0.308	0.2	wilcox	0.540561
UBL5	Dendritic	0.367336	-0.410035	0.487	0.6	wilcox	0.542341
RSRC1	Dendritic	0.369293	-0.336918	0.154	0.267	wilcox	0.544186
ZNF638	Dendritic	0.369649	-0.326753	0.256	0.4	wilcox	0.544186
RBMX	Dendritic	0.370164	-0.285589	0.692	0.867	wilcox	0.544186
HSPA1A	Dendritic	0.383321	0.267918	0.795	0.867	wilcox	0.555364
ARL6IP4	Dendritic	0.389514	-0.306412	0.487	0.6	wilcox	0.558946
DHX38	Dendritic	0.389677	0.527564	0.154	0.067	wilcox	0.558946
HNRNPC	Dendritic	0.394388	0.317772	0.897	0.667	wilcox	0.562512
SUGP1	Dendritic	0.395437	-0.386671	0.205	0.333	wilcox	0.563112
SRSF11	Dendritic	0.395776	0.407645	0.59	0.467	wilcox	0.563425
TTF2	Dendritic	0.400777	0.423858	0.41	0.6	wilcox	0.568173
WBP4	Dendritic	0.40228	0.374772	0.385	0.267	wilcox	0.569963
PTBP1	Dendritic	0.405623	0.430409	0.308	0.2	wilcox	0.572307
SNRPA	Dendritic	0.40817	0.423919	0.154	0.067	wilcox	0.572307
LSM3	Dendritic	0.412656	-0.414358	0.436	0.533	wilcox	0.575365
CWC22	Dendritic	0.426101	-0.456441	0.179	0.267	wilcox	0.587034
DDX1	Dendritic	0.434668	-0.791123	0.128	0.2	wilcox	0.595205
SUPT7L	Dendritic	0.443068	-0.475527	0.821	0.667	wilcox	0.601841
TIA1	Dendritic	0.453085	-0.288355	0.282	0.4	wilcox	0.610276
LSM2	Dendritic	0.453267	-0.376969	0.128	0.2	wilcox	0.610276
ZMAT2	Dendritic	0.453267	-0.381046	0.128	0.2	wilcox	0.610276
CTNNBL1	Dendritic	0.454849	0.445821	0.41	0.333	wilcox	0.611992
DDX39A	Dendritic	0.455058	0.293419	0.385	0.267	wilcox	0.611992
ZRSR2	Dendritic	0.466697	-0.263542	0.154	0.067	wilcox	0.62148
SNRPF	Dendritic	0.479031	0.529503	0.128	0.067	wilcox	0.628502
RPUSD4	Dendritic	0.48942	-0.387365	0.077	0.133	wilcox	0.634033
HNRNPR	Dendritic	0.497075	-0.343491	0.333	0.4	wilcox	0.640317
PRPF8	Dendritic	0.511505	0.486586	0.333	0.267	wilcox	0.647728
ALYREF	Dendritic	0.519713	-0.30679	0.231	0.267	wilcox	0.651249
SNW1	Dendritic	0.541829	0.528775	0.308	0.267	wilcox	0.665654
PUF60	Dendritic	0.541849	0.3458	0.359	0.267	wilcox	0.665654
AHNAK	Dendritic	0.546064	-0.321653	0.487	0.467	wilcox	0.66997
SNRPD3	Dendritic	0.547251	0.281542	0.385	0.333	wilcox	0.66997
PRMT1	Dendritic	0.552854	0.328231	0.41	0.333	wilcox	0.673596
HNRNPF	Dendritic	0.556423	0.297635	0.487	0.4	wilcox	0.676726
SRSF12	Dendritic	0.557644	0.497117	0.538	0.6	wilcox	0.677864
BUD31	Dendritic	0.584962	-0.267676	0.462	0.467	wilcox	0.700831
ACIN1	Dendritic	0.588658	0.286102	0.256	0.2	wilcox	0.70242
PRPF3	Dendritic	0.592299	-0.57976	0.154	0.2	wilcox	0.703931
THOC7	Dendritic	0.592299	-0.468265	0.154	0.2	wilcox	0.703931
YTHDC1	Dendritic	0.62559	-0.276619	0.436	0.467	wilcox	0.729239
MAGOH	Dendritic	0.655413	-0.32411	0.154	0.2	wilcox	0.749372
C1QBP	Dendritic	0.658066	0.292469	0.308	0.267	wilcox	0.749372
LSM6	Dendritic	0.65819	-0.584075	0.103	0.133	wilcox	0.749372
ZNF326	Dendritic	0.661549	0.31114	0.256	0.2	wilcox	0.752655
PRKRIP1	Dendritic	0.672719	0.2768	0.103	0.067	wilcox	0.760574
DHX15	Dendritic	0.673001	-0.381023	0.308	0.333	wilcox	0.760574
AQR	Dendritic	0.67704	-0.363772	0.154	0.2	wilcox	0.76332
DDX23	Dendritic	0.683993	-0.437669	0.103	0.133	wilcox	0.766159
KHDRBS1	Dendritic	0.695538	-0.751644	0.282	0.267	wilcox	0.775691
PRPF4	Dendritic	0.7137	0.467477	0.256	0.333	wilcox	0.787794
LARP7	Dendritic	0.732026	0.45703	0.282	0.267	wilcox	0.802946
GEMIN7	Dendritic	0.742824	0.42915	0.154	0.133	wilcox	0.810695
KHSRP	Dendritic	0.766082	-0.312319	0.179	0.133	wilcox	0.825026
EFTUD2	Dendritic	0.782368	0.345672	0.333	0.333	wilcox	0.838794
LSM10	Dendritic	0.842647	-0.57981	0.128	0.133	wilcox	0.884817
SNRPE	Dendritic	0.858329	-0.476821	0.179	0.133	wilcox	0.898101
SNRPC	Dendritic	0.870582	-0.365463	0.256	0.267	wilcox	0.907518
REST	Dendritic	0.890856	-0.3683	0.205	0.2	wilcox	0.924183
RBM17	Dendritic	0.901423	-0.582379	0.538	0.4	wilcox	0.93026
NCBP2	Dendritic	0.942785	0.25149	0.282	0.333	wilcox	0.962109
RBMXL1	Dendritic	0.980486	-0.453957	0.282	0.267	wilcox	0.988617
CLNS1A	Dendritic	0.981294	0.306644	0.308	0.333	wilcox	0.989011
CDC5L	Dendritic	0.983869	0.563944	0.538	0.6	wilcox	0.990933
DHX8	Dendritic	1	-0.32558	0.231	0.2	wilcox	1
PRPF40B	Myocyte	6.15109e-05	-0.28835	0	1	wilcox	0.00249504
XAB2	Myocyte	0.0102138	-1.75822	0.056	1	wilcox	0.186487
MAGOHB	Myocyte	0.0102138	-0.823503	0.056	1	wilcox	0.186487
PRPF4	Myocyte	0.0102138	0.574754	0.056	1	wilcox	0.186487
USB1	Myocyte	0.0102138	-0.719547	0.056	1	wilcox	0.186487
FAM172A	Myocyte	0.0145638	-1.63173	0.111	1	wilcox	0.228508
SNRPD1	Myocyte	0.0145638	-1.96712	0.111	1	wilcox	0.228508
IWS1	Myocyte	0.0295786	-1.78178	0.167	1	wilcox	0.383615
RBM44	Myocyte	0.0311126	-0.814312	0.111	1	wilcox	0.383615
METTL14	Myocyte	0.0311126	-1.21278	0.111	1	wilcox	0.383615
KAT2B	Myocyte	0.0311126	-1.19434	0.111	1	wilcox	0.383615
ALYREF	Myocyte	0.0311126	-1.10458	0.111	1	wilcox	0.383615
GEMIN7	Myocyte	0.0311126	-1.55861	0.111	1	wilcox	0.383615
ZBTB8OS	Myocyte	0.0548926	-1.52489	0.167	1	wilcox	0.582177
ZNF326	Myocyte	0.0548926	-1.37087	0.167	1	wilcox	0.582177
DDX46	Myocyte	0.0599772	-1.60404	0.278	1	wilcox	0.582177
DHX16	Myocyte	0.0617325	-1.1348	0.111	1	wilcox	0.582177
TSEN2	Myocyte	0.0617325	0.540836	0.111	1	wilcox	0.582177
TAF10	Myocyte	0.0617325	0.5393	0.111	1	wilcox	0.582177
CDK11A	Myocyte	0.077316	-0.645902	0.222	1	wilcox	0.672301
SMNDC1	Myocyte	0.077316	-0.572722	0.222	1	wilcox	0.672301
ZBTB7A	Myocyte	0.077316	-0.511125	0.222	1	wilcox	0.672301
SF3B4	Myocyte	0.077316	-1.45104	0.222	1	wilcox	0.672301
RALY	Myocyte	0.077316	-1.228	0.222	1	wilcox	0.672301
SRPK1	Myocyte	0.09616	-1.46937	0.167	1	wilcox	0.735753
PHF5A	Myocyte	0.09616	-1.18628	0.167	1	wilcox	0.735753
RSRC1	Myocyte	0.09616	-1.26028	0.167	1	wilcox	0.735753
SNRNP48	Myocyte	0.09616	-1.05453	0.167	1	wilcox	0.735753
SFPQ	Myocyte	0.113635	-1.42231	0.333	1	wilcox	0.835468
PRPF31	Myocyte	0.113635	-1.41063	0.333	1	wilcox	0.835468
SNRPB2	Myocyte	0.125783	-1.21887	0.222	1	wilcox	0.84395
KHDRBS1	Myocyte	0.125783	-1.03066	0.222	1	wilcox	0.84395
PRPF40A	Myocyte	0.125783	-1.40121	0.222	1	wilcox	0.84395
U2AF1	Myocyte	0.127444	-1.46866	0.389	1	wilcox	0.843989
PDCD7	Myocyte	0.150326	-1.16136	0.278	1	wilcox	0.909254
SNRPA1	Myocyte	0.150326	-1.28916	0.278	1	wilcox	0.909254
PRPF18	Myocyte	0.150326	-1.36044	0.278	1	wilcox	0.909254
THOC2	Myocyte	0.150326	-1.24504	0.278	1	wilcox	0.909254
TAF12	Myocyte	0.159191	-0.358534	0.167	1	wilcox	0.909254
CWC22	Myocyte	0.170337	-1.19587	0.333	1	wilcox	0.909254
SREK1	Myocyte	0.170337	-1.15868	0.333	1	wilcox	0.909254
HNRNPH2	Myocyte	0.170337	-1.31342	0.333	1	wilcox	0.909254
HTATSF1	Myocyte	0.186493	-0.996933	0.389	1	wilcox	0.909254
SUGP2	Myocyte	0.186493	-1.17193	0.389	1	wilcox	0.909254
SUPT7L	Myocyte	0.186493	-0.999829	0.389	1	wilcox	0.909254
PPIH	Myocyte	0.195177	-0.743055	0.222	1	wilcox	0.909254
RBM4	Myocyte	0.195177	-1.02759	0.222	1	wilcox	0.909254
MYOD1	Myocyte	0.195177	-0.935454	0.222	1	wilcox	0.909254
CIRBP	Myocyte	0.19926	2.52198	0.833	0	wilcox	0.909254
SNRPG	Myocyte	0.199413	-1.17849	0.444	1	wilcox	0.909254
CWC25	Myocyte	0.209624	-1.1143	0.5	1	wilcox	0.909254
RBM6	Myocyte	0.223569	-1.17221	0.278	1	wilcox	0.909254
RBM22	Myocyte	0.223569	-0.975001	0.278	1	wilcox	0.909254
SNW1	Myocyte	0.223569	-1.27085	0.278	1	wilcox	0.909254
RBM17	Myocyte	0.223569	-0.439392	0.278	1	wilcox	0.909254
SNRNP40	Myocyte	0.223569	-1.1041	0.278	1	wilcox	0.909254
SMU1	Myocyte	0.228057	-1.08607	0.667	1	wilcox	0.909254
SRSF10	Myocyte	0.233272	-0.904645	0.778	1	wilcox	0.909254
RPS13	Myocyte	0.235128	0.689543	0.889	1	wilcox	0.909254
HNRNPA2B1	Myocyte	0.235333	0.705931	1	1	wilcox	0.909254
PRMT5	Myocyte	0.245975	-1.19574	0.333	1	wilcox	0.909254
LSM7	Myocyte	0.245975	-1.11599	0.333	1	wilcox	0.909254
NSRP1	Myocyte	0.245975	-0.992412	0.333	1	wilcox	0.909254
SRSF7	Myocyte	0.245975	-0.964704	0.333	1	wilcox	0.909254
SNRPD3	Myocyte	0.263656	-1.06101	0.389	1	wilcox	0.909254
PIK3R1	Myocyte	0.263656	-1.23404	0.389	1	wilcox	0.909254
HNRNPH3	Myocyte	0.263656	-1.02429	0.389	1	wilcox	0.909254
LUC7L3	Myocyte	0.277565	-0.844634	0.444	1	wilcox	0.909254
SCAF11	Myocyte	0.277565	-0.868178	0.444	1	wilcox	0.909254
QKI	Myocyte	0.277565	-0.782653	0.444	1	wilcox	0.909254
SF3B1	Myocyte	0.288425	-0.759155	0.5	1	wilcox	0.909254
JMJD6	Myocyte	0.288425	-0.666237	0.5	1	wilcox	0.909254
LSM5	Myocyte	0.289197	0.582234	0.222	1	wilcox	0.909254
RBM15	Myocyte	0.289197	0.263173	0.222	1	wilcox	0.909254
THOC6	Myocyte	0.289197	-0.45167	0.222	1	wilcox	0.909254
ATXN7	Myocyte	0.289197	0.365649	0.222	1	wilcox	0.909254
SNRNP25	Myocyte	0.289197	-0.91777	0.222	1	wilcox	0.909254
SNRNP200	Myocyte	0.296795	-1.08483	0.556	1	wilcox	0.909254
SRSF2	Myocyte	0.296795	-0.653726	0.556	1	wilcox	0.909254
HNRNPR	Myocyte	0.303118	2.102	0.667	0	wilcox	0.909254
WDR77	Myocyte	0.342499	-0.679771	0.333	1	wilcox	0.909254
LSM1	Myocyte	0.342499	-0.989661	0.333	1	wilcox	0.909254
SNRPE	Myocyte	0.342499	-0.680505	0.333	1	wilcox	0.909254
IVNS1ABP	Myocyte	0.342499	-0.871235	0.333	1	wilcox	0.909254
ZNF638	Myocyte	0.342499	-0.503393	0.333	1	wilcox	0.909254
CELF1	Myocyte	0.342499	-0.749454	0.333	1	wilcox	0.909254
THOC7	Myocyte	0.342883	2.18991	0.611	0	wilcox	0.909254
SNRPC	Myocyte	0.342883	1.89018	0.611	0	wilcox	0.909254
DDX39A	Myocyte	0.360425	-0.767538	0.389	1	wilcox	0.909254
BUD31	Myocyte	0.360425	-0.846519	0.389	1	wilcox	0.909254
HNRNPA3	Myocyte	0.360425	-0.818314	0.389	1	wilcox	0.909254
CLNS1A	Myocyte	0.360425	-0.793228	0.389	1	wilcox	0.909254
DHX9	Myocyte	0.360425	-0.861051	0.389	1	wilcox	0.909254
IK	Myocyte	0.374333	-0.609135	0.444	1	wilcox	0.909254
RBM25	Myocyte	0.385083	1.35947	0.556	0	wilcox	0.909254
ZCRB1	Myocyte	0.385083	-0.378518	0.5	1	wilcox	0.909254
TMBIM6	Myocyte	0.404003	-0.548524	0.667	1	wilcox	0.909254
NCBP1	Myocyte	0.409252	1.15709	0.778	1	wilcox	0.909254
WTAP	Myocyte	0.410491	0.994777	0.833	1	wilcox	0.909254
THRAP3	Myocyte	0.410491	1.04829	0.833	1	wilcox	0.909254
HNRNPA1	Myocyte	0.411109	0.333317	0.889	1	wilcox	0.909254
RBM38	Myocyte	0.429716	1.35929	0.5	0	wilcox	0.909254
FAM50A	Myocyte	0.429716	1.7536	0.5	0	wilcox	0.909254
TRPT1	Myocyte	0.429716	1.87994	0.5	0	wilcox	0.909254
GCFC2	Myocyte	0.438627	0.582541	0.278	1	wilcox	0.909254
TXNL4B	Myocyte	0.438627	0.633323	0.278	1	wilcox	0.909254
TARDBP	Myocyte	0.438627	0.671866	0.278	1	wilcox	0.909254
DYRK1A	Myocyte	0.438627	0.579588	0.278	1	wilcox	0.909254
SART3	Myocyte	0.438627	0.771618	0.278	1	wilcox	0.909254
ZMAT2	Myocyte	0.438627	0.425416	0.278	1	wilcox	0.909254
TCERG1	Myocyte	0.460334	-0.676184	0.333	1	wilcox	0.909254
CWC15	Myocyte	0.460334	-0.45203	0.333	1	wilcox	0.909254
PPARGC1A	Myocyte	0.476885	1.41912	0.444	0	wilcox	0.909254
CDC5L	Myocyte	0.476885	1.09369	0.444	0	wilcox	0.909254
HNRNPF	Myocyte	0.476885	1.50694	0.444	0	wilcox	0.909254
METTL3	Myocyte	0.476885	1.63862	0.444	0	wilcox	0.909254
METTL16	Myocyte	0.476885	0.777475	0.444	0	wilcox	0.909254
RBM5	Myocyte	0.476885	1.51101	0.444	0	wilcox	0.909254
NOL3	Myocyte	0.476885	1.62837	0.444	0	wilcox	0.909254
PNN	Myocyte	0.476885	-0.716815	0.389	1	wilcox	0.909254
LSM3	Myocyte	0.476885	1.42663	0.444	0	wilcox	0.909254
C1QBP	Myocyte	0.489586	-0.811365	0.444	1	wilcox	0.909254
RBFOX2	Myocyte	0.489586	-0.704706	0.444	1	wilcox	0.909254
RNPS1	Myocyte	0.489586	-0.786061	0.444	1	wilcox	0.909254
TRA2A	Myocyte	0.489586	-0.655454	0.444	1	wilcox	0.909254
PPP2CA	Myocyte	0.499324	-0.50999	0.5	1	wilcox	0.909254
PUF60	Myocyte	0.499324	-0.646129	0.5	1	wilcox	0.909254
EIF4A3	Myocyte	0.499324	-0.688043	0.5	1	wilcox	0.909254
SLC38A2	Myocyte	0.499324	-0.431074	0.5	1	wilcox	0.909254
SF3B2	Myocyte	0.499324	-0.379151	0.5	1	wilcox	0.909254
SF1	Myocyte	0.50673	-0.629392	0.556	1	wilcox	0.909254
LSM4	Myocyte	0.50673	-0.556997	0.556	1	wilcox	0.909254
SRRM1	Myocyte	0.50673	-0.499496	0.556	1	wilcox	0.909254
SRSF6	Myocyte	0.51227	-0.449057	0.611	1	wilcox	0.909254
PRPF8	Myocyte	0.516306	-0.629727	0.667	1	wilcox	0.909254
MBNL1	Myocyte	0.519128	-0.450003	0.722	1	wilcox	0.909254
CCNL2	Myocyte	0.519128	1.83858	0.722	1	wilcox	0.909254
HNRNPC	Myocyte	0.520983	0.805235	0.778	1	wilcox	0.909254
RBM8A	Myocyte	0.520983	-0.439626	0.778	1	wilcox	0.909254
PABPC1	Myocyte	0.522086	0.820556	0.833	1	wilcox	0.909254
ZMAT5	Myocyte	0.526847	1.4976	0.389	0	wilcox	0.909254
PRPF38B	Myocyte	0.526847	1.04667	0.389	0	wilcox	0.909254
RBM7	Myocyte	0.526847	1.40619	0.389	0	wilcox	0.909254
SF3B5	Myocyte	0.526847	1.65869	0.389	0	wilcox	0.909254
NUP98	Myocyte	0.526847	1.18192	0.389	0	wilcox	0.909254
SNRNP27	Myocyte	0.526847	1.11453	0.389	0	wilcox	0.909254
RBFOX1	Myocyte	0.526847	1.08662	0.389	0	wilcox	0.909254
CASC3	Myocyte	0.526847	1.15376	0.389	0	wilcox	0.909254
RBM12	Myocyte	0.58011	1.109	0.333	0	wilcox	0.909254
TFIP11	Myocyte	0.58011	0.737878	0.333	0	wilcox	0.909254
RPUSD4	Myocyte	0.58011	1.57443	0.333	0	wilcox	0.909254
SNRPF	Myocyte	0.58011	1.15939	0.333	0	wilcox	0.909254
CLK1	Myocyte	0.58011	1.43911	0.333	0	wilcox	0.909254
PPIE	Myocyte	0.58011	1.17724	0.333	0	wilcox	0.909254
SNRNP35	Myocyte	0.58011	1.23802	0.333	0	wilcox	0.909254
SRPK2	Myocyte	0.58011	1.41186	0.333	0	wilcox	0.909254
FAM98A	Myocyte	0.58011	1.14651	0.333	0	wilcox	0.909254
PRPF4B	Myocyte	0.58011	1.02426	0.333	0	wilcox	0.909254
MPHOSPH10	Myocyte	0.58011	0.892928	0.333	0	wilcox	0.909254
CRNKL1	Myocyte	0.597947	0.801524	0.333	1	wilcox	0.909254
NCBP2	Myocyte	0.597947	0.334437	0.333	1	wilcox	0.909254
FASTK	Myocyte	0.597947	-0.420446	0.333	1	wilcox	0.909254
SYF2	Myocyte	0.597947	1.1773	0.333	1	wilcox	0.909254
SF3B3	Myocyte	0.629424	-0.337054	0.5	1	wilcox	0.909254
C9orf78	Myocyte	0.635327	-0.39972	0.556	1	wilcox	0.909254
SAP18	Myocyte	0.635327	-0.460664	0.556	1	wilcox	0.909254
LGALS3	Myocyte	0.635327	-0.311545	0.556	1	wilcox	0.909254
CDK12	Myocyte	0.637598	0.355262	0.278	0	wilcox	0.909254
PTBP2	Myocyte	0.637598	1.01441	0.278	0	wilcox	0.909254
SETX	Myocyte	0.637598	0.561786	0.278	0	wilcox	0.909254
SNRNP70	Myocyte	0.637598	0.410748	0.278	0	wilcox	0.909254
PPIG	Myocyte	0.637598	0.788047	0.278	0	wilcox	0.909254
SREK1IP1	Myocyte	0.637598	0.350647	0.278	0	wilcox	0.909254
SF3A3	Myocyte	0.637598	1.04726	0.278	0	wilcox	0.909254
RBM19	Myocyte	0.637598	1.09107	0.278	0	wilcox	0.909254
YTHDC1	Myocyte	0.637598	0.352562	0.278	0	wilcox	0.909254
TXNL4A	Myocyte	0.637598	0.93124	0.278	0	wilcox	0.909254
RBM14	Myocyte	0.637598	0.720912	0.278	0	wilcox	0.909254
DDX47	Myocyte	0.637598	1.39908	0.278	0	wilcox	0.909254
PQBP1	Myocyte	0.637598	1.00773	0.278	0	wilcox	0.909254
RNPC3	Myocyte	0.637598	0.910481	0.278	0	wilcox	0.909254
PRPF6	Myocyte	0.637598	0.421037	0.278	0	wilcox	0.909254
CLK3	Myocyte	0.637598	1.13898	0.278	0	wilcox	0.909254
ZRANB2	Myocyte	0.637598	0.522469	0.278	0	wilcox	0.909254
DBR1	Myocyte	0.637598	0.948854	0.278	0	wilcox	0.909254
SNRPN	Myocyte	0.63973	-0.606553	0.611	1	wilcox	0.909254
DDX1	Myocyte	0.63973	-0.661601	0.611	1	wilcox	0.909254
WBP11	Myocyte	0.642929	-0.417405	0.667	1	wilcox	0.909254
PRMT1	Myocyte	0.645163	0.443554	0.722	1	wilcox	0.909254
LARP7	Myocyte	0.701019	0.784985	0.222	0	wilcox	0.909254
PLRG1	Myocyte	0.701019	0.661711	0.222	0	wilcox	0.909254
SUPT6H	Myocyte	0.701019	0.407467	0.222	0	wilcox	0.909254
DDX41	Myocyte	0.701019	0.841453	0.222	0	wilcox	0.909254
RBM10	Myocyte	0.701019	0.360006	0.222	0	wilcox	0.909254
PTBP1	Myocyte	0.701019	0.627476	0.222	0	wilcox	0.909254
CLK4	Myocyte	0.701019	0.764099	0.222	0	wilcox	0.909254
PCBP4	Myocyte	0.701019	0.923197	0.222	0	wilcox	0.909254
LSM2	Myocyte	0.701019	0.928193	0.222	0	wilcox	0.909254
MFAP1	Myocyte	0.701019	0.844826	0.222	0	wilcox	0.909254
TIA1	Myocyte	0.701019	0.662534	0.222	0	wilcox	0.909254
TSEN15	Myocyte	0.701019	0.85126	0.222	0	wilcox	0.909254
ZC3H13	Myocyte	0.701019	0.790566	0.222	0	wilcox	0.909254
U2AF1L4	Myocyte	0.701019	0.857996	0.222	0	wilcox	0.909254
DDX23	Myocyte	0.701019	0.956369	0.222	0	wilcox	0.909254
PAXBP1	Myocyte	0.701019	1.1217	0.222	0	wilcox	0.909254
ENY2	Myocyte	0.760479	0.876318	0.389	1	wilcox	0.909254
CELF2	Myocyte	0.760479	0.9831	0.389	1	wilcox	0.909254
UBL5	Myocyte	0.760479	0.933973	0.389	1	wilcox	0.909254
ISY1	Myocyte	0.760479	1.11817	0.389	1	wilcox	0.909254
CDC40	Myocyte	0.767132	0.647308	0.444	1	wilcox	0.909254
DDX17	Myocyte	0.767132	-0.472177	0.444	1	wilcox	0.909254
CCNL1	Myocyte	0.772181	-0.421787	0.5	1	wilcox	0.909254
TADA2B	Myocyte	0.772181	0.319349	0.5	1	wilcox	0.909254
HNRNPL	Myocyte	0.772181	0.301411	0.5	1	wilcox	0.909254
EFTUD2	Myocyte	0.773793	0.694726	0.167	0	wilcox	0.909254
GPKOW	Myocyte	0.773793	0.7653	0.167	0	wilcox	0.909254
PUS7	Myocyte	0.773793	0.658399	0.167	0	wilcox	0.909254
FRG1	Myocyte	0.773793	0.613765	0.167	0	wilcox	0.909254
RBM28	Myocyte	0.773793	0.540997	0.167	0	wilcox	0.909254
THOC1	Myocyte	0.773793	0.640122	0.167	0	wilcox	0.909254
MAGOH	Myocyte	0.773793	0.725543	0.167	0	wilcox	0.909254
SUPT3H	Myocyte	0.773793	0.431727	0.167	0	wilcox	0.909254
KHSRP	Myocyte	0.773793	0.508311	0.167	0	wilcox	0.909254
SUPT20H	Myocyte	0.773793	0.596998	0.167	0	wilcox	0.909254
DHX35	Myocyte	0.773793	0.567494	0.167	0	wilcox	0.909254
BCAS2	Myocyte	0.773793	0.607313	0.167	0	wilcox	0.909254
PPWD1	Myocyte	0.773793	0.411932	0.167	0	wilcox	0.909254
THOC5	Myocyte	0.773793	0.789261	0.167	0	wilcox	0.909254
RNF113A	Myocyte	0.773793	0.776833	0.167	0	wilcox	0.909254
BUD13	Myocyte	0.773793	0.933399	0.167	0	wilcox	0.909254
RBM15B	Myocyte	0.773793	0.466696	0.167	0	wilcox	0.909254
USP39	Myocyte	0.773793	0.648427	0.167	0	wilcox	0.909254
RRP1B	Myocyte	0.773793	0.665653	0.167	0	wilcox	0.909254
ECD	Myocyte	0.773793	0.479274	0.167	0	wilcox	0.909254
CIR1	Myocyte	0.773793	0.631231	0.167	0	wilcox	0.909254
PRPF38A	Myocyte	0.773793	0.834468	0.167	0	wilcox	0.909254
SNIP1	Myocyte	0.778828	0.71343	0.611	1	wilcox	0.909254
GRSF1	Myocyte	0.780886	-0.435134	0.667	1	wilcox	0.909254
DDX5	Myocyte	0.783262	-0.304087	0.778	1	wilcox	0.909254
SRRM2	Myocyte	0.783262	0.260278	0.778	1	wilcox	0.909254
PRPF3	Myocyte	0.86404	0.677057	0.111	0	wilcox	0.909254
TSEN54	Myocyte	0.86404	0.706804	0.111	0	wilcox	0.909254
ZNF830	Myocyte	0.86404	0.509648	0.111	0	wilcox	0.909254
CLK2	Myocyte	0.86404	0.853836	0.111	0	wilcox	0.909254
KAT2A	Myocyte	0.86404	0.79869	0.111	0	wilcox	0.909254
AKAP17A	Myocyte	0.86404	0.840141	0.111	0	wilcox	0.909254
CTNNBL1	Myocyte	0.86404	0.504423	0.111	0	wilcox	0.909254
SNRPA	Myocyte	0.86404	0.378401	0.111	0	wilcox	0.909254
AKAP8L	Myocyte	0.86404	0.439436	0.111	0	wilcox	0.909254
CLASRP	Myocyte	0.86404	0.367734	0.111	0	wilcox	0.909254
TRRAP	Myocyte	0.86404	0.400305	0.111	0	wilcox	0.909254
KDM1A	Myocyte	0.86404	0.379269	0.111	0	wilcox	0.909254
ZC3H10	Myocyte	0.86404	0.338284	0.111	0	wilcox	0.909254
SFSWAP	Myocyte	0.86404	0.715756	0.111	0	wilcox	0.909254
CWC27	Myocyte	0.86404	0.457892	0.111	0	wilcox	0.909254
SLU7	Myocyte	0.921369	0.990705	0.444	1	wilcox	0.941208
TRA2B	Myocyte	0.921369	0.579582	0.444	1	wilcox	0.941208
SRRM4	Myocyte	0.921369	0.291649	0.444	1	wilcox	0.941208
RBMX	Myocyte	0.923117	-0.279319	0.5	1	wilcox	0.941208
STRAP	Myocyte	0.924435	-0.358948	0.556	1	wilcox	0.941208
MBNL2	Myocyte	0.924435	1.46554	0.556	1	wilcox	0.941208
ZCCHC8	Myocyte	0.924435	0.808863	0.556	1	wilcox	0.941208
SRSF11	Myocyte	0.925415	-0.294232	0.611	1	wilcox	0.941208
FXR1	Myocyte	1	0.63096	0.5	1	wilcox	1
TADA3	Myocyte	1	0.741652	0.5	1	wilcox	1
TAF9	Myocyte	1	1.53926	0.5	1	wilcox	1
SNRPD2	Myocyte	1	-0.367563	0.722	1	wilcox	1
DDX5	Macrophage	0.0035155	-0.347254	0.987	1	wilcox	0.05089
HNRNPH1	Macrophage	0.00376858	-0.372189	0.987	1	wilcox	0.0537441
HNRNPC	Macrophage	0.0078374	-0.319023	0.91	0.857	wilcox	0.0817062
HNRNPL	Macrophage	0.0100634	-0.415151	0.846	1	wilcox	0.0921236
ACIN1	Macrophage	0.0113635	0.461252	0.474	0.071	wilcox	0.0992123
DHX9	Macrophage	0.0183744	0.75036	0.308	0	wilcox	0.120955
ZMAT2	Macrophage	0.0183744	1.04111	0.308	0	wilcox	0.120955
CDK11A	Macrophage	0.0184941	-0.573839	0.256	0.571	wilcox	0.121424
SYF2	Macrophage	0.0192054	-0.636416	0.462	0.714	wilcox	0.124563
AHNAK	Macrophage	0.0196375	0.874334	0.692	0.5	wilcox	0.126053
TRA2A	Macrophage	0.0202577	-0.517427	0.897	1	wilcox	0.128504
NCBP2	Macrophage	0.0202944	-0.731069	0.308	0.571	wilcox	0.128504
RBM8A	Macrophage	0.021342	-0.444683	0.756	0.857	wilcox	0.130409
RBM39	Macrophage	0.0230757	-0.513339	0.936	0.929	wilcox	0.135081
PPP2CA	Macrophage	0.0234539	-0.569198	0.667	0.857	wilcox	0.136962
PTBP1	Macrophage	0.0235198	0.814003	0.526	0.214	wilcox	0.13718
TXNL4B	Macrophage	0.0253439	-0.359498	0.269	0.571	wilcox	0.142572
HNRNPM	Macrophage	0.0286717	-0.628553	0.705	0.786	wilcox	0.152916
CWC25	Macrophage	0.0287775	-0.548061	0.551	0.857	wilcox	0.152992
PRPF4B	Macrophage	0.0327351	0.632813	0.423	0.143	wilcox	0.161691
RBM6	Macrophage	0.0330201	0.617062	0.846	0.643	wilcox	0.162704
PRPF40A	Macrophage	0.0331545	-0.614714	0.59	0.786	wilcox	0.16285
HSPA1A	Macrophage	0.0335491	-0.635104	0.5	0.786	wilcox	0.163692
SNRPB2	Macrophage	0.0369281	0.618096	0.615	0.357	wilcox	0.170323
SNRNP27	Macrophage	0.0389118	-0.604429	0.308	0.571	wilcox	0.176258
U2AF1L4	Macrophage	0.0398512	-0.644098	0.269	0.5	wilcox	0.178828
PPWD1	Macrophage	0.0417534	0.730331	0.244	0	wilcox	0.181275
GEMIN7	Macrophage	0.0417534	0.783398	0.244	0	wilcox	0.181275
LSM10	Macrophage	0.0424884	0.76694	0.5	0.214	wilcox	0.183139
TMBIM6	Macrophage	0.0472767	-0.255054	0.987	1	wilcox	0.194713
TRA2B	Macrophage	0.0484426	-0.584357	0.538	0.786	wilcox	0.194713
RNPC3	Macrophage	0.0488605	0.588024	0.231	0	wilcox	0.194713
YBX1	Macrophage	0.0489807	-0.440087	0.885	0.929	wilcox	0.194869
SRPK2	Macrophage	0.0496669	0.737977	0.385	0.143	wilcox	0.196299
ENY2	Macrophage	0.0538634	-0.603164	0.551	0.786	wilcox	0.205125
PHF5A	Macrophage	0.0570614	0.76625	0.218	0	wilcox	0.206466
CDC5L	Macrophage	0.0572896	-0.401393	0.423	0.786	wilcox	0.206707
DDX41	Macrophage	0.0648109	0.671148	0.436	0.143	wilcox	0.220306
CELF1	Macrophage	0.0652162	0.585289	0.487	0.214	wilcox	0.220306
SF3A2	Macrophage	0.0665135	0.442103	0.205	0	wilcox	0.220306
PRPF18	Macrophage	0.0665135	0.728859	0.205	0	wilcox	0.220306
IVNS1ABP	Macrophage	0.067002	-0.55347	0.769	0.786	wilcox	0.221598
CDK12	Macrophage	0.072791	0.388661	0.282	0.071	wilcox	0.233067
U2AF1	Macrophage	0.0772087	-0.374514	0.679	0.857	wilcox	0.237022
HNRNPU	Macrophage	0.0790701	-0.41836	0.897	1	wilcox	0.239906
ZRANB2	Macrophage	0.0815102	0.599272	0.359	0.143	wilcox	0.24414
HSPA8	Macrophage	0.0817993	-0.257326	0.885	0.929	wilcox	0.244362
SRSF1	Macrophage	0.0902458	-0.500159	0.603	0.714	wilcox	0.251451
PRPF8	Macrophage	0.0954083	0.462041	0.538	0.286	wilcox	0.259058
CLK4	Macrophage	0.10247	0.538429	0.295	0.071	wilcox	0.263915
RBM28	Macrophage	0.104336	0.422292	0.167	0	wilcox	0.263915
TRPT1	Macrophage	0.104336	0.559038	0.167	0	wilcox	0.263915
RBM15B	Macrophage	0.104336	0.383685	0.167	0	wilcox	0.263915
DDX1	Macrophage	0.10707	0.675023	0.359	0.143	wilcox	0.267284
QKI	Macrophage	0.109541	-0.411636	0.551	0.714	wilcox	0.271071
STRAP	Macrophage	0.109543	0.490628	0.577	0.286	wilcox	0.271071
SF3B4	Macrophage	0.111384	-0.4237	0.474	0.643	wilcox	0.273246
ZMAT5	Macrophage	0.113936	-0.660747	0.256	0.429	wilcox	0.276834
JMJD6	Macrophage	0.115514	-0.806909	0.718	0.857	wilcox	0.27939
CTNNBL1	Macrophage	0.117271	0.465531	0.615	0.357	wilcox	0.27939
KDM1A	Macrophage	0.121161	-0.252708	0.077	0.214	wilcox	0.279658
LGALS3	Macrophage	0.126717	0.540317	0.744	0.429	wilcox	0.286993
ZNF326	Macrophage	0.128041	-0.360856	0.128	0.286	wilcox	0.289029
NCL	Macrophage	0.137667	-0.276646	0.744	0.786	wilcox	0.295673
WTAP	Macrophage	0.137739	-0.42251	0.897	1	wilcox	0.295673
POLR2A	Macrophage	0.140166	0.365229	0.769	0.571	wilcox	0.295844
RPS26	Macrophage	0.146389	0.311247	0.91	0.714	wilcox	0.303708
HNRNPR	Macrophage	0.152539	0.397188	0.615	0.357	wilcox	0.311561
FRG1	Macrophage	0.15392	0.408046	0.513	0.286	wilcox	0.31313
DHX38	Macrophage	0.155219	0.673357	0.231	0.071	wilcox	0.313965
TAF12	Macrophage	0.15677	-0.402606	0.192	0.357	wilcox	0.314994
USP22	Macrophage	0.160041	-0.380473	0.641	0.714	wilcox	0.315163
HNRNPA2B1	Macrophage	0.164051	0.312561	0.962	0.786	wilcox	0.317148
HNRNPA1	Macrophage	0.16567	0.292887	0.949	0.786	wilcox	0.318187
CIR1	Macrophage	0.167886	0.368448	0.436	0.214	wilcox	0.320692
FASTK	Macrophage	0.180825	0.34232	0.256	0.071	wilcox	0.32975
SCAF11	Macrophage	0.185973	-0.283871	0.833	1	wilcox	0.32975
RBM15	Macrophage	0.187517	0.326368	0.115	0	wilcox	0.32975
CLK3	Macrophage	0.195045	0.301584	0.564	0.286	wilcox	0.336049
RBM25	Macrophage	0.195364	-0.49608	0.59	0.714	wilcox	0.336049
SNRPG	Macrophage	0.19821	0.35838	0.718	0.5	wilcox	0.337921
PRMT5	Macrophage	0.20097	-0.53146	0.218	0.357	wilcox	0.340453
SRRM2	Macrophage	0.201162	0.472165	0.526	0.429	wilcox	0.340658
SNRPD3	Macrophage	0.21368	0.439587	0.526	0.286	wilcox	0.345986
RBM23	Macrophage	0.214314	0.467971	0.295	0.143	wilcox	0.345986
EFTUD2	Macrophage	0.216709	0.42557	0.577	0.429	wilcox	0.345986
RBM42	Macrophage	0.217975	0.36536	0.436	0.214	wilcox	0.346424
XAB2	Macrophage	0.220853	0.288749	0.218	0.071	wilcox	0.349381
SUPT6H	Macrophage	0.226354	0.384474	0.385	0.214	wilcox	0.354287
PRPF3	Macrophage	0.226829	0.347544	0.218	0.071	wilcox	0.354287
WDR83	Macrophage	0.226829	0.362142	0.218	0.071	wilcox	0.354287
SRSF10	Macrophage	0.230985	-0.252883	0.833	0.929	wilcox	0.357931
THOC7	Macrophage	0.234223	0.609301	0.282	0.143	wilcox	0.360562
RBM4B	Macrophage	0.245962	-0.329905	0.154	0.286	wilcox	0.372548
SON	Macrophage	0.246894	-0.315762	0.923	0.929	wilcox	0.373136
SUPT7L	Macrophage	0.249468	-0.294502	0.538	0.714	wilcox	0.374608
PRPF31	Macrophage	0.254599	0.371962	0.41	0.214	wilcox	0.379176
LSM7	Macrophage	0.259881	0.367673	0.5	0.286	wilcox	0.384422
DHX15	Macrophage	0.262233	-0.452104	0.346	0.429	wilcox	0.38683
SYNCRIP	Macrophage	0.264904	-0.321779	0.449	0.571	wilcox	0.388575
CIRBP	Macrophage	0.267028	0.306026	0.808	0.571	wilcox	0.390785
RBM41	Macrophage	0.275597	0.399652	0.577	0.857	wilcox	0.396841
SART3	Macrophage	0.27741	0.371985	0.192	0.071	wilcox	0.398455
FUS	Macrophage	0.279214	-0.277769	0.885	1	wilcox	0.400329
THOC6	Macrophage	0.284414	-0.455606	0.346	0.429	wilcox	0.404048
SNRPA1	Macrophage	0.293373	0.526659	0.269	0.143	wilcox	0.410825
PQBP1	Macrophage	0.294388	0.442285	0.372	0.214	wilcox	0.411647
MFAP1	Macrophage	0.300331	-0.277753	0.167	0.286	wilcox	0.416924
THOC2	Macrophage	0.305951	0.3905	0.526	0.429	wilcox	0.421923
METTL14	Macrophage	0.314454	-0.463996	0.256	0.357	wilcox	0.428872
DHX35	Macrophage	0.315867	-0.293361	0.115	0.214	wilcox	0.429922
SRPK1	Macrophage	0.319227	-0.429415	0.128	0.214	wilcox	0.432414
SUPT20H	Macrophage	0.320709	0.550314	0.308	0.214	wilcox	0.434018
CRNKL1	Macrophage	0.321495	0.352226	0.167	0.071	wilcox	0.434018
SF3B2	Macrophage	0.321912	-0.271967	0.744	0.857	wilcox	0.434215
SUGP1	Macrophage	0.340819	0.369055	0.346	0.214	wilcox	0.449129
PPIH	Macrophage	0.342321	-0.25328	0.179	0.286	wilcox	0.450251
C1QBP	Macrophage	0.355776	-0.318757	0.526	0.571	wilcox	0.461625
USP39	Macrophage	0.356488	0.271966	0.282	0.143	wilcox	0.461727
GRSF1	Macrophage	0.394881	0.393059	0.487	0.429	wilcox	0.491882
SNRPN	Macrophage	0.40964	0.336675	0.333	0.214	wilcox	0.50532
DCPS	Macrophage	0.414168	0.294199	0.154	0.071	wilcox	0.508947
FAM98A	Macrophage	0.429025	0.308135	0.231	0.143	wilcox	0.520154
FMR1	Macrophage	0.444102	-0.525394	0.141	0.214	wilcox	0.533456
SETX	Macrophage	0.450998	0.293636	0.372	0.286	wilcox	0.538374
BUD13	Macrophage	0.454098	-0.751438	0.09	0.143	wilcox	0.540598
MBNL2	Macrophage	0.464149	0.454868	0.269	0.214	wilcox	0.549219
RBM22	Macrophage	0.464949	-0.518185	0.321	0.357	wilcox	0.549703
RBM12B	Macrophage	0.479923	-0.337657	0.09	0.143	wilcox	0.561878
SNW1	Macrophage	0.486139	-0.341837	0.423	0.5	wilcox	0.567635
PRMT1	Macrophage	0.48935	-0.280151	0.538	0.571	wilcox	0.570664
SNRPF	Macrophage	0.501739	-0.405175	0.359	0.429	wilcox	0.58039
CWC22	Macrophage	0.513726	0.253209	0.218	0.143	wilcox	0.589534
RNPS1	Macrophage	0.5169	-0.265861	0.526	0.571	wilcox	0.592187
PPP2R1A	Macrophage	0.526457	-0.272569	0.615	0.571	wilcox	0.599563
SMNDC1	Macrophage	0.527302	-0.256614	0.231	0.286	wilcox	0.60024
TAF10	Macrophage	0.530703	0.30666	0.128	0.071	wilcox	0.602846
DHX16	Macrophage	0.531733	-0.460519	0.167	0.214	wilcox	0.603375
FXR1	Macrophage	0.534025	-0.411563	0.244	0.286	wilcox	0.604885
TSEN54	Macrophage	0.580096	-0.369362	0.103	0.143	wilcox	0.645058
NRDE2	Macrophage	0.587076	-0.409892	0.167	0.214	wilcox	0.651012
SCNM1	Macrophage	0.624352	-0.611672	0.372	0.357	wilcox	0.683672
PRPF38B	Macrophage	0.628553	-0.387403	0.526	0.5	wilcox	0.687802
PRPF38A	Macrophage	0.682316	-0.263427	0.269	0.286	wilcox	0.733205
PPP4R2	Macrophage	0.718027	-0.600764	0.218	0.143	wilcox	0.764382
SNRNP25	Macrophage	0.718099	-0.271005	0.192	0.214	wilcox	0.764382
LUC7L3	Macrophage	0.767138	0.262851	0.423	0.429	wilcox	0.806225
LSM6	Macrophage	0.816023	-0.370559	0.295	0.214	wilcox	0.846859
LSM1	Macrophage	0.846554	-0.277394	0.308	0.286	wilcox	0.874014
RBM17	Macrophage	0.857701	-0.421498	0.526	0.429	wilcox	0.882868
TIA1	Macrophage	0.861602	-0.263578	0.346	0.286	wilcox	0.886314
THOC1	Macrophage	0.878755	-0.304624	0.141	0.143	wilcox	0.900489
AQR	Macrophage	0.887193	-0.354265	0.295	0.286	wilcox	0.907395
HTATSF1	Macrophage	0.888284	-0.365279	0.231	0.214	wilcox	0.907931
SART1	Macrophage	0.924971	0.394502	0.192	0.214	wilcox	0.938446
HNRNPH1	Endothelial	0.000137881	-0.313047	1	1	wilcox	0.00160541
SON	Endothelial	0.000145015	-0.368388	0.945	0.989	wilcox	0.00166125
AHNAK2	Endothelial	0.000299948	0.475814	0.275	0.08	wilcox	0.00279394
SUPT7L	Endothelial	0.000375518	-0.368888	0.532	0.761	wilcox	0.0032826
SRSF6	Endothelial	0.000411579	-0.405502	0.881	0.909	wilcox	0.00346672
TMBIM6	Endothelial	0.000412444	-0.318945	0.881	0.932	wilcox	0.00346672
SFPQ	Endothelial	0.000453956	0.356671	0.541	0.284	wilcox	0.00364319
PNN	Endothelial	0.000562529	0.498936	0.569	0.284	wilcox	0.00430462
ALYREF	Endothelial	0.000685204	-0.287501	0.183	0.386	wilcox	0.00499145
CDK12	Endothelial	0.000782526	0.27386	0.339	0.125	wilcox	0.0054623
U2AF2	Endothelial	0.000998813	0.458497	0.303	0.125	wilcox	0.00637669
SRSF5	Endothelial	0.00146002	0.346275	0.899	0.636	wilcox	0.00837963
RRP1B	Endothelial	0.00289543	0.428591	0.211	0.057	wilcox	0.0135965
SF3A1	Endothelial	0.0029566	0.311911	0.422	0.227	wilcox	0.0137026
CLASRP	Endothelial	0.00319152	0.446326	0.239	0.08	wilcox	0.0143922
PTBP3	Endothelial	0.00328509	0.456578	0.349	0.17	wilcox	0.014744
ECD	Endothelial	0.00353561	0.431209	0.376	0.17	wilcox	0.0155731
TRA2A	Endothelial	0.00416729	-0.348067	0.89	0.943	wilcox	0.0172082
RBM8A	Endothelial	0.00421177	-0.446773	0.789	0.784	wilcox	0.0172504
ATXN7	Endothelial	0.00481475	-0.270393	0.376	0.568	wilcox	0.0187637
POLR2A	Endothelial	0.00545409	0.320061	0.761	0.557	wilcox	0.0204691
RPS13	Endothelial	0.00572614	0.251883	0.844	0.705	wilcox	0.0210899
SMU1	Endothelial	0.00742398	-0.300017	0.936	0.966	wilcox	0.0253049
DYRK1A	Endothelial	0.00813637	0.353126	0.275	0.125	wilcox	0.0269097
WTAP	Endothelial	0.00898785	-0.312066	0.835	0.864	wilcox	0.0287224
SNRPC	Endothelial	0.0100548	-0.437772	0.413	0.58	wilcox	0.03065
SUGP1	Endothelial	0.0110231	0.261334	0.248	0.102	wilcox	0.0321526
CIRBP	Endothelial	0.0110541	0.329417	0.752	0.602	wilcox	0.03221
PRPF38B	Endothelial	0.0112237	0.325197	0.431	0.239	wilcox	0.0326371
DDX17	Endothelial	0.0137341	0.29893	0.89	0.693	wilcox	0.0376264
TAF10	Endothelial	0.0158456	0.314859	0.11	0.023	wilcox	0.0413762
USP22	Endothelial	0.0163895	-0.373542	0.716	0.75	wilcox	0.0421763
FXR1	Endothelial	0.0205212	0.305038	0.339	0.182	wilcox	0.0484109
SNRPA	Endothelial	0.0277093	0.324638	0.284	0.148	wilcox	0.0595478
ENY2	Endothelial	0.036087	-0.396883	0.606	0.636	wilcox	0.0713452
ZCRB1	Endothelial	0.0366943	-0.405905	0.33	0.455	wilcox	0.0720445
GCFC2	Endothelial	0.0370753	-0.472746	0.193	0.318	wilcox	0.0725419
CLK3	Endothelial	0.0380455	-0.435835	0.22	0.341	wilcox	0.0739311
RBMX	Endothelial	0.0415324	-0.336669	0.624	0.693	wilcox	0.0785575
THRAP3	Endothelial	0.0419575	-0.303408	0.844	0.875	wilcox	0.0789413
SNRPB	Endothelial	0.0421433	0.276056	0.78	0.602	wilcox	0.0791335
SFSWAP	Endothelial	0.042345	0.336477	0.321	0.205	wilcox	0.079355
TAF9	Endothelial	0.0462881	-0.297184	0.45	0.591	wilcox	0.0836011
THOC6	Endothelial	0.0473445	0.389064	0.22	0.114	wilcox	0.0849308
THOC7	Endothelial	0.0552864	0.297119	0.174	0.08	wilcox	0.0943356
DHX16	Endothelial	0.0571573	0.341274	0.248	0.136	wilcox	0.096199
RBM10	Endothelial	0.0582254	0.282832	0.257	0.136	wilcox	0.0972477
METTL14	Endothelial	0.0600901	-0.312581	0.128	0.227	wilcox	0.0995428
PQBP1	Endothelial	0.0613003	0.320519	0.394	0.25	wilcox	0.100991
MAGOHB	Endothelial	0.0645658	-0.322541	0.147	0.239	wilcox	0.104608
RBM4	Endothelial	0.0669485	0.256616	0.56	0.432	wilcox	0.106734
MAGOH	Endothelial	0.0719266	0.38589	0.22	0.125	wilcox	0.111969
ZNF326	Endothelial	0.0879669	0.256642	0.229	0.136	wilcox	0.130096
LARP7	Endothelial	0.09259	-0.337619	0.312	0.398	wilcox	0.134896
TSEN54	Endothelial	0.0944727	0.308997	0.183	0.102	wilcox	0.13645
HABP4	Endothelial	0.0966644	-0.258078	0.064	0.136	wilcox	0.138639
U2AF1L4	Endothelial	0.105539	-0.470843	0.165	0.25	wilcox	0.148582
CDK11A	Endothelial	0.107663	-0.317634	0.257	0.341	wilcox	0.150824
PRPF8	Endothelial	0.109165	-0.273681	0.394	0.489	wilcox	0.152253
LSM1	Endothelial	0.113008	-0.36194	0.211	0.295	wilcox	0.15621
PRPF6	Endothelial	0.113238	0.265783	0.339	0.227	wilcox	0.156297
SNRPD3	Endothelial	0.122427	0.292656	0.468	0.375	wilcox	0.165831
SREK1	Endothelial	0.125816	-0.285391	0.468	0.557	wilcox	0.169004
SRSF7	Endothelial	0.129506	0.271699	0.615	0.5	wilcox	0.172008
LSM2	Endothelial	0.132675	0.299758	0.275	0.182	wilcox	0.175307
AQR	Endothelial	0.140655	0.309277	0.303	0.216	wilcox	0.183978
IVNS1ABP	Endothelial	0.144875	-0.419824	0.486	0.557	wilcox	0.188371
SF3B2	Endothelial	0.160279	-0.297178	0.661	0.648	wilcox	0.204837
LSM7	Endothelial	0.16151	-0.368898	0.367	0.42	wilcox	0.205947
RBM23	Endothelial	0.174097	0.264937	0.349	0.25	wilcox	0.218564
SRPK1	Endothelial	0.177438	0.257286	0.275	0.193	wilcox	0.22168
RBM4B	Endothelial	0.199696	-0.310641	0.11	0.17	wilcox	0.241523
TADA1	Endothelial	0.207675	-0.335863	0.083	0.136	wilcox	0.249579
TFIP11	Endothelial	0.219697	-0.412119	0.147	0.205	wilcox	0.261373
ZBTB8OS	Endothelial	0.223608	-0.260989	0.202	0.261	wilcox	0.264696
SART3	Endothelial	0.231505	-0.271433	0.174	0.239	wilcox	0.27302
KDM1A	Endothelial	0.233335	-0.394579	0.138	0.193	wilcox	0.274722
DDX1	Endothelial	0.233735	-0.295609	0.404	0.466	wilcox	0.274965
TAF12	Endothelial	0.283031	-0.350829	0.165	0.216	wilcox	0.321765
FRG1	Endothelial	0.295777	-0.275511	0.459	0.511	wilcox	0.333718
WDR77	Endothelial	0.318736	-0.309419	0.147	0.193	wilcox	0.355808
TRPT1	Endothelial	0.363234	0.294184	0.138	0.102	wilcox	0.399515
PAXBP1	Endothelial	0.374653	-0.382837	0.211	0.239	wilcox	0.409853
REST	Endothelial	0.395221	-0.313225	0.266	0.295	wilcox	0.428885
PRPF4	Endothelial	0.408827	-0.259203	0.22	0.273	wilcox	0.441123
PRPF40A	Endothelial	0.460827	-0.326368	0.532	0.511	wilcox	0.491999
USP39	Endothelial	0.510601	-0.371783	0.275	0.284	wilcox	0.539263
IWS1	Endothelial	0.511596	-0.408979	0.22	0.239	wilcox	0.540113
CWC27	Endothelial	0.517974	-0.376063	0.138	0.159	wilcox	0.54584
LSM5	Endothelial	0.527076	-0.324212	0.275	0.284	wilcox	0.554396
ZMAT5	Endothelial	0.654043	-0.265143	0.156	0.17	wilcox	0.676424
HTATSF1	Endothelial	0.673335	-0.254961	0.202	0.216	wilcox	0.695364
RBFOX2	Endothelial	0.708481	-0.279942	0.303	0.295	wilcox	0.727166
PRPF31	Endothelial	0.773188	-0.262359	0.394	0.375	wilcox	0.786194
BCAS2	Endothelial	0.911783	-0.251298	0.321	0.261	wilcox	0.918573
LSM10	Endothelial	0.912642	-0.379845	0.147	0.136	wilcox	0.919113
SF1	Mast	0.00454736	0.466135	0.66	0.4	wilcox	0.0568366
FXR1	Mast	0.0137811	0.259074	0.396	0.167	wilcox	0.0942321
CWC25	Mast	0.0139639	-0.302823	0.642	0.85	wilcox	0.0945086
RPS13	Mast	0.0169476	0.512075	0.679	0.433	wilcox	0.102064
PRPF8	Mast	0.0220367	0.561464	0.358	0.167	wilcox	0.117623
RBM12	Mast	0.0222967	0.302228	0.283	0.1	wilcox	0.118496
SRSF4	Mast	0.0243619	0.690147	0.396	0.217	wilcox	0.1224
MPHOSPH10	Mast	0.0285428	0.553951	0.151	0.033	wilcox	0.131084
CCNL2	Mast	0.031178	0.65474	0.491	0.283	wilcox	0.136883
SUGP2	Mast	0.0343321	-0.259405	0.491	0.633	wilcox	0.142312
SRSF12	Mast	0.0357309	-0.31376	0.358	0.533	wilcox	0.145878
SF3B1	Mast	0.0359017	0.403788	0.811	0.633	wilcox	0.146124
BUD13	Mast	0.0363457	0.534223	0.113	0.017	wilcox	0.146535
LGALS3	Mast	0.0369476	0.459735	0.717	0.533	wilcox	0.147981
CWF19L2	Mast	0.0401615	-0.93069	0.113	0.25	wilcox	0.154616
NCBP1	Mast	0.0402201	-0.657584	0.66	0.767	wilcox	0.154616
RRP1B	Mast	0.0414683	0.413327	0.17	0.05	wilcox	0.156784
SFSWAP	Mast	0.0415602	-0.748262	0.019	0.117	wilcox	0.156784
SF3B2	Mast	0.0423518	0.399074	0.547	0.317	wilcox	0.158343
SFPQ	Mast	0.0445236	0.357896	0.358	0.2	wilcox	0.162223
PNN	Mast	0.0467994	0.458167	0.358	0.183	wilcox	0.165036
SON	Mast	0.0474187	-0.320854	0.887	0.95	wilcox	0.165616
ERN1	Mast	0.0493776	0.335089	0.189	0.067	wilcox	0.168358
RBM19	Mast	0.0554947	-0.362426	0.17	0.333	wilcox	0.178803
PPP2CA	Mast	0.0556061	0.460297	0.528	0.367	wilcox	0.178836
RBM6	Mast	0.0565939	0.377008	0.755	0.583	wilcox	0.180811
ARL6IP4	Mast	0.0637492	0.440257	0.547	0.333	wilcox	0.191934
TCERG1	Mast	0.0647197	0.25118	0.396	0.217	wilcox	0.194096
MAGOH	Mast	0.0675937	-0.716935	0.038	0.133	wilcox	0.197215
AHNAK	Mast	0.0679082	0.461357	0.604	0.467	wilcox	0.197385
LSM2	Mast	0.0691428	0.333188	0.208	0.083	wilcox	0.198825
SMNDC1	Mast	0.0720972	0.274946	0.208	0.083	wilcox	0.202188
SART1	Mast	0.0730257	-0.400293	0.038	0.133	wilcox	0.203405
SNRPB	Mast	0.0730888	0.350905	0.604	0.367	wilcox	0.203405
IWS1	Mast	0.0734912	0.420355	0.151	0.05	wilcox	0.20354
UBL5	Mast	0.0781293	0.350252	0.528	0.317	wilcox	0.211651
RBM4B	Mast	0.078327	0.468809	0.264	0.133	wilcox	0.211651
SNRPD2	Mast	0.0789993	0.524078	0.491	0.317	wilcox	0.211701
RPS26	Mast	0.0799771	0.286155	0.811	0.617	wilcox	0.213065
SF3B4	Mast	0.0842669	0.46333	0.358	0.217	wilcox	0.216797
HNRNPA1	Mast	0.0895524	0.296977	0.906	0.717	wilcox	0.224795
DDX46	Mast	0.0912209	-0.458531	0.415	0.55	wilcox	0.227011
RBM22	Mast	0.0971773	-0.737625	0.189	0.3	wilcox	0.234778
RBM42	Mast	0.100462	0.260451	0.321	0.167	wilcox	0.239629
QKI	Mast	0.104501	-0.48918	0.094	0.2	wilcox	0.243046
PUF60	Mast	0.105864	0.397892	0.453	0.283	wilcox	0.244679
TXNL4B	Mast	0.110049	-0.250341	0.321	0.433	wilcox	0.249858
TSEN15	Mast	0.110109	-0.438368	0.057	0.15	wilcox	0.249858
LSM6	Mast	0.119632	-0.551443	0.038	0.117	wilcox	0.260669
TSEN2	Mast	0.127493	0.282067	0.132	0.05	wilcox	0.268513
PLRG1	Mast	0.131733	-0.304257	0.038	0.117	wilcox	0.272958
HNRNPF	Mast	0.134621	0.363615	0.453	0.3	wilcox	0.276891
LSM4	Mast	0.136866	-0.507713	0.283	0.383	wilcox	0.279428
RBM7	Mast	0.137331	0.451036	0.34	0.217	wilcox	0.279726
KDM1A	Mast	0.160307	0.321267	0.151	0.067	wilcox	0.304234
RBMXL1	Mast	0.165433	0.365045	0.358	0.267	wilcox	0.310011
SETX	Mast	0.170245	0.429028	0.189	0.1	wilcox	0.314628
RBM23	Mast	0.170853	-0.347057	0.132	0.233	wilcox	0.314628
MBNL1	Mast	0.177235	-0.352767	0.585	0.633	wilcox	0.321174
HNRNPR	Mast	0.177518	-0.518151	0.283	0.367	wilcox	0.321497
PRMT1	Mast	0.193215	-0.399409	0.34	0.45	wilcox	0.336789
SNRNP40	Mast	0.199039	0.443388	0.226	0.133	wilcox	0.342237
U2AF1L4	Mast	0.204798	-0.28042	0.17	0.283	wilcox	0.346722
SYF2	Mast	0.216009	-0.433246	0.377	0.467	wilcox	0.354297
METTL16	Mast	0.235839	0.324305	0.415	0.517	wilcox	0.371804
SNRPA	Mast	0.237949	0.36232	0.132	0.067	wilcox	0.372907
CASC3	Mast	0.238243	0.41703	0.396	0.333	wilcox	0.372907
TARDBP	Mast	0.246545	-0.536199	0.264	0.35	wilcox	0.378552
SUPT20H	Mast	0.252409	-0.387827	0.151	0.233	wilcox	0.382592
LSM5	Mast	0.256427	0.358712	0.208	0.133	wilcox	0.385326
CLK3	Mast	0.256427	0.417369	0.208	0.133	wilcox	0.385326
WDR77	Mast	0.270956	0.450956	0.264	0.183	wilcox	0.396693
MFAP1	Mast	0.284388	-0.598233	0.075	0.133	wilcox	0.40862
RBM14	Mast	0.287228	0.306446	0.208	0.133	wilcox	0.410497
DDX47	Mast	0.287228	0.367163	0.208	0.133	wilcox	0.410497
BUD31	Mast	0.292869	-0.289381	0.283	0.367	wilcox	0.415089
DDX39A	Mast	0.29379	0.480899	0.377	0.3	wilcox	0.416203
LSM10	Mast	0.296948	0.363237	0.226	0.15	wilcox	0.41971
THOC6	Mast	0.368268	0.531474	0.151	0.1	wilcox	0.483139
TIA1	Mast	0.379067	-0.380991	0.094	0.15	wilcox	0.493187
SNRPC	Mast	0.379858	0.328688	0.226	0.167	wilcox	0.493591
DDX1	Mast	0.382194	-0.414944	0.264	0.317	wilcox	0.495789
TRPT1	Mast	0.390683	0.260393	0.113	0.067	wilcox	0.502143
DDX41	Mast	0.399104	-0.433853	0.151	0.2	wilcox	0.508716
HTATSF1	Mast	0.400945	-0.30213	0.113	0.167	wilcox	0.510173
HNRNPH2	Mast	0.407589	-0.363524	0.358	0.417	wilcox	0.514207
HNRNPM	Mast	0.408942	-0.394464	0.415	0.467	wilcox	0.515281
YBX1	Mast	0.417549	-0.254336	0.623	0.65	wilcox	0.523069
RBM25	Mast	0.419733	0.368731	0.434	0.4	wilcox	0.524794
SYNCRIP	Mast	0.423778	-0.467045	0.264	0.3	wilcox	0.527777
PRPF4	Mast	0.429154	-0.305437	0.264	0.333	wilcox	0.531751
EIF4A3	Mast	0.444279	-0.325737	0.509	0.533	wilcox	0.545074
PPIH	Mast	0.457795	-0.486198	0.094	0.133	wilcox	0.558096
METTL14	Mast	0.476715	0.44622	0.226	0.183	wilcox	0.575661
PPIE	Mast	0.494708	-0.347072	0.302	0.35	wilcox	0.590923
RSRC1	Mast	0.513404	-0.585597	0.151	0.183	wilcox	0.604802
XAB2	Mast	0.526316	-0.504392	0.132	0.167	wilcox	0.615535
GPKOW	Mast	0.561336	-0.348225	0.17	0.2	wilcox	0.642332
SNRNP200	Mast	0.607664	-0.599269	0.245	0.267	wilcox	0.6834
PRPF38B	Mast	0.628065	-0.346801	0.434	0.3	wilcox	0.701982
RNPC3	Mast	0.647383	-0.425452	0.113	0.133	wilcox	0.717695
NCBP2	Mast	0.65872	-0.310569	0.189	0.217	wilcox	0.72857
CWF19L1	Mast	0.664012	0.590152	0.472	0.583	wilcox	0.73153
SNRPB2	Mast	0.6857	-0.297267	0.283	0.3	wilcox	0.748999
NSRP1	Mast	0.740092	-0.443189	0.151	0.117	wilcox	0.790168
SUPT7L	Mast	0.762209	0.250755	0.604	0.7	wilcox	0.809847
SRSF9	Mast	0.769867	-0.259926	0.208	0.167	wilcox	0.816574
SNRPG	Mast	0.846208	-0.283693	0.283	0.267	wilcox	0.879953
LSM7	Mast	0.852011	-0.286581	0.189	0.183	wilcox	0.884195
SF3A1	Mast	0.871965	-0.278627	0.321	0.267	wilcox	0.901398
LSM1	Mast	0.872103	-0.25221	0.132	0.133	wilcox	0.901398
CWC15	Mast	0.904283	-0.275161	0.151	0.15	wilcox	0.926258
USP22	Mast	0.974031	-0.264829	0.66	0.583	wilcox	0.979122
ZRANB2	Mast	0.991138	-0.42319	0.283	0.25	wilcox	0.992751

## Sheet: Sheet 2
Sheet 2. Splicing proteins differentially abundant between pN+ and pN0 samples from the multiple sites (p ≤ 0.05; two-sided unpaired Student's t-test).
Site	Gene name	Protein ID	Status (pN+ vs pN0)	Ratio log2 (pN+ vs pN0)
Primary tumor - non-malignant	PRMT5	O14744	Upregulated in pN+	0.556028
	DHX15	O43143	Upregulated in pN+	0.715753
	SNRPA1	P09661	Upregulated in pN+	0.484528
	U2AF2	P26368	Upregulated in pN+	0.61897
	SRSF1	Q07955	Upregulated in pN+	0.740013
	SF3B2	Q13435	Upregulated in pN+	0.57979
	DDX1	Q92499	Upregulated in pN+	0.496338
Lymph node - non-malignant	SRSF10	O75494	Downregulated in pN+	-0.437567
	HSPA8	P11142	Upregulated in pN+	0.23965
	SON	P18583	Upregulated in pN+	0.318746
	LSM3	P62310	Downregulated in pN+	-0.254157
	SNRPD3	P62318	Downregulated in pN+	-0.413384
	TRA2B	P62995	Downregulated in pN+	-0.572848
	SNRPN	P63162	Downregulated in pN+	-0.446308
	SRSF3	P84103	Downregulated in pN+	-1.0981
	SRSF2	Q01130	Downregulated in pN+	-0.905132
	SRSF1	Q07955	Downregulated in pN+	-1.19082
	SRSF5	Q13243	Downregulated in pN+	-1.41214
	SF3B2	Q13435	Upregulated in pN+	0.481744
	TRA2A	Q13595	Downregulated in pN+	-0.755668
	SF1	Q15637	Upregulated in pN+	0.311948
	SRSF7	Q16629	Downregulated in pN+	-0.82939
	RTCB	Q9Y3I0	Upregulated in pN+	0.243427
	RBM12B	Q8IXT5	Upregulated in pN+	0.529141
Buffy coat	SNRPA1	P09661	Downregulated in pN+	-0.997083
	PABPC1	P11940	Downregulated in pN+	-0.730169
	KHDRBS1	Q07666	Downregulated in pN+	NaN
	AHNAK	Q09666	Downregulated in pN+	-1.68495
	SF3A1	Q15459	Downregulated in pN+	-0.787986
Saliva	HSPA8	P11142	Downregulated in pN+	-0.624111
	DDX1	Q92499	Upregulated in pN+	1.49927

## Sheet: Sheet 3
Sheet 3. Human targets of the splicing factors associated with metastasis searched in SpliceAidF database.
Splicing factor	Target (gene name) SpliceAidF	Target (UniProt ID) SpliceAidF	Primary tumor - non malignant (pN+ vs. pN0)			Lymph node - non malignant (pN+ vs. pN0)			Buffy coat (pN+ vs. pN0)			Saliva (pN+ vs. pN0)
			Gene name	Abundance	Ratio log2	Gene name	Abundance	Ratio log2	Gene name	Abundance	Ratio log2	Gene name	Abundance	Ratio log2
SF1	HLA-DQB1	P01920	#N/A	#N/A	#N/A	#N/A	#N/A	#N/A	#N/A	#N/A	#N/A	#N/A	#N/A	#N/A
SF1	NUMB	P49757	#N/A	#N/A	#N/A	#N/A	#N/A	#N/A	#N/A	#N/A	#N/A	#N/A	#N/A	#N/A
SRSF1	APC	P25054	#N/A	#N/A	#N/A	#N/A	#N/A	#N/A	#N/A	#N/A	#N/A	#N/A	#N/A	#N/A
SRSF1	BRCA1	P38398	#N/A	#N/A	#N/A	#N/A	#N/A	#N/A	#N/A	#N/A	#N/A	#N/A	#N/A	#N/A
SRSF1	CD247	P20963	#N/A	#N/A	#N/A	#N/A	#N/A	#N/A	#N/A	#N/A	#N/A	#N/A	#N/A	#N/A
SRSF1	CD44	P16070	#N/A	#N/A	#N/A	#N/A	#N/A	#N/A	#N/A	#N/A	#N/A	#N/A	#N/A	#N/A
SRSF1	CFTR	P13569	#N/A	#N/A	#N/A	#N/A	#N/A	#N/A	#N/A	#N/A	#N/A	#N/A	#N/A	#N/A
SRSF1	F3	P13726	#N/A	#N/A	#N/A	#N/A	#N/A	#N/A	#N/A	#N/A	#N/A	#N/A	#N/A	#N/A
SRSF1	FGB	P02675	#N/A	#N/A	#N/A	#N/A	#N/A	#N/A	#N/A	#N/A	#N/A	#N/A	#N/A	#N/A
SRSF1	FN1	P02751	#N/A	#N/A	#N/A	#N/A	#N/A	#N/A	#N/A	#N/A	#N/A	#N/A	#N/A	#N/A
SRSF1	HIPK3	Q9H422	#N/A	#N/A	#N/A	#N/A	#N/A	#N/A	#N/A	#N/A	#N/A	#N/A	#N/A	#N/A
SRSF1	IGF1	P05019	#N/A	#N/A	#N/A	#N/A	#N/A	#N/A	#N/A	#N/A	#N/A	#N/A	#N/A	#N/A
SRSF1	MTRR	Q9UBK8	#N/A	#N/A	#N/A	#N/A	#N/A	#N/A	#N/A	#N/A	#N/A	#N/A	#N/A	#N/A
SRSF1	PDHA1	P08559	#N/A	#N/A	#N/A	#N/A	#N/A	#N/A	#N/A	#N/A	#N/A	#N/A	#N/A	#N/A
SRSF1	PTPRC	P08575	#N/A	#N/A	#N/A	#N/A	#N/A	#N/A	#N/A	#N/A	#N/A	#N/A	#N/A	#N/A
SRSF1	RAC1	P63000	#N/A	#N/A	#N/A	#N/A	#N/A	#N/A	#N/A	#N/A	#N/A	#N/A	#N/A	#N/A
SRSF1	SCN8A	Q9UQD0	#N/A	#N/A	#N/A	#N/A	#N/A	#N/A	#N/A	#N/A	#N/A	#N/A	#N/A	#N/A
SRSF1	SFRS7	Q16629	#N/A	#N/A	#N/A	#N/A	#N/A	#N/A	#N/A	#N/A	#N/A	#N/A	#N/A	#N/A
SRSF1	SMN1	Q16637	#N/A	#N/A	#N/A	#N/A	#N/A	#N/A	#N/A	#N/A	#N/A	#N/A	#N/A	#N/A
SRSF1	SMN2	Q16637	#N/A	#N/A	#N/A	#N/A	#N/A	#N/A	#N/A	#N/A	#N/A	#N/A	#N/A	#N/A
SRSF1	SRC	P12931	#N/A	#N/A	#N/A	#N/A	#N/A	#N/A	#N/A	#N/A	#N/A	#N/A	#N/A	#N/A
SRSF1	THRA	P10827	#N/A	#N/A	#N/A	#N/A	#N/A	#N/A	#N/A	#N/A	#N/A	#N/A	#N/A	#N/A
SRSF7	CD44	P16070	#N/A	#N/A	#N/A	#N/A	#N/A	#N/A	#N/A	#N/A	#N/A	#N/A	#N/A	#N/A
SRSF7	HBB	P68871	#N/A	#N/A	#N/A	HBB	Downregulated	-1.11027	#N/A	#N/A	#N/A	#N/A	#N/A	#N/A
SRSF7	HIPK3	Q9H422	#N/A	#N/A	#N/A	#N/A	#N/A	#N/A	#N/A	#N/A	#N/A	#N/A	#N/A	#N/A
SRSF7	SFRS7	Q16629	#N/A	#N/A	#N/A	#N/A	#N/A	#N/A	#N/A	#N/A	#N/A	#N/A	#N/A	#N/A
SRSF2	F3	P13726	#N/A	#N/A	#N/A	#N/A	#N/A	#N/A	#N/A	#N/A	#N/A	#N/A	#N/A	#N/A
SRSF2	FN1	P02751	#N/A	#N/A	#N/A	#N/A	#N/A	#N/A	#N/A	#N/A	#N/A	#N/A	#N/A	#N/A
SRSF2	HBB	P68871	#N/A	#N/A	#N/A	HBB	Downregulated	-1.11027	#N/A	#N/A	#N/A	#N/A	#N/A	#N/A
SRSF2	PDHA1	P08559	#N/A	#N/A	#N/A	#N/A	#N/A	#N/A	#N/A	#N/A	#N/A	#N/A	#N/A	#N/A
SRSF2	SCN8A	Q9UQD0	#N/A	#N/A	#N/A	#N/A	#N/A	#N/A	#N/A	#N/A	#N/A	#N/A	#N/A	#N/A
SRSF2	SFRS7	Q16629	#N/A	#N/A	#N/A	#N/A	#N/A	#N/A	#N/A	#N/A	#N/A	#N/A	#N/A	#N/A
SRSF2	SRC	P12931	#N/A	#N/A	#N/A	#N/A	#N/A	#N/A	#N/A	#N/A	#N/A	#N/A	#N/A	#N/A
KHDRBS1	ACTB	P60709	#N/A	#N/A	#N/A	#N/A	#N/A	#N/A	#N/A	#N/A	#N/A	#N/A	#N/A	#N/A
KHDRBS1	FMR1	Q06787	#N/A	#N/A	#N/A	#N/A	#N/A	#N/A	#N/A	#N/A	#N/A	#N/A	#N/A	#N/A
KHDRBS1	HNRNPA2B1	P22626	#N/A	#N/A	#N/A	#N/A	#N/A	#N/A	#N/A	#N/A	#N/A	#N/A	#N/A	#N/A
KHDRBS1	SMN2	Q16637	#N/A	#N/A	#N/A	#N/A	#N/A	#N/A	#N/A	#N/A	#N/A	#N/A	#N/A	#N/A
RBM4	MAPT	P10636	#N/A	#N/A	#N/A	#N/A	#N/A	#N/A	#N/A	#N/A	#N/A	#N/A	#N/A	#N/A
RBM4	TPM1	P09493	#N/A	#N/A	#N/A	#N/A	#N/A	#N/A	#N/A	#N/A	#N/A	#N/A	#N/A	#N/A
CELF2	CFTR	P13569	#N/A	#N/A	#N/A	#N/A	#N/A	#N/A	#N/A	#N/A	#N/A	#N/A	#N/A	#N/A
HNRNPL	BCL2	P10415	#N/A	#N/A	#N/A	#N/A	#N/A	#N/A	#N/A	#N/A	#N/A	#N/A	#N/A	#N/A
HNRNPL	GSTZ1	O43708	#N/A	#N/A	#N/A	#N/A	#N/A	#N/A	#N/A	#N/A	#N/A	#N/A	#N/A	#N/A
HNRNPL	NOS3	P29474	#N/A	#N/A	#N/A	#N/A	#N/A	#N/A	#N/A	#N/A	#N/A	#N/A	#N/A	#N/A
HNRNPL	PLP1	P60201	#N/A	#N/A	#N/A	#N/A	#N/A	#N/A	#N/A	#N/A	#N/A	#N/A	#N/A	#N/A
HNRNPL	PTPRC	P08575	#N/A	#N/A	#N/A	#N/A	#N/A	#N/A	#N/A	#N/A	#N/A	#N/A	#N/A	#N/A
HNRNPL	SLC2A2	P11168	#N/A	#N/A	#N/A	#N/A	#N/A	#N/A	#N/A	#N/A	#N/A	#N/A	#N/A	#N/A
HNRNPL	TJP1	Q07157	#N/A	#N/A	#N/A	#N/A	#N/A	#N/A	#N/A	#N/A	#N/A	#N/A	#N/A	#N/A
HNRNPL	TPM2	P07951	#N/A	#N/A	#N/A	#N/A	#N/A	#N/A	#N/A	#N/A	#N/A	#N/A	#N/A	#N/A
HNRNPL	VEGFA	P15692	#N/A	#N/A	#N/A	#N/A	#N/A	#N/A	#N/A	#N/A	#N/A	#N/A	#N/A	#N/A
TRA2B	HIPK3	Q9H422	#N/A	#N/A	#N/A	#N/A	#N/A	#N/A	#N/A	#N/A	#N/A	#N/A	#N/A	#N/A
TRA2B	MAPT	P10636	#N/A	#N/A	#N/A	#N/A	#N/A	#N/A	#N/A	#N/A	#N/A	#N/A	#N/A	#N/A
TRA2B	SMN1	Q16637	#N/A	#N/A	#N/A	#N/A	#N/A	#N/A	#N/A	#N/A	#N/A	#N/A	#N/A	#N/A
TRA2B	SMN2	Q16637	#N/A	#N/A	#N/A	#N/A	#N/A	#N/A	#N/A	#N/A	#N/A	#N/A	#N/A	#N/A
TRA2B	TRA2B	P62995	#N/A	#N/A	#N/A	TRA2B	Downregulated	-0.572848	#N/A	#N/A	#N/A	#N/A	#N/A	#N/A
SRSF3	CALCA	P01258	#N/A	#N/A	#N/A	#N/A	#N/A	#N/A	#N/A	#N/A	#N/A	#N/A	#N/A	#N/A
SRSF3	CD44	P16070	#N/A	#N/A	#N/A	#N/A	#N/A	#N/A	#N/A	#N/A	#N/A	#N/A	#N/A	#N/A
SRSF3	RAC1	P63000	#N/A	#N/A	#N/A	#N/A	#N/A	#N/A	#N/A	#N/A	#N/A	#N/A	#N/A	#N/A
SRSF3	CASP2	P42575	#N/A	#N/A	#N/A	#N/A	#N/A	#N/A	#N/A	#N/A	#N/A	#N/A	#N/A	#N/A
SRSF5	APOA2	P02652	#N/A	#N/A	#N/A	#N/A	#N/A	#N/A	#N/A	#N/A	#N/A	#N/A	#N/A	#N/A
SRSF5	CD44	P16070	#N/A	#N/A	#N/A	#N/A	#N/A	#N/A	#N/A	#N/A	#N/A	#N/A	#N/A	#N/A
SRSF5	CFTR	P13569	#N/A	#N/A	#N/A	#N/A	#N/A	#N/A	#N/A	#N/A	#N/A	#N/A	#N/A	#N/A
SRSF5	F3	P13726	#N/A	#N/A	#N/A	#N/A	#N/A	#N/A	#N/A	#N/A	#N/A	#N/A	#N/A	#N/A
SRSF5	FN1	P02751	#N/A	#N/A	#N/A	#N/A	#N/A	#N/A	#N/A	#N/A	#N/A	#N/A	#N/A	#N/A
SRSF5	HIPK3	Q9H422	#N/A	#N/A	#N/A	#N/A	#N/A	#N/A	#N/A	#N/A	#N/A	#N/A	#N/A	#N/A
SRSF11	MAPT	P10636	#N/A	#N/A	#N/A	#N/A	#N/A	#N/A	#N/A	#N/A	#N/A	#N/A	#N/A	#N/A
SRSF6	APOA2	P02652	#N/A	#N/A	#N/A	#N/A	#N/A	#N/A	#N/A	#N/A	#N/A	#N/A	#N/A	#N/A
SRSF6	CFTR	P13569	#N/A	#N/A	#N/A	#N/A	#N/A	#N/A	#N/A	#N/A	#N/A	#N/A	#N/A	#N/A
SRSF6	F3	P13726	#N/A	#N/A	#N/A	#N/A	#N/A	#N/A	#N/A	#N/A	#N/A	#N/A	#N/A	#N/A
SRSF6	FN1	P02751	#N/A	#N/A	#N/A	#N/A	#N/A	#N/A	#N/A	#N/A	#N/A	#N/A	#N/A	#N/A
