# Supplementary material for: Connecting multiple microenvironment proteomes uncovers the biology in head and neck cancer
Source: Nat Commun. 2022 Nov 7;13:6725. doi: 10.1038/s41467-022-34407-1 (PMC9640649; doi:10.1038/s41467-022-34407-1)
Supplement: Supplementary file 10 — Supplementary Data 7 [file 41467_2022_34407_MOESM10_ESM.xlsx]

## Sheet: Data S7
Supplementary Data 7. Oligonucleotides and peptides selected for RT-qPCR, PRM-MS, and SRM-MS experiments.
	Sheet 1. Oligonucleotides used in RT-qPCR experiments.
	Sheet 2. Peptides monitored in PRM-MS and SRM-MS experiments.
	Sheet 3. Transitions monitored for each peptide in PRM-MS experiments.
	Sheet 4. Transitions monitored for each peptide in SRM-MS experiments.

## Sheet: Sheet 1
Sheet 1. Oligonucleotides used in RT-qPCR experiments.
Gene_species	NCBI Reference Sequence	Protein name	Oligonucleotides (5´- 3´)		Product (bp)
Actin-based movement genes
ACTA1_Human	NM_001100.4	Actin, alpha skeletal muscle	F	GAGCCGAGAGTAGCAGTTGT	53
			R	CGCACATTGTGTCTAGTTTCTGG
ACTN2_Human*	NM_001103.4	Alpha-actinin-2	F	TTTCAGAGCCTGCCTGATTTC	75
			R	TCTACCAGGGTCATAATGCGG
CASQ1_Human*	NM_001231.5	Calsequestrin-1	F	AGCCCCACAAATAGGAGTCG	50
			R	TCCATACGCTATCCGCATCA
GSTM2_Human*	NM_000848.4	Glutathione S-transferase Mu 2	F	CACCCAGAGCAACGCCA	66
			R	TTTTCTGATTCCCCGCACAG
MYH7_Human*	NM_000257.4	Myosin-7;Myosin-6	F	GTCTTTCCCTGCTGCTCTCAG	76
			R	TGGGCTACTCAAGTGTGTCTAC
MYL1_Human*	NM_079420.3	Myosin light chain 1/3, skeletal muscle isoform	F	GGGAAACCCCAGCAATGAAG	75
			R	ATGGCTTGCATCATAGGCAGA
MYO1G_Human*	NM_033054.3	Unconventional myosin-Ig	F	CATCGTCATCTCAGGGGAGAGT	55
			R	GATGTGCTTACTGGCTTCTGTC
NEB_Human*	NM_001164507.2	Nebulin	F	GAGACTGTTTTGGACACCCCA	79
			R	CACACTGGTATTGGAGAAGGCT
TPM3_Human	NM_152263.4	Tropomyosin alpha-3 chain	F	TAGGAAGTATGAAGAGGTGGCTC	62
			R	CTGTGCGTTCCAAGTCTCCTT
HPV
E6_HPV16 - pair 1	Gao et al. (71)	Protein E6	F	ACAAACCGTTGTGTGATTTGTT	53
			R	CAGTGGCTTTTGACAGTTAATACA
E6_HPV16 - pair 2	Gao et al. (71)	Protein E6	F	GCAAAGACATCTGGACAAAAAG	50
			R	ACCGACCCCTTATATTATGGAATC
E7_HPV16 - pair 1	Gao et al. (71)	Protein E7	F	GAACCGGACAGAGCCCATTA	48
			R	ACACTTGCAACAAAAGGTTACA
E7_HPV16 - pair 2	Gao et al. (71)	Protein E7	F	TAACCTTTTGTTGCAAGTGTGA	48
			R	TTTGTACGCACAACCGAAGC
Reference genes
GAPDH_Human	NM_002046.7	Glyceraldehyde-3-phosphate dehydrogenase	F	GAGAAGGCTGGGGCTCATTTG	52
			R	CAGAGATGATGACCCTTTTGGC
HPRT1_Human	NM_000194.3	Hypoxanthine-guanine phosphoribosyltransferase 1	F	CAGACTTTGCTTTCCTTGGTCAG	79
			R	GTGGGGTCCTTTTCACCAGC
Microenvironment targets
SRSF1_Human	NM_006924.5	Serine/arginine-rich splicing factor 1	F	TGGTTGTCTCTGGACTGCCT	77
			R	ACATACATCACCTGCTTCACGC
SRSF2_Human	NM_003016.4	Serine/arginine-rich splicing factor 2	F	CTCGTTCTCGATCTCGGTCG	65
			R	CGAGGACTTGGACTTGGACC
SRSF3_Human	NM_003017.5	Serine/arginine-rich splicing factor 3	F	TGATGCAGTCCGAGAGCTAG	70
			R	ACCATTCGACAGTTCCACTCT
SRSF5_Human	NM_001039465.2	Serine/arginine-rich splicing factor 5	F	TGACCGTTTTAGTAGTCGCAGA	54
			R	ACAGGTGGAGCATTTCGTCT
TRA2A_Human	NM_013293.5	Transformer-2 protein homolog alpha	F	CGAGGATTTGCTTTTGTGTATTTTG	76
			R	GCTCCATTCCATTTGCCCTT
CD209_Human	NM_021155.4	CD209 antigen	F	CTCCATCACCGCCTGCAAAG	78
			R	AGCTGTAGGAAGTTCTGCTCCTC
F: forward; R: reverse; pb: base pairs
*Oligonucleotides not used in RT-qPCR because they were not detected in the FFPE samples from HNSCC patients evaluated.

## Sheet: Sheet 2
Sheet 2. Peptides monitored in PRM-MS and SRM-MS experiments.
Marker	Protein name	Protein ID	Gene name	Estimated population	Peptide name	Peptide sequence	Detection in DDA libraries (buffy coat, saliva or FFPE)	Heavy peptide (fmol/µg matrix)
PRM-MS
Actin-based movement proteins
ACTA1	Actin, alpha skeletal muscle	P68133	ACTA1	-	ACTA1_Pep1	YPIEHGIITNWDDMEK	Yes	-
					ACTA1_Pep2	DLYANNVMSGGTTMYPGIADR	Yes	-
ACTN2	Alpha-actinin-2	P35609	ACTN2	-	ACTN2_Pep1	LVSIGAEEIVDGNVK	Yes	-
					ACTN2_Pep2	TIPWLENR	Yes	-
GSTM2	Glutathione S-transferase Mu 2	E9PHN6	GSTM2	-	GSTM2_Pep1	LLLEYTDSSYEEK	Yes	-
MYL1	Myosin light chain 1/3, skeletal muscle isoform	P05976	MYL1	-	MYL1_Pep1	EGNGTVMGAELR	Yes	-
MYO1G	Unconventional myosin-Ig	B0I1T2	MYO1G	-	MYO1G_Pep1	VIGFSPEEVESVHR	Yes	-
					MYO1G_Pep2	LLYNSTDPTLR	Yes	-
NEB	Nebulin	A0A087X1N7	NEB	-	NEB_Pep1	QVSDILYK	Yes	-
TPM3	Tropomyosin alpha-3 chain	J3KN67	TPM3	-	TPM3_Pep1	AADAEAEVASLNR	Yes	-
					TPM3_Pep2	LVIIEGDLER	Yes	-
EMT markers
CDH1	Cadherin-1	A0A087WXI5	CDH1	Epithelial	CDH1_Pep1	NTGVISVVTTGLDR	Yes	-
					CDH1_Pep2	GQVPENEANVVITTLK	Yes	-
					CDH1_Pep3	DTANWLEINPDTGAISTR	Yes	-
FN1	Fibronectin	P02751	FN1	Mesenchymal	FN1_Pep1	ESVPISDTIIPAVPPPTDLR	Yes	-
					FN1_Pep2	TFYSCTTEGR	Yes	-
					FN1_Pep3	PQAPITGYR	Yes	-
					FN1_Pep4	NTFAEVTGLSPGVTYYFK	Yes	-
					FN1_Pep5	LTVGLTR	Yes	-
					FN1_Pep6	QYNVGPSVSK	Yes	-
					FN1_Pep7	NLQPASEYTVSLVAIK	Yes	-
					FN1_Pep8	STTPDITGYR	Yes	-
					FN1_Pep9	VTWAPPPSIDLTNFLVR	Yes	-
					FN1_Pep10	WLPSSSPVTGYR	Yes	-
					FN1_Pep11	IAWESPQGQVSR	Yes	-
					FN1_Pep12	SYTITGLQPGTDYK	Yes	-
					FN1_Pep13	VPGTSTSATLTGLTR	Yes	-
VIM	Vimentin	P08670	VIM	Mesenchymal	VIM_Pep1	MFGGPGTASR	Yes	-
					VIM_Pep2	TYSLGSALRPSTSR	Yes	-
					VIM_Pep3	SLYASSPGGVYATR	Yes	-
					VIM_Pep4	LLQDSVDFSLADAINTEFK	Yes	-
					VIM_Pep5	FANYIDK	Yes	-
					VIM_Pep6	ILLAELEQLK	Yes	-
					VIM_Pep7	LGDLYEEEMR	Yes	-
					VIM_Pep8	EEAENTLQSFR	Yes	-
					VIM_Pep9	QDVDNASLAR	Yes	-
					VIM_Pep10	FADLSEAANR	Yes	-
					VIM_Pep11	ISLPLPNFSSLNLR	Yes	-
SRM-MS
Microenvironment markers
SRSF1	Serine/arginine-rich splicing factor 1	Q07955	SRSF1	-	SRSF1_Pep1	IYVGNLPPDIR	Yes	90
					SRSF1_Pep2	SHEGETAYIR	Yes	36
SRSF3	Serine/arginine-rich splicing factor 3	P84103	SRSF3	-	SRSF3_Pep1	VYVGNLGNNGNK	No	9
					SRSF3_Pep2	AFGYYGPLR	Yes	90
SRSF5	Serine/arginine-rich splicing factor 5	Q13243	SRSF5	-	SRSF5_Pep1	VSWQDLK	No	36
					SRSF5_Pep2	LNEGVVEFASYGDLK	Yes	90
TRA2A	Transformer-2 protein homolog alpha	Q13595	TRA2A	-	TRA2A_Pep1	GFAFVYFER	Yes	200
					TRA2A_Pep2	YGPLSGVNVVYDQR	Yes	36
CD209	CD209 antigen	Q9NNX6	CD209	-	CD209_Pep1	LQQLGLLEEEQLR	Yes	9
Immune markers - selected peptides
CD45	Receptor-type tyrosine-protein phosphatase C	P08575	PTPRC	Leucocyte	CD45_Pep1	YDLQNLKPYTK	Yes	-
					CD45_Pep2	LFLAEFQSIPR	Yes	-
CD3	T-cell surface glycoprotein CD3 epsilon chain	P07766	CD3E	T lymphocyte	CD3_Pep1	NIGSDEDHLSLK	No	-
CD4	T-cell surface glycoprotein CD4	P01730	CD4	CD4+ T lymphocyte	CD4_Pep1	SLWDQGNFPLIIK	Yes	-
CD8	T-cell surface glycoprotein CD8 alpha chain	P01732	CD8A	CD8+ T lymphocyte	CD8_Pep1	LGDTFVLTLSDFR	No	-
CD19	B-lymphocyte antigen CD19	P15391	CD19	B lymphocyte	CD19_Pep1	VEEGDNAVLQCLK	No	-
					CD19_Pep2	GPLSWTHVHPK	No	-
CD11b	Integrin alpha-M	P11215	ITGAM	Myeloid cells	CD11b_Pep1	GFGQSVVQLQGSR	Yes	-
					CD11b_Pep2	LFTALFPFEK	Yes	-
					CD11b_Pep3	LPSHSDFLAELR	Yes	-
CD14	Monocyte differentiation antigen CD14	P08571	CD14	Monocyte	CD14_Pep1	LTVGAAQVPAQLLVGALR	Yes	-
					CD14_Pep2	SWLAELQQWLKPGLK	Yes	-
					CD14_Pep3	AFPALTSLDLSDNPGLGER	Yes	-
CD66b	Carcinoembryonic antigen-related cell adhesion molecule 8	P31997	CEACAM8	Neutrophil	CD66b_Pep1	IIGYVISNQQITPGPAYSNR	Yes	-
CD16	Low affinity immunoglobulin gamma Fc region receptor III-A	P08637	FCGR3A	Neutrophil/NK cells/Non-classic monocyte	CD16_Pep1	AVVFLEPQWYR	Yes	-
Immune markers - non-selected peptides*
CD45	Receptor-type tyrosine-protein phosphatase C	P08575	PTPRC	Leucocyte	CD45_Pep3	YVDILPYDYNR	Yes	-
CD3	T-cell surface glycoprotein CD3 epsilon chain	P07766	CD3E	T lymphocyte	CD3_Pep2	DLYSGLNQR	No	-
	T-cell surface glycoprotein CD3 epsilon chain	P07766	CD3E	T lymphocyte	CD3_Pep3	EFSELEQSGYYVCYPR	No	-
CD4	T-cell surface glycoprotein CD4	P01730	CD4	CD4+ T lymphocyte	CD4_Pep2	ILGNQGSFLTK	Yes	-
					CD4_Pep3	EGEQVEFSFPLAFTVEK	No	-
CD8	T-cell surface glycoprotein CD8 alpha chain	P01732	CD8A	CD8+ T lymphocyte	CD8_Pep2	AAEGLDTQR	No	-
					CD8_Pep3	GAAASPTFLLYLSQNKPK	No	-
CD19	B-lymphocyte antigen CD19	P15391	CD19	B lymphocyte	CD19_Pep2	EATSLGSQSYEDMR	No	-
					CD19_Pep4	GTSDGPTQQLTWSR	No	-
CD66b	Carcinoembryonic antigen-related cell adhesion molecule 8	P31997	CEACAM8	Neutrophil	CD66b_Pep2	EVLLLVHNLPQDPR	Yes	-
CD16	Low affinity immunoglobulin gamma Fc region receptor III-A	P08637	FCGR3A	Neutrophil/NK cells/Non-classic monocyte	CD16_Pep2	VTYLQNGK	No	-
					CD16_Pep3	YFHHNSDFYIPK	No	-
CD11c	Integrin alpha-X	P20702	ITGAX	Dendritic cell	CD11c_Pep1	TTFQLELPVK	Yes	-
					CD11c_Pep2	LLLTANVSSENNTPR	No	-
CD15	Alpha-(1,3)-fucosyltransferase 4	P22083	FUT4	Neutrophil	CD15_Pep1	ADSDVFVPYGYLYPR	No	-
					CD15_Pep2	GGPGQPVPEIGLLHTVAR	No	-
					CD15_Pep3	NALLAGAVPVVLGPDR	No	-
					CD15_Pep4	YYHQLSQHVTVDVFGR	No	-
CD163	Scavenger receptor cysteine-rich type 1 protein M130	Q86VB7	CD163	Macrophage	CD163_Pep1	HNCDHAEDAGVICSK	Yes	-
					CD163_Pep2	LASPSEETWITCDNK	Yes	-
					CD163_Pep3	LVDGVTECSGR	Yes	-
CD25	Interleukin-2 receptor subunit alpha	P01589	IL2RA	Regulatory T lymphocyte	CD25_Pep1	EPPPWENEATER	No	-
					CD25_Pep2	GPAESVCK	No	-
					CD25_Pep3	QVTPQPEEQK	No	-
CD56	Neural cell adhesion molecule 1	P13591	NCAM1	NK cells	CD56_Pep1	DGQLLPSSNYSNIK	No	-
					CD56_Pep2	DISWFSPNGEK	No	-
					CD56_Pep3	HTEPNETTPLTEPEK	No	-
CD64	High affinity immunoglobulin gamma Fc receptor I	P12314	FCGR1A	Monocytes/macrophages	CD64_Pep1	NTSSEYQILTAR	No	-
					CD64_Pep2	VFTEGEPLALR	No	-
CD80	T-lymphocyte activation antigen CD80	P33681	CD80	Activated cell	CD80_Pep1	ADFPTPSISDFEIPTSNIR	No	-
					CD80_Pep2	EHLAEVTLSVK	No	-
					CD80_Pep3	VNQTFNWNTTK	No	-
CD86	T-lymphocyte activation antigen CD86	P42081	CD86	Activated cell	CD86_Pep1	GLYQCIIHHK	No	-
					CD86_Pep2	TSFDSDSWTLR	No	-
FOXP3	Forkhead box protein P3	Q9BZS1	FOXP3	Regulatory T lymphocyte	FOXP3_Pep1	EAPDSLFAVR	No	-
					FOXP3_Pep2	GAVWTVDELEFR	No	-
HLADR	HLA class II histocompatibility antigen, DR alpha chain	P01903	HLA-DRA	Dendritic cell	HLADR_Pep1	VEHWGLDEPLLK	Yes	-
					HLADR_Pep2	ANLEIMTK	Yes	-
					HLADR_Pep3	FHYLPFLPSTEDVYDCR	Yes	-
iRT controls
-	-	-	-	-	iRT_Pep1	TASEFDSAIAQDK	-	20 (SRM-MS); 11 (PRM-MS)
-	-	-	-	-	iRT_Pep2	NGFILDGFPR	-	20 (SRM-MS); 11 (PRM-MS)
-	-	-	-	-	iRT_Pep3	GLILVGGYGTR	-	20 (SRM-MS); 11 (PRM-MS)
-	-	-	-	-	iRT_Pep4	SSAAPPPPPR	-	20 (SRM-MS); 11 (PRM-MS)
*Peptides not selected for SRM-MS analysis because they did not match the retention times predicted from the calculator or the DDA spectral libraries (when available) or were not detected in one buffy coat and/or one saliva sample from HNSCC patients used during the standardization of the method.

## Sheet: Sheet 3
Sheet 3. Transitions monitored for each peptide in PRM-MS experiments.
Protein name	Peptide Modified Sequence	Precursor Mz	Precursor Charge	Product Mz	Product Charge	Fragment Ion	Library Rank
CiRT standards	LGEHNIDVLEGNEQFINAAK	737.706	3	664.341	1	b6	9
CiRT standards	LGEHNIDVLEGNEQFINAAK	737.706	3	779.368	1	b7	2
CiRT standards	LGEHNIDVLEGNEQFINAAK	737.706	3	878.437	1	b8	1
CiRT standards	LGEHNIDVLEGNEQFINAAK	737.706	3	991.521	1	b9	4
CiRT standards	LGEHNIDVLEGNEQFINAAK	737.706	3	1120.56	1	b10	11
CiRT standards	LGEHNIDVLEGNEQFINAAK	737.706	3	390.188	2	b7	14
CiRT standards	LGEHNIDVLEGNEQFINAAK	737.706	3	1220.59	1	y11	10
CiRT standards	LGEHNIDVLEGNEQFINAAK	737.706	3	1091.55	1	y10	5
CiRT standards	LGEHNIDVLEGNEQFINAAK	737.706	3	1034.53	1	y9	13
CiRT standards	LGEHNIDVLEGNEQFINAAK	737.706	3	920.484	1	y8	12
CiRT standards	LGEHNIDVLEGNEQFINAAK	737.706	3	791.441	1	y7	7
CiRT standards	LGEHNIDVLEGNEQFINAAK	737.706	3	663.382	1	y6	3
CiRT standards	LGEHNIDVLEGNEQFINAAK	737.706	3	516.314	1	y5	8
CiRT standards	LGEHNIDVLEGNEQFINAAK	737.706	3	403.23	1	y4	6
CiRT standards	LGEHNIDVLEGNEQFINAAK	737.706	3	218.15	1	y2	15
CiRT standards	VATVSLPR	421.758	2	171.113	1	b2	4
CiRT standards	VATVSLPR	421.758	2	272.16	1	b3	5
CiRT standards	VATVSLPR	421.758	2	371.229	1	b4	8
CiRT standards	VATVSLPR	421.758	2	571.345	1	b6	3
CiRT standards	VATVSLPR	421.758	2	286.176	2	b6	7
CiRT standards	VATVSLPR	421.758	2	743.441	1	y7
CiRT standards	VATVSLPR	421.758	2	672.404	1	y6	1
CiRT standards	VATVSLPR	421.758	2	472.288	1	y4	2
CiRT standards	VATVSLPR	421.758	2	385.256	1	y3	6
CiRT standards	VATVSLPR	421.758	2	175.119	1	y1
CiRT standards	VATVSLPR	421.758	2	336.706	2	y6	9
CiRT standards	VC[+57]ENIPIVLC[+57]GNK	758.387	2	260.106	1	b2	2
CiRT standards	VC[+57]ENIPIVLC[+57]GNK	758.387	2	389.149	1	b3	11
CiRT standards	VC[+57]ENIPIVLC[+57]GNK	758.387	2	503.192	1	b4	4
CiRT standards	VC[+57]ENIPIVLC[+57]GNK	758.387	2	616.276	1	b5	5
CiRT standards	VC[+57]ENIPIVLC[+57]GNK	758.387	2	1256.67	1	y11	3
CiRT standards	VC[+57]ENIPIVLC[+57]GNK	758.387	2	1127.62	1	y10	9
CiRT standards	VC[+57]ENIPIVLC[+57]GNK	758.387	2	1013.58	1	y9	10
CiRT standards	VC[+57]ENIPIVLC[+57]GNK	758.387	2	900.497	1	y8	1
CiRT standards	VC[+57]ENIPIVLC[+57]GNK	758.387	2	690.36	1	y6	7
CiRT standards	VC[+57]ENIPIVLC[+57]GNK	758.387	2	591.292	1	y5	6
CiRT standards	VC[+57]ENIPIVLC[+57]GNK	758.387	2	478.208	1	y4	8
CiRT standards	SNYNFEKPFLWLAR	595.642	3	202.082	1	b2	2
CiRT standards	SNYNFEKPFLWLAR	595.642	3	902.525	1	y7	1
CiRT standards	SNYNFEKPFLWLAR	595.642	3	658.404	1	y5	8
CiRT standards	SNYNFEKPFLWLAR	595.642	3	545.319	1	y4	3
CiRT standards	SNYNFEKPFLWLAR	595.642	3	359.24	1	y3	7
CiRT standards	SNYNFEKPFLWLAR	595.642	3	792.422	2	y12	4
CiRT standards	SNYNFEKPFLWLAR	595.642	3	710.89	2	y11	6
CiRT standards	SNYNFEKPFLWLAR	595.642	3	653.869	2	y10	9
CiRT standards	SNYNFEKPFLWLAR	595.642	3	515.813	2	y8	11
CiRT standards	TTPSYVAFTDTER	744.354	2	203.103	1	b2	9
CiRT standards	TTPSYVAFTDTER	744.354	2	649.319	1	b6	12
CiRT standards	TTPSYVAFTDTER	744.354	2	1285.61	1	y11	4
CiRT standards	TTPSYVAFTDTER	744.354	2	1188.55	1	y10	7
CiRT standards	TTPSYVAFTDTER	744.354	2	1101.52	1	y9	6
CiRT standards	TTPSYVAFTDTER	744.354	2	938.458	1	y8	3
CiRT standards	TTPSYVAFTDTER	744.354	2	839.389	1	y7	1
CiRT standards	TTPSYVAFTDTER	744.354	2	768.352	1	y6	5
CiRT standards	TTPSYVAFTDTER	744.354	2	621.284	1	y5	8
CiRT standards	TTPSYVAFTDTER	744.354	2	520.236	1	y4	11
CiRT standards	TTPSYVAFTDTER	744.354	2	405.209	1	y3	10
CiRT standards	TTPSYVAFTDTER	744.354	2	643.307	2	y11	2
CiRT standards	ATAGDTHLGGEDFDNR	559.248	3	173.092	1	b2	7
CiRT standards	ATAGDTHLGGEDFDNR	559.248	3	1022.45	1	y9	4
CiRT standards	ATAGDTHLGGEDFDNR	559.248	3	909.37	1	y8	1
CiRT standards	ATAGDTHLGGEDFDNR	559.248	3	852.348	1	y7	11
CiRT standards	ATAGDTHLGGEDFDNR	559.248	3	666.284	1	y5	12
CiRT standards	ATAGDTHLGGEDFDNR	559.248	3	551.257	1	y4	10
CiRT standards	ATAGDTHLGGEDFDNR	559.248	3	289.162	1	y2	6
CiRT standards	ATAGDTHLGGEDFDNR	559.248	3	752.327	2	y14	2
CiRT standards	ATAGDTHLGGEDFDNR	559.248	3	716.808	2	y13	5
CiRT standards	ATAGDTHLGGEDFDNR	559.248	3	630.784	2	y11	8
CiRT standards	ATAGDTHLGGEDFDNR	559.248	3	580.26	2	y10	9
CiRT standards	ATAGDTHLGGEDFDNR	559.248	3	145.085	2	y2	3
CiRT standards	ELISNASDALDK	638.325	2	243.134	1	b2	2
CiRT standards	ELISNASDALDK	638.325	2	356.218	1	b3	11
CiRT standards	ELISNASDALDK	638.325	2	314.669	2	b6	13
CiRT standards	ELISNASDALDK	638.325	2	1033.52	1	y10	3
CiRT standards	ELISNASDALDK	638.325	2	920.432	1	y9	1
CiRT standards	ELISNASDALDK	638.325	2	833.4	1	y8	4
CiRT standards	ELISNASDALDK	638.325	2	719.357	1	y7	5
CiRT standards	ELISNASDALDK	638.325	2	648.32	1	y6	6
CiRT standards	ELISNASDALDK	638.325	2	561.288	1	y5	9
CiRT standards	ELISNASDALDK	638.325	2	446.261	1	y4	7
CiRT standards	ELISNASDALDK	638.325	2	375.224	1	y3	10
CiRT standards	ELISNASDALDK	638.325	2	262.14	1	y2	8
CiRT standards	ELISNASDALDK	638.325	2	147.113	1	y1
CiRT standards	ELISNASDALDK	638.325	2	517.262	2	y10	12
CiRT standards	IGPLGLSPK	441.276	2	268.166	1	b3	8
CiRT standards	IGPLGLSPK	441.276	2	381.25	1	b4	11
CiRT standards	IGPLGLSPK	441.276	2	438.271	1	b5	10
CiRT standards	IGPLGLSPK	441.276	2	711.44	1	y7	4
CiRT standards	IGPLGLSPK	441.276	2	614.387	1	y6	3
CiRT standards	IGPLGLSPK	441.276	2	501.303	1	y5	2
CiRT standards	IGPLGLSPK	441.276	2	444.282	1	y4	9
CiRT standards	IGPLGLSPK	441.276	2	331.198	1	y3	6
CiRT standards	IGPLGLSPK	441.276	2	384.734	2	y8
CiRT standards	IGPLGLSPK	441.276	2	356.224	2	y7	1
CiRT standards	DSTLIMQLLR	595.334	2	203.066	1	b2	11
CiRT standards	DSTLIMQLLR	595.334	2	304.114	1	b3	6
CiRT standards	DSTLIMQLLR	595.334	2	417.198	1	b4	7
CiRT standards	DSTLIMQLLR	595.334	2	530.282	1	b5	12
CiRT standards	DSTLIMQLLR	595.334	2	661.323	1	b6	5
CiRT standards	DSTLIMQLLR	595.334	2	987.602	1	y8	8
CiRT standards	DSTLIMQLLR	595.334	2	886.554	1	y7	3
CiRT standards	DSTLIMQLLR	595.334	2	773.47	1	y6	2
CiRT standards	DSTLIMQLLR	595.334	2	660.386	1	y5	1
CiRT standards	DSTLIMQLLR	595.334	2	529.346	1	y4	4
CiRT standards	DSTLIMQLLR	595.334	2	401.287	1	y3	10
CiRT standards	DSTLIMQLLR	595.334	2	288.203	1	y2	9
CiRT standards	DSTLIMQLLR	595.334	2	175.119	1	y1
CiRT standards	DSTLIMQLLR	595.334	2	387.239	2	y6	13
CiRT standards	YFPTQALNFAFK	723.874	2	311.139	1	b2	8
CiRT standards	YFPTQALNFAFK	723.874	2	1136.61	1	y10	2
CiRT standards	YFPTQALNFAFK	723.874	2	1039.56	1	y9	4
CiRT standards	YFPTQALNFAFK	723.874	2	938.509	1	y8	5
CiRT standards	YFPTQALNFAFK	723.874	2	810.451	1	y7	3
CiRT standards	YFPTQALNFAFK	723.874	2	739.414	1	y6	6
CiRT standards	YFPTQALNFAFK	723.874	2	626.33	1	y5	7
CiRT standards	YFPTQALNFAFK	723.874	2	512.287	1	y4	10
CiRT standards	YFPTQALNFAFK	723.874	2	365.218	1	y3	13
CiRT standards	YFPTQALNFAFK	723.874	2	294.181	1	y2	9
CiRT standards	YFPTQALNFAFK	723.874	2	147.113	1	y1	11
CiRT standards	YFPTQALNFAFK	723.874	2	642.343	2	y11
CiRT standards	YFPTQALNFAFK	723.874	2	568.809	2	y10	1
CiRT standards	YFPTQALNFAFK	723.874	2	520.282	2	y9	12
CiRT standards	YFPTQALNFAFK	723.874	2	469.758	2	y8	14
CiRT standards	AGFAGDDAPR	488.728	2	129.066	1	b2	9
CiRT standards	AGFAGDDAPR	488.728	2	276.134	1	b3	4
CiRT standards	AGFAGDDAPR	488.728	2	347.171	1	b4	10
CiRT standards	AGFAGDDAPR	488.728	2	905.411	1	y9
CiRT standards	AGFAGDDAPR	488.728	2	848.39	1	y8	8
CiRT standards	AGFAGDDAPR	488.728	2	701.321	1	y7	2
CiRT standards	AGFAGDDAPR	488.728	2	630.284	1	y6	1
CiRT standards	AGFAGDDAPR	488.728	2	573.263	1	y5	6
CiRT standards	AGFAGDDAPR	488.728	2	458.236	1	y4	5
CiRT standards	AGFAGDDAPR	488.728	2	343.209	1	y3	3
CiRT standards	AGFAGDDAPR	488.728	2	272.172	1	y2	7
CiRT standards	AGFAGDDAPR	488.728	2	175.119	1	y1
CiRT standards	AGFAGDDAPR	488.728	2	424.698	2	y8	11
CiRT standards	DLTDYLMK	499.747	2	229.118	1	b2	5
CiRT standards	DLTDYLMK	499.747	2	330.166	1	b3	7
CiRT standards	DLTDYLMK	499.747	2	445.193	1	b4	8
CiRT standards	DLTDYLMK	499.747	2	608.256	1	b5	9
CiRT standards	DLTDYLMK	499.747	2	770.375	1	y6	1
CiRT standards	DLTDYLMK	499.747	2	669.328	1	y5	3
CiRT standards	DLTDYLMK	499.747	2	554.301	1	y4	4
CiRT standards	DLTDYLMK	499.747	2	391.237	1	y3	6
CiRT standards	DLTDYLMK	499.747	2	278.153	1	y2	2
CiRT standards	DLTDYLMK	499.747	2	147.113	1	y1
CiRT standards	DSYVGDEAQSK	599.765	2	203.066	1	b2	8
CiRT standards	DSYVGDEAQSK	599.765	2	366.13	1	b3	3
CiRT standards	DSYVGDEAQSK	599.765	2	465.198	1	b4	11
CiRT standards	DSYVGDEAQSK	599.765	2	996.463	1	y9	6
CiRT standards	DSYVGDEAQSK	599.765	2	833.4	1	y8	2
CiRT standards	DSYVGDEAQSK	599.765	2	734.332	1	y7	1
CiRT standards	DSYVGDEAQSK	599.765	2	677.31	1	y6	5
CiRT standards	DSYVGDEAQSK	599.765	2	562.283	1	y5	4
CiRT standards	DSYVGDEAQSK	599.765	2	433.241	1	y4	7
CiRT standards	DSYVGDEAQSK	599.765	2	362.203	1	y3	10
CiRT standards	DSYVGDEAQSK	599.765	2	234.145	1	y2	9
CiRT standards	DSYVGDEAQSK	599.765	2	147.113	1	y1
CiRT standards	SYELPDGQVITIGNER	895.95	2	251.103	1	b2	3
CiRT standards	SYELPDGQVITIGNER	895.95	2	380.145	1	b3	2
CiRT standards	SYELPDGQVITIGNER	895.95	2	493.229	1	b4	14
CiRT standards	SYELPDGQVITIGNER	895.95	2	1411.75	1	y13	13
CiRT standards	SYELPDGQVITIGNER	895.95	2	1298.67	1	y12	1
CiRT standards	SYELPDGQVITIGNER	895.95	2	1201.62	1	y11	10
CiRT standards	SYELPDGQVITIGNER	895.95	2	1086.59	1	y10	6
CiRT standards	SYELPDGQVITIGNER	895.95	2	1029.57	1	y9	15
CiRT standards	SYELPDGQVITIGNER	895.95	2	901.51	1	y8	9
CiRT standards	SYELPDGQVITIGNER	895.95	2	802.442	1	y7	5
CiRT standards	SYELPDGQVITIGNER	895.95	2	689.358	1	y6	4
CiRT standards	SYELPDGQVITIGNER	895.95	2	588.31	1	y5	12
CiRT standards	SYELPDGQVITIGNER	895.95	2	475.226	1	y4	8
CiRT standards	SYELPDGQVITIGNER	895.95	2	706.381	2	y13	11
CiRT standards	SYELPDGQVITIGNER	895.95	2	649.839	2	y12	7
Pierce standards	SSAAPPPPPR	493.768	2	175.071	1	b2	12
Pierce standards	SSAAPPPPPR	493.768	2	246.108	1	b3	3
Pierce standards	SSAAPPPPPR	493.768	2	317.146	1	b4	5
Pierce standards	SSAAPPPPPR	493.768	2	414.198	1	b5	8
Pierce standards	SSAAPPPPPR	493.768	2	159.076	2	b4	25
Pierce standards	SSAAPPPPPR	493.768	2	812.465	1	y8	19
Pierce standards	SSAAPPPPPR	493.768	2	741.428	1	y7	13
Pierce standards	SSAAPPPPPR	493.768	2	670.391	1	y6	2
Pierce standards	SSAAPPPPPR	493.768	2	573.338	1	y5	4
Pierce standards	SSAAPPPPPR	493.768	2	476.286	1	y4	6
Pierce standards	SSAAPPPPPR	493.768	2	379.233	1	y3	9
Pierce standards	SSAAPPPPPR	493.768	2	335.699	2	y6	1
Pierce standards	SSAAPPPPPR	493.768	2	287.173	2	y5	7
Pierce standards	SSAAPPPPPR	493.768	2	238.646	2	y4	10
Pierce standards	GISNEGQNASIK	613.317	2	171.113	1	b2	4
Pierce standards	GISNEGQNASIK	613.317	2	258.145	1	b3	9
Pierce standards	GISNEGQNASIK	613.317	2	501.23	1	b5	12
Pierce standards	GISNEGQNASIK	613.317	2	1055.52	1	y10	2
Pierce standards	GISNEGQNASIK	613.317	2	968.489	1	y9	6
Pierce standards	GISNEGQNASIK	613.317	2	854.446	1	y8	3
Pierce standards	GISNEGQNASIK	613.317	2	725.403	1	y7	1
Pierce standards	GISNEGQNASIK	613.317	2	668.382	1	y6	10
Pierce standards	GISNEGQNASIK	613.317	2	540.323	1	y5	8
Pierce standards	GISNEGQNASIK	613.317	2	426.28	1	y4	11
Pierce standards	GISNEGQNASIK	613.317	2	355.243	1	y3	7
Pierce standards	GISNEGQNASIK	613.317	2	528.264	2	y10	5
Pierce standards	HVLTSIGEK	496.287	2	237.135	1	b2	2
Pierce standards	HVLTSIGEK	496.287	2	350.219	1	b3	5
Pierce standards	HVLTSIGEK	496.287	2	451.266	1	b4	12
Pierce standards	HVLTSIGEK	496.287	2	538.298	1	b5	11
Pierce standards	HVLTSIGEK	496.287	2	651.382	1	b6	8
Pierce standards	HVLTSIGEK	496.287	2	708.404	1	b7	7
Pierce standards	HVLTSIGEK	496.287	2	755.439	1	y7	1
Pierce standards	HVLTSIGEK	496.287	2	642.355	1	y6	3
Pierce standards	HVLTSIGEK	496.287	2	541.307	1	y5	6
Pierce standards	HVLTSIGEK	496.287	2	454.275	1	y4	9
Pierce standards	HVLTSIGEK	496.287	2	341.191	1	y3	4
Pierce standards	HVLTSIGEK	496.287	2	284.17	1	y2	10
Pierce standards	DIPVPKPK	451.283	2	229.118	1	b2	4
Pierce standards	DIPVPKPK	451.283	2	326.171	1	b3	7
Pierce standards	DIPVPKPK	451.283	2	425.239	1	b4	10
Pierce standards	DIPVPKPK	451.283	2	163.589	2	b3	12
Pierce standards	DIPVPKPK	451.283	2	673.449	1	y6	3
Pierce standards	DIPVPKPK	451.283	2	576.396	1	y5	6
Pierce standards	DIPVPKPK	451.283	2	477.327	1	y4	2
Pierce standards	DIPVPKPK	451.283	2	380.275	1	y3	9
Pierce standards	DIPVPKPK	451.283	2	252.18	1	y2	5
Pierce standards	DIPVPKPK	451.283	2	337.228	2	y6	1
Pierce standards	DIPVPKPK	451.283	2	288.702	2	y5	11
Pierce standards	DIPVPKPK	451.283	2	239.167	2	y4	8
Pierce standards	IGDYAGIK	422.736	2	171.113	1	b2	3
Pierce standards	IGDYAGIK	422.736	2	286.14	1	b3	6
Pierce standards	IGDYAGIK	422.736	2	520.24	1	b5	9
Pierce standards	IGDYAGIK	422.736	2	577.262	1	b6	8
Pierce standards	IGDYAGIK	422.736	2	731.381	1	y7
Pierce standards	IGDYAGIK	422.736	2	674.36	1	y6	1
Pierce standards	IGDYAGIK	422.736	2	559.333	1	y5	2
Pierce standards	IGDYAGIK	422.736	2	396.27	1	y4	5
Pierce standards	IGDYAGIK	422.736	2	325.233	1	y3	4
Pierce standards	IGDYAGIK	422.736	2	268.211	1	y2	7
Pierce standards	IGDYAGIK	422.736	2	155.127	1	y1
Pierce standards	TASEFDSAIAQDK	695.832	2	173.092	1	b2	5
Pierce standards	TASEFDSAIAQDK	695.832	2	260.124	1	b3	11
Pierce standards	TASEFDSAIAQDK	695.832	2	738.294	1	b7	9
Pierce standards	TASEFDSAIAQDK	695.832	2	1218.57	1	y11	1
Pierce standards	TASEFDSAIAQDK	695.832	2	1131.54	1	y10	6
Pierce standards	TASEFDSAIAQDK	695.832	2	1002.5	1	y9	2
Pierce standards	TASEFDSAIAQDK	695.832	2	855.43	1	y8	3
Pierce standards	TASEFDSAIAQDK	695.832	2	740.403	1	y7	7
Pierce standards	TASEFDSAIAQDK	695.832	2	653.371	1	y6	8
Pierce standards	TASEFDSAIAQDK	695.832	2	582.334	1	y5	12
Pierce standards	TASEFDSAIAQDK	695.832	2	270.154	1	y2	10
Pierce standards	SAAGAFGPELSR	586.8	2	159.076	1	b2	5
Pierce standards	SAAGAFGPELSR	586.8	2	230.114	1	b3	8
Pierce standards	SAAGAFGPELSR	586.8	2	287.135	1	b4	11
Pierce standards	SAAGAFGPELSR	586.8	2	358.172	1	b5	6
Pierce standards	SAAGAFGPELSR	586.8	2	505.241	1	b6	12
Pierce standards	SAAGAFGPELSR	586.8	2	1014.52	1	y10	7
Pierce standards	SAAGAFGPELSR	586.8	2	943.487	1	y9	4
Pierce standards	SAAGAFGPELSR	586.8	2	886.466	1	y8	10
Pierce standards	SAAGAFGPELSR	586.8	2	815.429	1	y7	2
Pierce standards	SAAGAFGPELSR	586.8	2	668.36	1	y6	1
Pierce standards	SAAGAFGPELSR	586.8	2	611.339	1	y5	3
Pierce standards	SAAGAFGPELSR	586.8	2	507.766	2	y10	9
Pierce standards	ELGQSGVDTYLQTK	773.896	2	243.134	1	b2	9
Pierce standards	ELGQSGVDTYLQTK	773.896	2	428.214	1	b4	12
Pierce standards	ELGQSGVDTYLQTK	773.896	2	1304.66	1	y12	4
Pierce standards	ELGQSGVDTYLQTK	773.896	2	1247.64	1	y11	16
Pierce standards	ELGQSGVDTYLQTK	773.896	2	1119.58	1	y10	1
Pierce standards	ELGQSGVDTYLQTK	773.896	2	1032.55	1	y9	3
Pierce standards	ELGQSGVDTYLQTK	773.896	2	975.524	1	y8	10
Pierce standards	ELGQSGVDTYLQTK	773.896	2	876.455	1	y7	2
Pierce standards	ELGQSGVDTYLQTK	773.896	2	761.428	1	y6	5
Pierce standards	ELGQSGVDTYLQTK	773.896	2	660.381	1	y5	11
Pierce standards	ELGQSGVDTYLQTK	773.896	2	497.317	1	y4	7
Pierce standards	ELGQSGVDTYLQTK	773.896	2	384.233	1	y3	8
Pierce standards	ELGQSGVDTYLQTK	773.896	2	256.175	1	y2	6
Pierce standards	ELGQSGVDTYLQTK	773.896	2	155.127	1	y1
Pierce standards	SFANQPLEVVYSK	745.392	2	235.108	1	b2	2
Pierce standards	SFANQPLEVVYSK	745.392	2	306.145	1	b3	5
Pierce standards	SFANQPLEVVYSK	745.392	2	420.188	1	b4	10
Pierce standards	SFANQPLEVVYSK	745.392	2	548.246	1	b5	4
Pierce standards	SFANQPLEVVYSK	745.392	2	1255.68	1	y11	8
Pierce standards	SFANQPLEVVYSK	745.392	2	1184.64	1	y10	6
Pierce standards	SFANQPLEVVYSK	745.392	2	1070.6	1	y9	9
Pierce standards	SFANQPLEVVYSK	745.392	2	942.539	1	y8	1
Pierce standards	SFANQPLEVVYSK	745.392	2	603.359	1	y5	12
Pierce standards	SFANQPLEVVYSK	745.392	2	504.291	1	y4	7
Pierce standards	SFANQPLEVVYSK	745.392	2	405.222	1	y3	3
Pierce standards	SFANQPLEVVYSK	745.392	2	242.159	1	y2	11
Pierce standards	GLILVGGYGTR	558.326	2	171.113	1	b2	8
Pierce standards	GLILVGGYGTR	558.326	2	284.197	1	b3	3
Pierce standards	GLILVGGYGTR	558.326	2	397.281	1	b4	5
Pierce standards	GLILVGGYGTR	558.326	2	496.349	1	b5	7
Pierce standards	GLILVGGYGTR	558.326	2	931.525	1	b10
Pierce standards	GLILVGGYGTR	558.326	2	199.144	2	b4	22
Pierce standards	GLILVGGYGTR	558.326	2	945.539	1	y9	9
Pierce standards	GLILVGGYGTR	558.326	2	832.455	1	y8	4
Pierce standards	GLILVGGYGTR	558.326	2	719.371	1	y7	2
Pierce standards	GLILVGGYGTR	558.326	2	620.303	1	y6	1
Pierce standards	GLILVGGYGTR	558.326	2	563.281	1	y5	6
Pierce standards	GLILVGGYGTR	558.326	2	506.26	1	y4	7
Pierce standards	GLILVGGYGTR	558.326	2	343.196	1	y3	12
Pierce standards	GLILVGGYGTR	558.326	2	185.127	1	y1
Pierce standards	NGFILDGFPR	573.303	2	172.072	1	b2	9
Pierce standards	NGFILDGFPR	573.303	2	319.14	1	b3	4
Pierce standards	NGFILDGFPR	573.303	2	974.533	1	y8	6
Pierce standards	NGFILDGFPR	573.303	2	827.465	1	y7	2
Pierce standards	NGFILDGFPR	573.303	2	714.381	1	y6	3
Pierce standards	NGFILDGFPR	573.303	2	601.297	1	y5	5
Pierce standards	NGFILDGFPR	573.303	2	486.27	1	y4	7
Pierce standards	NGFILDGFPR	573.303	2	282.18	1	y2	11
Pierce standards	GILFVGSGVSGGEEGAR	801.412	2	171.113	1	b2	11
Pierce standards	GILFVGSGVSGGEEGAR	801.412	2	284.197	1	b3	3
Pierce standards	GILFVGSGVSGGEEGAR	801.412	2	431.265	1	b4	8
Pierce standards	GILFVGSGVSGGEEGAR	801.412	2	1318.63	1	y14	7
Pierce standards	GILFVGSGVSGGEEGAR	801.412	2	1171.56	1	y13	2
Pierce standards	GILFVGSGVSGGEEGAR	801.412	2	1072.49	1	y12	1
Pierce standards	GILFVGSGVSGGEEGAR	801.412	2	1015.47	1	y11	6
Pierce standards	GILFVGSGVSGGEEGAR	801.412	2	928.436	1	y10	5
Pierce standards	GILFVGSGVSGGEEGAR	801.412	2	871.414	1	y9	9
Pierce standards	GILFVGSGVSGGEEGAR	801.412	2	772.346	1	y8	4
Pierce standards	GILFVGSGVSGGEEGAR	801.412	2	685.314	1	y7	10
Pierce standards	GILFVGSGVSGGEEGAR	801.412	2	313.186	1	y3	13
Pierce standards	GILFVGSGVSGGEEGAR	801.412	2	185.127	1	y1
Pierce standards	GILFVGSGVSGGEEGAR	801.412	2	659.817	2	y14	12
Pierce standards	LTILEELR	498.802	2	328.223	1	b3	8
Pierce standards	LTILEELR	498.802	2	441.307	1	b4	9
Pierce standards	LTILEELR	498.802	2	782.465	1	y6	1
Pierce standards	LTILEELR	498.802	2	669.381	1	y5	2
Pierce standards	LTILEELR	498.802	2	556.296	1	y4	3
Pierce standards	LTILEELR	498.802	2	427.254	1	y3	6
Pierce standards	LTILEELR	498.802	2	298.211	1	y2	7
Pierce standards	LTILEELR	498.802	2	391.736	2	y6	5
Pierce standards	LTILEELR	498.802	2	335.194	2	y5	10
sp|P68133|ACTS_HUMAN	YPIEHGIITNWDDMEK	654.308	3	697.33	1	b6	20
sp|P68133|ACTS_HUMAN	YPIEHGIITNWDDMEK	654.308	3	923.499	1	b8	9
sp|P68133|ACTS_HUMAN	YPIEHGIITNWDDMEK	654.308	3	1038.42	1	y8	2
sp|P68133|ACTS_HUMAN	YPIEHGIITNWDDMEK	654.308	3	937.372	1	y7	4
sp|P68133|ACTS_HUMAN	YPIEHGIITNWDDMEK	654.308	3	823.329	1	y6	3
sp|P68133|ACTS_HUMAN	YPIEHGIITNWDDMEK	654.308	3	637.25	1	y5	5
sp|P68133|ACTS_HUMAN	YPIEHGIITNWDDMEK	654.308	3	522.223	1	y4	8
sp|P68133|ACTS_HUMAN	YPIEHGIITNWDDMEK	654.308	3	899.427	2	y15	1
sp|P68133|ACTS_HUMAN	YPIEHGIITNWDDMEK	654.308	3	850.901	2	y14	6
sp|P68133|ACTS_HUMAN	VAPEEHPTLLTEAPLNPK	652.686	3	974.494	1	b9
sp|P68133|ACTS_HUMAN	VAPEEHPTLLTEAPLNPK	652.686	3	1293.74	1	y12	6
sp|P68133|ACTS_HUMAN	VAPEEHPTLLTEAPLNPK	652.686	3	982.557	1	y9	9
sp|P68133|ACTS_HUMAN	VAPEEHPTLLTEAPLNPK	652.686	3	869.473	1	y8	5
sp|P68133|ACTS_HUMAN	VAPEEHPTLLTEAPLNPK	652.686	3	768.425	1	y7	7
sp|P68133|ACTS_HUMAN	VAPEEHPTLLTEAPLNPK	652.686	3	639.382	1	y6	4
sp|P68133|ACTS_HUMAN	VAPEEHPTLLTEAPLNPK	652.686	3	568.345	1	y5	2
sp|P68133|ACTS_HUMAN	VAPEEHPTLLTEAPLNPK	652.686	3	358.208	1	y3	10
sp|P68133|ACTS_HUMAN	VAPEEHPTLLTEAPLNPK	652.686	3	244.166	1	y2	8
sp|P68133|ACTS_HUMAN	VAPEEHPTLLTEAPLNPK	652.686	3	284.676	2	y5	11
sp|P68133|ACTS_HUMAN	GYSFVTTAER	565.777	2	221.092	1	b2	5
sp|P68133|ACTS_HUMAN	GYSFVTTAER	565.777	2	308.124	1	b3	7
sp|P68133|ACTS_HUMAN	GYSFVTTAER	565.777	2	455.193	1	b4	9
sp|P68133|ACTS_HUMAN	GYSFVTTAER	565.777	2	910.463	1	y8	3
sp|P68133|ACTS_HUMAN	GYSFVTTAER	565.777	2	823.431	1	y7	4
sp|P68133|ACTS_HUMAN	GYSFVTTAER	565.777	2	676.362	1	y6	2
sp|P68133|ACTS_HUMAN	GYSFVTTAER	565.777	2	577.294	1	y5	1
sp|P68133|ACTS_HUMAN	GYSFVTTAER	565.777	2	476.246	1	y4	6
sp|P68133|ACTS_HUMAN	GYSFVTTAER	565.777	2	375.199	1	y3	8
sp|P68133|ACTS_HUMAN	GYSFVTTAER	565.777	2	304.162	1	y2
sp|P68133|ACTS_HUMAN	KDLYANNVMSGGTTMYPGIADR	792.044	3	819.4	1	b7	8
sp|P68133|ACTS_HUMAN	KDLYANNVMSGGTTMYPGIADR	792.044	3	918.468	1	b8	5
sp|P68133|ACTS_HUMAN	KDLYANNVMSGGTTMYPGIADR	792.044	3	922.421	2	b17	3
sp|P68133|ACTS_HUMAN	KDLYANNVMSGGTTMYPGIADR	792.044	3	1325.62	1	y13	10
sp|P68133|ACTS_HUMAN	KDLYANNVMSGGTTMYPGIADR	792.044	3	1238.58	1	y12	13
sp|P68133|ACTS_HUMAN	KDLYANNVMSGGTTMYPGIADR	792.044	3	1124.54	1	y10	12
sp|P68133|ACTS_HUMAN	KDLYANNVMSGGTTMYPGIADR	792.044	3	1023.49	1	y9	6
sp|P68133|ACTS_HUMAN	KDLYANNVMSGGTTMYPGIADR	792.044	3	628.341	1	y6	1
sp|P68133|ACTS_HUMAN	KDLYANNVMSGGTTMYPGIADR	792.044	3	531.289	1	y5	9
sp|P68133|ACTS_HUMAN	KDLYANNVMSGGTTMYPGIADR	792.044	3	361.183	1	y3	11
sp|P68133|ACTS_HUMAN	KDLYANNVMSGGTTMYPGIADR	792.044	3	314.674	2	y6	4
sp|P68133|ACTS_HUMAN	DLYANNVMSGGTTMYPGIADR	1123.51	2	392.182	1	b3	10
sp|P68133|ACTS_HUMAN	DLYANNVMSGGTTMYPGIADR	1123.51	2	691.305	1	b6	13
sp|P68133|ACTS_HUMAN	DLYANNVMSGGTTMYPGIADR	1123.51	2	790.373	1	b7	6
sp|P68133|ACTS_HUMAN	DLYANNVMSGGTTMYPGIADR	1123.51	2	1456.66	1	y14	2
sp|P68133|ACTS_HUMAN	DLYANNVMSGGTTMYPGIADR	1123.51	2	1325.62	1	y13	3
sp|P68133|ACTS_HUMAN	DLYANNVMSGGTTMYPGIADR	1123.51	2	1238.58	1	y12	5
sp|P68133|ACTS_HUMAN	DLYANNVMSGGTTMYPGIADR	1123.51	2	1181.56	1	y11	9
sp|P68133|ACTS_HUMAN	DLYANNVMSGGTTMYPGIADR	1123.51	2	1124.54	1	y10	14
sp|P68133|ACTS_HUMAN	DLYANNVMSGGTTMYPGIADR	1123.51	2	1023.49	1	y9	8
sp|P68133|ACTS_HUMAN	DLYANNVMSGGTTMYPGIADR	1123.51	2	922.445	1	y8	11
sp|P68133|ACTS_HUMAN	DLYANNVMSGGTTMYPGIADR	1123.51	2	791.405	1	y7	4
sp|P68133|ACTS_HUMAN	DLYANNVMSGGTTMYPGIADR	1123.51	2	628.341	1	y6	1
sp|P68133|ACTS_HUMAN	DLYANNVMSGGTTMYPGIADR	1123.51	2	361.183	1	y3	7
sp|P35609|ACTN2_HUMAN	LVSIGAEEIVDGNVK	771.922	2	300.192	1	b3	7
sp|P35609|ACTN2_HUMAN	LVSIGAEEIVDGNVK	771.922	2	1330.68	1	y13	2
sp|P35609|ACTN2_HUMAN	LVSIGAEEIVDGNVK	771.922	2	1243.65	1	y12	14
sp|P35609|ACTN2_HUMAN	LVSIGAEEIVDGNVK	771.922	2	1130.57	1	y11	1
sp|P35609|ACTN2_HUMAN	LVSIGAEEIVDGNVK	771.922	2	1073.55	1	y10	8
sp|P35609|ACTN2_HUMAN	LVSIGAEEIVDGNVK	771.922	2	1002.51	1	y9	4
sp|P35609|ACTN2_HUMAN	LVSIGAEEIVDGNVK	771.922	2	873.468	1	y8	6
sp|P35609|ACTN2_HUMAN	LVSIGAEEIVDGNVK	771.922	2	744.425	1	y7	9
sp|P35609|ACTN2_HUMAN	LVSIGAEEIVDGNVK	771.922	2	631.341	1	y6	10
sp|P35609|ACTN2_HUMAN	LVSIGAEEIVDGNVK	771.922	2	532.273	1	y5	12
sp|P35609|ACTN2_HUMAN	LVSIGAEEIVDGNVK	771.922	2	417.246	1	y4	11
sp|P35609|ACTN2_HUMAN	LVSIGAEEIVDGNVK	771.922	2	665.846	2	y13
sp|P35609|ACTN2_HUMAN	LVSIGAEEIVDGNVK	771.922	2	622.33	2	y12
sp|P35609|ACTN2_HUMAN	TIPWLENR	514.78	2	498.271	1	b4
sp|P35609|ACTN2_HUMAN	TIPWLENR	514.78	2	740.398	1	b6
sp|P35609|ACTN2_HUMAN	TIPWLENR	514.78	2	814.421	1	y6	1
sp|P35609|ACTN2_HUMAN	TIPWLENR	514.78	2	717.368	1	y5	2
sp|P35609|ACTN2_HUMAN	TIPWLENR	514.78	2	531.289	1	y4	4
sp|P35609|ACTN2_HUMAN	TIPWLENR	514.78	2	418.204	1	y3	7
sp|P35609|ACTN2_HUMAN	TIPWLENR	514.78	2	289.162	1	y2	6
sp|P35609|ACTN2_HUMAN	TIPWLENR	514.78	2	407.714	2	y6	3
sp|Q9Y696|CLIC4_HUMAN	AGSDGESIGNC[+57]PFSQR	841.365	2	1351.61	1	y12
sp|Q9Y696|CLIC4_HUMAN	AGSDGESIGNC[+57]PFSQR	841.365	2	1294.58	1	y11
sp|Q9Y696|CLIC4_HUMAN	AGSDGESIGNC[+57]PFSQR	841.365	2	1165.54	1	y10	2
sp|Q9Y696|CLIC4_HUMAN	AGSDGESIGNC[+57]PFSQR	841.365	2	1078.51	1	y9
sp|Q9Y696|CLIC4_HUMAN	AGSDGESIGNC[+57]PFSQR	841.365	2	965.426	1	y8	1
sp|Q9Y696|CLIC4_HUMAN	AGSDGESIGNC[+57]PFSQR	841.365	2	908.404	1	y7
sp|Q9Y696|CLIC4_HUMAN	AGSDGESIGNC[+57]PFSQR	841.365	2	794.361	1	y6	4
sp|Q9Y696|CLIC4_HUMAN	AGSDGESIGNC[+57]PFSQR	841.365	2	634.331	1	y5	3
sp|Q9Y696|CLIC4_HUMAN	AGSDGESIGNC[+57]PFSQR	841.365	2	537.278	1	y4
sp|Q9Y696|CLIC4_HUMAN	AGSDGESIGNC[+57]PFSQR	841.365	2	216.098	1	b3	5
sp|Q9Y696|CLIC4_HUMAN	AGSDGESIGNC[+57]PFSQR	841.365	2	331.125	1	b4
sp|Q9Y696|CLIC4_HUMAN	AGSDGESIGNC[+57]PFSQR	841.365	2	388.146	1	b5
sp|Q9Y696|CLIC4_HUMAN	AGSDGESIGNC[+57]PFSQR	841.365	2	517.189	1	b6
sp|Q9Y696|CLIC4_HUMAN	YLTNAYSR	494.248	2	277.155	1	b2	4
sp|Q9Y696|CLIC4_HUMAN	YLTNAYSR	494.248	2	824.426	1	y7
sp|Q9Y696|CLIC4_HUMAN	YLTNAYSR	494.248	2	711.342	1	y6	1
sp|Q9Y696|CLIC4_HUMAN	YLTNAYSR	494.248	2	610.294	1	y5	2
sp|Q9Y696|CLIC4_HUMAN	YLTNAYSR	494.248	2	496.251	1	y4	3
sp|Q9Y696|CLIC4_HUMAN	YLTNAYSR	494.248	2	425.214	1	y3	5
sp|Q9Y696|CLIC4_HUMAN	YLTNAYSR	494.248	2	262.151	1	y2	6
sp|Q9Y696|CLIC4_HUMAN	DEFTNTC[+57]PSDK	657.269	2	245.077	1	b2	1
sp|Q9Y696|CLIC4_HUMAN	DEFTNTC[+57]PSDK	657.269	2	392.145	1	b3	9
sp|Q9Y696|CLIC4_HUMAN	DEFTNTC[+57]PSDK	657.269	2	708.284	1	b6	14
sp|Q9Y696|CLIC4_HUMAN	DEFTNTC[+57]PSDK	657.269	2	1069.46	1	y9	5
sp|Q9Y696|CLIC4_HUMAN	DEFTNTC[+57]PSDK	657.269	2	922.393	1	y8	2
sp|Q9Y696|CLIC4_HUMAN	DEFTNTC[+57]PSDK	657.269	2	821.346	1	y7	3
sp|Q9Y696|CLIC4_HUMAN	DEFTNTC[+57]PSDK	657.269	2	606.255	1	y5	7
sp|Q9Y696|CLIC4_HUMAN	DEFTNTC[+57]PSDK	657.269	2	446.225	1	y4	4
sp|Q9Y696|CLIC4_HUMAN	DEFTNTC[+57]PSDK	657.269	2	262.14	1	y2	11
sp|Q9Y696|CLIC4_HUMAN	DEFTNTC[+57]PSDK	657.269	2	535.235	2	y9	8
sp|P39059|COFA1_HUMAN	TADTAVTGLASPLSTGK	795.423	2	288.119	1	b3	10
sp|P39059|COFA1_HUMAN	TADTAVTGLASPLSTGK	795.423	2	389.167	1	b4	12
sp|P39059|COFA1_HUMAN	TADTAVTGLASPLSTGK	795.423	2	460.204	1	b5	7
sp|P39059|COFA1_HUMAN	TADTAVTGLASPLSTGK	795.423	2	559.272	1	b6	8
sp|P39059|COFA1_HUMAN	TADTAVTGLASPLSTGK	795.423	2	1201.68	1	y13	11
sp|P39059|COFA1_HUMAN	TADTAVTGLASPLSTGK	795.423	2	1130.64	1	y12	3
sp|P39059|COFA1_HUMAN	TADTAVTGLASPLSTGK	795.423	2	1031.57	1	y11	1
sp|P39059|COFA1_HUMAN	TADTAVTGLASPLSTGK	795.423	2	930.525	1	y10	2
sp|P39059|COFA1_HUMAN	TADTAVTGLASPLSTGK	795.423	2	873.504	1	y9	9
sp|P39059|COFA1_HUMAN	TADTAVTGLASPLSTGK	795.423	2	760.42	1	y8	4
sp|P39059|COFA1_HUMAN	TADTAVTGLASPLSTGK	795.423	2	689.383	1	y7	5
sp|P39059|COFA1_HUMAN	TADTAVTGLASPLSTGK	795.423	2	602.351	1	y6	6
sp|Q9Y6I3|EPN1_HUMAN	TALPTSGSSAGELELLAGEVPAR	1113.58	2	628.33	1	b7	3
sp|Q9Y6I3|EPN1_HUMAN	TALPTSGSSAGELELLAGEVPAR	1113.58	2	1424.77	1	y14	11
sp|Q9Y6I3|EPN1_HUMAN	TALPTSGSSAGELELLAGEVPAR	1113.58	2	1353.74	1	y13	5
sp|Q9Y6I3|EPN1_HUMAN	TALPTSGSSAGELELLAGEVPAR	1113.58	2	1167.67	1	y11	12
sp|Q9Y6I3|EPN1_HUMAN	TALPTSGSSAGELELLAGEVPAR	1113.58	2	1054.59	1	y10	10
sp|Q9Y6I3|EPN1_HUMAN	TALPTSGSSAGELELLAGEVPAR	1113.58	2	925.547	1	y9	9
sp|Q9Y6I3|EPN1_HUMAN	TALPTSGSSAGELELLAGEVPAR	1113.58	2	812.462	1	y8	8
sp|Q9Y6I3|EPN1_HUMAN	TALPTSGSSAGELELLAGEVPAR	1113.58	2	699.378	1	y7	4
sp|Q9Y6I3|EPN1_HUMAN	TALPTSGSSAGELELLAGEVPAR	1113.58	2	442.277	1	y4	7
sp|Q9Y6I3|EPN1_HUMAN	TALPTSGSSAGELELLAGEVPAR	1113.58	2	343.209	1	y3	2
sp|Q9Y6I3|EPN1_HUMAN	TALPTSGSSAGELELLAGEVPAR	1113.58	2	1027.54	2	y21	6
sp|Q9Y6I3|EPN1_HUMAN	TALPTSGSSAGELELLAGEVPAR	1113.58	2	971	2	y20	1
sp|P04626|ERBB2_HUMAN	SGGGDLTLGLEPSEEEAPR	957.458	2	374.131	1	b5	10
sp|P04626|ERBB2_HUMAN	SGGGDLTLGLEPSEEEAPR	957.458	2	487.215	1	b6	11
sp|P04626|ERBB2_HUMAN	SGGGDLTLGLEPSEEEAPR	957.458	2	588.262	1	b7	7
sp|P04626|ERBB2_HUMAN	SGGGDLTLGLEPSEEEAPR	957.458	2	701.346	1	b8	8
sp|P04626|ERBB2_HUMAN	SGGGDLTLGLEPSEEEAPR	957.458	2	758.368	1	b9	13
sp|P04626|ERBB2_HUMAN	SGGGDLTLGLEPSEEEAPR	957.458	2	871.452	1	b10	12
sp|P04626|ERBB2_HUMAN	SGGGDLTLGLEPSEEEAPR	957.458	2	1000.49	1	b11	9
sp|P04626|ERBB2_HUMAN	SGGGDLTLGLEPSEEEAPR	957.458	2	1427.7	1	y13	5
sp|P04626|ERBB2_HUMAN	SGGGDLTLGLEPSEEEAPR	957.458	2	1326.65	1	y12	4
sp|P04626|ERBB2_HUMAN	SGGGDLTLGLEPSEEEAPR	957.458	2	1156.55	1	y10	6
sp|P04626|ERBB2_HUMAN	SGGGDLTLGLEPSEEEAPR	957.458	2	1043.46	1	y9	3
sp|P04626|ERBB2_HUMAN	SGGGDLTLGLEPSEEEAPR	957.458	2	914.421	1	y8	1
sp|P04626|ERBB2_HUMAN	SGGGDLTLGLEPSEEEAPR	957.458	2	343.209	1	y3	14
sp|P04626|ERBB2_HUMAN	SGGGDLTLGLEPSEEEAPR	957.458	2	272.172	1	y2	15
sp|P28161|GSTM2_HUMAN	LLLEYTDSSYEEK	795.383	2	340.259	1	b3	9
sp|P28161|GSTM2_HUMAN	LLLEYTDSSYEEK	795.383	2	469.302	1	b4	11
sp|P28161|GSTM2_HUMAN	LLLEYTDSSYEEK	795.383	2	1363.59	1	y11	4
sp|P28161|GSTM2_HUMAN	LLLEYTDSSYEEK	795.383	2	1250.51	1	y10	2
sp|P28161|GSTM2_HUMAN	LLLEYTDSSYEEK	795.383	2	1121.46	1	y9	1
sp|P28161|GSTM2_HUMAN	LLLEYTDSSYEEK	795.383	2	958.4	1	y8	5
sp|P28161|GSTM2_HUMAN	LLLEYTDSSYEEK	795.383	2	857.352	1	y7	7
sp|P28161|GSTM2_HUMAN	LLLEYTDSSYEEK	795.383	2	742.325	1	y6	6
sp|P28161|GSTM2_HUMAN	LLLEYTDSSYEEK	795.383	2	568.261	1	y4	8
sp|P08648|ITA5_HUMAN	LLESSLSSSEGEEPVEYK	991.976	2	227.175	1	b2	5
sp|P08648|ITA5_HUMAN	LLESSLSSSEGEEPVEYK	991.976	2	356.218	1	b3	11
sp|P08648|ITA5_HUMAN	LLESSLSSSEGEEPVEYK	991.976	2	1627.73	1	y15	12
sp|P08648|ITA5_HUMAN	LLESSLSSSEGEEPVEYK	991.976	2	1453.67	1	y13	8
sp|P08648|ITA5_HUMAN	LLESSLSSSEGEEPVEYK	991.976	2	1340.59	1	y12	1
sp|P08648|ITA5_HUMAN	LLESSLSSSEGEEPVEYK	991.976	2	1253.55	1	y11	3
sp|P08648|ITA5_HUMAN	LLESSLSSSEGEEPVEYK	991.976	2	1166.52	1	y10	6
sp|P08648|ITA5_HUMAN	LLESSLSSSEGEEPVEYK	991.976	2	1079.49	1	y9	9
sp|P08648|ITA5_HUMAN	LLESSLSSSEGEEPVEYK	991.976	2	950.447	1	y8	4
sp|P08648|ITA5_HUMAN	LLESSLSSSEGEEPVEYK	991.976	2	764.382	1	y6	10
sp|P08648|ITA5_HUMAN	LLESSLSSSEGEEPVEYK	991.976	2	635.34	1	y5	2
sp|P08648|ITA5_HUMAN	LLESSLSSSEGEEPVEYK	991.976	2	310.176	1	y2	7
sp|P18564|ITB6_HUMAN	LGFGSFVEK	492.263	2	171.113	1	b2	3
sp|P18564|ITB6_HUMAN	LGFGSFVEK	492.263	2	318.181	1	b3	9
sp|P18564|ITB6_HUMAN	LGFGSFVEK	492.263	2	375.203	1	b4	4
sp|P18564|ITB6_HUMAN	LGFGSFVEK	492.263	2	609.303	1	b6	5
sp|P18564|ITB6_HUMAN	LGFGSFVEK	492.263	2	813.414	1	y7	2
sp|P18564|ITB6_HUMAN	LGFGSFVEK	492.263	2	666.346	1	y6	1
sp|P18564|ITB6_HUMAN	LGFGSFVEK	492.263	2	609.324	1	y5	5
sp|P18564|ITB6_HUMAN	LGFGSFVEK	492.263	2	522.292	1	y4	7
sp|P18564|ITB6_HUMAN	LGFGSFVEK	492.263	2	375.224	1	y3	4
sp|P18564|ITB6_HUMAN	LGFGSFVEK	492.263	2	276.155	1	y2	6
sp|P18564|ITB6_HUMAN	LGFGSFVEK	492.263	2	407.211	2	y7	8
sp|Q02750|MP2K1_HUMAN	YPIPPPDAK	499.271	2	261.123	1	b2	2
sp|Q02750|MP2K1_HUMAN	YPIPPPDAK	499.271	2	374.207	1	b3	9
sp|Q02750|MP2K1_HUMAN	YPIPPPDAK	499.271	2	131.065	2	b2	11
sp|Q02750|MP2K1_HUMAN	YPIPPPDAK	499.271	2	737.419	1	y7	5
sp|Q02750|MP2K1_HUMAN	YPIPPPDAK	499.271	2	624.335	1	y6	1
sp|Q02750|MP2K1_HUMAN	YPIPPPDAK	499.271	2	527.282	1	y5	3
sp|Q02750|MP2K1_HUMAN	YPIPPPDAK	499.271	2	430.23	1	y4	8
sp|Q02750|MP2K1_HUMAN	YPIPPPDAK	499.271	2	218.15	1	y2	6
sp|Q02750|MP2K1_HUMAN	YPIPPPDAK	499.271	2	312.671	2	y6	4
sp|Q96N66|MBOA7_HUMAN	AGGGPTLQC[+57]PPPSSPEK	840.407	2	554.293	1	b7	8
sp|Q96N66|MBOA7_HUMAN	AGGGPTLQC[+57]PPPSSPEK	840.407	2	682.352	1	b8	9
sp|Q96N66|MBOA7_HUMAN	AGGGPTLQC[+57]PPPSSPEK	840.407	2	842.383	1	b9	4
sp|Q96N66|MBOA7_HUMAN	AGGGPTLQC[+57]PPPSSPEK	840.407	2	1239.6	1	y11	10
sp|Q96N66|MBOA7_HUMAN	AGGGPTLQC[+57]PPPSSPEK	840.407	2	1126.52	1	y10	3
sp|Q96N66|MBOA7_HUMAN	AGGGPTLQC[+57]PPPSSPEK	840.407	2	998.461	1	y9	2
sp|Q96N66|MBOA7_HUMAN	AGGGPTLQC[+57]PPPSSPEK	840.407	2	838.431	1	y8	1
sp|Q96N66|MBOA7_HUMAN	AGGGPTLQC[+57]PPPSSPEK	840.407	2	741.378	1	y7	6
sp|Q96N66|MBOA7_HUMAN	AGGGPTLQC[+57]PPPSSPEK	840.407	2	644.325	1	y6	11
sp|Q96N66|MBOA7_HUMAN	AGGGPTLQC[+57]PPPSSPEK	840.407	2	373.208	1	y3	7
sp|Q96N66|MBOA7_HUMAN	AGGGPTLQC[+57]PPPSSPEK	840.407	2	776.377	2	y15	12
sp|Q96N66|MBOA7_HUMAN	AGGGPTLQC[+57]PPPSSPEK	840.407	2	719.356	2	y13	5
sp|P05976|MYL1_HUMAN	EGNGTVMGAELR	617.298	2	933.482	1	y9	5
sp|P05976|MYL1_HUMAN	EGNGTVMGAELR	617.298	2	876.461	1	y8	4
sp|P05976|MYL1_HUMAN	EGNGTVMGAELR	617.298	2	775.413	1	y7	2
sp|P05976|MYL1_HUMAN	EGNGTVMGAELR	617.298	2	676.345	1	y6	1
sp|P05976|MYL1_HUMAN	EGNGTVMGAELR	617.298	2	545.304	1	y5	3
sp|P05976|MYL1_HUMAN	EGNGTVMGAELR	617.298	2	288.203	1	y2	6
sp|B0I1T2|MYO1G_HUMAN	VIGFSPEEVESVHR	528.939	3	135.594	2	b3	6
sp|B0I1T2|MYO1G_HUMAN	VIGFSPEEVESVHR	528.939	3	479.748	2	b9	14
sp|B0I1T2|MYO1G_HUMAN	VIGFSPEEVESVHR	528.939	3	1168.56	1	y10	12
sp|B0I1T2|MYO1G_HUMAN	VIGFSPEEVESVHR	528.939	3	1081.53	1	y9	2
sp|B0I1T2|MYO1G_HUMAN	VIGFSPEEVESVHR	528.939	3	984.474	1	y8	11
sp|B0I1T2|MYO1G_HUMAN	VIGFSPEEVESVHR	528.939	3	855.432	1	y7	7
sp|B0I1T2|MYO1G_HUMAN	VIGFSPEEVESVHR	528.939	3	726.389	1	y6	8
sp|B0I1T2|MYO1G_HUMAN	VIGFSPEEVESVHR	528.939	3	627.321	1	y5	3
sp|B0I1T2|MYO1G_HUMAN	VIGFSPEEVESVHR	528.939	3	498.278	1	y4	9
sp|B0I1T2|MYO1G_HUMAN	VIGFSPEEVESVHR	528.939	3	312.178	1	y2	13
sp|B0I1T2|MYO1G_HUMAN	VIGFSPEEVESVHR	528.939	3	686.828	2	y12	10
sp|B0I1T2|MYO1G_HUMAN	VIGFSPEEVESVHR	528.939	3	584.783	2	y10	4
sp|B0I1T2|MYO1G_HUMAN	VIGFSPEEVESVHR	528.939	3	541.267	2	y9	1
sp|B0I1T2|MYO1G_HUMAN	LLYNSTDPTLR	646.846	2	904.441	1	b8	6
sp|B0I1T2|MYO1G_HUMAN	LLYNSTDPTLR	646.846	2	1066.52	1	y9	1
sp|B0I1T2|MYO1G_HUMAN	LLYNSTDPTLR	646.846	2	903.453	1	y8	3
sp|B0I1T2|MYO1G_HUMAN	LLYNSTDPTLR	646.846	2	789.41	1	y7	4
sp|B0I1T2|MYO1G_HUMAN	LLYNSTDPTLR	646.846	2	702.378	1	y6	8
sp|B0I1T2|MYO1G_HUMAN	LLYNSTDPTLR	646.846	2	601.33	1	y5	7
sp|B0I1T2|MYO1G_HUMAN	LLYNSTDPTLR	646.846	2	486.303	1	y4	2
sp|P20929|NEBU_HUMAN	QVSDILYK	483.269	2	228.134	1	b2	7
sp|P20929|NEBU_HUMAN	QVSDILYK	483.269	2	315.166	1	b3	9
sp|P20929|NEBU_HUMAN	QVSDILYK	483.269	2	430.193	1	b4	8
sp|P20929|NEBU_HUMAN	QVSDILYK	483.269	2	543.277	1	b5	10
sp|P20929|NEBU_HUMAN	QVSDILYK	483.269	2	536.344	1	y4	4
sp|P20929|NEBU_HUMAN	QVSDILYK	483.269	2	423.26	1	y3	3
sp|P20929|NEBU_HUMAN	QVSDILYK	483.269	2	310.176	1	y2	2
sp|O00592|PODXL_HUMAN	LASVPGSQTVVVK	642.88	2	272.16	1	b3	3
sp|O00592|PODXL_HUMAN	LASVPGSQTVVVK	642.88	2	371.229	1	b4	6
sp|O00592|PODXL_HUMAN	LASVPGSQTVVVK	642.88	2	1100.63	1	y11	5
sp|O00592|PODXL_HUMAN	LASVPGSQTVVVK	642.88	2	1013.6	1	y10	9
sp|O00592|PODXL_HUMAN	LASVPGSQTVVVK	642.88	2	914.531	1	y9	1
sp|O00592|PODXL_HUMAN	LASVPGSQTVVVK	642.88	2	817.478	1	y8	7
sp|O00592|PODXL_HUMAN	LASVPGSQTVVVK	642.88	2	760.456	1	y7	14
sp|O00592|PODXL_HUMAN	LASVPGSQTVVVK	642.88	2	545.366	1	y5	12
sp|O00592|PODXL_HUMAN	LASVPGSQTVVVK	642.88	2	444.318	1	y4	13
sp|O00592|PODXL_HUMAN	LASVPGSQTVVVK	642.88	2	345.25	1	y3	11
sp|O00592|PODXL_HUMAN	LASVPGSQTVVVK	642.88	2	246.181	1	y2	10
sp|O00592|PODXL_HUMAN	LASVPGSQTVVVK	642.88	2	507.303	2	y10	8
sp|O00592|PODXL_HUMAN	LASVPGSQTVVVK	642.88	2	457.769	2	y9	2
sp|Q9BYW2|SETD2_HUMAN	TAEADTSSELAK	611.794	2	488.199	1	b5	13
sp|Q9BYW2|SETD2_HUMAN	TAEADTSSELAK	611.794	2	1050.49	1	y10	2
sp|Q9BYW2|SETD2_HUMAN	TAEADTSSELAK	611.794	2	850.415	1	y8	4
sp|Q9BYW2|SETD2_HUMAN	TAEADTSSELAK	611.794	2	735.388	1	y7	6
sp|Q9BYW2|SETD2_HUMAN	TAEADTSSELAK	611.794	2	547.309	1	y5	9
sp|Q9BYW2|SETD2_HUMAN	TAEADTSSELAK	611.794	2	218.15	1	y2	10
sp|Q9BYW2|SETD2_HUMAN	TAEADTSSELAK	611.794	2	561.27	2	y11
sp|P55011|S12A2_HUMAN	PTAPSSGAPGLAGVGETPSAAALAAAR	783.412	3	669.32	1	b8	4
sp|P55011|S12A2_HUMAN	PTAPSSGAPGLAGVGETPSAAALAAAR	783.412	3	936.479	1	b11	8
sp|P55011|S12A2_HUMAN	PTAPSSGAPGLAGVGETPSAAALAAAR	783.412	3	532.772	2	b13	12
sp|P55011|S12A2_HUMAN	PTAPSSGAPGLAGVGETPSAAALAAAR	783.412	3	1185.62	1	y13	3
sp|P55011|S12A2_HUMAN	PTAPSSGAPGLAGVGETPSAAALAAAR	783.412	3	1128.6	1	y12	11
sp|P55011|S12A2_HUMAN	PTAPSSGAPGLAGVGETPSAAALAAAR	783.412	3	999.558	1	y11	5
sp|P55011|S12A2_HUMAN	PTAPSSGAPGLAGVGETPSAAALAAAR	783.412	3	898.51	1	y10	1
sp|P55011|S12A2_HUMAN	PTAPSSGAPGLAGVGETPSAAALAAAR	783.412	3	643.389	1	y7	7
sp|P55011|S12A2_HUMAN	PTAPSSGAPGLAGVGETPSAAALAAAR	783.412	3	572.351	1	y6	9
sp|P55011|S12A2_HUMAN	PTAPSSGAPGLAGVGETPSAAALAAAR	783.412	3	840.457	2	y19	6
sp|P55011|S12A2_HUMAN	PTAPSSGAPGLAGVGETPSAAALAAAR	783.412	3	449.759	2	y10	2
sp|P55011|S12A2_HUMAN	VELPGTAVPSVPEDAAPASR	982.01	2	229.118	1	b2	8
sp|P55011|S12A2_HUMAN	VELPGTAVPSVPEDAAPASR	982.01	2	597.324	1	b6	12
sp|P55011|S12A2_HUMAN	VELPGTAVPSVPEDAAPASR	982.01	2	668.361	1	b7	5
sp|P55011|S12A2_HUMAN	VELPGTAVPSVPEDAAPASR	982.01	2	767.43	1	b8	4
sp|P55011|S12A2_HUMAN	VELPGTAVPSVPEDAAPASR	982.01	2	1366.7	1	y14	11
sp|P55011|S12A2_HUMAN	VELPGTAVPSVPEDAAPASR	982.01	2	1295.66	1	y13	6
sp|P55011|S12A2_HUMAN	VELPGTAVPSVPEDAAPASR	982.01	2	1196.59	1	y12	1
sp|P55011|S12A2_HUMAN	VELPGTAVPSVPEDAAPASR	982.01	2	572.315	1	y6	10
sp|P55011|S12A2_HUMAN	VELPGTAVPSVPEDAAPASR	982.01	2	430.241	1	y4	7
sp|P55011|S12A2_HUMAN	VELPGTAVPSVPEDAAPASR	982.01	2	867.955	2	y18	9
sp|P55011|S12A2_HUMAN	VELPGTAVPSVPEDAAPASR	982.01	2	811.413	2	y17	2
sp|O43278|SPIT1_HUMAN	WYYDPTEQIC[+57]K	751.835	2	350.15	1	b2	3
sp|O43278|SPIT1_HUMAN	WYYDPTEQIC[+57]K	751.835	2	513.213	1	b3	8
sp|O43278|SPIT1_HUMAN	WYYDPTEQIC[+57]K	751.835	2	628.24	1	b4	7
sp|O43278|SPIT1_HUMAN	WYYDPTEQIC[+57]K	751.835	2	1153.52	1	y9	2
sp|O43278|SPIT1_HUMAN	WYYDPTEQIC[+57]K	751.835	2	990.456	1	y8	4
sp|O43278|SPIT1_HUMAN	WYYDPTEQIC[+57]K	751.835	2	875.429	1	y7	1
sp|O43278|SPIT1_HUMAN	WYYDPTEQIC[+57]K	751.835	2	778.376	1	y6	12
sp|O43278|SPIT1_HUMAN	WYYDPTEQIC[+57]K	751.835	2	677.329	1	y5	11
sp|O43278|SPIT1_HUMAN	WYYDPTEQIC[+57]K	751.835	2	548.286	1	y4	9
sp|O43278|SPIT1_HUMAN	WYYDPTEQIC[+57]K	751.835	2	420.228	1	y3	10
sp|O43278|SPIT1_HUMAN	WYYDPTEQIC[+57]K	751.835	2	307.143	1	y2	5
sp|O43278|SPIT1_HUMAN	WYYDPTEQIC[+57]K	751.835	2	438.218	2	y7	6
sp|P42224|STAT1_HUMAN	S[+42]QWYELQQLDSK	783.875	2	258.108	1	b2	7
sp|P42224|STAT1_HUMAN	S[+42]QWYELQQLDSK	783.875	2	444.188	1	b3	4
sp|P42224|STAT1_HUMAN	S[+42]QWYELQQLDSK	783.875	2	607.251	1	b4	12
sp|P42224|STAT1_HUMAN	S[+42]QWYELQQLDSK	783.875	2	129.558	2	b2	6
sp|P42224|STAT1_HUMAN	S[+42]QWYELQQLDSK	783.875	2	1309.64	1	y10	5
sp|P42224|STAT1_HUMAN	S[+42]QWYELQQLDSK	783.875	2	1123.56	1	y9	1
sp|P42224|STAT1_HUMAN	S[+42]QWYELQQLDSK	783.875	2	960.5	1	y8	2
sp|P42224|STAT1_HUMAN	S[+42]QWYELQQLDSK	783.875	2	831.457	1	y7	3
sp|P42224|STAT1_HUMAN	S[+42]QWYELQQLDSK	783.875	2	718.373	1	y6	10
sp|P42224|STAT1_HUMAN	S[+42]QWYELQQLDSK	783.875	2	590.314	1	y5	11
sp|P42224|STAT1_HUMAN	S[+42]QWYELQQLDSK	783.875	2	349.172	1	y3	9
sp|P42224|STAT1_HUMAN	S[+42]QWYELQQLDSK	783.875	2	234.145	1	y2	8
sp|P42224|STAT1_HUMAN	FHDLLSQLDDQYSR	579.613	3	400.162	1	b3	9
sp|P42224|STAT1_HUMAN	FHDLLSQLDDQYSR	579.613	3	513.246	1	b4	5
sp|P42224|STAT1_HUMAN	FHDLLSQLDDQYSR	579.613	3	626.33	1	b5	4
sp|P42224|STAT1_HUMAN	FHDLLSQLDDQYSR	579.613	3	841.42	1	b7	7
sp|P42224|STAT1_HUMAN	FHDLLSQLDDQYSR	579.613	3	896.411	1	y7	3
sp|P42224|STAT1_HUMAN	FHDLLSQLDDQYSR	579.613	3	783.327	1	y6	1
sp|P42224|STAT1_HUMAN	FHDLLSQLDDQYSR	579.613	3	668.3	1	y5	2
sp|P42224|STAT1_HUMAN	FHDLLSQLDDQYSR	579.613	3	553.273	1	y4	6
sp|P42224|STAT1_HUMAN	FHDLLSQLDDQYSR	579.613	3	425.214	1	y3	8
sp|P42224|STAT1_HUMAN	FHDLLSQLDDQYSR	579.613	3	262.151	1	y2	10
sp|P42224|STAT1_HUMAN	FSLENNFLLQHNIR	582.309	3	235.108	1	b2	7
sp|P42224|STAT1_HUMAN	FSLENNFLLQHNIR	582.309	3	539.782	2	b9	4
sp|P42224|STAT1_HUMAN	FSLENNFLLQHNIR	582.309	3	1040.6	1	y8	9
sp|P42224|STAT1_HUMAN	FSLENNFLLQHNIR	582.309	3	893.532	1	y7	3
sp|P42224|STAT1_HUMAN	FSLENNFLLQHNIR	582.309	3	780.447	1	y6	1
sp|P42224|STAT1_HUMAN	FSLENNFLLQHNIR	582.309	3	667.363	1	y5	2
sp|P42224|STAT1_HUMAN	FSLENNFLLQHNIR	582.309	3	402.246	1	y3	10
sp|P42224|STAT1_HUMAN	FSLENNFLLQHNIR	582.309	3	755.91	2	y12	8
sp|P42224|STAT1_HUMAN	FSLENNFLLQHNIR	582.309	3	699.368	2	y11	6
sp|P42224|STAT1_HUMAN	FSLENNFLLQHNIR	582.309	3	634.847	2	y10	5
sp|P42224|STAT1_HUMAN	FSLENNFLLQHNIR	582.309	3	577.825	2	y9	11
sp|P42224|STAT1_HUMAN	VMC[+57]IEHEIK	386.86	3	231.116	1	b2	10
sp|P42224|STAT1_HUMAN	VMC[+57]IEHEIK	386.86	3	391.147	1	b3
sp|P42224|STAT1_HUMAN	VMC[+57]IEHEIK	386.86	3	928.456	1	y7	4
sp|P42224|STAT1_HUMAN	VMC[+57]IEHEIK	386.86	3	768.425	1	y6	2
sp|P42224|STAT1_HUMAN	VMC[+57]IEHEIK	386.86	3	655.341	1	y5	1
sp|P42224|STAT1_HUMAN	VMC[+57]IEHEIK	386.86	3	526.298	1	y4	5
sp|P42224|STAT1_HUMAN	VMC[+57]IEHEIK	386.86	3	389.239	1	y3	9
sp|P42224|STAT1_HUMAN	VMC[+57]IEHEIK	386.86	3	464.731	2	y7	3
sp|P42224|STAT1_HUMAN	VMC[+57]IEHEIK	386.86	3	384.716	2	y6
sp|P42224|STAT1_HUMAN	VMC[+57]IEHEIK	386.86	3	328.174	2	y5
sp|P42224|STAT1_HUMAN	VMC[+57]IEHEIK	386.86	3	263.653	2	y4	8
sp|P42224|STAT1_HUMAN	YTYEHDPITK	422.872	3	265.118	1	b2	6
sp|P42224|STAT1_HUMAN	YTYEHDPITK	422.872	3	839.426	1	y7	4
sp|P42224|STAT1_HUMAN	YTYEHDPITK	422.872	3	710.383	1	y6	3
sp|P42224|STAT1_HUMAN	YTYEHDPITK	422.872	3	573.324	1	y5	8
sp|P42224|STAT1_HUMAN	YTYEHDPITK	422.872	3	458.297	1	y4	1
sp|P42224|STAT1_HUMAN	YTYEHDPITK	422.872	3	248.16	1	y2	2
sp|P42224|STAT1_HUMAN	YTYEHDPITK	422.872	3	501.748	2	y8	7
sp|P42224|STAT1_HUMAN	YTYEHDPITK	422.872	3	420.217	2	y7	9
sp|P42224|STAT1_HUMAN	YTYEHDPITK	422.872	3	355.695	2	y6	5
sp|P42224|STAT1_HUMAN	YTYEHDPITK	422.872	3	229.652	2	y4	10
sp|P42224|STAT1_HUMAN	NLSFFLTPPC[+57]AR	711.864	2	228.134	1	b2	7
sp|P42224|STAT1_HUMAN	NLSFFLTPPC[+57]AR	711.864	2	315.166	1	b3	8
sp|P42224|STAT1_HUMAN	NLSFFLTPPC[+57]AR	711.864	2	609.303	1	b5	10
sp|P42224|STAT1_HUMAN	NLSFFLTPPC[+57]AR	711.864	2	1195.59	1	y10	4
sp|P42224|STAT1_HUMAN	NLSFFLTPPC[+57]AR	711.864	2	1108.56	1	y9	6
sp|P42224|STAT1_HUMAN	NLSFFLTPPC[+57]AR	711.864	2	961.492	1	y8	3
sp|P42224|STAT1_HUMAN	NLSFFLTPPC[+57]AR	711.864	2	814.424	1	y7	5
sp|P42224|STAT1_HUMAN	NLSFFLTPPC[+57]AR	711.864	2	701.34	1	y6	2
sp|P42224|STAT1_HUMAN	NLSFFLTPPC[+57]AR	711.864	2	600.292	1	y5	1
sp|P42224|STAT1_HUMAN	NLSFFLTPPC[+57]AR	711.864	2	503.239	1	y4	11
sp|P42224|STAT1_HUMAN	LLGPNASPDGLIPWTR	853.965	2	653.362	1	b7	9
sp|P42224|STAT1_HUMAN	LLGPNASPDGLIPWTR	853.965	2	1148.63	1	b12	12
sp|P42224|STAT1_HUMAN	LLGPNASPDGLIPWTR	853.965	2	1480.75	1	y14	10
sp|P42224|STAT1_HUMAN	LLGPNASPDGLIPWTR	853.965	2	1212.64	1	y11	6
sp|P42224|STAT1_HUMAN	LLGPNASPDGLIPWTR	853.965	2	1141.6	1	y10	3
sp|P42224|STAT1_HUMAN	LLGPNASPDGLIPWTR	853.965	2	1054.57	1	y9	1
sp|P42224|STAT1_HUMAN	LLGPNASPDGLIPWTR	853.965	2	842.488	1	y7	4
sp|P42224|STAT1_HUMAN	LLGPNASPDGLIPWTR	853.965	2	672.383	1	y5	11
sp|P42224|STAT1_HUMAN	LLGPNASPDGLIPWTR	853.965	2	559.299	1	y4	2
sp|P42224|STAT1_HUMAN	LLGPNASPDGLIPWTR	853.965	2	740.881	2	y14	5
sp|P42224|STAT1_HUMAN	LLGPNASPDGLIPWTR	853.965	2	712.37	2	y13	7
sp|P42224|STAT1_HUMAN	EGAITFTWVER	654.833	2	258.108	1	b3	4
sp|P42224|STAT1_HUMAN	EGAITFTWVER	654.833	2	371.193	1	b4	13
sp|P42224|STAT1_HUMAN	EGAITFTWVER	654.833	2	472.24	1	b5	15
sp|P42224|STAT1_HUMAN	EGAITFTWVER	654.833	2	1051.56	1	y8	5
sp|P42224|STAT1_HUMAN	EGAITFTWVER	654.833	2	938.473	1	y7	1
sp|P42224|STAT1_HUMAN	EGAITFTWVER	654.833	2	837.425	1	y6	2
sp|P42224|STAT1_HUMAN	EGAITFTWVER	654.833	2	690.357	1	y5	3
sp|P42224|STAT1_HUMAN	EGAITFTWVER	654.833	2	589.309	1	y4	7
sp|P42224|STAT1_HUMAN	EGAITFTWVER	654.833	2	403.23	1	y3	12
sp|P42224|STAT1_HUMAN	EGAITFTWVER	654.833	2	304.162	1	y2	14
sp|P42224|STAT1_HUMAN	EGAITFTWVER	654.833	2	526.282	2	y8
sp|P42224|STAT1_HUMAN	ELSAVTFPDIIR	680.877	2	243.134	1	b2	7
sp|P42224|STAT1_HUMAN	ELSAVTFPDIIR	680.877	2	330.166	1	b3	9
sp|P42224|STAT1_HUMAN	ELSAVTFPDIIR	680.877	2	401.203	1	b4	8
sp|P42224|STAT1_HUMAN	ELSAVTFPDIIR	680.877	2	500.271	1	b5	12
sp|P42224|STAT1_HUMAN	ELSAVTFPDIIR	680.877	2	960.467	1	b9	3
sp|P42224|STAT1_HUMAN	ELSAVTFPDIIR	680.877	2	1118.62	1	y10	2
sp|P42224|STAT1_HUMAN	ELSAVTFPDIIR	680.877	2	1031.59	1	y9	6
sp|P42224|STAT1_HUMAN	ELSAVTFPDIIR	680.877	2	861.483	1	y7	1
sp|P42224|STAT1_HUMAN	ELSAVTFPDIIR	680.877	2	760.435	1	y6	5
sp|P42224|STAT1_HUMAN	ELSAVTFPDIIR	680.877	2	613.367	1	y5	4
sp|P42224|STAT1_HUMAN	ELSAVTFPDIIR	680.877	2	401.287	1	y3	10
sp|P42224|STAT1_HUMAN	EAPEPMELDGPK	656.808	2	201.087	1	b2	10
sp|P42224|STAT1_HUMAN	EAPEPMELDGPK	656.808	2	1112.53	1	y10	4
sp|P42224|STAT1_HUMAN	EAPEPMELDGPK	656.808	2	1015.48	1	y9	6
sp|P42224|STAT1_HUMAN	EAPEPMELDGPK	656.808	2	886.434	1	y8	1
sp|P42224|STAT1_HUMAN	EAPEPMELDGPK	656.808	2	789.381	1	y7	7
sp|P42224|STAT1_HUMAN	EAPEPMELDGPK	656.808	2	658.341	1	y6	8
sp|P42224|STAT1_HUMAN	EAPEPMELDGPK	656.808	2	529.298	1	y5	9
sp|P42224|STAT1_HUMAN	EAPEPMELDGPK	656.808	2	416.214	1	y4	11
sp|P42224|STAT1_HUMAN	EAPEPMELDGPK	656.808	2	301.187	1	y3	5
sp|P42224|STAT1_HUMAN	EAPEPMELDGPK	656.808	2	556.768	2	y10	3
sp|P42224|STAT1_HUMAN	EAPEPMELDGPK	656.808	2	443.721	2	y8	2
sp|P42224|STAT1_HUMAN	TELISVSEVHPSR	485.26	3	231.098	1	b2	1
sp|P42224|STAT1_HUMAN	TELISVSEVHPSR	485.26	3	344.182	1	b3	8
sp|P42224|STAT1_HUMAN	TELISVSEVHPSR	485.26	3	997.506	1	y9	3
sp|P42224|STAT1_HUMAN	TELISVSEVHPSR	485.26	3	811.406	1	y7	2
sp|P42224|STAT1_HUMAN	TELISVSEVHPSR	485.26	3	595.331	1	y5	7
sp|P42224|STAT1_HUMAN	TELISVSEVHPSR	485.26	3	496.263	1	y4	5
sp|P42224|STAT1_HUMAN	TELISVSEVHPSR	485.26	3	359.204	1	y3	4
sp|P42224|STAT1_HUMAN	TELISVSEVHPSR	485.26	3	555.799	2	y10	11
sp|P42224|STAT1_HUMAN	TELISVSEVHPSR	485.26	3	499.257	2	y9	6
sp|P42224|STAT1_HUMAN	TELISVSEVHPSR	485.26	3	406.206	2	y7	9
sp|Q13428|TCOF_HUMAN	SPAGPAATPAQAQAASTPR	875.448	2	313.151	1	b4	10
sp|Q13428|TCOF_HUMAN	SPAGPAATPAQAQAASTPR	875.448	2	481.241	1	b6	9
sp|Q13428|TCOF_HUMAN	SPAGPAATPAQAQAASTPR	875.448	2	552.278	1	b7	5
sp|Q13428|TCOF_HUMAN	SPAGPAATPAQAQAASTPR	875.448	2	653.325	1	b8	3
sp|Q13428|TCOF_HUMAN	SPAGPAATPAQAQAASTPR	875.448	2	1494.77	1	y16	12
sp|Q13428|TCOF_HUMAN	SPAGPAATPAQAQAASTPR	875.448	2	1437.74	1	y15	8
sp|Q13428|TCOF_HUMAN	SPAGPAATPAQAQAASTPR	875.448	2	1269.65	1	y13	7
sp|Q13428|TCOF_HUMAN	SPAGPAATPAQAQAASTPR	875.448	2	1198.62	1	y12	2
sp|Q13428|TCOF_HUMAN	SPAGPAATPAQAQAASTPR	875.448	2	1097.57	1	y11	1
sp|Q13428|TCOF_HUMAN	SPAGPAATPAQAQAASTPR	875.448	2	831.932	2	y18	11
sp|Q13428|TCOF_HUMAN	SPAGPAATPAQAQAASTPR	875.448	2	747.887	2	y16	6
sp|Q13428|TCOF_HUMAN	SPAGPAATPAQAQAASTPR	875.448	2	719.376	2	y15	4
sp|Q13428|TCOF_HUMAN	LDSSPSVSSTLAAK	681.859	2	316.15	1	b3
sp|Q13428|TCOF_HUMAN	LDSSPSVSSTLAAK	681.859	2	403.182	1	b4
sp|Q13428|TCOF_HUMAN	LDSSPSVSSTLAAK	681.859	2	481.227	2	b10	2
sp|Q13428|TCOF_HUMAN	LDSSPSVSSTLAAK	681.859	2	1134.6	1	y12	6
sp|Q13428|TCOF_HUMAN	LDSSPSVSSTLAAK	681.859	2	1047.57	1	y11	9
sp|Q13428|TCOF_HUMAN	LDSSPSVSSTLAAK	681.859	2	960.536	1	y10	1
sp|Q13428|TCOF_HUMAN	LDSSPSVSSTLAAK	681.859	2	863.483	1	y9	4
sp|Q13428|TCOF_HUMAN	LDSSPSVSSTLAAK	681.859	2	776.451	1	y8	8
sp|Q13428|TCOF_HUMAN	LDSSPSVSSTLAAK	681.859	2	677.383	1	y7	3
sp|Q13428|TCOF_HUMAN	LDSSPSVSSTLAAK	681.859	2	590.351	1	y6
sp|Q13428|TCOF_HUMAN	LDSSPSVSSTLAAK	681.859	2	524.288	2	y11
sp|P06753|TPM3_HUMAN	AADAEAEVASLNR	658.826	2	258.108	1	b3	10
sp|P06753|TPM3_HUMAN	AADAEAEVASLNR	658.826	2	329.146	1	b4	11
sp|P06753|TPM3_HUMAN	AADAEAEVASLNR	658.826	2	658.268	1	b7	8
sp|P06753|TPM3_HUMAN	AADAEAEVASLNR	658.826	2	1059.54	1	y10	1
sp|P06753|TPM3_HUMAN	AADAEAEVASLNR	658.826	2	988.506	1	y9	6
sp|P06753|TPM3_HUMAN	AADAEAEVASLNR	658.826	2	859.463	1	y8	2
sp|P06753|TPM3_HUMAN	AADAEAEVASLNR	658.826	2	788.426	1	y7	3
sp|P06753|TPM3_HUMAN	AADAEAEVASLNR	658.826	2	659.383	1	y6	5
sp|P06753|TPM3_HUMAN	AADAEAEVASLNR	658.826	2	560.315	1	y5	4
sp|P06753|TPM3_HUMAN	AADAEAEVASLNR	658.826	2	489.278	1	y4	7
sp|P06753|TPM3_HUMAN	LVIIEGDLER	578.832	2	213.16	1	b2	4
sp|P06753|TPM3_HUMAN	LVIIEGDLER	578.832	2	326.244	1	b3	6
sp|P06753|TPM3_HUMAN	LVIIEGDLER	578.832	2	944.505	1	y8	1
sp|P06753|TPM3_HUMAN	LVIIEGDLER	578.832	2	831.421	1	y7	3
sp|P06753|TPM3_HUMAN	LVIIEGDLER	578.832	2	718.337	1	y6	2
sp|P06753|TPM3_HUMAN	LVIIEGDLER	578.832	2	589.294	1	y5	5
sp|P06753|TPM3_HUMAN	LVIIEGDLER	578.832	2	532.273	1	y4	8
sp|P06753|TPM3_HUMAN	LVIIEGDLER	578.832	2	417.246	1	y3	7
sp|P08670|VIME_HUMAN	MFGGPGTASR	490.735	2	279.116	1	b2	5
sp|P08670|VIME_HUMAN	MFGGPGTASR	490.735	2	336.138	1	b3	7
sp|P08670|VIME_HUMAN	MFGGPGTASR	490.735	2	702.353	1	y8	1
sp|P08670|VIME_HUMAN	MFGGPGTASR	490.735	2	645.331	1	y7	3
sp|P08670|VIME_HUMAN	MFGGPGTASR	490.735	2	588.31	1	y6	2
sp|P08670|VIME_HUMAN	MFGGPGTASR	490.735	2	491.257	1	y5	6
sp|P08670|VIME_HUMAN	MFGGPGTASR	490.735	2	434.236	1	y4	11
sp|P08670|VIME_HUMAN	MFGGPGTASR	490.735	2	333.188	1	y3	10
sp|P08670|VIME_HUMAN	MFGGPGTASR	490.735	2	262.151	1	y2	8
sp|P08670|VIME_HUMAN	MFGGPGTASR	490.735	2	323.169	2	y7	12
sp|P08670|VIME_HUMAN	MFGGPGTASR	490.735	2	294.659	2	y6	4
sp|P08670|VIME_HUMAN	TYSLGSALRPSTSR	499.267	3	265.118	1	b2	4
sp|P08670|VIME_HUMAN	TYSLGSALRPSTSR	499.267	3	352.15	1	b3	8
sp|P08670|VIME_HUMAN	TYSLGSALRPSTSR	499.267	3	547.283	1	y5	6
sp|P08670|VIME_HUMAN	TYSLGSALRPSTSR	499.267	3	616.341	2	y12	1
sp|P08670|VIME_HUMAN	TYSLGSALRPSTSR	499.267	3	572.825	2	y11	3
sp|P08670|VIME_HUMAN	TYSLGSALRPSTSR	499.267	3	516.283	2	y10	2
sp|P08670|VIME_HUMAN	TYSLGSALRPSTSR	499.267	3	487.773	2	y9	7
sp|P08670|VIME_HUMAN	TYSLGSALRPSTSR	499.267	3	444.257	2	y8	10
sp|P08670|VIME_HUMAN	TYSLGSALRPSTSR	499.267	3	408.738	2	y7	9
sp|P08670|VIME_HUMAN	SLYASSPGGVYATR	714.86	2	364.187	1	b3	5
sp|P08670|VIME_HUMAN	SLYASSPGGVYATR	714.86	2	435.224	1	b4	10
sp|P08670|VIME_HUMAN	SLYASSPGGVYATR	714.86	2	820.384	1	b9	1
sp|P08670|VIME_HUMAN	SLYASSPGGVYATR	714.86	2	410.695	2	b9	8
sp|P08670|VIME_HUMAN	SLYASSPGGVYATR	714.86	2	1228.6	1	y12	6
sp|P08670|VIME_HUMAN	SLYASSPGGVYATR	714.86	2	1065.53	1	y11	3
sp|P08670|VIME_HUMAN	SLYASSPGGVYATR	714.86	2	994.495	1	y10	2
sp|P08670|VIME_HUMAN	SLYASSPGGVYATR	714.86	2	907.463	1	y9	4
sp|P08670|VIME_HUMAN	SLYASSPGGVYATR	714.86	2	723.378	1	y7	9
sp|P08670|VIME_HUMAN	SLYASSPGGVYATR	714.86	2	510.267	1	y4	11
sp|P08670|VIME_HUMAN	SLYASSPGGVYATR	714.86	2	614.801	2	y12	16
sp|P08670|VIME_HUMAN	LLQDSVDFSLADAINTEFK	1063.54	2	1771.84	1	y16	10
sp|P08670|VIME_HUMAN	LLQDSVDFSLADAINTEFK	1063.54	2	1569.78	1	y14	8
sp|P08670|VIME_HUMAN	LLQDSVDFSLADAINTEFK	1063.54	2	1470.71	1	y13	1
sp|P08670|VIME_HUMAN	LLQDSVDFSLADAINTEFK	1063.54	2	1355.68	1	y12	4
sp|P08670|VIME_HUMAN	LLQDSVDFSLADAINTEFK	1063.54	2	1208.62	1	y11	2
sp|P08670|VIME_HUMAN	LLQDSVDFSLADAINTEFK	1063.54	2	1121.58	1	y10	6
sp|P08670|VIME_HUMAN	LLQDSVDFSLADAINTEFK	1063.54	2	1008.5	1	y9	3
sp|P08670|VIME_HUMAN	LLQDSVDFSLADAINTEFK	1063.54	2	937.463	1	y8	7
sp|P08670|VIME_HUMAN	LLQDSVDFSLADAINTEFK	1063.54	2	822.436	1	y7	9
sp|P08670|VIME_HUMAN	LLQDSVDFSLADAINTEFK	1063.54	2	638.314	1	y5	5
sp|P08670|VIME_HUMAN	FANYIDK	435.721	2	219.113	1	b2	4
sp|P08670|VIME_HUMAN	FANYIDK	435.721	2	333.156	1	b3	6
sp|P08670|VIME_HUMAN	FANYIDK	435.721	2	652.33	1	y5	1
sp|P08670|VIME_HUMAN	FANYIDK	435.721	2	538.287	1	y4	5
sp|P08670|VIME_HUMAN	FANYIDK	435.721	2	375.224	1	y3	3
sp|P08670|VIME_HUMAN	FANYIDK	435.721	2	262.14	1	y2	2
sp|P08670|VIME_HUMAN	ILLAELEQLK	585.361	2	227.175	1	b2	3
sp|P08670|VIME_HUMAN	ILLAELEQLK	585.361	2	340.259	1	b3	8
sp|P08670|VIME_HUMAN	ILLAELEQLK	585.361	2	411.297	1	b4	11
sp|P08670|VIME_HUMAN	ILLAELEQLK	585.361	2	540.339	1	b5	10
sp|P08670|VIME_HUMAN	ILLAELEQLK	585.361	2	943.546	1	y8	1
sp|P08670|VIME_HUMAN	ILLAELEQLK	585.361	2	830.462	1	y7	2
sp|P08670|VIME_HUMAN	ILLAELEQLK	585.361	2	759.425	1	y6	4
sp|P08670|VIME_HUMAN	ILLAELEQLK	585.361	2	630.382	1	y5	5
sp|P08670|VIME_HUMAN	ILLAELEQLK	585.361	2	517.298	1	y4	6
sp|P08670|VIME_HUMAN	ILLAELEQLK	585.361	2	388.255	1	y3	7
sp|P08670|VIME_HUMAN	ILLAELEQLK	585.361	2	260.197	1	y2	9
sp|P08670|VIME_HUMAN	LGDLYEEEMR	627.787	2	171.113	1	b2	7
sp|P08670|VIME_HUMAN	LGDLYEEEMR	627.787	2	286.14	1	b3	2
sp|P08670|VIME_HUMAN	LGDLYEEEMR	627.787	2	399.224	1	b4	11
sp|P08670|VIME_HUMAN	LGDLYEEEMR	627.787	2	1084.46	1	y8	5
sp|P08670|VIME_HUMAN	LGDLYEEEMR	627.787	2	969.435	1	y7	4
sp|P08670|VIME_HUMAN	LGDLYEEEMR	627.787	2	856.351	1	y6	1
sp|P08670|VIME_HUMAN	LGDLYEEEMR	627.787	2	693.287	1	y5	3
sp|P08670|VIME_HUMAN	LGDLYEEEMR	627.787	2	564.245	1	y4	6
sp|P08670|VIME_HUMAN	LGDLYEEEMR	627.787	2	435.202	1	y3	9
sp|P08670|VIME_HUMAN	LGDLYEEEMR	627.787	2	306.159	1	y2	8
sp|P08670|VIME_HUMAN	LGDLYEEEMR	627.787	2	428.679	2	y6	12
sp|P08670|VIME_HUMAN	EEAENTLQSFR	662.312	2	259.092	1	b2	8
sp|P08670|VIME_HUMAN	EEAENTLQSFR	662.312	2	330.13	1	b3	10
sp|P08670|VIME_HUMAN	EEAENTLQSFR	662.312	2	459.172	1	b4	11
sp|P08670|VIME_HUMAN	EEAENTLQSFR	662.312	2	1065.53	1	y9	2
sp|P08670|VIME_HUMAN	EEAENTLQSFR	662.312	2	994.495	1	y8	7
sp|P08670|VIME_HUMAN	EEAENTLQSFR	662.312	2	865.453	1	y7	1
sp|P08670|VIME_HUMAN	EEAENTLQSFR	662.312	2	751.41	1	y6	4
sp|P08670|VIME_HUMAN	EEAENTLQSFR	662.312	2	650.362	1	y5	3
sp|P08670|VIME_HUMAN	EEAENTLQSFR	662.312	2	537.278	1	y4	5
sp|P08670|VIME_HUMAN	EEAENTLQSFR	662.312	2	409.219	1	y3	6
sp|P08670|VIME_HUMAN	EEAENTLQSFR	662.312	2	322.187	1	y2	9
sp|P08670|VIME_HUMAN	QDVDNASLAR	544.77	2	244.093	1	b2	6
sp|P08670|VIME_HUMAN	QDVDNASLAR	544.77	2	343.161	1	b3	9
sp|P08670|VIME_HUMAN	QDVDNASLAR	544.77	2	845.448	1	y8	2
sp|P08670|VIME_HUMAN	QDVDNASLAR	544.77	2	746.379	1	y7	1
sp|P08670|VIME_HUMAN	QDVDNASLAR	544.77	2	631.352	1	y6	3
sp|P08670|VIME_HUMAN	QDVDNASLAR	544.77	2	517.309	1	y5	5
sp|P08670|VIME_HUMAN	QDVDNASLAR	544.77	2	446.272	1	y4	4
sp|P08670|VIME_HUMAN	QDVDNASLAR	544.77	2	359.24	1	y3	8
sp|P08670|VIME_HUMAN	QDVDNASLAR	544.77	2	246.156	1	y2	7
sp|P08670|VIME_HUMAN	FADLSEAANR	547.267	2	219.113	1	b2	6
sp|P08670|VIME_HUMAN	FADLSEAANR	547.267	2	334.14	1	b3	3
sp|P08670|VIME_HUMAN	FADLSEAANR	547.267	2	447.224	1	b4	10
sp|P08670|VIME_HUMAN	FADLSEAANR	547.267	2	875.422	1	y8	2
sp|P08670|VIME_HUMAN	FADLSEAANR	547.267	2	760.395	1	y7	4
sp|P08670|VIME_HUMAN	FADLSEAANR	547.267	2	647.311	1	y6	1
sp|P08670|VIME_HUMAN	FADLSEAANR	547.267	2	560.279	1	y5	5
sp|P08670|VIME_HUMAN	FADLSEAANR	547.267	2	431.236	1	y4	7
sp|P08670|VIME_HUMAN	FADLSEAANR	547.267	2	360.199	1	y3	8
sp|P08670|VIME_HUMAN	FADLSEAANR	547.267	2	289.162	1	y2	9
sp|P08670|VIME_HUMAN	ISLPLPNFSSLNLR	785.951	2	201.123	1	b2	10
sp|P08670|VIME_HUMAN	ISLPLPNFSSLNLR	785.951	2	411.26	1	b4	11
sp|P08670|VIME_HUMAN	ISLPLPNFSSLNLR	785.951	2	524.344	1	b5	3
sp|P08670|VIME_HUMAN	ISLPLPNFSSLNLR	785.951	2	1257.69	1	y11	2
sp|P08670|VIME_HUMAN	ISLPLPNFSSLNLR	785.951	2	1160.64	1	y10	9
sp|P08670|VIME_HUMAN	ISLPLPNFSSLNLR	785.951	2	1047.56	1	y9	1
sp|P08670|VIME_HUMAN	ISLPLPNFSSLNLR	785.951	2	836.462	1	y7	5
sp|P08670|VIME_HUMAN	ISLPLPNFSSLNLR	785.951	2	689.394	1	y6	6
sp|P08670|VIME_HUMAN	ISLPLPNFSSLNLR	785.951	2	685.893	2	y12	7
sp|P08670|VIME_HUMAN	ISLPLPNFSSLNLR	785.951	2	629.351	2	y11	4
sp|P08670|VIME_HUMAN	ISLPLPNFSSLNLR	785.951	2	580.825	2	y10	12
sp|P12830|CADH1_HUMAN	NTGVISVVTTGLDR	716.394	2	216.098	1	b2	4
sp|P12830|CADH1_HUMAN	NTGVISVVTTGLDR	716.394	2	273.119	1	b3	6
sp|P12830|CADH1_HUMAN	NTGVISVVTTGLDR	716.394	2	372.188	1	b4	7
sp|P12830|CADH1_HUMAN	NTGVISVVTTGLDR	716.394	2	1216.69	1	y12	5
sp|P12830|CADH1_HUMAN	NTGVISVVTTGLDR	716.394	2	1060.6	1	y10	1
sp|P12830|CADH1_HUMAN	NTGVISVVTTGLDR	716.394	2	947.516	1	y9	2
sp|P12830|CADH1_HUMAN	NTGVISVVTTGLDR	716.394	2	860.484	1	y8	8
sp|P12830|CADH1_HUMAN	NTGVISVVTTGLDR	716.394	2	761.415	1	y7	3
sp|P12830|CADH1_HUMAN	NTGVISVVTTGLDR	716.394	2	662.347	1	y6	9
sp|P12830|CADH1_HUMAN	NTGVISVVTTGLDR	716.394	2	561.299	1	y5	11
sp|P12830|CADH1_HUMAN	GQVPENEANVVITTLK	856.465	2	186.087	1	b2	2
sp|P12830|CADH1_HUMAN	GQVPENEANVVITTLK	856.465	2	285.156	1	b3	5
sp|P12830|CADH1_HUMAN	GQVPENEANVVITTLK	856.465	2	1427.77	1	y13	3
sp|P12830|CADH1_HUMAN	GQVPENEANVVITTLK	856.465	2	1087.64	1	y10
sp|P12830|CADH1_HUMAN	GQVPENEANVVITTLK	856.465	2	958.593	1	y9	8
sp|P12830|CADH1_HUMAN	GQVPENEANVVITTLK	856.465	2	887.556	1	y8
sp|P12830|CADH1_HUMAN	GQVPENEANVVITTLK	856.465	2	674.445	1	y6	9
sp|P12830|CADH1_HUMAN	GQVPENEANVVITTLK	856.465	2	575.376	1	y5
sp|P12830|CADH1_HUMAN	GQVPENEANVVITTLK	856.465	2	462.292	1	y4	10
sp|P12830|CADH1_HUMAN	GQVPENEANVVITTLK	856.465	2	763.925	2	y14	6
sp|P12830|CADH1_HUMAN	GQVPENEANVVITTLK	856.465	2	714.391	2	y13	1
sp|P12830|CADH1_HUMAN	DTANWLEINPDTGAISTR	987.482	2	402.162	1	b4	8
sp|P12830|CADH1_HUMAN	DTANWLEINPDTGAISTR	987.482	2	588.241	1	b5	6
sp|P12830|CADH1_HUMAN	DTANWLEINPDTGAISTR	987.482	2	701.325	1	b6	10
sp|P12830|CADH1_HUMAN	DTANWLEINPDTGAISTR	987.482	2	830.368	1	b7	12
sp|P12830|CADH1_HUMAN	DTANWLEINPDTGAISTR	987.482	2	1386.72	1	y13	5
sp|P12830|CADH1_HUMAN	DTANWLEINPDTGAISTR	987.482	2	1273.64	1	y12	3
sp|P12830|CADH1_HUMAN	DTANWLEINPDTGAISTR	987.482	2	1144.6	1	y11	4
sp|P12830|CADH1_HUMAN	DTANWLEINPDTGAISTR	987.482	2	1031.51	1	y10	1
sp|P12830|CADH1_HUMAN	DTANWLEINPDTGAISTR	987.482	2	917.469	1	y9	2
sp|P12830|CADH1_HUMAN	DTANWLEINPDTGAISTR	987.482	2	705.389	1	y7	7
sp|P12830|CADH1_HUMAN	DTANWLEINPDTGAISTR	987.482	2	363.199	1	y3	11
sp|P02751-1|FINC_HUMAN	ESVPISDTIIPAVPPPTDLR	1059.08	2	942.478	1	b9	12
sp|P02751-1|FINC_HUMAN	ESVPISDTIIPAVPPPTDLR	1059.08	2	1288.76	1	y12	7
sp|P02751-1|FINC_HUMAN	ESVPISDTIIPAVPPPTDLR	1059.08	2	1175.68	1	y11	4
sp|P02751-1|FINC_HUMAN	ESVPISDTIIPAVPPPTDLR	1059.08	2	1062.59	1	y10	1
sp|P02751-1|FINC_HUMAN	ESVPISDTIIPAVPPPTDLR	1059.08	2	894.504	1	y8	9
sp|P02751-1|FINC_HUMAN	ESVPISDTIIPAVPPPTDLR	1059.08	2	795.436	1	y7	2
sp|P02751-1|FINC_HUMAN	ESVPISDTIIPAVPPPTDLR	1059.08	2	698.383	1	y6	10
sp|P02751-1|FINC_HUMAN	ESVPISDTIIPAVPPPTDLR	1059.08	2	288.203	1	y2	5
sp|P02751|FINC_HUMAN	TFYSC[+57]TTEGR	611.264	2	249.123	1	b2	3
sp|P02751|FINC_HUMAN	TFYSC[+57]TTEGR	611.264	2	412.187	1	b3	9
sp|P02751|FINC_HUMAN	TFYSC[+57]TTEGR	611.264	2	499.219	1	b4
sp|P02751|FINC_HUMAN	TFYSC[+57]TTEGR	611.264	2	973.404	1	y8	1
sp|P02751|FINC_HUMAN	TFYSC[+57]TTEGR	611.264	2	810.341	1	y7	2
sp|P02751|FINC_HUMAN	TFYSC[+57]TTEGR	611.264	2	723.309	1	y6	4
sp|P02751|FINC_HUMAN	TFYSC[+57]TTEGR	611.264	2	563.278	1	y5	5
sp|P02751|FINC_HUMAN	TFYSC[+57]TTEGR	611.264	2	361.183	1	y3
sp|P02751|FINC_HUMAN	TFYSC[+57]TTEGR	611.264	2	232.14	1	y2	6
sp|P02751|FINC_HUMAN	TFYSC[+57]TTEGR	611.264	2	487.206	2	y8	8
sp|P02751|FINC_HUMAN	TFYSC[+57]TTEGR	611.264	2	362.158	2	y6
sp|P02751|FINC_HUMAN	PQAPITGYR	501.772	2	226.119	1	b2	3
sp|P02751|FINC_HUMAN	PQAPITGYR	501.772	2	297.156	1	b3	4
sp|P02751|FINC_HUMAN	PQAPITGYR	501.772	2	905.484	1	y8
sp|P02751|FINC_HUMAN	PQAPITGYR	501.772	2	777.425	1	y7	2
sp|P02751|FINC_HUMAN	PQAPITGYR	501.772	2	706.388	1	y6	1
sp|P02751|FINC_HUMAN	PQAPITGYR	501.772	2	609.335	1	y5	8
sp|P02751|FINC_HUMAN	PQAPITGYR	501.772	2	496.251	1	y4	6
sp|P02751|FINC_HUMAN	PQAPITGYR	501.772	2	395.204	1	y3	9
sp|P02751|FINC_HUMAN	PQAPITGYR	501.772	2	353.698	2	y6	7
sp|P02751|FINC_HUMAN	PQAPITGYR	501.772	2	198.106	2	y3	5
sp|P02751|FINC_HUMAN	NTFAEVTGLSPGVTYYFK	997.499	2	216.098	1	b2	8
sp|P02751|FINC_HUMAN	NTFAEVTGLSPGVTYYFK	997.499	2	363.166	1	b3	9
sp|P02751|FINC_HUMAN	NTFAEVTGLSPGVTYYFK	997.499	2	434.203	1	b4	10
sp|P02751|FINC_HUMAN	NTFAEVTGLSPGVTYYFK	997.499	2	563.246	1	b5	5
sp|P02751|FINC_HUMAN	NTFAEVTGLSPGVTYYFK	997.499	2	1174.57	1	b12	11
sp|P02751|FINC_HUMAN	NTFAEVTGLSPGVTYYFK	997.499	2	1431.75	1	y13	6
sp|P02751|FINC_HUMAN	NTFAEVTGLSPGVTYYFK	997.499	2	1332.68	1	y12	1
sp|P02751|FINC_HUMAN	NTFAEVTGLSPGVTYYFK	997.499	2	1231.64	1	y11	4
sp|P02751|FINC_HUMAN	NTFAEVTGLSPGVTYYFK	997.499	2	1061.53	1	y9	3
sp|P02751|FINC_HUMAN	NTFAEVTGLSPGVTYYFK	997.499	2	974.498	1	y8	2
sp|P02751|FINC_HUMAN	NTFAEVTGLSPGVTYYFK	997.499	2	721.356	1	y5	7
sp|P02751|FINC_HUMAN	LTVGLTR	380.24	2	215.139	1	b2	3
sp|P02751|FINC_HUMAN	LTVGLTR	380.24	2	371.229	1	b4	5
sp|P02751|FINC_HUMAN	LTVGLTR	380.24	2	545.341	1	y5	1
sp|P02751|FINC_HUMAN	LTVGLTR	380.24	2	446.272	1	y4	2
sp|P02751|FINC_HUMAN	LTVGLTR	380.24	2	389.251	1	y3	4
sp|P02751|FINC_HUMAN	LTVGLTR	380.24	2	276.167	1	y2	6
sp|P02751|FINC_HUMAN	LTVGLTR	380.24	2	273.174	2	y5	7
sp|P02751|FINC_HUMAN	QYNVGPSVSK	539.78	2	292.129	1	b2	6
sp|P02751|FINC_HUMAN	QYNVGPSVSK	539.78	2	406.172	1	b3	8
sp|P02751|FINC_HUMAN	QYNVGPSVSK	539.78	2	505.241	1	b4	10
sp|P02751|FINC_HUMAN	QYNVGPSVSK	539.78	2	787.431	1	y8	2
sp|P02751|FINC_HUMAN	QYNVGPSVSK	539.78	2	673.388	1	y7	3
sp|P02751|FINC_HUMAN	QYNVGPSVSK	539.78	2	574.32	1	y6	1
sp|P02751|FINC_HUMAN	QYNVGPSVSK	539.78	2	517.298	1	y5	5
sp|P02751|FINC_HUMAN	QYNVGPSVSK	539.78	2	420.245	1	y4	9
sp|P02751|FINC_HUMAN	QYNVGPSVSK	539.78	2	333.213	1	y3	7
sp|P02751|FINC_HUMAN	QYNVGPSVSK	539.78	2	234.145	1	y2	4
sp|P02751|FINC_HUMAN	NLQPASEYTVSLVAIK	866.978	2	228.134	1	b2	3
sp|P02751|FINC_HUMAN	NLQPASEYTVSLVAIK	866.978	2	356.193	1	b3	2
sp|P02751|FINC_HUMAN	NLQPASEYTVSLVAIK	866.978	2	1377.76	1	y13	1
sp|P02751|FINC_HUMAN	NLQPASEYTVSLVAIK	866.978	2	1280.71	1	y12	9
sp|P02751|FINC_HUMAN	NLQPASEYTVSLVAIK	866.978	2	1209.67	1	y11	5
sp|P02751|FINC_HUMAN	NLQPASEYTVSLVAIK	866.978	2	1122.64	1	y10	11
sp|P02751|FINC_HUMAN	NLQPASEYTVSLVAIK	866.978	2	993.598	1	y9	4
sp|P02751|FINC_HUMAN	NLQPASEYTVSLVAIK	866.978	2	830.535	1	y8	8
sp|P02751|FINC_HUMAN	NLQPASEYTVSLVAIK	866.978	2	630.418	1	y6	6
sp|P02751|FINC_HUMAN	NLQPASEYTVSLVAIK	866.978	2	331.234	1	y3	12
sp|P02751|FINC_HUMAN	NLQPASEYTVSLVAIK	866.978	2	689.385	2	y13	7
sp|P02751|FINC_HUMAN	STTPDITGYR	555.775	2	189.087	1	b2	8
sp|P02751|FINC_HUMAN	STTPDITGYR	555.775	2	290.135	1	b3	11
sp|P02751|FINC_HUMAN	STTPDITGYR	555.775	2	922.463	1	y8	6
sp|P02751|FINC_HUMAN	STTPDITGYR	555.775	2	821.415	1	y7	1
sp|P02751|FINC_HUMAN	STTPDITGYR	555.775	2	724.362	1	y6	4
sp|P02751|FINC_HUMAN	STTPDITGYR	555.775	2	609.335	1	y5	3
sp|P02751|FINC_HUMAN	STTPDITGYR	555.775	2	496.251	1	y4	5
sp|P02751|FINC_HUMAN	STTPDITGYR	555.775	2	395.204	1	y3	9
sp|P02751|FINC_HUMAN	STTPDITGYR	555.775	2	338.182	1	y2	10
sp|P02751|FINC_HUMAN	STTPDITGYR	555.775	2	461.735	2	y8	7
sp|P02751|FINC_HUMAN	STTPDITGYR	555.775	2	411.211	2	y7	2
sp|P02751|FINC_HUMAN	VTWAPPPSIDLTNFLVR	963.528	2	387.203	1	b3	8
sp|P02751|FINC_HUMAN	VTWAPPPSIDLTNFLVR	963.528	2	458.24	1	b4	10
sp|P02751|FINC_HUMAN	VTWAPPPSIDLTNFLVR	963.528	2	1468.82	1	y13	1
sp|P02751|FINC_HUMAN	VTWAPPPSIDLTNFLVR	963.528	2	1371.76	1	y12	4
sp|P02751|FINC_HUMAN	VTWAPPPSIDLTNFLVR	963.528	2	1274.71	1	y11	5
sp|P02751|FINC_HUMAN	VTWAPPPSIDLTNFLVR	963.528	2	977.541	1	y8	9
sp|P02751|FINC_HUMAN	VTWAPPPSIDLTNFLVR	963.528	2	862.515	1	y7	6
sp|P02751|FINC_HUMAN	VTWAPPPSIDLTNFLVR	963.528	2	734.912	2	y13	2
sp|P02751|FINC_HUMAN	VTWAPPPSIDLTNFLVR	963.528	2	686.385	2	y12	3
sp|P02751|FINC_HUMAN	VTWAPPPSIDLTNFLVR	963.528	2	637.859	2	y11	7
sp|P02751|FINC_HUMAN	WLPSSSPVTGYR	675.346	2	187.087	1	b1
sp|P02751|FINC_HUMAN	WLPSSSPVTGYR	675.346	2	300.171	1	b2	7
sp|P02751|FINC_HUMAN	WLPSSSPVTGYR	675.346	2	1163.61	1	y11
sp|P02751|FINC_HUMAN	WLPSSSPVTGYR	675.346	2	1050.52	1	y10	1
sp|P02751|FINC_HUMAN	WLPSSSPVTGYR	675.346	2	953.469	1	y9	4
sp|P02751|FINC_HUMAN	WLPSSSPVTGYR	675.346	2	866.437	1	y8	5
sp|P02751|FINC_HUMAN	WLPSSSPVTGYR	675.346	2	779.405	1	y7	6
sp|P02751|FINC_HUMAN	WLPSSSPVTGYR	675.346	2	692.373	1	y6	3
sp|P02751|FINC_HUMAN	WLPSSSPVTGYR	675.346	2	595.32	1	y5	11
sp|P02751|FINC_HUMAN	WLPSSSPVTGYR	675.346	2	496.251	1	y4	8
sp|P02751|FINC_HUMAN	WLPSSSPVTGYR	675.346	2	395.204	1	y3	10
sp|P02751|FINC_HUMAN	WLPSSSPVTGYR	675.346	2	582.306	2	y11
sp|P02751|FINC_HUMAN	WLPSSSPVTGYR	675.346	2	525.764	2	y10	2
sp|P02751|FINC_HUMAN	WLPSSSPVTGYR	675.346	2	346.69	2	y6	9
sp|P02751|FINC_HUMAN	IAWESPQGQVSR	679.347	2	185.128	1	b2	8
sp|P02751|FINC_HUMAN	IAWESPQGQVSR	679.347	2	371.208	1	b3	7
sp|P02751|FINC_HUMAN	IAWESPQGQVSR	679.347	2	500.25	1	b4	11
sp|P02751|FINC_HUMAN	IAWESPQGQVSR	679.347	2	1173.56	1	y10	4
sp|P02751|FINC_HUMAN	IAWESPQGQVSR	679.347	2	987.485	1	y9	3
sp|P02751|FINC_HUMAN	IAWESPQGQVSR	679.347	2	858.443	1	y8	2
sp|P02751|FINC_HUMAN	IAWESPQGQVSR	679.347	2	771.411	1	y7	1
sp|P02751|FINC_HUMAN	IAWESPQGQVSR	679.347	2	546.299	1	y5	6
sp|P02751|FINC_HUMAN	IAWESPQGQVSR	679.347	2	386.209	2	y7	5
sp|P02751|FINC_HUMAN	SYTITGLQPGTDYK	772.386	2	251.103	1	b2	5
sp|P02751|FINC_HUMAN	SYTITGLQPGTDYK	772.386	2	352.15	1	b3	4
sp|P02751|FINC_HUMAN	SYTITGLQPGTDYK	772.386	2	1293.67	1	y12	7
sp|P02751|FINC_HUMAN	SYTITGLQPGTDYK	772.386	2	1192.62	1	y11	6
sp|P02751|FINC_HUMAN	SYTITGLQPGTDYK	772.386	2	1079.54	1	y10	2
sp|P02751|FINC_HUMAN	SYTITGLQPGTDYK	772.386	2	978.489	1	y9	3
sp|P02751|FINC_HUMAN	SYTITGLQPGTDYK	772.386	2	921.468	1	y8	8
sp|P02751|FINC_HUMAN	SYTITGLQPGTDYK	772.386	2	808.384	1	y7	10
sp|P02751|FINC_HUMAN	SYTITGLQPGTDYK	772.386	2	680.325	1	y6	1
sp|P02751|FINC_HUMAN	SYTITGLQPGTDYK	772.386	2	310.176	1	y2	9
sp|P02751|FINC_HUMAN	VPGTSTSATLTGLTR	731.399	2	197.128	1	b2	12
sp|P02751|FINC_HUMAN	VPGTSTSATLTGLTR	731.399	2	1265.67	1	y13	2
sp|P02751|FINC_HUMAN	VPGTSTSATLTGLTR	731.399	2	1208.65	1	y12	8
sp|P02751|FINC_HUMAN	VPGTSTSATLTGLTR	731.399	2	1107.6	1	y11	3
sp|P02751|FINC_HUMAN	VPGTSTSATLTGLTR	731.399	2	1020.57	1	y10	5
sp|P02751|FINC_HUMAN	VPGTSTSATLTGLTR	731.399	2	919.521	1	y9	4
sp|P02751|FINC_HUMAN	VPGTSTSATLTGLTR	731.399	2	832.489	1	y8	7
sp|P02751|FINC_HUMAN	VPGTSTSATLTGLTR	731.399	2	761.452	1	y7	6
sp|P02751|FINC_HUMAN	VPGTSTSATLTGLTR	731.399	2	660.404	1	y6	10
sp|P02751|FINC_HUMAN	VPGTSTSATLTGLTR	731.399	2	547.32	1	y5	9
sp|P02751|FINC_HUMAN	VPGTSTSATLTGLTR	731.399	2	681.865	2	y14	1
sp|P05787|K2C8_HUMAN	LEGLTDEINFLR	710.378	2	243.134	1	b2	5
sp|P05787|K2C8_HUMAN	LEGLTDEINFLR	710.378	2	300.155	1	b3	3
sp|P05787|K2C8_HUMAN	LEGLTDEINFLR	710.378	2	1177.62	1	y10	2
sp|P05787|K2C8_HUMAN	LEGLTDEINFLR	710.378	2	1120.6	1	y9	9
sp|P05787|K2C8_HUMAN	LEGLTDEINFLR	710.378	2	1007.52	1	y8	1
sp|P05787|K2C8_HUMAN	LEGLTDEINFLR	710.378	2	906.468	1	y7	4
sp|P05787|K2C8_HUMAN	LEGLTDEINFLR	710.378	2	791.441	1	y6	6
sp|P05787|K2C8_HUMAN	LEGLTDEINFLR	710.378	2	662.398	1	y5	7
sp|P05787|K2C8_HUMAN	LEGLTDEINFLR	710.378	2	549.314	1	y4	8
sp|P05787|K2C8_HUMAN	LEGLTDEINFLR	710.378	2	435.271	1	y3	11
sp|P05787|K2C8_HUMAN	LEGLTDEINFLR	710.378	2	504.261	2	y8	12
sp|P05787|K2C8_HUMAN	LQAEIEGLK	500.787	2	242.15	1	b2	2
sp|P05787|K2C8_HUMAN	LQAEIEGLK	500.787	2	313.187	1	b3	7
sp|P05787|K2C8_HUMAN	LQAEIEGLK	500.787	2	741.378	1	b7	9
sp|P05787|K2C8_HUMAN	LQAEIEGLK	500.787	2	759.425	1	y7	1
sp|P05787|K2C8_HUMAN	LQAEIEGLK	500.787	2	688.388	1	y6	5
sp|P05787|K2C8_HUMAN	LQAEIEGLK	500.787	2	559.345	1	y5	4
sp|P05787|K2C8_HUMAN	LQAEIEGLK	500.787	2	446.261	1	y4	6
sp|P05787|K2C8_HUMAN	LQAEIEGLK	500.787	2	317.218	1	y3	3
sp|P05787|K2C8_HUMAN	LQAEIEGLK	500.787	2	260.197	1	y2	8
sp|P05787|K2C8_HUMAN	ASLEAAIADAEQR	672.841	2	401.203	1	b4	9
sp|P05787|K2C8_HUMAN	ASLEAAIADAEQR	672.841	2	472.24	1	b5	11
sp|P05787|K2C8_HUMAN	ASLEAAIADAEQR	672.841	2	543.277	1	b6	8
sp|P05787|K2C8_HUMAN	ASLEAAIADAEQR	672.841	2	201.105	2	b4	12
sp|P05787|K2C8_HUMAN	ASLEAAIADAEQR	672.841	2	1073.52	1	y10	5
sp|P05787|K2C8_HUMAN	ASLEAAIADAEQR	672.841	2	873.442	1	y8	3
sp|P05787|K2C8_HUMAN	ASLEAAIADAEQR	672.841	2	802.405	1	y7	4
sp|P05787|K2C8_HUMAN	ASLEAAIADAEQR	672.841	2	689.321	1	y6	1
sp|P05787|K2C8_HUMAN	ASLEAAIADAEQR	672.841	2	618.284	1	y5	6
sp|P05787|K2C8_HUMAN	ASLEAAIADAEQR	672.841	2	503.257	1	y4	7
sp|P05787|K2C8_HUMAN	ASLEAAIADAEQR	672.841	2	303.178	1	y2	10
sp|P05787|K2C8_HUMAN	LSELEAALQR	565.314	2	330.166	1	b3	7
sp|P05787|K2C8_HUMAN	LSELEAALQR	565.314	2	443.25	1	b4	12
sp|P05787|K2C8_HUMAN	LSELEAALQR	565.314	2	286.65	2	b5	11
sp|P05787|K2C8_HUMAN	LSELEAALQR	565.314	2	929.505	1	y8	4
sp|P05787|K2C8_HUMAN	LSELEAALQR	565.314	2	800.462	1	y7	3
sp|P05787|K2C8_HUMAN	LSELEAALQR	565.314	2	687.378	1	y6	1
sp|P05787|K2C8_HUMAN	LSELEAALQR	565.314	2	558.336	1	y5	2
sp|P05787|K2C8_HUMAN	LSELEAALQR	565.314	2	487.299	1	y4	6
sp|P05787|K2C8_HUMAN	LSELEAALQR	565.314	2	416.262	1	y3	8
sp|P05787|K2C8_HUMAN	LSELEAALQR	565.314	2	303.178	1	y2	9
sp|P05787|K2C8_HUMAN	LSELEAALQR	565.314	2	279.672	2	y5	10

## Sheet: Sheet 4
Sheet 4. Transitions monitored for each peptide in SRM-MS experiments.
Peptide name	Peptide Sequence	Protein Name	Precursor Mz	Precursor Charge	Collision Energy	Product Mz	Product Charge	Fragment Ion	Fragment Ion Type	Fragment Ion Ordinal	Cleavage Aa
CD4_Pep1	SLWDQGNFPLIIK	sp|P01730|CD4_HUMAN	765.919	2	27.3	1144.64	1	y10	y	10	D
CD4_Pep1	SLWDQGNFPLIIK	sp|P01730|CD4_HUMAN	765.919	2	27.3	1029.61	1	y9	y	9	Q
CD4_Pep1	SLWDQGNFPLIIK	sp|P01730|CD4_HUMAN	765.919	2	27.3	901.551	1	y8	y	8	G
CD4_Pep1	SLWDQGNFPLIIK	sp|P01730|CD4_HUMAN	765.919	2	27.3	844.529	1	y7	y	7	N
CD4_Pep1	SLWDQGNFPLIIK	sp|P01730|CD4_HUMAN	765.919	2	27.3	730.486	1	y6	y	6	F
CD4_Pep1	SLWDQGNFPLIIK	sp|P01730|CD4_HUMAN	765.919	2	27.3	583.418	1	y5	y	5	P
CD11b_Pep1	GFGQSVVQLQGSR	sp|P11215|ITAM_HUMAN	681.86	2	24.2	973.543	1	y9	y	9	S
CD11b_Pep1	GFGQSVVQLQGSR	sp|P11215|ITAM_HUMAN	681.86	2	24.2	787.442	1	y7	y	7	V
CD11b_Pep1	GFGQSVVQLQGSR	sp|P11215|ITAM_HUMAN	681.86	2	24.2	688.374	1	y6	y	6	Q
CD11b_Pep1	GFGQSVVQLQGSR	sp|P11215|ITAM_HUMAN	681.86	2	24.2	560.315	1	y5	y	5	L
CD11b_Pep1	GFGQSVVQLQGSR	sp|P11215|ITAM_HUMAN	681.86	2	24.2	390.177	1	b4	b	4	Q
CD11b_Pep2	LFTALFPFEK	sp|P11215|ITAM_HUMAN	606.837	2	21.4	952.514	1	y8	y	8	T
CD11b_Pep2	LFTALFPFEK	sp|P11215|ITAM_HUMAN	606.837	2	21.4	780.429	1	y6	y	6	L
CD11b_Pep2	LFTALFPFEK	sp|P11215|ITAM_HUMAN	606.837	2	21.4	667.345	1	y5	y	5	F
CD11b_Pep2	LFTALFPFEK	sp|P11215|ITAM_HUMAN	606.837	2	21.4	520.277	1	y4	y	4	P
CD11b_Pep2	LFTALFPFEK	sp|P11215|ITAM_HUMAN	606.837	2	21.4	546.329	1	b5	b	5	L
CD11b_Pep3	LPSHSDFLAELR	sp|P11215|ITAM_HUMAN	462.245	3	15.3	488.283	1	y4	y	4	A
CD11b_Pep3	LPSHSDFLAELR	sp|P11215|ITAM_HUMAN	462.245	3	15.3	417.246	1	y3	y	3	E
CD11b_Pep3	LPSHSDFLAELR	sp|P11215|ITAM_HUMAN	462.245	3	15.3	636.323	2	y11	y	11	P
CD11b_Pep3	LPSHSDFLAELR	sp|P11215|ITAM_HUMAN	462.245	3	15.3	435.235	1	b4	b	4	H
CD11b_Pep3	LPSHSDFLAELR	sp|P11215|ITAM_HUMAN	462.245	3	15.3	449.227	2	b8	b	8	L
CD66b_Pep1	IIGYVISNQQITPGPAYSNR	sp|P31997|CEAM8_HUMAN	1096.08	2	39.5	1075.55	1	y10	y	10	I
CD66b_Pep1	IIGYVISNQQITPGPAYSNR	sp|P31997|CEAM8_HUMAN	1096.08	2	39.5	962.469	1	y9	y	9	T
CD66b_Pep1	IIGYVISNQQITPGPAYSNR	sp|P31997|CEAM8_HUMAN	1096.08	2	39.5	861.421	1	y8	y	8	P
CD66b_Pep1	IIGYVISNQQITPGPAYSNR	sp|P31997|CEAM8_HUMAN	1096.08	2	39.5	539.257	1	y4	y	4	Y
CD66b_Pep1	IIGYVISNQQITPGPAYSNR	sp|P31997|CEAM8_HUMAN	1096.08	2	39.5	376.194	1	y3	y	3	S
CD14_Pep1	LTVGAAQVPAQLLVGALR	sp|P08571|CD14_HUMAN	889.038	2	31.8	1264.77	1	y12	y	12	Q
CD14_Pep1	LTVGAAQVPAQLLVGALR	sp|P08571|CD14_HUMAN	889.038	2	31.8	1136.72	1	y11	y	11	V
CD14_Pep1	LTVGAAQVPAQLLVGALR	sp|P08571|CD14_HUMAN	889.038	2	31.8	1037.65	1	y10	y	10	P
CD14_Pep1	LTVGAAQVPAQLLVGALR	sp|P08571|CD14_HUMAN	889.038	2	31.8	869.557	1	y8	y	8	Q
CD14_Pep1	LTVGAAQVPAQLLVGALR	sp|P08571|CD14_HUMAN	889.038	2	31.8	741.498	1	y7	y	7	L
CD14_Pep1	LTVGAAQVPAQLLVGALR	sp|P08571|CD14_HUMAN	889.038	2	31.8	740.43	1	b8	b	8	V
CD14_Pep2	SWLAELQQWLKPGLK	sp|P08571|CD14_HUMAN	599.673	3	20.3	414.271	1	y4	y	4	P
CD14_Pep2	SWLAELQQWLKPGLK	sp|P08571|CD14_HUMAN	599.673	3	20.3	762.451	2	y13	y	13	L
CD14_Pep2	SWLAELQQWLKPGLK	sp|P08571|CD14_HUMAN	599.673	3	20.3	705.909	2	y12	y	12	A
CD14_Pep2	SWLAELQQWLKPGLK	sp|P08571|CD14_HUMAN	599.673	3	20.3	670.39	2	y11	y	11	E
CD14_Pep2	SWLAELQQWLKPGLK	sp|P08571|CD14_HUMAN	599.673	3	20.3	274.119	1	b2	b	2	W
CD14_Pep3	AFPALTSLDLSDNPGLGER	sp|P08571|CD14_HUMAN	658.337	3	22.4	628.341	1	y6	y	6	P
CD14_Pep3	AFPALTSLDLSDNPGLGER	sp|P08571|CD14_HUMAN	658.337	3	22.4	361.183	1	y3	y	3	G
CD14_Pep3	AFPALTSLDLSDNPGLGER	sp|P08571|CD14_HUMAN	658.337	3	22.4	877.95	2	y17	y	17	P
CD14_Pep3	AFPALTSLDLSDNPGLGER	sp|P08571|CD14_HUMAN	658.337	3	22.4	314.674	2	y6	y	6	P
CD14_Pep3	AFPALTSLDLSDNPGLGER	sp|P08571|CD14_HUMAN	658.337	3	22.4	219.113	1	b2	b	2	F
CD45_Pep1	YDLQNLKPYTK	sp|P08575|PTPRC_HUMAN	461.582	3	15.3	508.277	1	y4	y	4	P
CD45_Pep1	YDLQNLKPYTK	sp|P08575|PTPRC_HUMAN	461.582	3	15.3	610.338	2	y10	y	10	D
CD45_Pep1	YDLQNLKPYTK	sp|P08575|PTPRC_HUMAN	461.582	3	15.3	552.824	2	y9	y	9	L
CD45_Pep1	YDLQNLKPYTK	sp|P08575|PTPRC_HUMAN	461.582	3	15.3	496.282	2	y8	y	8	Q
CD45_Pep1	YDLQNLKPYTK	sp|P08575|PTPRC_HUMAN	461.582	3	15.3	432.253	2	y7	y	7	N
CD45_Pep1	YDLQNLKPYTK	sp|P08575|PTPRC_HUMAN	461.582	3	15.3	279.098	1	b2	b	2	D
CD45_Pep2	LFLAEFQSIPR	sp|P08575|PTPRC_HUMAN	660.869	2	23.4	947.495	1	y8	y	8	A
CD45_Pep2	LFLAEFQSIPR	sp|P08575|PTPRC_HUMAN	660.869	2	23.4	876.457	1	y7	y	7	E
CD45_Pep2	LFLAEFQSIPR	sp|P08575|PTPRC_HUMAN	660.869	2	23.4	747.415	1	y6	y	6	F
CD45_Pep2	LFLAEFQSIPR	sp|P08575|PTPRC_HUMAN	660.869	2	23.4	472.288	1	y4	y	4	S
CD45_Pep2	LFLAEFQSIPR	sp|P08575|PTPRC_HUMAN	660.869	2	23.4	385.256	1	y3	y	3	I
CD45_Pep2	LFLAEFQSIPR	sp|P08575|PTPRC_HUMAN	660.869	2	23.4	272.172	1	y2	y	2	P
CD16_Pep1	AVVFLEPQWYR	sp|P08637|FCG3A_HUMAN	704.375	2	25	991.5	1	y7	y	7	L
CD16_Pep1	AVVFLEPQWYR	sp|P08637|FCG3A_HUMAN	704.375	2	25	878.416	1	y6	y	6	E
CD16_Pep1	AVVFLEPQWYR	sp|P08637|FCG3A_HUMAN	704.375	2	25	749.373	1	y5	y	5	P
CD16_Pep1	AVVFLEPQWYR	sp|P08637|FCG3A_HUMAN	704.375	2	25	530.334	1	b5	b	5	L
CD16_Pep1	AVVFLEPQWYR	sp|P08637|FCG3A_HUMAN	704.375	2	25	659.376	1	b6	b	6	E
CD16_Pep1	AVVFLEPQWYR	sp|P08637|FCG3A_HUMAN	704.375	2	25	756.429	1	b7	b	7	P
CD8_Pep1	LGDTFVLTLSDFR	sp|P01732|CD8A_HUMAN	742.393	2	26.4	851.462	1	y7	y	7	L
CD8_Pep1	LGDTFVLTLSDFR	sp|P01732|CD8A_HUMAN	742.393	2	26.4	637.33	1	y5	y	5	L
CD8_Pep1	LGDTFVLTLSDFR	sp|P01732|CD8A_HUMAN	742.393	2	26.4	524.246	1	y4	y	4	S
CD8_Pep1	LGDTFVLTLSDFR	sp|P01732|CD8A_HUMAN	742.393	2	26.4	437.214	1	y3	y	3	D
CD8_Pep1	LGDTFVLTLSDFR	sp|P01732|CD8A_HUMAN	742.393	2	26.4	387.187	1	b4	b	4	T
CD19_Pep1	VEEGDNAVLQCLK	sp|P15391|CD19_HUMAN	737.864	2	26.2	1060.55	1	y9	y	9	D
CD19_Pep1	VEEGDNAVLQCLK	sp|P15391|CD19_HUMAN	737.864	2	26.2	945.519	1	y8	y	8	N
CD19_Pep1	VEEGDNAVLQCLK	sp|P15391|CD19_HUMAN	737.864	2	26.2	831.476	1	y7	y	7	A
CD19_Pep1	VEEGDNAVLQCLK	sp|P15391|CD19_HUMAN	737.864	2	26.2	760.439	1	y6	y	6	V
CD19_Pep1	VEEGDNAVLQCLK	sp|P15391|CD19_HUMAN	737.864	2	26.2	661.37	1	y5	y	5	L
CD19_Pep1	VEEGDNAVLQCLK	sp|P15391|CD19_HUMAN	737.864	2	26.2	548.286	1	y4	y	4	Q
CD19_Pep2	GPLSWTHVHPK	sp|P15391|CD19_HUMAN	420.228	3	13.8	601.327	2	y10	y	10	P
CD19_Pep2	GPLSWTHVHPK	sp|P15391|CD19_HUMAN	420.228	3	13.8	309.18	2	y5	y	5	H
CD19_Pep2	GPLSWTHVHPK	sp|P15391|CD19_HUMAN	420.228	3	13.8	191.116	2	y3	y	3	H
CD19_Pep2	GPLSWTHVHPK	sp|P15391|CD19_HUMAN	420.228	3	13.8	122.586	2	y2	y	2	P
CD3_Pep1	NIGSDEDHLSLK	sp|P07766|CD3E_HUMAN	443.221	3	14.6	460.313	1	y4	y	4	L
CD3_Pep1	NIGSDEDHLSLK	sp|P07766|CD3E_HUMAN	443.221	3	14.6	550.765	2	y10	y	10	G
CD3_Pep1	NIGSDEDHLSLK	sp|P07766|CD3E_HUMAN	443.221	3	14.6	478.738	2	y8	y	8	D
CD3_Pep1	NIGSDEDHLSLK	sp|P07766|CD3E_HUMAN	443.221	3	14.6	421.224	2	y7	y	7	E
CD3_Pep1	NIGSDEDHLSLK	sp|P07766|CD3E_HUMAN	443.221	3	14.6	372.188	1	b4	b	4	S
SRSF5_Pep1	VSWQDLK	sp|Q13243|SRSF5_HUMAN	438.235	2	15.1	776.394	1	y6	y	6	S
SRSF5_Pep1	VSWQDLK	sp|Q13243|SRSF5_HUMAN	438.235	2	15.1	689.362	1	y5	y	5	W
SRSF5_Pep1	VSWQDLK	sp|Q13243|SRSF5_HUMAN	438.235	2	15.1	187.108	1	b2	b	2	S
SRSF5_Pep1	VSWQDLK	sp|Q13243|SRSF5_HUMAN	438.235	2	15.1	187.097	2	b3	b	3	W
SRSF5_Pep1	VSWQDLK	sp|Q13243|SRSF5_HUMAN	442.242	2	15.1	784.408	1	y6	y	6	S
SRSF5_Pep1	VSWQDLK	sp|Q13243|SRSF5_HUMAN	442.242	2	15.1	697.376	1	y5	y	5	W
SRSF5_Pep1	VSWQDLK	sp|Q13243|SRSF5_HUMAN	442.242	2	15.1	187.108	1	b2	b	2	S
SRSF5_Pep1	VSWQDLK	sp|Q13243|SRSF5_HUMAN	442.242	2	15.1	187.097	2	b3	b	3	W
SRSF5_Pep2	LNEGVVEFASYGDLK	sp|Q13243|SRSF5_HUMAN	820.912	2	29.3	1128.56	1	y10	y	10	V
SRSF5_Pep2	LNEGVVEFASYGDLK	sp|Q13243|SRSF5_HUMAN	820.912	2	29.3	1029.49	1	y9	y	9	E
SRSF5_Pep2	LNEGVVEFASYGDLK	sp|Q13243|SRSF5_HUMAN	820.912	2	29.3	900.446	1	y8	y	8	F
SRSF5_Pep2	LNEGVVEFASYGDLK	sp|Q13243|SRSF5_HUMAN	820.912	2	29.3	682.341	1	y6	y	6	S
SRSF5_Pep2	LNEGVVEFASYGDLK	sp|Q13243|SRSF5_HUMAN	824.919	2	29.3	1136.57	1	y10	y	10	V
SRSF5_Pep2	LNEGVVEFASYGDLK	sp|Q13243|SRSF5_HUMAN	824.919	2	29.3	1037.5	1	y9	y	9	E
SRSF5_Pep2	LNEGVVEFASYGDLK	sp|Q13243|SRSF5_HUMAN	824.919	2	29.3	908.46	1	y8	y	8	F
SRSF5_Pep2	LNEGVVEFASYGDLK	sp|Q13243|SRSF5_HUMAN	824.919	2	29.3	690.355	1	y6	y	6	S
TRA2A_Pep2	YGPLSGVNVVYDQR	sp|Q13595|TRA2A_HUMAN	783.899	2	27.9	1136.57	1	y10	y	10	S
TRA2A_Pep2	YGPLSGVNVVYDQR	sp|Q13595|TRA2A_HUMAN	783.899	2	27.9	1049.54	1	y9	y	9	G
TRA2A_Pep2	YGPLSGVNVVYDQR	sp|Q13595|TRA2A_HUMAN	783.899	2	27.9	893.448	1	y7	y	7	N
TRA2A_Pep2	YGPLSGVNVVYDQR	sp|Q13595|TRA2A_HUMAN	783.899	2	27.9	303.178	1	y2	y	2	Q
TRA2A_Pep2	YGPLSGVNVVYDQR	sp|Q13595|TRA2A_HUMAN	788.903	2	27.9	1146.58	1	y10	y	10	S
TRA2A_Pep2	YGPLSGVNVVYDQR	sp|Q13595|TRA2A_HUMAN	788.903	2	27.9	1059.55	1	y9	y	9	G
TRA2A_Pep2	YGPLSGVNVVYDQR	sp|Q13595|TRA2A_HUMAN	788.903	2	27.9	903.456	1	y7	y	7	N
TRA2A_Pep2	YGPLSGVNVVYDQR	sp|Q13595|TRA2A_HUMAN	788.903	2	27.9	313.186	1	y2	y	2	Q
TRA2A_Pep1	GFAFVYFER	sp|Q13595|TRA2A_HUMAN	568.282	2	20	931.467	1	y7	y	7	A
TRA2A_Pep1	GFAFVYFER	sp|Q13595|TRA2A_HUMAN	568.282	2	20	860.43	1	y6	y	6	F
TRA2A_Pep1	GFAFVYFER	sp|Q13595|TRA2A_HUMAN	568.282	2	20	713.362	1	y5	y	5	V
TRA2A_Pep1	GFAFVYFER	sp|Q13595|TRA2A_HUMAN	568.282	2	20	614.293	1	y4	y	4	Y
TRA2A_Pep1	GFAFVYFER	sp|Q13595|TRA2A_HUMAN	573.286	2	20	941.475	1	y7	y	7	A
TRA2A_Pep1	GFAFVYFER	sp|Q13595|TRA2A_HUMAN	573.286	2	20	870.438	1	y6	y	6	F
TRA2A_Pep1	GFAFVYFER	sp|Q13595|TRA2A_HUMAN	573.286	2	20	723.37	1	y5	y	5	V
TRA2A_Pep1	GFAFVYFER	sp|Q13595|TRA2A_HUMAN	573.286	2	20	624.302	1	y4	y	4	Y
SRSF1_Pep1	IYVGNLPPDIR	sp|Q07955|SRSF1_HUMAN	628.854	2	22.2	980.552	1	y9	y	9	V
SRSF1_Pep1	IYVGNLPPDIR	sp|Q07955|SRSF1_HUMAN	628.854	2	22.2	597.335	1	y5	y	5	P
SRSF1_Pep1	IYVGNLPPDIR	sp|Q07955|SRSF1_HUMAN	628.854	2	22.2	288.203	1	y2	y	2	I
SRSF1_Pep1	IYVGNLPPDIR	sp|Q07955|SRSF1_HUMAN	628.854	2	22.2	277.155	1	b2	b	2	Y
SRSF1_Pep1	IYVGNLPPDIR	sp|Q07955|SRSF1_HUMAN	633.858	2	22.2	990.561	1	y9	y	9	V
SRSF1_Pep1	IYVGNLPPDIR	sp|Q07955|SRSF1_HUMAN	633.858	2	22.2	607.344	1	y5	y	5	P
SRSF1_Pep1	IYVGNLPPDIR	sp|Q07955|SRSF1_HUMAN	633.858	2	22.2	298.211	1	y2	y	2	I
SRSF1_Pep1	IYVGNLPPDIR	sp|Q07955|SRSF1_HUMAN	633.858	2	22.2	277.155	1	b2	b	2	Y
SRSF1_Pep2	SHEGETAYIR	sp|Q07955|SRSF1_HUMAN	581.778	2	20.5	938.458	1	y8	y	8	E
SRSF1_Pep2	SHEGETAYIR	sp|Q07955|SRSF1_HUMAN	581.778	2	20.5	809.415	1	y7	y	7	G
SRSF1_Pep2	SHEGETAYIR	sp|Q07955|SRSF1_HUMAN	581.778	2	20.5	225.098	1	b2	b	2	H
SRSF1_Pep2	SHEGETAYIR	sp|Q07955|SRSF1_HUMAN	581.778	2	20.5	354.141	1	b3	b	3	E
SRSF1_Pep2	SHEGETAYIR	sp|Q07955|SRSF1_HUMAN	586.782	2	20.5	948.466	1	y8	y	8	E
SRSF1_Pep2	SHEGETAYIR	sp|Q07955|SRSF1_HUMAN	586.782	2	20.5	819.423	1	y7	y	7	G
SRSF1_Pep2	SHEGETAYIR	sp|Q07955|SRSF1_HUMAN	586.782	2	20.5	225.098	1	b2	b	2	H
SRSF1_Pep2	SHEGETAYIR	sp|Q07955|SRSF1_HUMAN	586.782	2	20.5	354.141	1	b3	b	3	E
SRSF3_Pep1	VYVGNLGNNGNK	sp|P84103|SRSF3_HUMAN	624.82	2	22.1	986.501	1	y10	y	10	V
SRSF3_Pep1	VYVGNLGNNGNK	sp|P84103|SRSF3_HUMAN	624.82	2	22.1	887.433	1	y9	y	9	G
SRSF3_Pep1	VYVGNLGNNGNK	sp|P84103|SRSF3_HUMAN	624.82	2	22.1	603.285	1	y6	y	6	G
SRSF3_Pep1	VYVGNLGNNGNK	sp|P84103|SRSF3_HUMAN	624.82	2	22.1	263.139	1	b2	b	2	Y
SRSF3_Pep1	VYVGNLGNNGNK	sp|P84103|SRSF3_HUMAN	628.827	2	22.1	994.516	1	y10	y	10	V
SRSF3_Pep1	VYVGNLGNNGNK	sp|P84103|SRSF3_HUMAN	628.827	2	22.1	895.447	1	y9	y	9	G
SRSF3_Pep1	VYVGNLGNNGNK	sp|P84103|SRSF3_HUMAN	628.827	2	22.1	611.299	1	y6	y	6	G
SRSF3_Pep1	VYVGNLGNNGNK	sp|P84103|SRSF3_HUMAN	628.827	2	22.1	263.139	1	b2	b	2	Y
SRSF3_Pep2	AFGYYGPLR	sp|P84103|SRSF3_HUMAN	522.269	2	18.3	825.425	1	y7	y	7	G
SRSF3_Pep2	AFGYYGPLR	sp|P84103|SRSF3_HUMAN	522.269	2	18.3	605.341	1	y5	y	5	Y
SRSF3_Pep2	AFGYYGPLR	sp|P84103|SRSF3_HUMAN	522.269	2	18.3	442.277	1	y4	y	4	G
SRSF3_Pep2	AFGYYGPLR	sp|P84103|SRSF3_HUMAN	527.273	2	18.3	835.434	1	y7	y	7	G
SRSF3_Pep2	AFGYYGPLR	sp|P84103|SRSF3_HUMAN	527.273	2	18.3	615.349	1	y5	y	5	Y
SRSF3_Pep2	AFGYYGPLR	sp|P84103|SRSF3_HUMAN	527.273	2	18.3	452.286	1	y4	y	4	G
CD209_Pep1	LQQLGLLEEEQLR	sp|Q9NNX6|CD209_HUMAN	784.936	2	28	1086.58	1	y9	y	9	G
CD209_Pep1	LQQLGLLEEEQLR	sp|Q9NNX6|CD209_HUMAN	784.936	2	28	370.208	1	b3	b	3	Q
CD209_Pep1	LQQLGLLEEEQLR	sp|Q9NNX6|CD209_HUMAN	784.936	2	28	242.15	2	b4	b	4	L
CD209_Pep1	LQQLGLLEEEQLR	sp|Q9NNX6|CD209_HUMAN	789.94	2	28	1096.59	1	y9	y	9	G
CD209_Pep1	LQQLGLLEEEQLR	sp|Q9NNX6|CD209_HUMAN	789.94	2	28	370.208	1	b3	b	3	Q
CD209_Pep1	LQQLGLLEEEQLR	sp|Q9NNX6|CD209_HUMAN	789.94	2	28	242.15	2	b4	b	4	L
iRT_Pep1	TASEFDSAIAQDK	iRT	695.832	2	24.5	1002.5	1	y9	y	9	F
iRT_Pep1	TASEFDSAIAQDK	iRT	695.832	2	24.5	855.43	1	y8	y	8	D
iRT_Pep1	TASEFDSAIAQDK	iRT	695.832	2	24.5	740.403	1	y7	y	7	S
iRT_Pep2	NGFILDGFPR	iRT	573.303	2	20	827.465	1	y7	y	7	I
iRT_Pep2	NGFILDGFPR	iRT	573.303	2	20	714.381	1	y6	y	6	L
iRT_Pep2	NGFILDGFPR	iRT	573.303	2	20	601.297	1	y5	y	5	D
iRT_Pep3	GLILVGGYGTR	iRT	558.326	2	19.4	832.455	1	y8	y	8	L
iRT_Pep3	GLILVGGYGTR	iRT	558.326	2	19.4	719.371	1	y7	y	7	V
iRT_Pep3	GLILVGGYGTR	iRT	558.326	2	19.4	620.303	1	y6	y	6	G
iRT_Pep4	SSAAPPPPPR	iRT	493.768	2	17	741.428	1	y7	y	7	A
iRT_Pep4	SSAAPPPPPR	iRT	493.768	2	17	670.391	1	y6	y	6	P
iRT_Pep4	SSAAPPPPPR	iRT	493.768	2	17	573.338	1	y5	y	5	P
iRT_Pep4	SSAAPPPPPR	iRT	493.768	2	17	476.286	1	y4	y	4	P
