# Supplementary material for: Connecting multiple microenvironment proteomes uncovers the biology in head and neck cancer
Source: Nat Commun. 2022 Nov 7;13:6725. doi: 10.1038/s41467-022-34407-1 (PMC9640649; doi:10.1038/s41467-022-34407-1)
Supplement: Supplementary file 12 — Supplementary Data 9 [file 41467_2022_34407_MOESM12_ESM.xlsx]

## Sheet: Data S9
Supplementary Data 9. External datasets used in this study.
Dataset #	Description	Number of samples	Accessible links/Accession codes	Reference/Source of samples	Application in this study
1	scRNASeq data of tumors and lymph nodes from 18 HNSCC patients	18 HNSCC primary tumors and 5 matching lymph nodes (12 pN+; 6 pN0)	Gene Expression Omnibus, dataset identifier GSE103322	Puram et al. (5)	A. Infer the cell composition associated with our bulk proteomes in CIBERSORTx (Methods section 'Cell type deconvolution using CIBERSORTx'); B. Define genes that are differentially expressed and associate with protein signatures of metastasis or investigate the expression of splicing factors (Method section 'scRNASeq processing and differential expression')
2	scRNASeq data of a PBMC sample from a health donor	One control PBMC sample	https://support.10xgenomics.com/single-cell-gene-expression/datasets/1.1.0/pbmc3k	-	A. Infer the cell composition associated with our bulk proteomes in CIBERSORTx (Methods section 'Cell type deconvolution using CIBERSORTx'); B. Define genes that are differentially expressed and associate with the metastasis-associated proteins (Methods section 'scRNASeq processing and differential expression'); C. Cross-validate the deconvolution in CIBERSORTx using proteomic data from PBMC (Met…
3	RNASeq and proteomic data of an atlas of 28 health tissues	28 histologically healthy tissue specimen	RNA-Seq data: ArrayExpress, dataset identifier E-MTAB-2836; Mass-spectrometry based proteomic data: ProteomeXchange Consortium, dataset identifier PXD010154	Wang et al. (21)	Correlate protein abundance and genes for immune populations using genes from the HNSCC tissue signature matrix of CIBERSORTx (Methods section 'Cell type deconvolution using CIBERSORTx')
4	Immune cell counts (hemograms) of blood recovered from 25 HNSCC patients	25 HNSCC blood samples (9 pN+; 16 pN0)	-	São Vicente de Paula and Sobam Hospitals	Define immune populations associated with the N status (Methods section 'Association of cell counts with metastasis')
5	RNASeq data of tumors from a 500 HNSCC patient-cohort (TCGA)	500 HNSCC primary tumors	https://portal.gdc.cancer.gov	-	Verify the correlation with our bulk proteomics data obtained for primary tumor malignant cells (Methods section 'Cross validation of protein and gene expression')
6	RNASeq data of tumors from a 428 HNSCC patient-cohort (TCGA)	428 HNSCC primary tumors (180 pN0; 248 pN+)	https://portal.gdc.cancer.gov	-	Correlate the immune subpopulatioms estimated using xCell algorith with nodal status (N+/N0) (Methods section 'Cell type enrichment with xCell and association with metastasis')
7	Proteomic data from 22 human PBMC subpopulations	22 hematopoietic cell populations	ProteomeXchange Consortium, data set identifier PXD004352	Rieckmann et al. (22)	Cross-validate the deconvolution in CIBERSORTx using a reference matrix of scRNASeq PBMC (Methods section 'Cell type deconvolution using CIBERSORTx')
8	List of reviewed proteins with their respective annotated gene ontology (GO) biological processes from Uniprot	Annotation of the whole proteome	https://www.uniprot.org	-	Filter out proteins annotated in GO processes containing the term “splicing” (Methods section 'Searching GO splicing factors related to metastasis')
HNSCC: head and neck squamous cell carcinoma; PBMC: peripheral blood mononuclear cell.
