# Supplementary material for: Connecting multiple microenvironment proteomes uncovers the biology in head and neck cancer
Source: Nat Commun. 2022 Nov 7;13:6725. doi: 10.1038/s41467-022-34407-1 (PMC9640649; doi:10.1038/s41467-022-34407-1)
Supplement: Supplementary file 14 — Source Data [file 41467_2022_34407_MOESM14_ESM.xlsx]

## Sheet: Figure 1b
Figure 1b
LFQ intensities obtained for the proteomes of multiple sites.
Primary tumor - Malignant	Primary tumor - Non-malignant	Lymph node - Malignant	Lymph node - Non-malignant	Buffy coat	Saliva
12201000000	6896910538	12712000000	4519090687	2498558032	3382111568
10185000000	5811424483	7991304791	3419073460	2406038317	2994512387
9774192035	2971914156	7000329852	2671613723	2328312190	2599873257
6124741995	2924493513	5882402657	1866174119	2320026320	2204454124
4925081975	2697743308	3472801769	1844326426	1388855483	2112272080
4876860508	2460229225	3212298541	1791903566	1229377210	1944102097
2787972601	2161671270	2938267854	1602173679	1193190143	1260536343
2499760838	2146579620	2922691757	1591214984	1175175497	1018576985
2142510717	2085622987	2776405901	1428249771	1174486162	820609305
2101457996	1855297239	2676827358	1351048142	1084091080	801153798
2028479142	1747348767	2459712324	1291844533	785075154	769854349
2021668418	1741938318	2173595095	1105396128	760777559	743016718
1998804924	1548855456	1952053367	787591363	722131841	736719412
1981415391	1513089194	1940104866	776936021	705224094	669065745
1901285802	1354007793	1618299078	656177420	646025371	551590361
1840919168	1244965501	1367499291	589461021	533132329	501851158
1772887537	1016794054	1350200868	502059635	531996533	478963876
1769938605	996019885	1313823589	422266924	459096535	449655791
1705345946	893150405	1273176451	341845646	429938848	371850784
1528090585	889577242	1270869953	339471557	398278083	370958039
1352799161	855418536	1176465039	316053671	357071056	319803613
1340086511	674559056	1137498862	312719147	355042776	302803779
1298633188	663229348	1098237343	308629596	352678867	278856364
1288145771	630304797	1023678956	286902529	352299580	278482342
1268463716	579106988	1018587232	280881499	251009389	272478241
1232163576	575008345	993198620	274853762	249614824	268800387
1212068954	541130787	950664285	259158060	241815299	258138472
1202047054	519458056	888668098	244420745	237601486	253932768
1194939843	508202588	856675168	242862463	223261794	253348286
1158380327	500860437	850919812	241055059	222051881	247821947
1133995502	491186515	847609944	225124366	216235979	243158855
1089128234	488541332	834878947	220515882	212908492	227179908
1018720627	470096130	789188367	218707660	205968910	226836347
964773752	463695047	756787504	216979853	205185625	213693978
894689469	458002380	743177713	216814244	183399668	212152550
867604867	441592897	741716587	211916260	167509316	206800965
845360461	391230295	723440939	211388569	167374694	205559706
801820508	390516984	706312768	209488501	165994870	203641424
793192184	364232508	690248637	207365373	162633990	199333811
723165781	361027870	690000649	205460789	159350041	191874957
715283111	347123818	657867319	192899946	157910998	158263874
713342934	344590291	636601649	186910789	157432004	157084386
683559569	296431424	616451006	186875979	156561522	156595790
650400380	288254640	597385384	181817109	154810243	144990741
635110939	285423345	590587929	179456641	152579575	141206713
632478451	280624476	566455619	174931648	138110628	137035660
631053099	274652696	565719638	162934089	137187320	136612430
612785754	271757190	564430821	154448123	136873965	128220732
600342416	268223205	541074002	150432153	134757793	126494139
586812758	264781560	524431309	146706716	128294910	122409576
585116592	263251559	513972330	144777790	121602129	116891923
575711984	263241236	501168016	141963561	114279524	112431899
568686894	258137624	475728379	127318700	114210171	111738350
568340165	255593252	469620806	123799445	112396663	110974057
538691811	252470195	462680743	121661016	111075845	109763717
528057901	252057588	462434478	117193581	110661957	109100151
521623793	250507724	460719605	111738596	109887162	108957840
521175497	248841617	441088813	108561375	109327274	104308734
510428201	244628907	428484690	107546753	106561218	102444070
499856539	234434523	419188371	107514165	104233135	9.99725e+07
490670077	233631412	413421109	105335950	103368950	92669576
460354837	231851933	408299131	9.78788e+07	101520752	9.10032e+07
455037407	228216224	400593612	9.77026e+07	100962935	8.94863e+07
454880288	226830795	399436302	9.69737e+07	100744751	8.91216e+07
437869390	224875353	380864047	9.63231e+07	97341236	8.62421e+07
435595991	219673630	374133219	9.3633e+07	9.54963e+07	8.62222e+07
428159663	217843428	365579771	9.31133e+07	8.48622e+07	8.53823e+07
420106713	213804292	359143273	9.1308e+07	81645761	8.51805e+07
412757262	208039629	344958939	90681044	76950231	8.17427e+07
403830172	204109375	339552244	8.84008e+07	7.69078e+07	7.92808e+07
391918224	201384212	324589464	8.77422e+07	7.62926e+07	7.91357e+07
391043650	201180192	310510603	8.70331e+07	7.29819e+07	7.59634e+07
390573100	198418656	297604436	8.32833e+07	7.26427e+07	7.58398e+07
373338020	192240176	288312673	82238906	70674507	7.35703e+07
367681316	187639952	284944133	8.04793e+07	7.06458e+07	7.09269e+07
366713728	180267848	284639573	7.96271e+07	6.74085e+07	6.99014e+07
360487575	177853905	284078694	7.91413e+07	6.43401e+07	6.96265e+07
359254630	177759290	280925653	7.60072e+07	6.37921e+07	6.93918e+07
354894900	168620625	278591231	7.42419e+07	6.24843e+07	6.90098e+07
342839493	168499008	273791220	7.41148e+07	6.13524e+07	6.60863e+07
335720759	164211044	271062559	7.2331e+07	6.13058e+07	6.56532e+07
333663079	163413305	269384058	7.22097e+07	6.00315e+07	6.53365e+07
328754567	163147367	266676355	6.98967e+07	5.91412e+07	6.21136e+07
323396105	161232473	263497205	6.94255e+07	5.84328e+07	6.11828e+07
317117907	160368848	261371617	6.90363e+07	5.74333e+07	6.09184e+07
310394500	159115850	258741656	6.85758e+07	5.68238e+07	6.02757e+07
304673552	157422829	255950109	6.84433e+07	5.44446e+07	6.00571e+07
302679548	157124888	243727642	6.78379e+07	5.42521e+07	5.90704e+07
301062343	156948326	240851010	6.6216e+07	5.38144e+07	5.88348e+07
297820481	154860620	239410715	6.6017e+07	5.16414e+07	5.66548e+07
297766137	153379675	237119965	65463195	5.06963e+07	56166339
295168011	149644449	227312450	6.43198e+07	49836414	5.52383e+07
282652721	142954414	227069876	6.41186e+07	49523903	5.51558e+07
278965535	142595217	226606162	6.30506e+07	4.89242e+07	5.43802e+07
278261392	142522916	225369135	62466630	4.59185e+07	5.35336e+07
278061507	140459200	221568405	61609237	4.50657e+07	52626849
276622475	139500559	221500227	6.14729e+07	4.48147e+07	51576243
276006092	136605013	218643672	6.14725e+07	4.35817e+07	5.10882e+07
274094854	135414452	218522537	6.12989e+07	4.32723e+07	5.08758e+07
267885408	130411732	217782565	59925662	4.24218e+07	5.05485e+07
258667516	128696430	212675362	5.7995e+07	4.19763e+07	5.04442e+07
256248675	127282381	211768710	5.65345e+07	4.06944e+07	5.03803e+07
255917240	126608182	206947700	5.56492e+07	4.01693e+07	5.02224e+07
255249726	126086868	206116970	5.55272e+07	3.98569e+07	4.79996e+07
250294945	125559659	197908403	54695997	3.98e+07	4.76035e+07
248826142	123422684	187480129	5.39586e+07	3.95946e+07	4.65758e+07
245943073	122869584	183815115	5.21024e+07	3.93899e+07	4.60398e+07
240254231	120009498	183342983	5.17903e+07	3.86888e+07	4.5965e+07
235331854	119761511	183067876	5.13509e+07	3.82769e+07	4.58459e+07
227595348	116307777	182981381	5.12381e+07	3.69102e+07	45834109
224230500	112260489	182623857	5.11443e+07	3.67043e+07	4.43946e+07
221654093	108448982	182309442	5.02923e+07	36549607	4.39922e+07
216139365	105245163	179999448	5.01984e+07	3.64087e+07	4.28409e+07
216031573	105043920	173012028	5.00919e+07	36056898	4.26665e+07
215380396	104272231	169509447	4.99885e+07	3.47749e+07	4.25317e+07
212778628	104201805	169140280	4.98875e+07	34002954	4.18518e+07
210165374	101147973	167774867	4.94774e+07	32863217	4.05082e+07
209333407	100940101	165687626	4.93955e+07	3.2854e+07	3.88017e+07
208245336	100434691	164880959	4.81548e+07	3.21294e+07	3.84639e+07
207905116	100181169	163768075	4.80029e+07	3.1445e+07	3.72677e+07
207524234	9.86084e+07	159289937	4.75211e+07	3.12899e+07	36809819
206212850	9.78857e+07	159120641	4.73603e+07	3.12089e+07	3.56873e+07
203440726	9.6896e+07	157968368	4.70425e+07	3.11014e+07	3.56189e+07
201436099	9.56569e+07	157683869	4.65768e+07	3.07771e+07	3.4617e+07
199623646	9.5209e+07	156883198	4.52712e+07	3.04269e+07	3.44146e+07
198393220	9.38683e+07	153873626	4.4921e+07	2.91265e+07	3.43699e+07
196981907	9.34439e+07	144976277	4.43661e+07	28111719	3.42526e+07
195470394	9.31275e+07	140213104	4.41366e+07	2.80471e+07	3.26723e+07
195143254	9.29567e+07	139685127	4.39841e+07	2.79237e+07	3.17593e+07
194232307	9.17429e+07	139445904	43629716	2.76677e+07	3.17388e+07
191332596	8.87399e+07	134319515	43590403	27620620	3.15646e+07
190282204	8.79605e+07	133751187	4.33112e+07	2.73818e+07	2.90303e+07
187496273	8.79205e+07	132366296	4.19618e+07	2.71934e+07	2.84789e+07
187360013	8.36345e+07	129202873	4.10011e+07	2.69158e+07	2.83398e+07
187260447	83055006	129200591	4.09663e+07	2.64731e+07	2.81676e+07
182372153	8.29019e+07	125692175	4.05852e+07	2.64155e+07	28120766
180973528	8.06824e+07	124956729	4.04709e+07	26282941	2.79888e+07
180883293	80386421	124653333	3.96078e+07	2.5927e+07	2.77689e+07
179907575	8.02142e+07	124603221	3.94102e+07	2.57955e+07	2.76488e+07
172780178	7.93305e+07	122179378	3.93338e+07	2.56643e+07	2.76118e+07
169570592	7.88012e+07	120256759	3.91183e+07	2.54967e+07	2.70779e+07
168453605	7.76545e+07	119930550	3.91087e+07	2.54654e+07	2.67035e+07
168196523	7.69682e+07	118877687	3.90793e+07	2.53435e+07	2.64863e+07
167778914	7.68738e+07	117326555	3.85458e+07	2.53296e+07	2.57975e+07
166776205	7.62773e+07	116132536	3.83703e+07	2.53185e+07	2.55513e+07
166148715	7.57044e+07	115833616	3.8067e+07	2.51336e+07	2.46097e+07
166049070	7.45502e+07	115137651	3.80295e+07	2.51071e+07	2.41908e+07
165403281	7.29353e+07	114734866	3.789e+07	2.48908e+07	2.40545e+07
165078415	7.29096e+07	114530194	3.78577e+07	2.46453e+07	2.35963e+07
164994800	7.22619e+07	114203036	3.76307e+07	2.44433e+07	2.35882e+07
164842753	7.17858e+07	113990385	3.74502e+07	2.42955e+07	2.35219e+07
163296917	7.15828e+07	113402514	3.73011e+07	2.41651e+07	2.3432e+07
162287952	7.14647e+07	112702256	3.71295e+07	2.40646e+07	2.22489e+07
161280185	7.13614e+07	109139644	3.68443e+07	2.40264e+07	2.20318e+07
161075930	6.98178e+07	105467082	3.64054e+07	2.29123e+07	2.15591e+07
157953370	68757242	105180771	36405294	2.21039e+07	2.1524e+07
157715099	6.86979e+07	103942288	3.6292e+07	2.17261e+07	2.09521e+07
156879279	6.81914e+07	103937868	3.6218e+07	2.16727e+07	2.08379e+07
155694353	6.72878e+07	103634404	3.59523e+07	2.15166e+07	2.05734e+07
149924480	6.68735e+07	103297364	3.5913e+07	2.12599e+07	2.03697e+07
148026240	6.68648e+07	103288999	3.57555e+07	2.11669e+07	20223448
147653783	6.66305e+07	102496273	3.5622e+07	2.08761e+07	2.02163e+07
146691355	6.66001e+07	102337241	3.52043e+07	2.08309e+07	1.97308e+07
146646517	6.54547e+07	9.99663e+07	3.52035e+07	2.07772e+07	1.9563e+07
146527871	6.4764e+07	99897348	3.48883e+07	2.02689e+07	19293058
146055876	6.4749e+07	9.84547e+07	3.4497e+07	1.9482e+07	1.89867e+07
145562584	6.46055e+07	9.80617e+07	3.41905e+07	1.86599e+07	1.8862e+07
144567708	6.43631e+07	9.78856e+07	3.40794e+07	1.85279e+07	1.8857e+07
139775039	6.40352e+07	9.75858e+07	3.39844e+07	1.8446e+07	1.88115e+07
139256498	6.31431e+07	9.74147e+07	3.37489e+07	1.83647e+07	1.85285e+07
137576962	6.28329e+07	9.65533e+07	3.36253e+07	1.82874e+07	1.8407e+07
136641528	6.23039e+07	9.58478e+07	3.35394e+07	1.79336e+07	1.83263e+07
136396006	6.02682e+07	9.55389e+07	3.35129e+07	1.77045e+07	1.8285e+07
135942691	6.02165e+07	9.4662e+07	3.34987e+07	1.76782e+07	1.82491e+07
134915878	5.9906e+07	93909519	3.34324e+07	1.74495e+07	1.81915e+07
130619423	5.91174e+07	9.33049e+07	3.3392e+07	1.72792e+07	1.78627e+07
129598252	5.87127e+07	9.18579e+07	3.32723e+07	1.71266e+07	1.76881e+07
129394655	5.84033e+07	9.14261e+07	3.31238e+07	1.7124e+07	1.76306e+07
127128005	5.83708e+07	9.13362e+07	3.29516e+07	1.70874e+07	1.75827e+07
126779140	5.82532e+07	9.0569e+07	3.24316e+07	1.68614e+07	1.75485e+07
125218580	5.81729e+07	90324170	3.23253e+07	1.66834e+07	1.75463e+07
124749007	5.63055e+07	9.02908e+07	3.21813e+07	1.66328e+07	1.74706e+07
122282711	5.54775e+07	9.00568e+07	3.15661e+07	1.64714e+07	1.72674e+07
121007601	5.5016e+07	8.92246e+07	3.12959e+07	1.64575e+07	1.72599e+07
120682236	5.48611e+07	8.85287e+07	31152017	1.64389e+07	1.67913e+07
119979478	5.44085e+07	8.82787e+07	3.11378e+07	1.63757e+07	1.66993e+07
119251709	5.40751e+07	8.73378e+07	3.10211e+07	1.63125e+07	1.66031e+07
118458661	5.38418e+07	8.71586e+07	3.10193e+07	1.62343e+07	1.65769e+07
117805638	5.37581e+07	8.69465e+07	3.09808e+07	1.61179e+07	1.63477e+07
117777336	5.37192e+07	8.67617e+07	3.09554e+07	1.61172e+07	1.62048e+07
116027424	5.36547e+07	8.66239e+07	3.08866e+07	1.60271e+07	1.61365e+07
115869094	5.34027e+07	8.60841e+07	3.08703e+07	1.58494e+07	1.59661e+07
115738536	5.32951e+07	85267571	3.07197e+07	15682234	15837737
115593614	5.27198e+07	8.47781e+07	3.06309e+07	1.56111e+07	1.58367e+07
115236810	5.25053e+07	8.44183e+07	3.04676e+07	1.55319e+07	1.57709e+07
114691868	5.05901e+07	8.43907e+07	3.03834e+07	1.54761e+07	1.55595e+07
114056109	5.04583e+07	8.38543e+07	3.03187e+07	15460025	1.5408e+07
112947175	5.04349e+07	8.34946e+07	3.00546e+07	1.54187e+07	1.51666e+07
112471785	5.03344e+07	8.33778e+07	2.99972e+07	1.49848e+07	1.49277e+07
112199035	4.9822e+07	8.33037e+07	2.96251e+07	1.49294e+07	1.47802e+07
111285263	4.97026e+07	83177755	2.95247e+07	14761676	14764808
110887433	4.95202e+07	82961249	2.94754e+07	1.47391e+07	1.46455e+07
110367534	4.95183e+07	8.2696e+07	2.94288e+07	1.47215e+07	1.44639e+07
109245075	49499717	8.26786e+07	2.94249e+07	1.43258e+07	1.44147e+07
107926327	4.89779e+07	8.125e+07	2.91321e+07	1.41169e+07	1.42733e+07
107252054	4.82681e+07	8.00635e+07	2.90855e+07	1.38962e+07	1.41871e+07
106644690	4.81002e+07	7.92535e+07	2.88877e+07	1.38455e+07	1.38586e+07
105954955	4.79945e+07	7.89305e+07	2.86991e+07	1.38318e+07	13806877
105882645	4.75731e+07	78284616	2.86959e+07	1.37251e+07	1.37847e+07
104822783	4.69965e+07	7.74933e+07	2.81094e+07	1.36515e+07	1.37266e+07
104739958	4.59241e+07	77268944	2.7644e+07	1.35585e+07	1.37034e+07
104379861	4.58914e+07	7.70148e+07	2.74608e+07	1.33439e+07	1.36529e+07
104357498	4.55671e+07	7.63342e+07	2.74169e+07	1.32889e+07	1.3499e+07
103661697	4.52992e+07	7.43374e+07	2.7294e+07	1.32012e+07	1.34765e+07
101639415	4.52362e+07	7.40742e+07	2.72927e+07	13170155	1.33129e+07
101495018	4.46805e+07	7.37854e+07	2.72035e+07	1.30665e+07	1.30544e+07
101106382	4.46552e+07	7.3545e+07	2.7193e+07	1.30408e+07	1.29507e+07
9.97255e+07	4.44601e+07	7.30166e+07	2.71796e+07	1.30292e+07	1.29018e+07
99372850	4.34989e+07	7.29743e+07	2.71665e+07	1.30188e+07	1.26445e+07
9.90603e+07	4.33117e+07	7.2852e+07	2.71493e+07	1.2994e+07	1.25951e+07
9.84568e+07	4.30272e+07	7.24749e+07	2.70011e+07	12976967	12452335
9.83878e+07	4.29094e+07	7.21469e+07	2.6843e+07	1.28834e+07	1.24319e+07
9.77449e+07	4.28955e+07	7.21219e+07	2.67454e+07	1.27544e+07	1.23449e+07
9.63353e+07	42618016	7.18284e+07	2.6714e+07	1.24512e+07	12249570
95767392	4.24994e+07	7.17842e+07	2.64157e+07	12391911	1.22167e+07
9.57264e+07	4.23943e+07	7.15089e+07	2.62085e+07	1.22616e+07	1.21342e+07
9.55917e+07	4.19162e+07	70990048	2.61707e+07	1.22557e+07	1.20798e+07
95323604	4.18055e+07	7.05705e+07	2.56714e+07	1.22479e+07	1.20756e+07
9.51855e+07	4.15964e+07	7.00603e+07	2.5455e+07	1.22093e+07	1.1974e+07
9.50713e+07	4.14475e+07	7.00024e+07	2.52716e+07	1.21961e+07	1.18433e+07
9.50427e+07	4.05186e+07	6.97304e+07	25235055	1.21833e+07	1.16567e+07
9.41646e+07	40450161	6.96109e+07	2.50849e+07	1.20985e+07	1.16174e+07
9.30833e+07	4.03058e+07	6.95593e+07	2.49709e+07	1.20059e+07	1.15931e+07
9.24015e+07	40134699	6.93567e+07	2.49484e+07	1.19111e+07	1.15567e+07
9.2399e+07	3.98369e+07	69265963	2.46063e+07	1.17979e+07	1.14189e+07
9.2363e+07	3.98065e+07	6.90182e+07	2.45745e+07	1.17353e+07	1.13194e+07
9.1997e+07	3.93477e+07	6.80263e+07	2.43951e+07	1.13322e+07	1.13084e+07
9.03777e+07	39203054	6.66975e+07	2.43177e+07	1.1191e+07	1.1308e+07
9.02234e+07	3.89488e+07	6.65665e+07	2.42611e+07	1.11885e+07	1.12791e+07
9.02022e+07	3.89041e+07	6.62258e+07	24206752	1.11847e+07	1.12687e+07
8.83405e+07	3.87925e+07	6.61294e+07	2.40909e+07	1.10407e+07	1.11753e+07
88215049	38601051	6.6012e+07	2.40444e+07	1.09899e+07	1.10925e+07
8.77466e+07	3.80745e+07	6.6011e+07	2.37943e+07	1.0946e+07	10930662
87570328	3.75737e+07	6.57477e+07	2.35316e+07	1.07528e+07	1.07174e+07
8.69712e+07	3.73832e+07	6.4907e+07	2.3492e+07	1.07092e+07	10644078
8.57185e+07	3.71409e+07	6.48863e+07	2.34527e+07	1.06879e+07	1.06305e+07
8.54201e+07	3.70777e+07	6.47006e+07	2.31288e+07	1.06008e+07	1.06178e+07
8.53205e+07	37011574	64484816	2.30473e+07	10560900	1.05807e+07
8.5151e+07	3.69524e+07	6.43358e+07	2.30406e+07	10454918	1.03027e+07
85111187	3.66776e+07	64333967	2.29511e+07	1.04482e+07	1.00967e+07
8.4926e+07	3.66539e+07	6.41249e+07	2.27784e+07	1.0427e+07	1.00334e+07
8.46918e+07	36333430	6.37269e+07	2.26837e+07	1.03303e+07	9.9233e+06
84610129	3.62305e+07	6.37202e+07	2.26696e+07	1.01872e+07	9.91948e+06
8.41754e+07	35849369	6.27556e+07	2.25642e+07	1.01829e+07	9.81017e+06
8.37932e+07	3.52188e+07	6.27497e+07	22556244	1.00916e+07	9.54687e+06
8.33868e+07	35190276	6.26642e+07	22491870	9.9701e+06	9.41377e+06
8.29159e+07	3.49134e+07	6.26311e+07	2.23745e+07	9.95765e+06	9.39565e+06
8.23625e+07	3.49067e+07	6.26244e+07	2.22511e+07	9.90014e+06	9.37275e+06
8.18329e+07	3.48758e+07	6.22909e+07	2.22002e+07	9.68733e+06	9.23116e+06
8.17329e+07	3.42974e+07	62237137	2.21862e+07	9.68207e+06	9.10517e+06
8.164e+07	3.39937e+07	62087635	2.21507e+07	9.59461e+06	9.04817e+06
8.13804e+07	3.39818e+07	6.20711e+07	2.20392e+07	9.5797e+06	8.96771e+06
8.12569e+07	3.39395e+07	6.16809e+07	2.20233e+07	9.52877e+06	8.79901e+06
8.12451e+07	3.37602e+07	6.16248e+07	21978481	9.44101e+06	8.77088e+06
8.10035e+07	3.37097e+07	6.15281e+07	2.17684e+07	9.41133e+06	8.70385e+06
80768018	3.34186e+07	6.05125e+07	2.1639e+07	9.37499e+06	8.50828e+06
8.04561e+07	3.26626e+07	6.03916e+07	2.16232e+07	9.36612e+06	8.39959e+06
7.95236e+07	3.26341e+07	5.99552e+07	2.14543e+07	9.27765e+06	8.39651e+06
7.89331e+07	3.25697e+07	5.94785e+07	2.14389e+07	9.21642e+06	8.30024e+06
7.87354e+07	3.24589e+07	5.86264e+07	2.14348e+07	9.19955e+06	8.18704e+06
7.81236e+07	3.21927e+07	5.85674e+07	2.13468e+07	9.08358e+06	8.18185e+06
7.80749e+07	3.19637e+07	5.79026e+07	2.12919e+07	9.0678e+06	8.16495e+06
7.77959e+07	3.19595e+07	5.78289e+07	2.1114e+07	9.05321e+06	8.0774e+06
77662073	3.1932e+07	5.78107e+07	21079080	9.04147e+06	8.06193e+06
7.75486e+07	31808646	56116324	20920994	9.03962e+06	8.05896e+06
7.69311e+07	31690654	5.60209e+07	2.07894e+07	9.01172e+06	7.97409e+06
7.67971e+07	3.14971e+07	5.58574e+07	2.07792e+07	8.98132e+06	7.95196e+06
7.6271e+07	3.14558e+07	5.52515e+07	2.07267e+07	8.83738e+06	7.89653e+06
7.6106e+07	3.11765e+07	5.52176e+07	2.0702e+07	8.80797e+06	7.8209e+06
7.6098e+07	3.08816e+07	5.5184e+07	2.06936e+07	8.78682e+06	7.78177e+06
76054107	3.07498e+07	5.46764e+07	2.06298e+07	8.77803e+06	7.78114e+06
7.5923e+07	3.07067e+07	5.40744e+07	2.06129e+07	8.76289e+06	7.59022e+06
7.50761e+07	3.06885e+07	5.39728e+07	2.04138e+07	8.61826e+06	7.52457e+06
7.4463e+07	3.06691e+07	5.39702e+07	2.0263e+07	8.49778e+06	7.49842e+06
7.42616e+07	30599671	53856414	2.02458e+07	8.35967e+06	7.42988e+06
7.40245e+07	3.04183e+07	5.368e+07	2.01105e+07	8.31741e+06	7.41622e+06
7.39304e+07	3.04112e+07	5.32308e+07	2.011e+07	8.26069e+06	7.33828e+06
7.36969e+07	30338682	5.2836e+07	2.00953e+07	8.23639e+06	7.30701e+06
7.32762e+07	3.00444e+07	5.26878e+07	1.99692e+07	8.22625e+06	7.28699e+06
7.29162e+07	2.99632e+07	5.21701e+07	1.9916e+07	8.15588e+06	7.23137e+06
72625491	2.98164e+07	5.21131e+07	1.96488e+07	8.08519e+06	7.20279e+06
7.21506e+07	2.97568e+07	5.10421e+07	1.96226e+07	8.07519e+06	7.19984e+06
7.19563e+07	2.9744e+07	5.09548e+07	1.96036e+07	8.01207e+06	7.16115e+06
71578297	29682694	5.08363e+07	1.94856e+07	7.98267e+06	7.0818e+06
7.09556e+07	2.95129e+07	5.07221e+07	1.941e+07	7.96234e+06	7.06259e+06
7.05468e+07	2.93081e+07	5.07096e+07	1.93935e+07	7.93358e+06	7.04919e+06
7.03709e+07	2.92468e+07	5.0641e+07	1.92839e+07	7.92651e+06	7.01471e+06
7.03264e+07	2.91661e+07	5.05e+07	1.92507e+07	7.92568e+06	6.97495e+06
7.02336e+07	28924981	49871227	1.91939e+07	7.89141e+06	6.93181e+06
6.98252e+07	2.88631e+07	4.95933e+07	1.90508e+07	7.84844e+06	6.92828e+06
6.97728e+07	2.84957e+07	4.90335e+07	18929122	7.75126e+06	6.91257e+06
6.93542e+07	2.84268e+07	48494122	1.88904e+07	7.65825e+06	6.80252e+06
6.93466e+07	2.84234e+07	4.81333e+07	1.87689e+07	7.54199e+06	6.75369e+06
6.91159e+07	2.83395e+07	4.79838e+07	1.87497e+07	7.54056e+06	6.74253e+06
6.89417e+07	2.82783e+07	4.79806e+07	1.86779e+07	7.45778e+06	6.68485e+06
6.8815e+07	2.81176e+07	4.74874e+07	1.8655e+07	7.36999e+06	6.55705e+06
6.8667e+07	2.81167e+07	4.73141e+07	18646598	7.3552e+06	6.5062e+06
67937494	2.79782e+07	4.72532e+07	1.85933e+07	7.33778e+06	6.49306e+06
6.76848e+07	2.78278e+07	4.72363e+07	1.85498e+07	7.13207e+06	6.43214e+06
6.7518e+07	2.75734e+07	4.70008e+07	1.83828e+07	7.12821e+06	6.4149e+06
6.74715e+07	2.75293e+07	4.62232e+07	1.83826e+07	7.1092e+06	6403856
6.69101e+07	2.73682e+07	4.61608e+07	1.83638e+07	7.06362e+06	6.37787e+06
66704675	2.73405e+07	4.60441e+07	1.83568e+07	7.06144e+06	6.33452e+06
6.62384e+07	2.71746e+07	4.60379e+07	1.83498e+07	7.02293e+06	6.32687e+06
65781841	2.71559e+07	4.60103e+07	1.79627e+07	6.99712e+06	6.32327e+06
6.57272e+07	2.71109e+07	4.57405e+07	1.79384e+07	6.96304e+06	6.30556e+06
6.54574e+07	2.70495e+07	4.56231e+07	1.78528e+07	6.92418e+06	6.28575e+06
6.53464e+07	2.69669e+07	4.54946e+07	1.7785e+07	6.88494e+06	6261311
65194424	2.69009e+07	4.52755e+07	1.77585e+07	6.86437e+06	6.17809e+06
6.51185e+07	2.67975e+07	4.51182e+07	1.77374e+07	6.81547e+06	6.16743e+06
6.43618e+07	2.6761e+07	4.50575e+07	1.76116e+07	6.76921e+06	6.12281e+06
6.41598e+07	2.65809e+07	4.49146e+07	1.75694e+07	6.75966e+06	6.10046e+06
6.4096e+07	2.61437e+07	4.46382e+07	1.74634e+07	6.74481e+06	6.09933e+06
6.33017e+07	2.60206e+07	4.4626e+07	1.73893e+07	6.71829e+06	5.88485e+06
6.30919e+07	2.5756e+07	4.4593e+07	1.73048e+07	6.70268e+06	5.88119e+06
6.30432e+07	2.57247e+07	4.44676e+07	1.72808e+07	6.66843e+06	5.80679e+06
6.27403e+07	25591984	4.43354e+07	1.71773e+07	6.66456e+06	5.7742e+06
62678488	2.5567e+07	44203616	1.71724e+07	6.6448e+06	5.76666e+06
6.25183e+07	2.54423e+07	4.40026e+07	1.71029e+07	6.6419e+06	5.62988e+06
6.13228e+07	2.54384e+07	4.39143e+07	1.70975e+07	6.57606e+06	5.62675e+06
6.12741e+07	2.53267e+07	4.377e+07	1.7086e+07	6.44501e+06	5.62024e+06
6.12059e+07	2.53211e+07	4.37694e+07	1.70364e+07	6.40646e+06	5.60508e+06
6.04699e+07	2.52939e+07	4.37595e+07	1.69409e+07	6.39592e+06	5.56258e+06
6.01469e+07	2.52073e+07	4.36789e+07	1.69235e+07	6.37511e+06	5.54924e+06
6.00441e+07	2.51002e+07	4.3569e+07	1.69135e+07	6.35335e+06	5.50643e+06
6.00228e+07	2.50459e+07	4.3554e+07	1.68692e+07	6.34301e+06	5.48684e+06
5.99518e+07	2.46492e+07	4.35241e+07	1.68412e+07	6.26205e+06	5.4481e+06
5.98522e+07	2.45729e+07	4.34834e+07	1.67871e+07	6.1186e+06	5.40116e+06
5.91864e+07	2.4571e+07	4.33786e+07	1.67855e+07	6.06143e+06	5.37752e+06
5.88866e+07	24361132	4.2939e+07	1.66864e+07	6.01698e+06	5.32457e+06
5.88342e+07	2.42664e+07	4.28114e+07	16628397	6.01618e+06	5.31123e+06
5.88091e+07	2.41613e+07	42192540	1.63101e+07	5.98903e+06	5.27128e+06
5.84631e+07	2.40437e+07	4.20684e+07	1.61078e+07	5.97892e+06	5.27126e+06
5.84255e+07	2.40106e+07	4.19111e+07	1.60672e+07	5.94204e+06	5.27044e+06
5.7952e+07	2.39495e+07	4.1907e+07	1.60472e+07	5.92871e+06	5.24068e+06
5.78474e+07	2.36007e+07	4.17719e+07	1.60035e+07	5.91989e+06	5.23348e+06
5.75448e+07	2.35252e+07	4.1679e+07	15992555	5.87579e+06	5.21446e+06
5.75338e+07	2.34403e+07	41241649	1.58615e+07	5.87027e+06	5.20079e+06
5.73153e+07	2.33576e+07	4.11144e+07	1.58501e+07	5.84834e+06	5.18106e+06
5.72376e+07	2.32543e+07	4.09443e+07	1.57278e+07	5.81554e+06	5.17598e+06
5.60456e+07	23201161	4.06628e+07	1.56681e+07	5.81366e+06	5.15611e+06
55474658	2.30066e+07	4.00836e+07	1.56605e+07	5.76105e+06	5.12508e+06
54900954	2.29542e+07	4.00824e+07	1.56323e+07	5.74088e+06	5.0998e+06
5.47487e+07	2.28088e+07	40034054	15541227	5.71348e+06	5.09064e+06
5.44553e+07	2.26427e+07	3.96843e+07	1.55116e+07	5.69896e+06	5.04933e+06
5.44232e+07	2.2628e+07	3.92733e+07	1.54294e+07	5.58823e+06	5.0312e+06
5.4263e+07	2.2628e+07	3.92204e+07	1.52976e+07	5.53041e+06	5.02407e+06
5.40755e+07	2.25394e+07	3.88397e+07	1.52454e+07	5.44816e+06	5.01923e+06
5.36433e+07	2.25324e+07	3.8766e+07	1.52218e+07	5.36737e+06	4.99432e+06
53601519	2.2474e+07	3.81958e+07	1.52008e+07	5.33005e+06	4.95404e+06
5.35085e+07	22318315	3.79272e+07	1.51725e+07	5.32674e+06	4.92291e+06
5.30732e+07	2.23015e+07	37758542	1.50677e+07	5.30177e+06	4.87158e+06
5.28544e+07	2.22409e+07	3.77452e+07	1.50439e+07	5.29531e+06	4.86804e+06
5.28266e+07	22176146	3.76054e+07	1.49469e+07	5.26815e+06	4.86783e+06
5.26779e+07	2.20052e+07	3.75711e+07	1.48653e+07	5.24841e+06	4.84078e+06
51979146	22001930	3.73008e+07	1.48281e+07	5.23951e+06	4.82186e+06
5.18824e+07	2.19361e+07	3.72018e+07	1.4816e+07	5.21874e+06	4.81675e+06
5.18414e+07	2.18967e+07	3.68908e+07	1.47741e+07	5.21277e+06	4.81588e+06
51807504	2.18405e+07	3.65373e+07	14755771	5.20075e+06	4.79658e+06
5.17363e+07	2.18125e+07	3.64065e+07	1.47021e+07	5.11375e+06	4.76323e+06
5.14616e+07	21626634	35902567	1.46938e+07	5111878	4.72054e+06
5.07009e+07	21439419	3.57775e+07	14675483	5.036e+06	4.66151e+06
5.05958e+07	2.14388e+07	3.57207e+07	1.46544e+07	5.02236e+06	4.62703e+06
5.04742e+07	2.13818e+07	3.56413e+07	1.44826e+07	5.02217e+06	4.61045e+06
5.01785e+07	2.13014e+07	35437919	1.43167e+07	4.97992e+06	4.60825e+06
4.98694e+07	2.12837e+07	3.53733e+07	1.42943e+07	4.96089e+06	4.59454e+06
4.96272e+07	2.12701e+07	3.53607e+07	1.42891e+07	4.93128e+06	4.57115e+06
4.94481e+07	2.1158e+07	3.53347e+07	1.42863e+07	4.92691e+06	4554802
4.91414e+07	2.11512e+07	3.5279e+07	1.42524e+07	4.91878e+06	4.548e+06
4.90137e+07	2.11449e+07	3.5277e+07	1.42491e+07	4.87764e+06	4.50374e+06
4.89208e+07	2.1056e+07	35245778	1.42393e+07	4.8772e+06	4.48032e+06
4.88684e+07	2.09962e+07	35177515	1.4148e+07	4.87499e+06	4.47169e+06
4.86629e+07	2.07162e+07	3.51739e+07	1.41259e+07	4.87411e+06	4.45271e+06
4.8508e+07	2.06352e+07	35140444	14117254	4871720	4.45174e+06
4.84801e+07	2.06152e+07	35090446	1.39516e+07	4.87148e+06	4.4364e+06
47746685	2.05906e+07	3.48496e+07	1.38255e+07	4.86529e+06	4.43596e+06
4.74356e+07	2.05557e+07	3.47331e+07	1.38087e+07	4.86446e+06	4.43149e+06
4.72025e+07	2.04656e+07	3.46829e+07	1.37889e+07	4.84586e+06	4.42077e+06
4.67044e+07	2.04026e+07	3.45767e+07	1.37602e+07	4.83817e+06	4.41204e+06
4.6588e+07	2.0377e+07	34576449	1.37191e+07	4.77056e+06	4.31797e+06
4.59852e+07	2.03384e+07	3.4534e+07	1.36981e+07	4.65673e+06	4.31613e+06
4.59527e+07	2.03094e+07	3.44064e+07	1.36928e+07	4.61107e+06	4.28946e+06
4.58717e+07	2.02359e+07	3.43949e+07	1.36822e+07	4.60041e+06	4.27539e+06
4.55896e+07	2.00765e+07	3.43111e+07	1.35937e+07	4.59785e+06	4.27175e+06
4.54321e+07	2.00399e+07	3.43028e+07	1.35815e+07	4.59291e+06	4.18181e+06
45406215	20036292	3.41302e+07	1.35096e+07	4.58616e+06	4.17807e+06
45327963	19952102	3.40937e+07	1.34712e+07	4.57503e+06	4.16873e+06
4.5232e+07	1.97669e+07	3.40793e+07	13437955	4.5721e+06	4.13972e+06
45006132	1.96776e+07	3.40624e+07	1.32746e+07	4.54636e+06	4.1394e+06
4.49621e+07	1.96649e+07	3.39977e+07	1.32518e+07	4.53944e+06	4.13587e+06
4.48086e+07	1.96254e+07	3.39513e+07	1.32127e+07	4.51689e+06	4.12439e+06
4.46667e+07	1.95116e+07	3.38412e+07	1.32101e+07	4.49813e+06	4.08862e+06
4.44284e+07	1.93358e+07	3.38376e+07	1.31982e+07	4.46994e+06	4.0694e+06
44304380	1.9291e+07	3.38088e+07	1.30508e+07	4.46792e+06	4.05934e+06
4.42669e+07	1.92084e+07	3.36035e+07	12948186	4.4605e+06	4.0525e+06
4.42366e+07	1.91847e+07	3.34968e+07	1.28738e+07	4.44615e+06	4.03462e+06
4.40052e+07	1.91102e+07	3.34866e+07	1.28514e+07	4.4336e+06	3.97927e+06
4.35582e+07	1.91014e+07	3.34845e+07	1.266e+07	4.43091e+06	3.97046e+06
43477664	1.90594e+07	3.344e+07	1.26592e+07	4381153	3.95301e+06
4.33372e+07	18990511	3.32403e+07	1.25604e+07	4.35176e+06	3.94396e+06
4.32526e+07	1.88713e+07	3.32287e+07	1.24522e+07	4.29689e+06	3.94073e+06
4.30702e+07	1.87999e+07	3.30884e+07	1.23998e+07	4.27444e+06	3.92458e+06
4.2973e+07	1.86868e+07	3.28938e+07	1.23996e+07	4.24843e+06	3.91593e+06
42750154	1.86676e+07	3.28397e+07	1.23828e+07	4.20663e+06	3.88161e+06
42720691	1.86474e+07	3.25383e+07	1.23322e+07	4.20177e+06	3.86721e+06
4.2716e+07	1.85392e+07	3.24525e+07	1.23135e+07	4.15986e+06	3.85962e+06
4.27111e+07	1.85251e+07	3.23334e+07	1.22672e+07	4.15751e+06	3.84957e+06
4.26878e+07	1.84524e+07	3.23233e+07	12224638	4.1507e+06	3.82031e+06
42626791	1.84358e+07	3.22795e+07	1.21896e+07	4.12917e+06	3.80836e+06
42228100	18399481	3.19461e+07	1.21373e+07	4.11438e+06	3.78075e+06
4.21609e+07	1.83365e+07	3.17941e+07	1.21312e+07	4.10866e+06	3.69416e+06
4.17866e+07	1.81494e+07	3.16939e+07	1.21116e+07	4.10831e+06	3.68774e+06
4.17641e+07	1.8091e+07	3.16391e+07	1.19036e+07	4.07897e+06	3.67502e+06
4.17582e+07	1.79813e+07	3.15349e+07	11897305	4.06991e+06	3.67147e+06
4.17043e+07	1.79595e+07	3.12054e+07	1.17415e+07	4.06876e+06	3.67137e+06
4.16668e+07	1.79408e+07	3.10737e+07	1.1699e+07	4.05664e+06	3.66959e+06
4.16324e+07	1.79351e+07	3.10736e+07	1.16858e+07	4.03723e+06	3.66506e+06
4.15203e+07	1.78556e+07	3.10019e+07	1.16386e+07	4.03336e+06	3.65185e+06
4.13895e+07	1.78479e+07	3.09536e+07	1.1621e+07	4.02893e+06	3.63134e+06
4.13752e+07	1.78441e+07	3.08405e+07	1.14676e+07	3.99171e+06	3.6208e+06
4.11761e+07	1.78342e+07	3.07665e+07	1.14322e+07	3.92999e+06	3.60064e+06
4.10726e+07	1.77576e+07	3.05871e+07	1.14288e+07	3.92418e+06	3.5909e+06
40862647	1.75984e+07	3.05836e+07	1.1362e+07	3.91943e+06	3.55311e+06
4.08048e+07	1.75536e+07	3.05134e+07	1.12365e+07	3.91067e+06	3.54714e+06
4.05562e+07	1.75269e+07	3.04937e+07	1.11112e+07	3.90398e+06	3.53072e+06
40303542	1.74595e+07	3.02365e+07	1.09328e+07	3.90359e+06	3.52061e+06
4.01133e+07	1.74499e+07	3.02165e+07	1.09149e+07	3.8757e+06	3.51058e+06
3.98762e+07	1.74187e+07	3.01844e+07	1.09003e+07	3.87251e+06	3.4915e+06
3.95549e+07	17392472	3.00811e+07	1.08357e+07	3.8592e+06	3.49123e+06
3.92821e+07	1.72594e+07	2.99712e+07	10787854	3.84669e+06	3.46599e+06
3.88491e+07	1.72586e+07	2.99261e+07	10729522	3.84069e+06	3.46101e+06
3.86777e+07	1.72134e+07	2.96261e+07	1.07204e+07	3.8188e+06	3.44056e+06
3.86484e+07	17126792	2.95544e+07	1.06718e+07	3.76381e+06	3.43955e+06
3.85476e+07	1.70259e+07	2.94929e+07	1.0617e+07	3.75851e+06	3.38643e+06
3.83403e+07	1.69964e+07	2.94485e+07	1.0589e+07	3.74438e+06	3.37145e+06
3.83384e+07	1.69816e+07	2.94305e+07	10588949	3.72298e+06	3.36886e+06
3.826e+07	1.69198e+07	2.93558e+07	1.05789e+07	3.72193e+06	3.36007e+06
3.82579e+07	1.66345e+07	2.91457e+07	1.05248e+07	3.7204e+06	3.35858e+06
38195371	1.66322e+07	2.91199e+07	1.05176e+07	3.71672e+06	3.35848e+06
38095674	1.65133e+07	2.90453e+07	1.04009e+07	3.71633e+06	3.34352e+06
3.77627e+07	1.65107e+07	2.87111e+07	1.03697e+07	3.66965e+06	3.34309e+06
3.75731e+07	1.65081e+07	2.85618e+07	1.0299e+07	3.65702e+06	3.34177e+06
3.7455e+07	1.63949e+07	2.84632e+07	1.02915e+07	3.6272e+06	3.32741e+06
3.74015e+07	1.63917e+07	2.84432e+07	10290688	3.61973e+06	3.32031e+06
3.73007e+07	1.63887e+07	2.83686e+07	1.02872e+07	3.59994e+06	3.30477e+06
3.71619e+07	1.63392e+07	2.82448e+07	1.0278e+07	3.59532e+06	3.27877e+06
3.70581e+07	1.63334e+07	28148192	1.02773e+07	3.56574e+06	3.25235e+06
3.70157e+07	16259902	2.80203e+07	1.02604e+07	3.55611e+06	3.24699e+06
36990210	1.62303e+07	2.7925e+07	1.02157e+07	3.53897e+06	3.23295e+06
3.6966e+07	1.61983e+07	2.79179e+07	1.01936e+07	3.53227e+06	3.23263e+06
36952654	1.60695e+07	2.78622e+07	1.00851e+07	3.52019e+06	3.22878e+06
36934717	1.60625e+07	2.76458e+07	1.00799e+07	3.50103e+06	3.22554e+06
3.68819e+07	1.59324e+07	2.75948e+07	1.00474e+07	3.4648e+06	3.21107e+06
3.68484e+07	1.59015e+07	2.75657e+07	1.00428e+07	3.44235e+06	3.19552e+06
3.66774e+07	1.58874e+07	2.74844e+07	9.98904e+06	3.41852e+06	3.18449e+06
3.64934e+07	1.5839e+07	2.73723e+07	9.97691e+06	3.4168e+06	3.16734e+06
3.64524e+07	1.58154e+07	2.73252e+07	9.94768e+06	3.41163e+06	3.16473e+06
3.60391e+07	1.58072e+07	2.72827e+07	9.93927e+06	3.40361e+06	3.13997e+06
3.59597e+07	1.57122e+07	2.72756e+07	9.82167e+06	3.39433e+06	3.08624e+06
3.58582e+07	1.56788e+07	2.72252e+07	9.82163e+06	3.38497e+06	3.07264e+06
3.57196e+07	1.56286e+07	2.71961e+07	9.65797e+06	3.36631e+06	3.06379e+06
3.57036e+07	1.55695e+07	2.68504e+07	9.61565e+06	3.34982e+06	3.03292e+06
3.56633e+07	1.55086e+07	2.6848e+07	9.61497e+06	3.33247e+06	3.02186e+06
3.56151e+07	15462997	2.68143e+07	9.44444e+06	3.30677e+06	3.00749e+06
3.55833e+07	1.54473e+07	2.66323e+07	9.39776e+06	3.29617e+06	2.98519e+06
3.55635e+07	1.53466e+07	2.65873e+07	9.3842e+06	3.2959e+06	2.97729e+06
3.5486e+07	15172567	2.65565e+07	9.34853e+06	3.29145e+06	2.96217e+06
3.54717e+07	1.5006e+07	2.64462e+07	9.34107e+06	3.27518e+06	2.94943e+06
3.54313e+07	1.49734e+07	2.64305e+07	9.26578e+06	3.25601e+06	2.94676e+06
3.54069e+07	1.48445e+07	26339718	9.21778e+06	3.24371e+06	2943033
3.53856e+07	1.48214e+07	2.63218e+07	9.2015e+06	3.24223e+06	2.90431e+06
3.51083e+07	1.48157e+07	2.62295e+07	9.17021e+06	3.23729e+06	2.89059e+06
3.49841e+07	1.47109e+07	2.61383e+07	9.15383e+06	3.23397e+06	2.87105e+06
3.48434e+07	1.46901e+07	2.60267e+07	9.12887e+06	3.22009e+06	2.86907e+06
3.47989e+07	1.46715e+07	2.58061e+07	9.05446e+06	3.19481e+06	2.86865e+06
3.46672e+07	1.46345e+07	2.57009e+07	9.02587e+06	3.18779e+06	2.8634e+06
3.45302e+07	1.45968e+07	2.56991e+07	8.97868e+06	3.13212e+06	2.8558e+06
3.44982e+07	1.44433e+07	2.55104e+07	8.94851e+06	3.11396e+06	2.8375e+06
3.44202e+07	1.43479e+07	2.54374e+07	8.92627e+06	3.10537e+06	2.8366e+06
3.44153e+07	1.43366e+07	25314287	8.84653e+06	3.10243e+06	2.81623e+06
3.42982e+07	1.42449e+07	2.52564e+07	8.84298e+06	3.097e+06	2.81372e+06
3.4178e+07	1.41841e+07	2.52522e+07	8.83764e+06	3.08239e+06	2.78967e+06
3.41658e+07	1.41619e+07	25202481	8.80454e+06	3.08139e+06	2.7718e+06
3.39259e+07	1.41214e+07	2.51877e+07	8.73181e+06	3.05645e+06	2.77001e+06
3.38493e+07	1.41208e+07	2.50107e+07	8.69187e+06	3.05101e+06	2.76873e+06
3.37879e+07	1.40806e+07	24952052	8.67366e+06	3.04828e+06	2.75857e+06
3.36734e+07	1.40365e+07	2.49282e+07	8.56165e+06	2.99222e+06	2.75042e+06
3.36018e+07	1.39709e+07	24899126	8.56052e+06	2.99091e+06	2.7352e+06
3.35391e+07	1.39628e+07	2.4897e+07	8.50934e+06	2.9878e+06	2.7291e+06
3.34955e+07	1.39621e+07	2.48244e+07	8.50213e+06	2.98297e+06	2713955
3.34039e+07	1.39529e+07	2.47168e+07	8.48289e+06	2.97719e+06	2.71271e+06
3.33695e+07	1.39252e+07	2.46926e+07	8.47702e+06	2.96915e+06	2.69096e+06
3.33326e+07	1.38697e+07	2.4527e+07	8.44828e+06	2.96802e+06	2.68959e+06
3.33089e+07	1.38358e+07	2.40223e+07	8.39803e+06	2.96482e+06	2.67792e+06
3.3178e+07	1.37615e+07	2.39726e+07	8.38936e+06	2.95561e+06	2.67639e+06
3.28354e+07	1.37201e+07	2.39373e+07	8.36091e+06	2.9497e+06	2.65878e+06
3.2806e+07	1.37012e+07	2.38938e+07	8.35154e+06	2.94661e+06	2.65774e+06
3.27293e+07	1.36052e+07	2.3823e+07	8.3377e+06	2.93713e+06	2.63376e+06
3.27155e+07	1.35965e+07	2.36662e+07	8.2965e+06	2.93069e+06	2.63239e+06
3.27064e+07	1.3584e+07	2.35762e+07	8.28976e+06	2.91778e+06	2.63236e+06
3.25243e+07	1.35451e+07	2.35551e+07	8.18678e+06	2.91204e+06	2.60672e+06
3.23794e+07	1.34976e+07	2.3538e+07	8.1694e+06	2.90759e+06	2.60651e+06
3.23707e+07	1.34404e+07	23416132	8.06541e+06	2.90385e+06	2.60417e+06
3.23353e+07	1.34274e+07	2.33984e+07	8.04854e+06	2.89832e+06	2.58978e+06
3.20788e+07	1.34131e+07	2.33706e+07	8.03847e+06	2.879e+06	2.58317e+06
32071801	1.33661e+07	2.3317e+07	8.0206e+06	2.85969e+06	2.57705e+06
3.19041e+07	1.32859e+07	2.31449e+07	8.01149e+06	2.83374e+06	2.55099e+06
3.17295e+07	1.31985e+07	2.30114e+07	7.94253e+06	2.82768e+06	2.52956e+06
3.17229e+07	1.31884e+07	2.29704e+07	7.90553e+06	2.82514e+06	2.51698e+06
3.17192e+07	1.30609e+07	2.28612e+07	7.89428e+06	2.82255e+06	2.51463e+06
3.15618e+07	1.30395e+07	2.28546e+07	7.89375e+06	2.80883e+06	2.50677e+06
3.12012e+07	1.29356e+07	22698764	7.87013e+06	2.79849e+06	2.48739e+06
3.11803e+07	1.28067e+07	2.26588e+07	7.73645e+06	2.79517e+06	2.48455e+06
3.11079e+07	1.27649e+07	2.25504e+07	7.72084e+06	2.78785e+06	2.48061e+06
3.10003e+07	1.27597e+07	2.2537e+07	7.68228e+06	2.73935e+06	2.47651e+06
3.09511e+07	1.27545e+07	22479397	7.681e+06	2.73277e+06	2.47236e+06
3.09216e+07	1.26918e+07	2.23785e+07	7.66928e+06	2.73246e+06	2.47167e+06
3.07768e+07	12655293	2.23313e+07	7.65681e+06	2.72623e+06	2.47086e+06
3.07546e+07	1.26529e+07	22304835	7.63868e+06	2.7255e+06	2.47079e+06
3.06738e+07	1.26372e+07	22242609	7.62864e+06	2.71445e+06	2.47042e+06
3.03537e+07	1.25484e+07	2.20383e+07	7.5571e+06	2.70496e+06	2.46303e+06
3.01566e+07	1.25456e+07	2.19836e+07	7.55611e+06	2.69809e+06	2.45768e+06
2.98945e+07	1.25383e+07	2.18006e+07	7.55561e+06	2.67921e+06	2.45706e+06
2.98905e+07	1.25319e+07	2.17577e+07	7.55423e+06	2.67825e+06	2.45677e+06
2.98583e+07	1.25314e+07	2.17407e+07	7.5443e+06	2.67429e+06	2.44358e+06
2.98558e+07	12521871	2.17046e+07	7.52386e+06	2.61196e+06	2429141
2.9855e+07	1.25157e+07	2.17023e+07	7.52074e+06	2.58671e+06	2.41334e+06
29670277	1.25017e+07	2.16851e+07	7.46037e+06	2.5679e+06	2.39917e+06
2.96046e+07	1.24138e+07	2.16168e+07	7.3971e+06	2.5639e+06	2.38841e+06
29569110	1.23399e+07	2.14899e+07	7.35794e+06	2.55769e+06	2.35585e+06
2.95192e+07	1.23095e+07	2.13766e+07	7.3555e+06	2.55207e+06	2.35492e+06
2.94842e+07	12304216	21314587	7.34297e+06	2.53712e+06	2.32511e+06
2.94107e+07	1.22839e+07	2.13054e+07	7.32384e+06	2.53598e+06	2.31822e+06
2.92823e+07	1.22351e+07	2.12433e+07	7.27083e+06	2.53283e+06	2.27686e+06
2.92201e+07	1.2213e+07	2.10903e+07	7.24468e+06	2.51675e+06	2.27146e+06
2.90759e+07	1.21533e+07	2.10552e+07	7.21213e+06	2.5076e+06	2.26682e+06
2.90253e+07	1.21533e+07	2.10517e+07	7.21022e+06	2.50695e+06	2.26259e+06
2.89403e+07	1.21506e+07	2.09908e+07	7.20275e+06	2.499e+06	2.25933e+06
2.89232e+07	12134053	2.0937e+07	7.19954e+06	2.49848e+06	2.25776e+06
2.89136e+07	1.21125e+07	2.08498e+07	7.16585e+06	2.4918e+06	2.2573e+06
2.88752e+07	1.20697e+07	2.07273e+07	7.13632e+06	2.47551e+06	2.25697e+06
2.88633e+07	1.2069e+07	2.06288e+07	7.12869e+06	2.43569e+06	2.25241e+06
2.86299e+07	1.20678e+07	2.0618e+07	7.11219e+06	2.43043e+06	2.25238e+06
2.86007e+07	1.19703e+07	20593704	7.10788e+06	2429071	2.25202e+06
2.84057e+07	1.19531e+07	2.04391e+07	7.09e+06	2.41405e+06	2.24904e+06
2.83737e+07	1.19386e+07	2.02577e+07	7.02232e+06	2413896	2.24273e+06
2.837e+07	1.19287e+07	2.01706e+07	7.0152e+06	2.40211e+06	2.23684e+06
2.83123e+07	1.18898e+07	2.01676e+07	6.9853e+06	2.40189e+06	2.23152e+06
2.8198e+07	1.18604e+07	2.01368e+07	6.97644e+06	2.39146e+06	2.21819e+06
2.81494e+07	1.18048e+07	2.00945e+07	6.8623e+06	2.30491e+06	2.21169e+06
2.80735e+07	1.1771e+07	1.9883e+07	6.85397e+06	2.30448e+06	2.18424e+06
2.79773e+07	1.17634e+07	1.98382e+07	6733057	2.2982e+06	2.17097e+06
2.79566e+07	1.17615e+07	1.97409e+07	6.72328e+06	2.29362e+06	2.16991e+06
2.79488e+07	1.172e+07	1.97172e+07	6.71533e+06	2.29282e+06	2.16593e+06
2.79203e+07	1.16605e+07	19652978	6.69494e+06	2.29093e+06	2.16279e+06
2.76894e+07	1.16438e+07	1.96321e+07	6.67675e+06	2.27967e+06	2.16192e+06
27605309	1.16379e+07	1.96284e+07	6.67437e+06	2.26889e+06	2.16015e+06
2.75501e+07	1.16286e+07	1.95614e+07	6.64223e+06	2.26792e+06	2.16002e+06
2.74701e+07	1.16266e+07	1.94989e+07	6.60219e+06	2.26726e+06	2.15778e+06
2.74182e+07	1.1603e+07	1.94831e+07	6.59844e+06	2.26357e+06	2.1564e+06
2.73727e+07	1.15383e+07	1.94823e+07	6.59674e+06	2.26293e+06	2.15291e+06
2.73204e+07	1.14943e+07	1.9481e+07	6.58271e+06	2.26084e+06	2.14869e+06
2.73016e+07	1.14864e+07	1.94218e+07	6.51043e+06	2.25308e+06	2.14154e+06
2.72847e+07	1.14239e+07	1.9402e+07	6.46505e+06	2.25223e+06	2.13725e+06
2.72721e+07	1.13848e+07	1.93562e+07	6.453e+06	2.25012e+06	2.13679e+06
2.71951e+07	1.13751e+07	1.93149e+07	6.45248e+06	2.24401e+06	2.13635e+06
2.71391e+07	1.1363e+07	1.92753e+07	6.42895e+06	2.24215e+06	2.13194e+06
2.70841e+07	1.13304e+07	1.92573e+07	6.42628e+06	2.24141e+06	2.12701e+06
2.70227e+07	1.13186e+07	19249750	6.41437e+06	2.23945e+06	2.12581e+06
2.69532e+07	1.13066e+07	1.92378e+07	6.34188e+06	2.23665e+06	2.11227e+06
2.68776e+07	11274917	1.92005e+07	6.33958e+06	2.23659e+06	2.11192e+06
2.6793e+07	1.12396e+07	19193971	6.33746e+06	2.22822e+06	2.10597e+06
2.66984e+07	1.1236e+07	19174254	6.327e+06	2.22611e+06	2.0951e+06
26506290	1.12322e+07	19172836	6.32374e+06	2.21332e+06	2.09247e+06
2.64268e+07	1.12083e+07	1.91281e+07	6.30403e+06	2.20622e+06	2.08981e+06
2.63917e+07	1.11953e+07	1.91175e+07	6.2978e+06	2.19594e+06	2.07617e+06
2.63766e+07	1.11739e+07	1.90439e+07	6.21396e+06	2.18393e+06	2.05517e+06
2.62919e+07	1.11667e+07	1.90109e+07	6.19016e+06	2.1711e+06	2.02671e+06
2.62852e+07	1.1152e+07	1.88904e+07	6.14548e+06	2.16631e+06	2.02451e+06
2.61753e+07	1.11365e+07	1.87767e+07	6.11492e+06	2.16537e+06	2.00899e+06
2.61494e+07	1.10078e+07	1.87412e+07	6.10259e+06	2.16068e+06	2.00738e+06
2.60657e+07	1.09947e+07	1.87236e+07	6.09876e+06	2.15774e+06	2.00538e+06
2.60437e+07	1.09276e+07	1.87007e+07	6.08886e+06	2.15379e+06	2.00105e+06
25942567	1.09069e+07	1.86668e+07	6.08529e+06	2.1534e+06	2.00023e+06
2.59209e+07	1.08575e+07	1.85321e+07	6.0344e+06	2.14021e+06	1.99858e+06
2.58915e+07	1.08508e+07	1.84748e+07	6.02174e+06	2.12152e+06	1.99062e+06
2.5658e+07	10813744	1.84607e+07	6.01884e+06	2.11277e+06	1.98671e+06
2.56023e+07	1.07372e+07	1.83733e+07	5.98272e+06	2.10598e+06	1.98651e+06
2.54489e+07	1.06821e+07	1.8345e+07	5.93876e+06	2.10124e+06	1.98229e+06
2.54236e+07	1.06003e+07	18282970	5.91401e+06	2.09936e+06	1.98132e+06
2.53737e+07	1.05846e+07	1.82321e+07	5.91379e+06	2.09891e+06	1.96778e+06
25156707	1.05686e+07	1.8198e+07	5.84842e+06	2.09174e+06	1.96651e+06
2.5e+07	1.05666e+07	1.81848e+07	5.8456e+06	2.08994e+06	1.9637e+06
2.49339e+07	1.05622e+07	1.81739e+07	5.8452e+06	2.07127e+06	1.96042e+06
2.48997e+07	1.05574e+07	1.80071e+07	5.83124e+06	2.06426e+06	1.96034e+06
2.48971e+07	1.05344e+07	1.79606e+07	5.80772e+06	2.06305e+06	1.95325e+06
2.4849e+07	1.04939e+07	1.78238e+07	5.76661e+06	2055906	1.94904e+06
2.47754e+07	1.04538e+07	1.78212e+07	5.75377e+06	2.05115e+06	1.93647e+06
2.46483e+07	1.03945e+07	1.77565e+07	5.74645e+06	2.04975e+06	1.92643e+06
2.46238e+07	1.03768e+07	1.7642e+07	5.73146e+06	2.04801e+06	1.9209e+06
2.45708e+07	1.03393e+07	1.75334e+07	5.71258e+06	2.03817e+06	1.91538e+06
2.45625e+07	1.03212e+07	1.73747e+07	5.70671e+06	2.03674e+06	1.89965e+06
24554182	1.03125e+07	1.73611e+07	5.67969e+06	2.02726e+06	1.89694e+06
24342427	1.03025e+07	1.73524e+07	5.66495e+06	2.0215e+06	1.88306e+06
24319933	1.02537e+07	17329779	5.64223e+06	2.02019e+06	1.87259e+06
2.43123e+07	1.01986e+07	1.7317e+07	5.63044e+06	2.01646e+06	1857508
2.42577e+07	1.01722e+07	1.72886e+07	5.58077e+06	2.01617e+06	1.85682e+06
2.41827e+07	1.01341e+07	1.72656e+07	5.55234e+06	2.01466e+06	1.85365e+06
2.41057e+07	1.01327e+07	1.72619e+07	5.54467e+06	2.01426e+06	1.85063e+06
2.40644e+07	1.01316e+07	1.72356e+07	5.52319e+06	2.01326e+06	1.84843e+06
2.3907e+07	1.00755e+07	1.72325e+07	5.4868e+06	2.00708e+06	1.84199e+06
2.37744e+07	1.00313e+07	17148415	5.45723e+06	2.00402e+06	1.84151e+06
2.36889e+07	1.00273e+07	1.70178e+07	5.44848e+06	1.99901e+06	1.84071e+06
2.36768e+07	9.99487e+06	1.6917e+07	5.44739e+06	1.99103e+06	1.83078e+06
2.33339e+07	9.98381e+06	1.6915e+07	5.41052e+06	1.98824e+06	1.81614e+06
2.32871e+07	9.96358e+06	1.69038e+07	5.39414e+06	1.9869e+06	1.80457e+06
2.32689e+07	9.94816e+06	1.68566e+07	5.38243e+06	1.98157e+06	1.79204e+06
2.32143e+07	9.92573e+06	1.68401e+07	5.36163e+06	1.97796e+06	1.79199e+06
2.31743e+07	9.92169e+06	1.6744e+07	5.30158e+06	1.97711e+06	1.78098e+06
23124923	9.9148e+06	1.67271e+07	5.29538e+06	1.97275e+06	1.78089e+06
2.31109e+07	9.89978e+06	1.67046e+07	5.28089e+06	1.9659e+06	1.77689e+06
2.31028e+07	9.89418e+06	1.66963e+07	5.27941e+06	1.96247e+06	1.77685e+06
2.30488e+07	9.87114e+06	16648454	5.26462e+06	1.95991e+06	1.77486e+06
2.30363e+07	9.86568e+06	1.66463e+07	5.25383e+06	1.95726e+06	1.77145e+06
2.29813e+07	9.80595e+06	1.64698e+07	5.23737e+06	1.95028e+06	1.76789e+06
2.29793e+07	9.79752e+06	1.63813e+07	5.23454e+06	1.94805e+06	1.76521e+06
2.29455e+07	9.76606e+06	1.63673e+07	5.23424e+06	1.94337e+06	1.76165e+06
2.28152e+07	9.74432e+06	16354596	5.20396e+06	1.94136e+06	1.72504e+06
2.27007e+07	9.73086e+06	1.63385e+07	5.19324e+06	1.93969e+06	1.7182e+06
2.26807e+07	9.72794e+06	1.62854e+07	5.18825e+06	1.92792e+06	1.71245e+06
2.2542e+07	9.70435e+06	1.62776e+07	5.16441e+06	1.90661e+06	1.69715e+06
2.25242e+07	9.66231e+06	1.62647e+07	5.13674e+06	1.90615e+06	1.6718e+06
2.2506e+07	9.63899e+06	1.62414e+07	5.12687e+06	1.90462e+06	1.6624e+06
2.24762e+07	9.62336e+06	1.62318e+07	5.12291e+06	1.90435e+06	1.6611e+06
22207006	9.58348e+06	1.62298e+07	5.10709e+06	1.90319e+06	1.65805e+06
2.21656e+07	9.56959e+06	1.62221e+07	5.10305e+06	1.89783e+06	1.65034e+06
22125102	9.56918e+06	1.621e+07	5.10281e+06	1.89783e+06	1.64432e+06
2.20524e+07	9.55843e+06	1.5962e+07	5.0917e+06	1.89252e+06	1.63853e+06
2.19977e+07	9.54902e+06	15929479	5.09164e+06	1.89102e+06	1.63556e+06
2.19251e+07	9.53474e+06	1.58756e+07	5.07542e+06	1.88996e+06	1.63342e+06
2.18735e+07	9.5325e+06	1.58029e+07	5.05755e+06	1.88843e+06	1.63198e+06
2.18622e+07	9.50479e+06	1.57612e+07	5.05275e+06	1.88461e+06	1.63142e+06
2.18425e+07	9.49345e+06	1.57313e+07	5.04951e+06	1.87539e+06	1.62495e+06
2.18048e+07	9.48304e+06	1.57052e+07	5.03919e+06	1.87301e+06	1.6204e+06
2.16936e+07	9.38998e+06	1.56719e+07	5.03389e+06	1.85894e+06	1.61605e+06
2.16326e+07	9.36947e+06	1.56147e+07	5.00922e+06	1.84511e+06	1.60594e+06
21570930	9.36571e+06	1.55376e+07	5.00517e+06	1.83802e+06	1.59475e+06
2.15451e+07	9.32846e+06	1.55046e+07	5.00418e+06	1.83429e+06	1.59386e+06
21468190	9.32311e+06	1.54065e+07	4.98484e+06	1.83306e+06	1.58355e+06
2.11901e+07	9.28776e+06	1.53876e+07	4.97256e+06	1.81318e+06	1.57773e+06
21141284	9.28184e+06	1.5368e+07	4.9582e+06	1.80936e+06	1.57698e+06
21118166	9.26296e+06	1.53419e+07	4.94408e+06	1.80329e+06	1.56341e+06
2.10868e+07	9.25498e+06	1.53026e+07	4.92453e+06	1.78993e+06	1.56328e+06
2.09174e+07	9.25289e+06	1.52329e+07	4.91925e+06	1.78948e+06	1.55868e+06
2.08752e+07	9.20779e+06	15219962	4.89693e+06	1.7855e+06	1.55737e+06
2.08689e+07	9.17924e+06	1.52049e+07	4.89429e+06	1.77607e+06	1.55511e+06
2.08423e+07	9.12125e+06	1.51519e+07	4.88247e+06	1.77575e+06	1.55246e+06
2.08296e+07	9.11784e+06	1.51348e+07	4.88026e+06	1.77571e+06	1.55176e+06
2.08268e+07	9.1035e+06	1.50739e+07	4.87965e+06	1.77205e+06	1.54483e+06
2.07437e+07	9.10251e+06	1.49093e+07	4.85835e+06	1.76885e+06	1.53893e+06
20734532	9.08315e+06	1.49079e+07	4.85104e+06	1.75826e+06	1.53799e+06
2.07255e+07	9.01102e+06	1.49074e+07	4.82352e+06	1.75244e+06	1.5379e+06
2.07253e+07	8.99409e+06	1.4843e+07	4.8143e+06	1.7383e+06	1.53224e+06
2.06817e+07	8.9865e+06	1.48052e+07	4.80974e+06	1.73693e+06	1.52861e+06
2.06626e+07	8.95776e+06	1.47801e+07	4.78962e+06	1.73374e+06	1.51904e+06
2.062e+07	8.95411e+06	14728961	4.77518e+06	1.72913e+06	1.51276e+06
2.05457e+07	8.94425e+06	1.47205e+07	4.7672e+06	1.71976e+06	1.51139e+06
2.03964e+07	8.93657e+06	1.46738e+07	4.76164e+06	1.71706e+06	1.50924e+06
2.03788e+07	8.92344e+06	1.46304e+07	4.72193e+06	1.71075e+06	1.50389e+06
2.02731e+07	8.92113e+06	1.46155e+07	4.66979e+06	1.71073e+06	1.50251e+06
2.02413e+07	8.91218e+06	1.45609e+07	4.66297e+06	1.71023e+06	1.4963e+06
2.02019e+07	8.87046e+06	1.44808e+07	4.65536e+06	1.70826e+06	1.49473e+06
2.00822e+07	8.85466e+06	1.44571e+07	4.65254e+06	1.70237e+06	1.47065e+06
2.00529e+07	8.84001e+06	1.44291e+07	4.65167e+06	1.69945e+06	1.45279e+06
2.00322e+07	8.81631e+06	1.44097e+07	4.64525e+06	1.69848e+06	1.45174e+06
2.0001e+07	8.81628e+06	1.44053e+07	4.60189e+06	1.69654e+06	1.45119e+06
1.99806e+07	8.79657e+06	1.43549e+07	4.59239e+06	1.69387e+06	1.4461e+06
19959884	8.79108e+06	1.43484e+07	4.5899e+06	1.69333e+06	1.43404e+06
19950091	8.78632e+06	1.42733e+07	4.5853e+06	1.69274e+06	1.42996e+06
1.98888e+07	8.77729e+06	1.42578e+07	4.57559e+06	1.68696e+06	1.42693e+06
1.9803e+07	8.70912e+06	1.42012e+07	4.57389e+06	1.68401e+06	1.42675e+06
1.97652e+07	8.6739e+06	1.41941e+07	4.57211e+06	1.6787e+06	1.42316e+06
1.9732e+07	8.62513e+06	1.41132e+07	4.54589e+06	1.6781e+06	1.41455e+06
1.97062e+07	8.59543e+06	14060293	4.53403e+06	1.67136e+06	1.4125e+06
1.95883e+07	8.59534e+06	1.40199e+07	4.52342e+06	1.66588e+06	1.41182e+06
1.95153e+07	8584182	1.3967e+07	4.52324e+06	1.66386e+06	1.40974e+06
1.94991e+07	8.55164e+06	1.39661e+07	4.51286e+06	1.65273e+06	1.40631e+06
1.94592e+07	8.52453e+06	1.39552e+07	4.49452e+06	1.64971e+06	1.40482e+06
1.93854e+07	8.49819e+06	1.38585e+07	4.49109e+06	1.64902e+06	1.40462e+06
1.93509e+07	8.47379e+06	1.38199e+07	4.48867e+06	1.64733e+06	1.40437e+06
19283786	8.47043e+06	1.37918e+07	4.48689e+06	1.63848e+06	1.40339e+06
1.92366e+07	8.4308e+06	1.37688e+07	4.47404e+06	1.63488e+06	1.40115e+06
1.92018e+07	8.42178e+06	1.37592e+07	4.45885e+06	1.63467e+06	1.39828e+06
1.91993e+07	8.39501e+06	1.37287e+07	4.45543e+06	1.63137e+06	1.39594e+06
19182920	8.36248e+06	1.35774e+07	4.42485e+06	1.62918e+06	1.39507e+06
1.91439e+07	8.36086e+06	1.35268e+07	4.41414e+06	1.62616e+06	1.39062e+06
1.90334e+07	8.24962e+06	13473084	4.40236e+06	1.6238e+06	1.38558e+06
19021579	8.24778e+06	1.34319e+07	4.39194e+06	1.62173e+06	1.38502e+06
1.89981e+07	8.23364e+06	1.34137e+07	4.38935e+06	1.61393e+06	1.38304e+06
1.89825e+07	8.21977e+06	1.33747e+07	4.37545e+06	1.61388e+06	1.37407e+06
1.88988e+07	8.21885e+06	1.33664e+07	4.35876e+06	1.60612e+06	1.37363e+06
1.88466e+07	8.20547e+06	1.33468e+07	4.35103e+06	1.60178e+06	1.36857e+06
1.88303e+07	8.19494e+06	1.33426e+07	4.3354e+06	1.60041e+06	1.36293e+06
1.88262e+07	8.16211e+06	1.32494e+07	4.32957e+06	1.59771e+06	1.36194e+06
18823368	8.12111e+06	1.32221e+07	4.32463e+06	1.59034e+06	1.36152e+06
18811764	8.05156e+06	1.32012e+07	4.29879e+06	1.58252e+06	1.36005e+06
1.8703e+07	8.03287e+06	1.31947e+07	4.29095e+06	1.58231e+06	1.35772e+06
1.85708e+07	8.02967e+06	1.31621e+07	4.22365e+06	1.57954e+06	1.35702e+06
1.85102e+07	8.02251e+06	1.31604e+07	4.22283e+06	1.57517e+06	1.35389e+06
1.84931e+07	7.97161e+06	1.30551e+07	4.21457e+06	1.56305e+06	1.3502e+06
1.84706e+07	7.96275e+06	1.30388e+07	4.20532e+06	1.56102e+06	1.34803e+06
1.8459e+07	7.95051e+06	1.2992e+07	4.1993e+06	1.56047e+06	1.33689e+06
1.83625e+07	7.94813e+06	1.29688e+07	4.19298e+06	1.55464e+06	1.32685e+06
1.8299e+07	7.9298e+06	1.29013e+07	4.17391e+06	1.5526e+06	1.32636e+06
1.82972e+07	7.91494e+06	1.29003e+07	4.15359e+06	1.53841e+06	1.32424e+06
1.82427e+07	7.91484e+06	1.28171e+07	4.14088e+06	1.53397e+06	1.32258e+06
1.81349e+07	7.89714e+06	1.27766e+07	4.13066e+06	1.53278e+06	1.32095e+06
1.80646e+07	7.79997e+06	1.2754e+07	4.1222e+06	1.50879e+06	1.3067e+06
18022071	7.74653e+06	1.27424e+07	4.11816e+06	1.49597e+06	1.30507e+06
1.79099e+07	7.74597e+06	1.27204e+07	4.11107e+06	1.49479e+06	1.30434e+06
1.7886e+07	7.72918e+06	1.26954e+07	4.1073e+06	1.49133e+06	1.30344e+06
17733939	7.72423e+06	12657822	4.10654e+06	1.49102e+06	1.29996e+06
17730263	7.66508e+06	12641300	4.09458e+06	1.48245e+06	1.2945e+06
1.76848e+07	7.64815e+06	1.2637e+07	4.08361e+06	1.479e+06	1.28721e+06
1.75424e+07	7.64326e+06	1.26263e+07	4.07933e+06	1.47891e+06	1.28616e+06
1.75391e+07	7.63634e+06	1.26241e+07	4.07661e+06	1.47648e+06	1.28586e+06
1.7497e+07	7.59828e+06	1.25702e+07	4.07193e+06	1.47523e+06	1.28507e+06
1.74948e+07	7.58751e+06	12494760	4.0653e+06	1.47114e+06	1.27864e+06
1.74871e+07	7.58713e+06	1.24841e+07	4.04479e+06	1.46963e+06	1.27855e+06
1.74508e+07	7.58121e+06	1.24795e+07	4.03181e+06	1.46723e+06	1.26746e+06
1.74176e+07	7.56301e+06	12472936	4.02892e+06	1.46684e+06	1.26732e+06
17115640	7.53766e+06	1.24286e+07	4.02669e+06	1.46666e+06	1.26695e+06
1.70598e+07	7.52956e+06	1.23828e+07	4.01206e+06	1.46464e+06	1.2659e+06
1.70268e+07	7.51409e+06	1.22585e+07	4.00482e+06	1.45636e+06	1.26548e+06
16999899	7.47087e+06	1.22317e+07	4.00317e+06	1.44926e+06	1.26063e+06
1.69675e+07	7.4345e+06	1.22156e+07	3.99656e+06	1.44747e+06	1.25545e+06
1.68598e+07	7.4177e+06	1.21397e+07	3.9681e+06	1.44083e+06	1.25082e+06
16819910	7.40379e+06	1.2125e+07	3.95988e+06	1.44031e+06	1.24956e+06
16794336	7.39134e+06	1.20939e+07	3.95136e+06	1.43682e+06	1248829
1.67391e+07	7.37824e+06	1.19078e+07	3.95021e+06	1.42419e+06	1.24583e+06
1.66762e+07	7.37567e+06	1.18982e+07	3.94373e+06	1.41661e+06	1.23666e+06
1.66708e+07	7.37535e+06	1.18894e+07	3.94215e+06	1.40197e+06	1.23596e+06
1.6669e+07	7.37034e+06	1.18885e+07	3.92993e+06	1.40025e+06	1.22606e+06
1.66094e+07	7.34698e+06	1.18748e+07	3.92461e+06	1.39929e+06	1.21973e+06
1.65428e+07	7.33952e+06	1.18634e+07	3.90811e+06	1396374	1.2188e+06
1.65281e+07	7.33606e+06	1.18172e+07	3.90348e+06	1.3953e+06	1.21683e+06
1.65255e+07	7.32095e+06	1.17945e+07	3.90136e+06	1.38069e+06	1.21035e+06
1.64831e+07	7.3162e+06	11790221	3.89863e+06	1.37083e+06	1.20901e+06
1.64034e+07	7.30902e+06	1.1789e+07	3.8687e+06	1.36835e+06	1.20743e+06
1.62872e+07	7.30002e+06	1.17767e+07	3.86686e+06	1.36584e+06	1.20651e+06
1.62677e+07	7.28135e+06	1.17008e+07	3.86128e+06	1.36495e+06	1.19965e+06
1.62346e+07	7.2149e+06	1.16835e+07	3.85757e+06	1.3626e+06	1.18686e+06
1.61907e+07	7.18086e+06	1.16698e+07	3.8464e+06	1.36237e+06	1.18533e+06
1.61875e+07	7.16871e+06	1.1652e+07	3.8409e+06	1.35717e+06	1.17335e+06
1.61705e+07	7.16246e+06	1.16496e+07	3.83864e+06	1.35185e+06	1.16654e+06
1.61281e+07	7.13558e+06	1.1649e+07	3.83332e+06	1.34591e+06	1.1627e+06
16051824	7.10884e+06	1.16316e+07	3.83114e+06	1.33826e+06	1.15695e+06
1.60366e+07	7.09151e+06	1.16204e+07	3.82121e+06	1.33795e+06	1.15691e+06
1.59645e+07	7.08928e+06	1.16158e+07	3.80613e+06	1.33271e+06	1.15022e+06
1.59554e+07	7.0564e+06	1.16107e+07	3.7859e+06	1.31657e+06	1.13991e+06
1.58933e+07	7.0326e+06	1.15761e+07	3.78206e+06	1.31308e+06	1.13692e+06
1.58744e+07	7.01864e+06	1.15144e+07	3.76967e+06	1.31301e+06	1.13478e+06
1.58272e+07	7.00448e+06	1.1421e+07	3.75943e+06	1.30934e+06	1.13062e+06
1.57803e+07	6.98395e+06	1.13623e+07	3.75632e+06	1.30127e+06	1.12727e+06
15771007	6.97678e+06	1.13341e+07	3.74681e+06	1.301e+06	1.12707e+06
1.57493e+07	6.92611e+06	1.12954e+07	3.72723e+06	1.3009e+06	1.12557e+06
1.57083e+07	6.86866e+06	1.12371e+07	3.72101e+06	1.29914e+06	1.12432e+06
1.5614e+07	6.83668e+06	1.11891e+07	3.71838e+06	1.29479e+06	1.12095e+06
1.56087e+07	6.83652e+06	1.11673e+07	3.71273e+06	1.29068e+06	1.12072e+06
1.55891e+07	6.82951e+06	1.11548e+07	3.70445e+06	1.28852e+06	1.10273e+06
1.55375e+07	6.82814e+06	1.11405e+07	3.70411e+06	1.28759e+06	1.09529e+06
1.55205e+07	6.81797e+06	1.11119e+07	3.69734e+06	1.28716e+06	1.09434e+06
1.54369e+07	6801446	1.11003e+07	3.68341e+06	1.28411e+06	1.09256e+06
1.54353e+07	6.79567e+06	1.10589e+07	3.67737e+06	1.28022e+06	1.08729e+06
1.54272e+07	6.77761e+06	1.10492e+07	3.67262e+06	1.27771e+06	1.08448e+06
1.53917e+07	6.76578e+06	1.10478e+07	3.67099e+06	1.2754e+06	1.08203e+06
1.52905e+07	6.75775e+06	1.10386e+07	3.65597e+06	1.25934e+06	1.08192e+06
1.51816e+07	6.74841e+06	11020730	3.65483e+06	1.25367e+06	1.07334e+06
15169891	6.73238e+06	1.10166e+07	3.65166e+06	1.25074e+06	1.07247e+06
1.50539e+07	6.73097e+06	1.10025e+07	3.6499e+06	1.24352e+06	1.06484e+06
1.50287e+07	6.67902e+06	10969963	3.63509e+06	1.23806e+06	1.06186e+06
1.50194e+07	6.6698e+06	1.09428e+07	3.63503e+06	1.22756e+06	1.05998e+06
1.50126e+07	6.66179e+06	1.09141e+07	3632683	1.2246e+06	1.05382e+06
1.49983e+07	6.57306e+06	1.09081e+07	3.62616e+06	1.21859e+06	1.04936e+06
1.49836e+07	6.57219e+06	10902631	3.6251e+06	1.21814e+06	1.03976e+06
1.48961e+07	6.55257e+06	1.08917e+07	3.61142e+06	1.21652e+06	1.03209e+06
1.48832e+07	6519645	1.08785e+07	3.60906e+06	1.20598e+06	1.03207e+06
1.48743e+07	6.50169e+06	1.08634e+07	3.60297e+06	1.20358e+06	1.02656e+06
1.48711e+07	6.50073e+06	1.08621e+07	3.60085e+06	1.20281e+06	1.02559e+06
1.48529e+07	6.48758e+06	1.08363e+07	3.59816e+06	1.20089e+06	1.02199e+06
1.4795e+07	6.48196e+06	1.08314e+07	3.57531e+06	1.1982e+06	1.02088e+06
1.47285e+07	6.44411e+06	1.08196e+07	3.56256e+06	1.19443e+06	1.01165e+06
14630423	6.44098e+06	1.08142e+07	3.55855e+06	1.18884e+06	1.00374e+06
1.46231e+07	6.43192e+06	1.0811e+07	3.54259e+06	1.18484e+06	1.00349e+06
1.45971e+07	6.42612e+06	1.07749e+07	3.53946e+06	1.18193e+06	1.00001e+06
1.45924e+07	6.41973e+06	1.07592e+07	3.5295e+06	1.18145e+06	999776
1.45745e+07	6.38172e+06	1.07305e+07	3.52677e+06	1.17749e+06	993459
1.45447e+07	6.36915e+06	1.06391e+07	3.51885e+06	1.16904e+06	981911
1.44996e+07	6.36006e+06	1.06352e+07	3.51815e+06	1.16775e+06	981134
1.44951e+07	6.34638e+06	1.06272e+07	3.50739e+06	1.16208e+06	980233
14484627	6.33226e+06	1.06009e+07	3.50421e+06	1.15564e+06	977221
1.44785e+07	6.33104e+06	1.05621e+07	3.50317e+06	1.14645e+06	973986
1.44454e+07	6.28604e+06	1.05244e+07	3.49293e+06	1.14446e+06	972510
1.437e+07	6.27729e+06	1.04765e+07	3.48443e+06	1.14074e+06	972020
1.43495e+07	6.27672e+06	1.04311e+07	3458582	1.14056e+06	971349
1.43183e+07	6.26271e+06	1.04044e+07	3.44282e+06	1.12683e+06	953490
1.43141e+07	6.26141e+06	1.03335e+07	3.44119e+06	1.12335e+06	950725
1.43011e+07	6.24108e+06	1.02973e+07	3.43034e+06	1.11952e+06	948005
1.41681e+07	6.21857e+06	1.02968e+07	3.42917e+06	1.11557e+06	947714
1.41508e+07	6.18568e+06	1.02811e+07	3.42385e+06	1.11128e+06	944839
1.40778e+07	6.17676e+06	1.02759e+07	3.41964e+06	1.10831e+06	944228
1.39481e+07	6.16952e+06	1.02182e+07	3.4144e+06	1.10397e+06	943060
1.3927e+07	6.16866e+06	1.01525e+07	3.4138e+06	1.10367e+06	940120
1.39117e+07	6.16536e+06	1.01373e+07	3.41069e+06	1.09775e+06	935919
1.39044e+07	6.16465e+06	1.00578e+07	3.40965e+06	1.09744e+06	934669
1.38915e+07	6.15645e+06	1.00154e+07	3.38943e+06	1.09509e+06	934126
1.38489e+07	6.14863e+06	9.97857e+06	3.38424e+06	1.09467e+06	923495
1.37805e+07	6.12081e+06	9.94499e+06	3.38293e+06	1.09003e+06	919803
13776442	6.09415e+06	9.88534e+06	3.38136e+06	1.08382e+06	918409
1.37761e+07	6.08378e+06	9.87592e+06	3.3715e+06	1.08353e+06	912439
1.37507e+07	6.07353e+06	9.81658e+06	3.37146e+06	1079888	910881
1.37312e+07	6.07126e+06	9.70784e+06	3.36454e+06	1.07054e+06	910044
13726557	6.06268e+06	9.70599e+06	3.32468e+06	1.06973e+06	905769
1.37174e+07	6.06037e+06	9.70539e+06	3.30551e+06	1.05867e+06	905669
1.36802e+07	6.05356e+06	9.6961e+06	3.30463e+06	1.05616e+06	900745
1.3612e+07	6.0383e+06	9.65388e+06	3.30407e+06	1.05606e+06	899599
1.36052e+07	6.03534e+06	9.62847e+06	3.30191e+06	1.05497e+06	893681
1.36046e+07	6.02036e+06	9.6181e+06	3.29649e+06	1.05142e+06	890918
1.35883e+07	5.99326e+06	9.59659e+06	3.28393e+06	1050142	883921
1.35746e+07	5.95703e+06	9.53949e+06	3.28327e+06	1.04987e+06	882463
1.35682e+07	5.94674e+06	9.52723e+06	3.28287e+06	1.04953e+06	882280
1.35338e+07	5.9442e+06	9.50148e+06	3.28261e+06	1.04858e+06	880563
1.34489e+07	5.91007e+06	9.49636e+06	3.28052e+06	1.04642e+06	873700
13426629	5.90247e+06	9.48966e+06	3.27783e+06	1.04481e+06	873097
1.33767e+07	5.86156e+06	9.47762e+06	3.27523e+06	1.04461e+06	861144
1.33344e+07	5.86062e+06	9.4746e+06	3.26234e+06	1.04422e+06	849714
1.33033e+07	5.84314e+06	9.4735e+06	3.25769e+06	1.04073e+06	848650
1.33003e+07	5.8294e+06	9.43924e+06	3.25543e+06	1.03938e+06	846972
1.32831e+07	5.8125e+06	9.43637e+06	3.25497e+06	1.03782e+06	846856
1.32744e+07	5.79795e+06	9.40546e+06	3.24643e+06	1.0348e+06	846209
1.32742e+07	5.74831e+06	9.36511e+06	3.24347e+06	1.03454e+06	845959
1.3273e+07	5.73533e+06	9.33338e+06	3.22431e+06	1.03393e+06	842818
13269448	5.73317e+06	9.29679e+06	3.2228e+06	1.0301e+06	838463
1.32375e+07	5.71287e+06	9.27042e+06	3.22122e+06	1.0286e+06	836360
1.32169e+07	5.67608e+06	9.26889e+06	3.21827e+06	1.02812e+06	831877
1.32146e+07	5.66561e+06	9.26333e+06	3.20805e+06	1.02548e+06	831429
1.31798e+07	5.65853e+06	9.25511e+06	3.2076e+06	1.02154e+06	826192
1.316e+07	5.6563e+06	9.24708e+06	3.19871e+06	1.01319e+06	824629
1.31523e+07	5.63801e+06	9.18077e+06	3.18691e+06	1.00998e+06	819665
1.31403e+07	5.62698e+06	9.18024e+06	3.18275e+06	1.00785e+06	817979
1.31267e+07	5.62648e+06	9.11282e+06	3.17357e+06	1.00657e+06	815368
1.30869e+07	5.62171e+06	9.10159e+06	3.17191e+06	1.00098e+06	814412
1.30867e+07	5.62128e+06	9.09733e+06	3.17038e+06	996869	809958
1.30547e+07	5.61226e+06	9.06287e+06	3.16929e+06	993649	808506
1.30367e+07	5.60968e+06	9.06019e+06	3.16406e+06	993254	802815
1.30172e+07	5.60244e+06	9.05366e+06	3.14031e+06	992979	794120
1.29841e+07	5.5953e+06	8.98326e+06	3.12818e+06	991858	787310
1.29589e+07	5.58901e+06	8.97261e+06	3.12682e+06	990635	782917
1.29132e+07	5.5858e+06	8.96461e+06	3.12551e+06	986169	780734
1.29064e+07	5.58303e+06	8.9383e+06	3.12105e+06	984228	771043
1.29046e+07	5.58226e+06	8.93544e+06	3.11015e+06	984072	769090
1.28973e+07	5.5703e+06	8.93533e+06	3.10648e+06	979926	759222
1.2872e+07	5.54033e+06	8.93355e+06	3.10185e+06	976933	757034
12849656	5.53079e+06	8.90162e+06	3.09411e+06	975799	754267
1.28249e+07	5.5177e+06	8.87756e+06	3.08848e+06	974140	750139
1.28164e+07	5.49397e+06	8.86629e+06	3.0877e+06	969992	750035
1.27958e+07	5.49197e+06	8.84743e+06	3.08683e+06	967001	749607
1.27699e+07	5.47857e+06	8.8213e+06	3.08288e+06	966292	746670
1.27228e+07	5.47592e+06	8.81488e+06	3.07758e+06	962389	746666
1.2717e+07	5.47154e+06	8.78619e+06	3.07724e+06	961989	739155
1.2675e+07	5.43464e+06	8.78212e+06	3.07273e+06	960183	738133
1.26105e+07	5.43347e+06	8.7415e+06	3.06773e+06	958618	736490
1.26075e+07	5.43067e+06	8.73547e+06	3.052e+06	958468	730539
1.25987e+07	5.40684e+06	8.73177e+06	3.05183e+06	957241	726487
1.25684e+07	5.40586e+06	8.72735e+06	3.05015e+06	956205	725408
1.25285e+07	5.39408e+06	8.72705e+06	3.04838e+06	955280	721040
12514578	5.38159e+06	8.70847e+06	3.04663e+06	952855	719462
1.25113e+07	5.35475e+06	8.69432e+06	3.03998e+06	949339	718305
1.24634e+07	5.33875e+06	8.66327e+06	3.01844e+06	946531	716108
1.24376e+07	5.33712e+06	8.66258e+06	3.01461e+06	945795	713928
1.24274e+07	5.33552e+06	8.65411e+06	3.00289e+06	943657	712959
1.23984e+07	5.32992e+06	8.63536e+06	2.99357e+06	941498	710377
1.2377e+07	5.32937e+06	8.62921e+06	2.98404e+06	940794	705507
1.23708e+07	5.32597e+06	8.59503e+06	2.98045e+06	938384	704952
1.23428e+07	5.3076e+06	8.57285e+06	2.97973e+06	937679	703342
1.23251e+07	5.30524e+06	8.56918e+06	2.97671e+06	934543	701185
1.23081e+07	5.29e+06	8.56123e+06	2.96162e+06	934266	699700
1.22827e+07	5.27858e+06	8.44262e+06	2.95399e+06	934137	694702
1.2253e+07	5.27647e+06	8.41667e+06	2.95031e+06	932964	694602
1.22245e+07	5.26458e+06	8.41153e+06	2.93974e+06	931945	693313
1.2222e+07	5.25675e+06	8.38999e+06	2.93729e+06	931067	688127
1.21778e+07	5.24433e+06	8.38958e+06	2.93435e+06	930927	684280
1.20437e+07	5.23993e+06	8.37288e+06	2.93044e+06	928724	681484
1.20433e+07	5.23061e+06	8.36031e+06	2930105	927281	674301
1.20244e+07	5.20582e+06	8.34887e+06	2.92452e+06	927142	669638
1.19291e+07	5.19285e+06	8.29564e+06	2.90129e+06	925542	663994
1.19066e+07	5.19225e+06	8.27364e+06	2.891e+06	922485	657570
1.18946e+07	5.17923e+06	8.24343e+06	2.88765e+06	918779	655938
1.18749e+07	5.1789e+06	8.23908e+06	2.88058e+06	916290	651226
1.18289e+07	5.16053e+06	8.23016e+06	2.87919e+06	915234	650910
1.17848e+07	5.14966e+06	8.22851e+06	2.85544e+06	913461	650415
1.17646e+07	5.14006e+06	8.21762e+06	2.8542e+06	912454	649945
1.1764e+07	5.13652e+06	8.2078e+06	2.84881e+06	910503	645973
1.17538e+07	5.12131e+06	8.18521e+06	2.83657e+06	908609	645656
1.17247e+07	5.11841e+06	8.13552e+06	2.83344e+06	905428	645383
11690217	5.10419e+06	8.10173e+06	2.83247e+06	904138	643408
1.16707e+07	5.09592e+06	8.10149e+06	2.82629e+06	903951	639273
1.16692e+07	5.08439e+06	8.09184e+06	2.81797e+06	902968	639129
1.16375e+07	5.06661e+06	8.0697e+06	2.81125e+06	902682	634542
1.16322e+07	5.05951e+06	8.05047e+06	2.8054e+06	900678	633739
1.16284e+07	5.05935e+06	8.04528e+06	2.80414e+06	899281	631928
1.16042e+07	5.05729e+06	8.03942e+06	2.79581e+06	899152	630713
11551768	5.0501e+06	8.00221e+06	2.79388e+06	895546	628701
11530059	5.04716e+06	7.9576e+06	2.79212e+06	892653	628259
11522015	5033827	7.89222e+06	2.79146e+06	885684	624144
1.14986e+07	5.02833e+06	7.88999e+06	2.78697e+06	880602	622276
1.14373e+07	5.01918e+06	7.86351e+06	2.77521e+06	879914	621631
1.1392e+07	4.98559e+06	7.81109e+06	2.77064e+06	879088	617121
11369489	4.97393e+06	7.80648e+06	2.76454e+06	878909	615336
11355862	4.96655e+06	7.79922e+06	2.76112e+06	876942	612839
1.13517e+07	4.95676e+06	7.7862e+06	2.76059e+06	875184	611859
1.13314e+07	4956108	7.77682e+06	2.75464e+06	873222	604621
1.1328e+07	4.94727e+06	7.7668e+06	2.74331e+06	871745	602692
1.13166e+07	4.94321e+06	7.72926e+06	2.74091e+06	870206	597412
1.13098e+07	4.91967e+06	7.72374e+06	2.73636e+06	867503	594549
1.1301e+07	4.91116e+06	7.71697e+06	2.72622e+06	866205	593096
1.12816e+07	4.90772e+06	7.71125e+06	2.72344e+06	863267	593073
1.12796e+07	4.88967e+06	7.69994e+06	2.7227e+06	859902	576283
1.12281e+07	4.87308e+06	7.69931e+06	2.71569e+06	859610	574337
1.11883e+07	4.87234e+06	7.69605e+06	2.71291e+06	859193	572122
1.11852e+07	4.85387e+06	7.65817e+06	2.71253e+06	853237	572057
1.11744e+07	4.85176e+06	7.65671e+06	2.70569e+06	848432	566391
1.11515e+07	4.83183e+06	7.65513e+06	2.70294e+06	845845	557611
1.1129e+07	4.80965e+06	7.65478e+06	2.7026e+06	834527	554659
1.11187e+07	4.80809e+06	7.64084e+06	2.70206e+06	833463	553176
1.10979e+07	4.79524e+06	7.63798e+06	2.70174e+06	833391	552920
1.10931e+07	4.78903e+06	7.62949e+06	2.69876e+06	831645	547391
1.10885e+07	4.78791e+06	7.60367e+06	2.69694e+06	826914	547138
1.10712e+07	4.7843e+06	7.59287e+06	2.6883e+06	824672	546644
1.10539e+07	4.7816e+06	7.56283e+06	2.68341e+06	822867	546314
1.10521e+07	4.76161e+06	7.53068e+06	2.67507e+06	822860	540282
1.10475e+07	4.75513e+06	7.47687e+06	2.66343e+06	819814	535637
11023464	4.75291e+06	7.47604e+06	2.66267e+06	814499	533776
1.09557e+07	4.74223e+06	7.47305e+06	2.6549e+06	810215	532504
1.09095e+07	4.74208e+06	7.46549e+06	2.64999e+06	808342	529940
1.08963e+07	4.72404e+06	7.44225e+06	2.64845e+06	808058	527125
1.08944e+07	4.71265e+06	7.43813e+06	2.64658e+06	806848	525188
1.08863e+07	4.70812e+06	7.41177e+06	2.64515e+06	805217	520069
1.07992e+07	4.70185e+06	7.41075e+06	2.63512e+06	798012	515317
1.0793e+07	4.69783e+06	7.40315e+06	2.63384e+06	796198	515051
1.07822e+07	4.69027e+06	7.35307e+06	2.62875e+06	795831	514687
1.07765e+07	4.67727e+06	7.34594e+06	2.62682e+06	790447	512620
1.07673e+07	4.67495e+06	7.34088e+06	2.62435e+06	790362	512351
1.07643e+07	4.66512e+06	7.31129e+06	2.60633e+06	783564	510185
1.07568e+07	4.64455e+06	7.30691e+06	2.60006e+06	782772	509093
1.07233e+07	4.63841e+06	7.30499e+06	2.59657e+06	780783	507077
1.07066e+07	4.6334e+06	7.29041e+06	2.59081e+06	777410	501323
1.06896e+07	4.62953e+06	7.26474e+06	2.5861e+06	776947	501263
1.06245e+07	4.62625e+06	7.24045e+06	2.58096e+06	776496	487231
1.06243e+07	4.6253e+06	7.23461e+06	2.5759e+06	775169	482967
1.06144e+07	4.62316e+06	7.22349e+06	2.56999e+06	775155	481742
1.06109e+07	4.62289e+06	7.21488e+06	2.56432e+06	772316	479576
1.0601e+07	4.61773e+06	7.20063e+06	2.56036e+06	771891	473453
10599632	4.61576e+06	7.19654e+06	2.55738e+06	770565	472958
1.05772e+07	4.61312e+06	7.18665e+06	2.55558e+06	770224	471665
1.05056e+07	4.58583e+06	7.18357e+06	2.55359e+06	764138	471574
1.04742e+07	4.57849e+06	7.14949e+06	2.55335e+06	762924	466464
1.04733e+07	4.57288e+06	7.13618e+06	2.55274e+06	761226	461605
1.04616e+07	4.57019e+06	7.11631e+06	2.54749e+06	760822	459382
1.04247e+07	4.56922e+06	7.10166e+06	2.54347e+06	760738	456275
1.04051e+07	4.56379e+06	7.09998e+06	2.54066e+06	759971	455408
1.03877e+07	4.56178e+06	7.08691e+06	2.53431e+06	759872	449604
1.03781e+07	4.5609e+06	7.08313e+06	2.51838e+06	757649	444101
1.03073e+07	4.55195e+06	7.07797e+06	2.51559e+06	756660	442933
1.03051e+07	4.54657e+06	7.07319e+06	2.50069e+06	753703	437778
1.02912e+07	4.50606e+06	7.05254e+06	2.49566e+06	753564	432488
1.02821e+07	4.49822e+06	7.02799e+06	2.49502e+06	751539	429530
1.02458e+07	4.48313e+06	7.02792e+06	2.49121e+06	748820	423961
1.02387e+07	4.48011e+06	7.02372e+06	2.48563e+06	744804	423864
1.02374e+07	4.46725e+06	7.00752e+06	2.48465e+06	744172	416507
1.02079e+07	4.46463e+06	6.99315e+06	2.48231e+06	742584	416237
1.01898e+07	4.43561e+06	6.97948e+06	2.47819e+06	739146	411823
1.01896e+07	4.42624e+06	6.97385e+06	2.47557e+06	737671	409564
1.01876e+07	4.42478e+06	6.95515e+06	2.47354e+06	737607	409050
1.01847e+07	4.41978e+06	6.9494e+06	2.4727e+06	736218	404316
1.01752e+07	4.41624e+06	6.93374e+06	2.46036e+06	732959	396625
1.01713e+07	4.40443e+06	6.9259e+06	2.45173e+06	732554	395107
1.01595e+07	4.39018e+06	6.90142e+06	2.44975e+06	730948	393361
1.01492e+07	4.36437e+06	6.85868e+06	2.44178e+06	730834	390363
10109744	4.33236e+06	6.8517e+06	2.44133e+06	730752	389408
10063299	4.32948e+06	6.84781e+06	2.43761e+06	725779	383056
1.00399e+07	4.32595e+06	6.84726e+06	2.43264e+06	723739	380817
1.00294e+07	4.32458e+06	6.82404e+06	2.43221e+06	723014	377759
1.00277e+07	4.31581e+06	6.81221e+06	2.42923e+06	722094	375593
9.98796e+06	4.29269e+06	6.78041e+06	2.42382e+06	721394	374021
9.98481e+06	4.28621e+06	6.77699e+06	2.42368e+06	717755	372583
9.89512e+06	4.2771e+06	6.76005e+06	2.41653e+06	714274	371443
9.82568e+06	4.27148e+06	6.75883e+06	2.41384e+06	713138	370941
9.81922e+06	4.26402e+06	6.75536e+06	2.40959e+06	709859	363260
9.81394e+06	4.24781e+06	6.74841e+06	2.40656e+06	708588	362769
9.77953e+06	4.24699e+06	6703084	2.40591e+06	706882	362121
9.75249e+06	4.24657e+06	6.69976e+06	2.40178e+06	704647	353281
9.74309e+06	4.24431e+06	6.68424e+06	2.39787e+06	703577	351105
9.74275e+06	4.23139e+06	6.65361e+06	2.39514e+06	702834	347063
9.70147e+06	4.2293e+06	6.64943e+06	2.39001e+06	701423	346429
9.69762e+06	4.22824e+06	6.62114e+06	2.38035e+06	698731	343938
9.63446e+06	4.20944e+06	6.61719e+06	2.37615e+06	698406	342441
9.63307e+06	4.20126e+06	6.60233e+06	2.3717e+06	698133	338130
9.61963e+06	4.19519e+06	6.598e+06	2.3647e+06	697204	335160
9.6087e+06	4.19361e+06	6.58356e+06	2.36317e+06	694406	332064
9.6069e+06	4.17888e+06	6.5802e+06	2.35743e+06	692556	330300
9.58847e+06	4.14315e+06	6.575e+06	2.35726e+06	690964	328421
9.58792e+06	4.13895e+06	6.55665e+06	2.35186e+06	690644	327537
9.57362e+06	4.12541e+06	6.55202e+06	2.34633e+06	690459	325672
9.57227e+06	4.08795e+06	6.55099e+06	2.3425e+06	690203	323919
9.56796e+06	4.07678e+06	6.53887e+06	2.3369e+06	689917	318823
9.54078e+06	4.05729e+06	6.49486e+06	2.33391e+06	689597	317839
9.51266e+06	4.05496e+06	6.48903e+06	2.32014e+06	688003	315816
9.51131e+06	4.04989e+06	6.47569e+06	2.31767e+06	687762	314893
9.50948e+06	4.04606e+06	6.47298e+06	2.31407e+06	686451	313188
9.49796e+06	4.04442e+06	6.44152e+06	2.31232e+06	684007	312869
9.49078e+06	4.038e+06	6.42429e+06	2.30728e+06	683275	311757
9.48029e+06	4.03703e+06	6.41993e+06	2.30271e+06	679962	311559
9.47798e+06	4.0315e+06	6.41487e+06	2.30232e+06	678948	310004
9.44381e+06	4.0142e+06	6.41289e+06	2.29724e+06	678030	308130
9.436e+06	4.01217e+06	6.40497e+06	2.29683e+06	676940	305226
9.41029e+06	4.00566e+06	6.40272e+06	2.29565e+06	675509	304435
9.40903e+06	3.97472e+06	6.36575e+06	2.29304e+06	675309	304131
9.40101e+06	3.97063e+06	6.36379e+06	2.2851e+06	674706	302400
9.39423e+06	3.96697e+06	6.35387e+06	2.28202e+06	674463	300827
9.38896e+06	3.95423e+06	6.34953e+06	2.2814e+06	674412	300642
9.37387e+06	3.94793e+06	6.34912e+06	2.27603e+06	671169	299200
9.31011e+06	3.94458e+06	6.33021e+06	2.27483e+06	669686	297845
9.29823e+06	3.93631e+06	6.32811e+06	2.27478e+06	669473	296435
9.28634e+06	3.92726e+06	6.30368e+06	2.26979e+06	667805	295614
9.2452e+06	3.92646e+06	6.30162e+06	2.26795e+06	667753	292099
9.2341e+06	3.92003e+06	6.28908e+06	2.26605e+06	666564	290162
9.22245e+06	3.91846e+06	6.28649e+06	2.26051e+06	662682	286422
9.20828e+06	3.91372e+06	6.28499e+06	2.26009e+06	661803	285927
9.20483e+06	3.90779e+06	6.25662e+06	2.25976e+06	661290	281424
9.19654e+06	3.9045e+06	6.23576e+06	2.25017e+06	660666	281310
9.19067e+06	3.90293e+06	6.23563e+06	2.24621e+06	660498	274809
9.18803e+06	3.90284e+06	6.21303e+06	2.24534e+06	660377	273949
9.18337e+06	3.90266e+06	6.18998e+06	2.24176e+06	659491	272777
9.18011e+06	3.90183e+06	6.18677e+06	2.22691e+06	657380	272447
9.12695e+06	3.89501e+06	6.17786e+06	2.22584e+06	653735	259960
9.07687e+06	3.89191e+06	6.16672e+06	2.22487e+06	653529	254463
9.07568e+06	3.89164e+06	6.15477e+06	2.22163e+06	653452	252332
9.07546e+06	3.88557e+06	6.14941e+06	2.21938e+06	652391	250542
9.06994e+06	3.87224e+06	6.1455e+06	2.21733e+06	651111	244486
9.06846e+06	3.87127e+06	6.14427e+06	2.21598e+06	650720	243015
9.06513e+06	3.85521e+06	6.14016e+06	2.199e+06	649528	243012
9.05873e+06	3.84839e+06	6.13256e+06	2.19513e+06	649180	240513
9.04435e+06	3.84259e+06	6.12353e+06	2.18611e+06	648434	234886
9.02508e+06	3.83141e+06	6.10679e+06	2.18605e+06	648108	230878
8.92845e+06	3.82825e+06	6.09474e+06	2.18364e+06	647852	229088
8.92579e+06	3.82686e+06	6.07813e+06	2.18032e+06	647446	223876
8.92495e+06	3.81871e+06	6.07065e+06	2.17976e+06	644595	222681
8.92012e+06	3.81863e+06	6.06212e+06	2.16321e+06	644376	219567
8.91007e+06	3.80112e+06	6.05662e+06	2.15736e+06	643167	218269
8.8964e+06	3.79908e+06	5.96439e+06	2.15569e+06	642989	217560
8.87609e+06	3.791e+06	5.95979e+06	2.15434e+06	641393	217101
8.87031e+06	3.78248e+06	5.95551e+06	2.15248e+06	640839	211906
8.85565e+06	3.77577e+06	5.92885e+06	2.14918e+06	636336	208649
8.8551e+06	3.77453e+06	5.92107e+06	2.14101e+06	633900	205581
8.82832e+06	3.76654e+06	5.90734e+06	2.13583e+06	633724	202823
8.82043e+06	3.72805e+06	5.89852e+06	2.13394e+06	633110	200921
8.78475e+06	3.72192e+06	5.87877e+06	2.1285e+06	630677	200189
8.77744e+06	3.72146e+06	5.87397e+06	2.12714e+06	630171	199722
8.73561e+06	3.71396e+06	5.8728e+06	2.12507e+06	629814	197093
8.72675e+06	3.71012e+06	5.85756e+06	2.12073e+06	627343	194976
8.71953e+06	3.70159e+06	5.83494e+06	2.1195e+06	625602	189024
8.71104e+06	3.69939e+06	5.83322e+06	2.11378e+06	625575	187800
8.70873e+06	3.69738e+06	5.80949e+06	2.11283e+06	624573	186692
8.69091e+06	3.68585e+06	5.80067e+06	2.11195e+06	622765	185283
8.68815e+06	3.67562e+06	5.79169e+06	2.11174e+06	622324	183471
8.67234e+06	3.66759e+06	5.79015e+06	2.10894e+06	622019	183319
8.64615e+06	3.66419e+06	5.77847e+06	2.10873e+06	620809	182589
8.64362e+06	3.66039e+06	5.77425e+06	2.10163e+06	619121	180089
8.61786e+06	3.65925e+06	5.76753e+06	2.09834e+06	617809	172113
8.6143e+06	3.65337e+06	5.75261e+06	2.08968e+06	617187	169618
8.59714e+06	3.64928e+06	5.73998e+06	2.08865e+06	616648	168167
8.58572e+06	3.64177e+06	5.73781e+06	2.08703e+06	616477	164819
8.58138e+06	3.6082e+06	5.73008e+06	2.08241e+06	615414	161771
8.55656e+06	3.60366e+06	5.71158e+06	2.07829e+06	614408	159816
8.55644e+06	3.60182e+06	5.69819e+06	2.07625e+06	613220	158861
8.5305e+06	3.60009e+06	5.68855e+06	2.07555e+06	613216	158109
8.51919e+06	3.5943e+06	5.68117e+06	2.07311e+06	610434	144089
8.51051e+06	3.58563e+06	5.67959e+06	2.07287e+06	609779	140723
8.50532e+06	3.57249e+06	5.66531e+06	2.07107e+06	608129	130595
8.46238e+06	3.56895e+06	5.65397e+06	2.07059e+06	607835	126143
8.45421e+06	3.55644e+06	5.64207e+06	2.06611e+06	606876	125188
8.45396e+06	3.55617e+06	5.63552e+06	2.05908e+06	603813	122855
8.41488e+06	3.55275e+06	5.6346e+06	2.05634e+06	603150	121377
8.40675e+06	3.54704e+06	5.63351e+06	2.05282e+06	603074	120401
8.38376e+06	3.54384e+06	5.6099e+06	2.04438e+06	598132	118336
8.38224e+06	3.54191e+06	5.60383e+06	2.04403e+06	597007	117243
8.34756e+06	3.53234e+06	5.59714e+06	2.04171e+06	596414	117205
8.33934e+06	3.53194e+06	5.56056e+06	2.0398e+06	595533	116302
8.33368e+06	3.51036e+06	5.54359e+06	2.03881e+06	594752	116144
8.31938e+06	3.50154e+06	5.52454e+06	2.03849e+06	594751	115682
8.31531e+06	3.4978e+06	5.48409e+06	2036917	594309	115182
8.30525e+06	3.4954e+06	5.48087e+06	2.02948e+06	593198	115018
8.27181e+06	3.48222e+06	5.47077e+06	2.01373e+06	592327	113663
8.25789e+06	3.47601e+06	5.46918e+06	2.0113e+06	591389	110517
8.2243e+06	3.47211e+06	5.46768e+06	2.00932e+06	590632	108182
8.17962e+06	3.46313e+06	5.44844e+06	2.00793e+06	590568	103653
8.17193e+06	3.46002e+06	5.4444e+06	2.0063e+06	589936	96671.2
8.15217e+06	3.45432e+06	5.4436e+06	2.00605e+06	589848	95632.2
8.14622e+06	3.44228e+06	5.43583e+06	2.00573e+06	589092	92527.8
8.14514e+06	3.43195e+06	5.42703e+06	2.00212e+06	588179	86530.8
8.10303e+06	3.43124e+06	5424702	1.99051e+06	587690	85699.5
8.09464e+06	3.42663e+06	5.41301e+06	1.98988e+06	583893	84402.9
8.09206e+06	3.41288e+06	5.41247e+06	1.98225e+06	583295	78185.6
8089824	3.40694e+06	5.39802e+06	1.98003e+06	582618	75807.4
8.08472e+06	3.40657e+06	5.39118e+06	1.96984e+06	582431	75565.1
8.05814e+06	3.40551e+06	5.38038e+06	1.96707e+06	581920	74194.5
8.05526e+06	3.3927e+06	5.37515e+06	1.96587e+06	580925	67305.1
8.05237e+06	3.38572e+06	5.37252e+06	1.96099e+06	579931	57053.9
8.01969e+06	3.38103e+06	5.37131e+06	1.95576e+06	578993	55623.2
8.01278e+06	3.37997e+06	5.36872e+06	1.94913e+06	578943	55231.9
8.00636e+06	3.37228e+06	5.36255e+06	1.94756e+06	578902	51689.7
7.96324e+06	3.34758e+06	5.3518e+06	1.94458e+06	578215	42717.8
7.9625e+06	3.34229e+06	5.34738e+06	1.94281e+06	576881
7.9425e+06	3.33567e+06	5.33752e+06	1.93827e+06	575687
7.93509e+06	3.33169e+06	5.32958e+06	1.93389e+06	574295
7.9244e+06	3.31435e+06	5.32104e+06	1.93026e+06	573528
7.91285e+06	3.31367e+06	5.31134e+06	1.92769e+06	571483
7.90541e+06	3311879	5.28443e+06	1.9249e+06	570556
7.87983e+06	3.30488e+06	5.27241e+06	1.92305e+06	569969
7.86069e+06	3.3046e+06	5.26543e+06	1.9055e+06	569625
7.8603e+06	3.30027e+06	5.25699e+06	1.90382e+06	562558
7.85393e+06	3.29304e+06	5.25502e+06	1.90055e+06	561946
7.85279e+06	3.28179e+06	5.25201e+06	1.89716e+06	561069
7.83988e+06	3.28162e+06	5.23814e+06	1.89571e+06	560981
7.82636e+06	3.27291e+06	5.23465e+06	1.89527e+06	558216
7.80103e+06	3.26297e+06	5.23062e+06	1.89166e+06	557054
7.79854e+06	3.25233e+06	5.22991e+06	1.88949e+06	556501
7.79354e+06	3.2443e+06	5.22352e+06	1.88639e+06	556430
7.77104e+06	3.24419e+06	5.21625e+06	1.88636e+06	555991
7.68187e+06	3.22838e+06	5.20161e+06	1.88609e+06	554233
7.66738e+06	3.21662e+06	5.19684e+06	1.88465e+06	554046
7.66668e+06	3.21316e+06	5.18004e+06	1.88213e+06	553688
7.66339e+06	3.21005e+06	5.17138e+06	1.88173e+06	553555
7.65886e+06	3.2076e+06	5.15543e+06	1.87622e+06	552990
7.6477e+06	3.20583e+06	5.15541e+06	1.87573e+06	551333
7.64687e+06	3.19624e+06	5.12154e+06	1.87399e+06	550593
7.64425e+06	3.19553e+06	5.1152e+06	1.86517e+06	550517
7.62793e+06	3.19431e+06	5.10663e+06	1.8637e+06	549849
7.62618e+06	3.19213e+06	5.10377e+06	1.86047e+06	549693
7.59833e+06	3.191e+06	5.0974e+06	1.85624e+06	548206
7.58394e+06	3.17955e+06	5.088e+06	1.85489e+06	544955
7.58191e+06	3.17526e+06	5.05752e+06	1.8532e+06	544452
7.57416e+06	3.17056e+06	5.0535e+06	1.8528e+06	543849
7.56836e+06	3.16899e+06	5.0359e+06	1.84736e+06	539839
7.56666e+06	3.16784e+06	5.01625e+06	1.84585e+06	539250
7.52692e+06	3.15812e+06	5.01413e+06	1.84274e+06	538481
7.51796e+06	3.15444e+06	5.00889e+06	1.84236e+06	538103
7.50953e+06	3.14972e+06	4.9927e+06	1.84132e+06	537721
7.50611e+06	3.13732e+06	4.97395e+06	1.83289e+06	536924
7.49115e+06	3.12812e+06	4.97339e+06	1.83187e+06	533577
7.48196e+06	3.12148e+06	4.95567e+06	1.82897e+06	532058
7.48035e+06	3.11974e+06	4.94984e+06	1.82869e+06	531034
7.47855e+06	3.11246e+06	4.94528e+06	1.82761e+06	530650
7.47555e+06	3.11142e+06	4.94393e+06	1.82494e+06	530216
7.4579e+06	3.09592e+06	4.93466e+06	1.81834e+06	529812
7.43947e+06	3.0941e+06	4.91607e+06	1.81505e+06	528454
7.42394e+06	3.0887e+06	4.90151e+06	1.81498e+06	528393
7.39148e+06	3.07978e+06	4.88044e+06	1.81089e+06	526671
7.36344e+06	3.07013e+06	4.87801e+06	1.81001e+06	525798
7.35402e+06	3.07001e+06	4.86127e+06	1.8068e+06	525596
7.32635e+06	3.0678e+06	4.8522e+06	1.80476e+06	524964
7.26983e+06	3.0652e+06	4.8514e+06	1.80369e+06	523314
7.24761e+06	3.04845e+06	4.84077e+06	1.79433e+06	523269
7.24723e+06	3.04664e+06	4.83395e+06	1.79189e+06	522778
7.24507e+06	3.04598e+06	4.82931e+06	1.79069e+06	522749
7.24027e+06	3.0448e+06	4.82852e+06	1788055	521073
7.23743e+06	3.04382e+06	4.82102e+06	1.78452e+06	519912
7.23599e+06	3.04018e+06	4.79029e+06	1.78101e+06	519779
7.22996e+06	3.02955e+06	4.77981e+06	1.78032e+06	519215
7.22824e+06	3.02148e+06	4.7762e+06	1.77768e+06	517757
7.21702e+06	3.02122e+06	4.76334e+06	1.77194e+06	517332
7.20496e+06	3.01881e+06	4.74938e+06	1.77176e+06	516573
7.20406e+06	3.01315e+06	4.74926e+06	1.76251e+06	516548
7.19913e+06	3.00944e+06	4.7483e+06	1.76176e+06	515043
7.19258e+06	3.00303e+06	4.73632e+06	1.76021e+06	514702
7.18944e+06	3.00167e+06	4.73325e+06	1.758e+06	514507
7.16363e+06	3.00049e+06	4.73036e+06	1755875	514096
7.15637e+06	2.99695e+06	4.72673e+06	1.75573e+06	513797
7.15156e+06	2.99597e+06	4.72591e+06	1.74945e+06	513378
7.15152e+06	2.99319e+06	4.72525e+06	1.74904e+06	511845
7.15037e+06	2.96844e+06	4.72083e+06	1.7485e+06	511261
7.14605e+06	2.96161e+06	4.70606e+06	1.73933e+06	511046
7144884	2.95336e+06	4.68665e+06	1.73156e+06	510386
7.1433e+06	2.95009e+06	4.66722e+06	1.72989e+06	509874
7.13372e+06	2.94878e+06	4.66288e+06	1.7276e+06	509774
7.13303e+06	2.94766e+06	4.66154e+06	1.72034e+06	509399
7.12767e+06	2.94446e+06	4.6565e+06	1.71809e+06	509140
7.1215e+06	2.94337e+06	4.65014e+06	1.71732e+06	509013
7.11124e+06	2.94121e+06	4.64904e+06	1.71643e+06	508863
7.10462e+06	2.93558e+06	4.64792e+06	1.71192e+06	507659
7.10185e+06	2.93509e+06	4.64359e+06	1.70903e+06	503806
7.08157e+06	2.92649e+06	4.6362e+06	1.70791e+06	503530
7.07625e+06	2.92632e+06	4.63524e+06	1.70486e+06	503433
7.06598e+06	2.9251e+06	4.62418e+06	1.70458e+06	501146
7.03832e+06	2.92221e+06	4.61794e+06	1.6972e+06	501058
7.02582e+06	2.91726e+06	4.61509e+06	1.69489e+06	499949
7.02509e+06	2.91665e+06	4.60324e+06	1.69288e+06	499235
7.02283e+06	2.91343e+06	4.602e+06	1.69239e+06	496829
7.00241e+06	2.90982e+06	4.58904e+06	1.69161e+06	496390
6.99699e+06	2899247	4.56595e+06	1.68647e+06	495830
6.98561e+06	2.89826e+06	4.5602e+06	1.67859e+06	495428
6.97807e+06	2.89574e+06	4.55858e+06	1.67656e+06	494475
6.97752e+06	2.89186e+06	4.55006e+06	1.67541e+06	494103
6.97138e+06	2.88494e+06	4.54706e+06	1.67482e+06	493387
6.96219e+06	2.88265e+06	4.54558e+06	1.672e+06	493135
6.95443e+06	2.87973e+06	4.53375e+06	1.67076e+06	492884
6.91157e+06	2.87961e+06	4.52637e+06	1.66834e+06	492785
6.90222e+06	2.87534e+06	4.50352e+06	1.66778e+06	491472
6.88933e+06	2.87302e+06	4.49567e+06	1.66733e+06	491088
6.88342e+06	2.86851e+06	4.49048e+06	1.66617e+06	490564
6.87075e+06	2.86117e+06	4.48886e+06	1.6639e+06	488293
6.86168e+06	2.85967e+06	4.48254e+06	1.66202e+06	487566
6.86127e+06	2.85777e+06	4.47426e+06	1.66001e+06	487417
6.85797e+06	2.85336e+06	4.4668e+06	1.65965e+06	486575
6.84354e+06	2.84405e+06	4.46184e+06	1.65777e+06	482476
6.82484e+06	2.83349e+06	4.45122e+06	1.65691e+06	482461
6.81562e+06	2.83164e+06	4.44431e+06	1.65332e+06	480548
6.80069e+06	2.8218e+06	4.4407e+06	1.65283e+06	478219
6.79132e+06	2.81761e+06	4.43911e+06	1.6525e+06	477673
6.78479e+06	2.79711e+06	4.43251e+06	1.65249e+06	476306
6.76476e+06	2.7935e+06	4.43093e+06	1.65151e+06	476165
6.75895e+06	2.7897e+06	4.41853e+06	1.65034e+06	476145
6.73561e+06	2.7845e+06	4.41815e+06	1.65002e+06	475264
6.71464e+06	2.78379e+06	4.41717e+06	1.64547e+06	474544
6.70745e+06	2.78249e+06	4.40738e+06	1.64336e+06	474026
6.69917e+06	2.78222e+06	4.40285e+06	1.64287e+06	471634
6.69638e+06	2.77573e+06	4.40159e+06	1.63944e+06	470386
6.68997e+06	2.77434e+06	4.40072e+06	1.63708e+06	470241
6.68542e+06	2.77204e+06	4.39985e+06	1.6365e+06	470104
6.68409e+06	2.76885e+06	4.39049e+06	1.63635e+06	468951
6.68377e+06	2.76801e+06	4.38272e+06	1.63123e+06	465194
6.68284e+06	2.76431e+06	4.37966e+06	1.63094e+06	464629
6.67979e+06	2.75515e+06	4.36793e+06	1.62193e+06	462847
6.6712e+06	2.75357e+06	4.364e+06	1.62111e+06	462810
6.66366e+06	2.75314e+06	4.34333e+06	1.61691e+06	462644
6.65786e+06	2.75097e+06	4.34084e+06	1.61075e+06	462594
6.64333e+06	2.75069e+06	4.33097e+06	1.60897e+06	458442
6.62649e+06	2.74853e+06	4.32767e+06	1.6052e+06	458261
6.60723e+06	2.74801e+06	4.32597e+06	1.60446e+06	458138
6.58606e+06	2.74367e+06	4.3032e+06	1.60083e+06	457905
6.58125e+06	2.73895e+06	4.30009e+06	1.5986e+06	457762
6.57781e+06	2.7387e+06	4.29708e+06	1.59852e+06	456632
6.5773e+06	2.72902e+06	4.2872e+06	1.59752e+06	455750
6.57541e+06	2.71671e+06	4.2668e+06	1596969	453966
6.57475e+06	2.7137e+06	4.25963e+06	1.5951e+06	453171
6.56562e+06	2.70679e+06	4.2525e+06	1.59302e+06	452977
6.5508e+06	2.69774e+06	4.24976e+06	1.58956e+06	451953
6.53659e+06	2.69728e+06	4.24856e+06	1.58944e+06	451360
6.53188e+06	2.69336e+06	4.24236e+06	1.58864e+06	451015
6.53175e+06	2.68615e+06	4.23222e+06	1.58629e+06	450750
6.50448e+06	2.67975e+06	4.22084e+06	1.58266e+06	450253
6.50335e+06	2.67515e+06	4.21858e+06	1.56218e+06	448691
6.50256e+06	2.66844e+06	4.21472e+06	1.55878e+06	446034
6.45497e+06	2.65984e+06	4.1972e+06	1.55314e+06	443799
6.44746e+06	2.6519e+06	4.19169e+06	1.54098e+06	443582
6.4364e+06	2.64348e+06	4.18179e+06	1.54027e+06	443167
6.40466e+06	2.64127e+06	4.18153e+06	1.53379e+06	441387
6.39449e+06	2.63509e+06	4.17251e+06	1.53261e+06	440032
6.39218e+06	2.62683e+06	4.1614e+06	1.52985e+06	438713
6.39042e+06	2.6192e+06	4.16095e+06	1.52881e+06	438087
6.38238e+06	2.61651e+06	4.15984e+06	1.52744e+06	434977
6.35994e+06	2.60875e+06	4.15726e+06	1.52559e+06	434415
6.35013e+06	2.60076e+06	4.14829e+06	1.51815e+06	434102
6.34151e+06	2.60049e+06	4.13021e+06	1.51587e+06	433332
6.34064e+06	2.59986e+06	4.12604e+06	1513300	432103
6.33e+06	2.59828e+06	4.1062e+06	1.51156e+06	431692
6.31414e+06	2.58985e+06	4.09008e+06	1.51067e+06	431503
6.30962e+06	2.56792e+06	4.08604e+06	1.50209e+06	430565
6.30944e+06	2.56134e+06	4065937	1.50168e+06	430377
6.3e+06	2.54932e+06	4.06316e+06	1.49606e+06	429084
6.29787e+06	2.54745e+06	4.06084e+06	1.49486e+06	428884
6.28424e+06	2.54617e+06	4.05959e+06	1.49021e+06	428672
6.28335e+06	2.538e+06	4.05958e+06	1.48851e+06	428396
6.28307e+06	2.53616e+06	4.0544e+06	1.48663e+06	426303
6.28017e+06	2.53573e+06	4.04223e+06	1.48135e+06	425887
6.27492e+06	2.53296e+06	4.03083e+06	1.47756e+06	425191
6.27128e+06	2.52972e+06	4.02372e+06	1.47735e+06	424977
6.25643e+06	2.52927e+06	4.01877e+06	1.4748e+06	424605
6.25329e+06	2.52882e+06	4.01351e+06	1.474e+06	423776
6.25045e+06	2.52302e+06	4.01314e+06	1.4721e+06	423567
6.23114e+06	2.52185e+06	4.00981e+06	1.46439e+06	422841
6.20427e+06	2.50927e+06	4.00688e+06	1.46401e+06	420741
6.19869e+06	2.47894e+06	3.97759e+06	1.46141e+06	418781
6.19729e+06	2.47838e+06	3.97049e+06	1.45782e+06	418565
6.19635e+06	2.47768e+06	3.96831e+06	1.45584e+06	418246
6.16936e+06	2.46882e+06	3.96255e+06	1.45549e+06	416324
6.16604e+06	2.46301e+06	3959087	1.4548e+06	416002
6.16214e+06	2.46189e+06	3.95176e+06	1.45403e+06	413636
6.15255e+06	2.45474e+06	3.94904e+06	1.44818e+06	408805
6.14665e+06	2.44736e+06	3.94668e+06	1.44798e+06	407068
6.1461e+06	2.44668e+06	3.93838e+06	1.44688e+06	406670
6.12668e+06	2.443e+06	3.93509e+06	1.44608e+06	406488
6.10983e+06	2.44245e+06	3.92096e+06	1.44381e+06	404679
6.10768e+06	2.43539e+06	3.91391e+06	1.44009e+06	404561
6.07574e+06	2.42863e+06	3.91232e+06	1.43935e+06	403893
6.07531e+06	2.4267e+06	3.91067e+06	1.43868e+06	402400
6.07099e+06	2.42418e+06	3.90884e+06	1.43693e+06	401892
6.05362e+06	2.41967e+06	3.90849e+06	1.43586e+06	401215
6.04137e+06	2.41713e+06	3.89158e+06	1.43302e+06	397884
6.02984e+06	2.41463e+06	3.87913e+06	1.42649e+06	396985
6.00597e+06	2.41051e+06	3.87629e+06	1.42543e+06	396905
6.00414e+06	2.4054e+06	3.86784e+06	1.42124e+06	396836
5.98799e+06	2.40034e+06	3.86249e+06	1.42011e+06	396211
5.98628e+06	2.39565e+06	3.86081e+06	1.41758e+06	395794
5.98584e+06	2.39521e+06	3.85379e+06	1.4116e+06	395224
5.97189e+06	2.38592e+06	3.84663e+06	1.4087e+06	392061
5.95853e+06	2.37831e+06	3.83831e+06	1.40595e+06	391687
5.9416e+06	2.37457e+06	3.8292e+06	1.40339e+06	391443
5.9318e+06	2.3727e+06	3.8282e+06	1.39783e+06	391361
5.92349e+06	2.37203e+06	3.82744e+06	1.39721e+06	391023
5.9167e+06	2.36948e+06	3.82377e+06	1.39579e+06	390977
5.9045e+06	2.36563e+06	3.8169e+06	1.39572e+06	390842
5.89637e+06	2.36389e+06	3.81592e+06	1.39495e+06	390393
5.87006e+06	2.36035e+06	3.80999e+06	1394485	390241
5.8641e+06	2.3576e+06	3.80633e+06	1.3892e+06	390000
5.85859e+06	2.35447e+06	3.80324e+06	1.38341e+06	389958
5.84772e+06	2.35346e+06	3.79558e+06	1.37992e+06	389742
5.8388e+06	2.35175e+06	3.79233e+06	1.37941e+06	388684
5.83824e+06	2.35117e+06	3.78395e+06	1.3784e+06	387487
5.83386e+06	2.34768e+06	3.77805e+06	1.37685e+06	387041
5.8133e+06	2.34386e+06	3.77273e+06	1.37661e+06	386589
5.80188e+06	2.34176e+06	3.76701e+06	1.37637e+06	385855
5.79585e+06	2.3396e+06	3764430	1.37406e+06	385400
5.76913e+06	2.33611e+06	3.7464e+06	1.37159e+06	384859
5.76727e+06	2.33244e+06	3.7387e+06	1.366e+06	384291
5.76664e+06	2.33237e+06	3.73442e+06	1.365e+06	383690
5.76248e+06	2.32807e+06	3.71887e+06	1.3615e+06	382361
5.75434e+06	2.32543e+06	3.71795e+06	1.3601e+06	381978
5.75322e+06	2.32118e+06	3.71589e+06	1.35538e+06	381722
5.73261e+06	2.32059e+06	3.71476e+06	1.35413e+06	381167
5.71471e+06	2.31535e+06	3.69778e+06	1.35181e+06	379713
5.70922e+06	2.31457e+06	3.695e+06	1.3484e+06	379550
5.70012e+06	2.30844e+06	3.69335e+06	1.33439e+06	379462
5.69644e+06	2.30807e+06	3.68396e+06	1.33425e+06	379433
5.69535e+06	2.30621e+06	3.68379e+06	1.3314e+06	378408
5.69419e+06	2.30433e+06	3670838	1.32714e+06	377771
5.69339e+06	2.29796e+06	3.64985e+06	1.32342e+06	377611
5.69066e+06	2.2974e+06	3.6498e+06	1.323e+06	376184
5.66858e+06	2.29521e+06	3.64685e+06	1.32083e+06	376084
5.66179e+06	2.29506e+06	3.64683e+06	1.32036e+06	374792
5.66135e+06	2.29458e+06	3.64055e+06	1.31961e+06	374426
5.65408e+06	2.28238e+06	3.63955e+06	1.31862e+06	374240
5.64601e+06	2.2814e+06	3.63938e+06	1.31706e+06	373956
5.64355e+06	2.2791e+06	3.63866e+06	1.30737e+06	372821
5.64302e+06	2.27905e+06	3.63801e+06	1.30733e+06	372244
5.62382e+06	2.27889e+06	3.63138e+06	1.30602e+06	371036
5.61534e+06	2.26898e+06	3.62758e+06	1.30083e+06	370828
5.59667e+06	2.26773e+06	3.62752e+06	1.30045e+06	369898
5.5833e+06	2.25601e+06	3.62386e+06	1.2957e+06	369601
5.58284e+06	2.25508e+06	3.62236e+06	1.29364e+06	369331
5.58166e+06	2.2527e+06	3.62161e+06	1.2935e+06	368802
5.57826e+06	2.24869e+06	3.62144e+06	1293133	368047
5.56018e+06	2.24824e+06	3.61053e+06	1.2926e+06	367801
5.5508e+06	2.24765e+06	3.6029e+06	1.29092e+06	363855
5.53957e+06	2.24679e+06	3.5956e+06	1.2898e+06	363688
5.52794e+06	2.24567e+06	3.58908e+06	1.28267e+06	363533
5.51163e+06	2.24044e+06	3.57837e+06	1.28267e+06	362626
5.50287e+06	2.24016e+06	3.57175e+06	1.27176e+06	362007
5.49886e+06	2.23316e+06	3.57023e+06	1.2715e+06	361945
5.49838e+06	2.23184e+06	3.54809e+06	1.26753e+06	361386
5.49352e+06	2.23123e+06	3.5461e+06	1.26624e+06	361364
5.49276e+06	2.22e+06	3.544e+06	1.26455e+06	361013
5.47882e+06	2.21856e+06	3.53712e+06	1.26348e+06	360877
5.47756e+06	2.21619e+06	3.5344e+06	1.26259e+06	359816
5.46991e+06	2.21257e+06	3.53275e+06	1.26254e+06	359675
5.46033e+06	2.20585e+06	3.53262e+06	1.25679e+06	359610
5.45418e+06	2.2058e+06	3.52722e+06	1.25628e+06	358395
5.4437e+06	2.20458e+06	3.52663e+06	1.25457e+06	357822
5.42973e+06	2.19665e+06	3.52619e+06	1.25382e+06	356595
5.4279e+06	2.19353e+06	3.52574e+06	1.25372e+06	356354
5.42554e+06	2.17419e+06	3.5229e+06	1.24835e+06	356308
5.41732e+06	2.17415e+06	3.52023e+06	1.24799e+06	356246
5.41375e+06	2.17041e+06	3.51862e+06	1.24602e+06	354904
5.41116e+06	2.15895e+06	3.51112e+06	1.24445e+06	354717
5.40952e+06	2.1555e+06	3.50988e+06	1.24048e+06	353931
5.40248e+06	2.15209e+06	3.50502e+06	1.23742e+06	353511
5.38452e+06	2.15148e+06	3.49873e+06	1.23236e+06	352524
5.37769e+06	2.14709e+06	3.49663e+06	1.23209e+06	352515
5.37466e+06	2.13588e+06	3.49101e+06	1.22513e+06	352438
5.35843e+06	2.13409e+06	3.48809e+06	1.22368e+06	351271
5.35434e+06	2.12623e+06	3.47705e+06	1.22322e+06	350391
5.32533e+06	2.12265e+06	3.45253e+06	1.223e+06	350288
5.32421e+06	2.11989e+06	3.44462e+06	1.22151e+06	349325
5.31526e+06	2.11953e+06	3.4438e+06	1.22111e+06	348748
5.30527e+06	2.1195e+06	3.43719e+06	1.21937e+06	348544
5.29129e+06	2.11593e+06	3.43623e+06	1.21133e+06	347747
5.28623e+06	2.11583e+06	3.43416e+06	1.21042e+06	347316
5.2858e+06	2.11475e+06	3.43232e+06	1.21013e+06	346950
5.28147e+06	2.11073e+06	3.42303e+06	1.2093e+06	345706
5.27931e+06	2.10816e+06	3.41652e+06	1.20915e+06	345472
5.26692e+06	2.10291e+06	3.41259e+06	1.20839e+06	344896
5.2646e+06	2.10149e+06	3.41009e+06	1.20784e+06	344365
5.25487e+06	2.10006e+06	3.40408e+06	1.20533e+06	344127
5.23778e+06	2.09803e+06	3.401e+06	1.2018e+06	343071
5.2239e+06	2.09791e+06	3.39069e+06	1.20142e+06	342746
5.21669e+06	2.08919e+06	3.37746e+06	1.19976e+06	342706
5.21619e+06	2.08898e+06	3.37385e+06	1.19852e+06	342323
5.20988e+06	2.08756e+06	3.37363e+06	1.19491e+06	342119
5.20257e+06	2.08181e+06	3.36465e+06	1.18815e+06	341559
5.18273e+06	2.07943e+06	3.36117e+06	1.18732e+06	340409
5.16911e+06	2.07469e+06	3.35602e+06	1.18714e+06	338998
5.1671e+06	2.06946e+06	3.3552e+06	1.18516e+06	337783
5.16542e+06	2.06576e+06	3.35378e+06	1.18232e+06	337211
5.16068e+06	2.05877e+06	3.35187e+06	1.18109e+06	336625
5.16057e+06	2.0544e+06	3.35156e+06	1180015	336451
5146348	2.04748e+06	3.34474e+06	1.17988e+06	334589
5.14109e+06	2.04719e+06	3.33794e+06	1.17955e+06	334470
5.13397e+06	2.04481e+06	3.33467e+06	1.17147e+06	333918
5.12707e+06	2.0403e+06	3.33344e+06	1.17082e+06	333635
5116752	2.0399e+06	3.32957e+06	1.17007e+06	332569
5.10808e+06	2.03808e+06	3.31668e+06	1.16671e+06	332391
5.10699e+06	2.03496e+06	3.31587e+06	1159169	331436
5.08669e+06	2.03335e+06	3.3057e+06	1.15755e+06	330646
5.07585e+06	2.03115e+06	3.29361e+06	1.1525e+06	330383
5.06884e+06	2.02807e+06	3.28909e+06	1.15119e+06	329687
5.06735e+06	2.02701e+06	3.28864e+06	1.15001e+06	328828
5.06631e+06	2.02325e+06	3.28786e+06	1.14727e+06	327991
5.05626e+06	2.02212e+06	3.27168e+06	1.14337e+06	327576
5.04763e+06	2.02078e+06	3.27069e+06	1.14321e+06	327374
5.0473e+06	2.01967e+06	3.26941e+06	1.14252e+06	326666
5.04227e+06	2.01773e+06	3.25239e+06	1.14117e+06	324516
5.02231e+06	2.01693e+06	3.2482e+06	1.14028e+06	322524
5.02087e+06	2.01156e+06	3.24639e+06	1.13358e+06	321594
5.01067e+06	2.00652e+06	3.23427e+06	1.13342e+06	320854
5.004e+06	2.0032e+06	3.22601e+06	1.13319e+06	320241
4.98911e+06	1.99853e+06	3.22001e+06	1.12325e+06	319904
4.97931e+06	1.99734e+06	3.21981e+06	1.12153e+06	319831
4.96585e+06	1.98953e+06	3.21181e+06	1.11876e+06	319625
4.96484e+06	1.98806e+06	3.19532e+06	1.11756e+06	318583
4.96232e+06	1.98793e+06	3.18117e+06	1.11725e+06	316920
4.96122e+06	1.9856e+06	3.17945e+06	1.11646e+06	316753
4.94913e+06	1.97357e+06	3.17839e+06	1.11538e+06	316218
4.93464e+06	1.97331e+06	3.16949e+06	1.11157e+06	316051
4.92898e+06	1.97235e+06	3.1627e+06	1.1074e+06	315534
4.92768e+06	1.97228e+06	3.15855e+06	1.10609e+06	315087
4.9124e+06	1.97222e+06	3.1581e+06	1.10468e+06	314739
4.91212e+06	1.97196e+06	3.15188e+06	1.09955e+06	314350
4.91139e+06	1.96862e+06	3.14028e+06	1.09757e+06	313024
4.90164e+06	1.96726e+06	3.13394e+06	1.0971e+06	312782
4.89756e+06	1.96721e+06	3.13363e+06	1.09662e+06	311430
4.89655e+06	1.9596e+06	3.12984e+06	1.09652e+06	308230
4.89369e+06	1.95936e+06	3.1296e+06	1.09627e+06	307695
4.89189e+06	1.95568e+06	3.12651e+06	1.095e+06	307292
4.87346e+06	1.95441e+06	3.12148e+06	1.09271e+06	306997
4.8713e+06	1.95165e+06	3.12133e+06	1.09134e+06	306539
4.86633e+06	1.94872e+06	3.12065e+06	1.09096e+06	305998
4.85918e+06	1.94771e+06	3.12047e+06	1.08946e+06	305480
4.85016e+06	1.93833e+06	3.12033e+06	1.08904e+06	305244
4.83092e+06	1.93436e+06	3.11811e+06	1.08758e+06	304167
4.82384e+06	1.93401e+06	3.11529e+06	1.08668e+06	303566
4.82212e+06	1.92497e+06	3.11283e+06	1.08349e+06	303222
4.80157e+06	1.92123e+06	3.10457e+06	1.0819e+06	302275
4.79309e+06	1.92109e+06	3.10245e+06	1.08146e+06	302224
4.78289e+06	1.91936e+06	3.09796e+06	1.06602e+06	302107
4.77898e+06	1.91672e+06	3.08959e+06	1.06281e+06	301640
4.77571e+06	1.91477e+06	3.08278e+06	1.0625e+06	301487
4.75554e+06	1.9143e+06	3.08271e+06	1.06032e+06	301031
4.74429e+06	1.90996e+06	3.08073e+06	1.05793e+06	301018
4.74396e+06	1.9094e+06	3.07911e+06	1.05718e+06	300197
4.74042e+06	1.90463e+06	3.07851e+06	1.05579e+06	299903
4.7318e+06	1.89776e+06	3.07672e+06	1.05502e+06	299209
4.72954e+06	1.88561e+06	3.07502e+06	1.05239e+06	298355
4.72701e+06	1.87384e+06	3.07358e+06	1.05212e+06	297716
4.72691e+06	1.87201e+06	3.06581e+06	1.05198e+06	297706
4.72247e+06	1.87087e+06	3.05583e+06	1.05008e+06	296891
4.71857e+06	1.85641e+06	3.04483e+06	1.04992e+06	296377
4.71779e+06	1.85616e+06	3.04371e+06	1.04908e+06	295989
4.71326e+06	1.8556e+06	3.03713e+06	1.04792e+06	295864
4.71228e+06	1.85237e+06	3.02894e+06	1.04553e+06	295679
4.70691e+06	1.85155e+06	3.02165e+06	1.04533e+06	295412
4.70412e+06	1.84956e+06	3.02114e+06	1.04485e+06	295339
4.69847e+06	1.84929e+06	3.01559e+06	1.04383e+06	295229
4.69047e+06	1.84645e+06	3.01177e+06	1.0438e+06	295208
4.68442e+06	1.84637e+06	3.00681e+06	1.04093e+06	293331
4.67359e+06	1.83951e+06	3.00651e+06	1.03852e+06	292509
4.66244e+06	1.83647e+06	2.99542e+06	1.0376e+06	291934
4.65668e+06	1.83473e+06	2.98765e+06	1.03658e+06	291508
4.63154e+06	1.83226e+06	2.98597e+06	1.03574e+06	290712
4.6253e+06	1.83068e+06	2.98478e+06	1.03462e+06	290584
4.62162e+06	1.82844e+06	2.9833e+06	1.03427e+06	290170
4.61016e+06	1.8248e+06	2.98154e+06	1.03291e+06	289535
4.60264e+06	1.82416e+06	2.97646e+06	1.03059e+06	288344
4.5956e+06	1.8227e+06	2.97523e+06	1.03021e+06	288112
4.5913e+06	1.81897e+06	2.96827e+06	1.02633e+06	287250
4.58891e+06	1.8142e+06	2.96159e+06	1.02589e+06	286278
4.58578e+06	1.81098e+06	2.95918e+06	1.02582e+06	285795
4.58417e+06	1.80783e+06	2.95688e+06	1.02062e+06	285632
4.57398e+06	1.80577e+06	2.95413e+06	1.02033e+06	285253
4.56632e+06	1.80531e+06	2.95107e+06	1.01968e+06	285160
4.56445e+06	1.80332e+06	2.94884e+06	1.01643e+06	284631
4.54914e+06	1.79817e+06	2.94454e+06	1.01633e+06	284060
4.54667e+06	1.79679e+06	2.9387e+06	1.01384e+06	283782
4.54242e+06	1.7953e+06	2.9384e+06	1.01304e+06	282938
4.54161e+06	1.78823e+06	2.93558e+06	1.01216e+06	282933
4.54152e+06	1.7878e+06	2.93435e+06	1.01195e+06	282043
4.51952e+06	1.78743e+06	2.93344e+06	1.01087e+06	282035
4.51833e+06	1.78255e+06	2.92377e+06	1.00949e+06	281692
4.51707e+06	1.77765e+06	2.90688e+06	1.00771e+06	281460
4.51663e+06	1.77551e+06	2.90599e+06	1.00692e+06	281252
4.51297e+06	1.77538e+06	2.90259e+06	1.00686e+06	279718
4.50764e+06	1.77505e+06	2.90175e+06	1.00369e+06	279563
4.48136e+06	1.77294e+06	2.89288e+06	1.00287e+06	279510
4480399	1.77246e+06	2.88414e+06	1.00198e+06	278644
4.47242e+06	1.77235e+06	2.88315e+06	1.00146e+06	278238
4.47094e+06	1.76826e+06	2.88298e+06	1.00046e+06	278073
4.45882e+06	1.76717e+06	2.8804e+06	1.00036e+06	278039
4.4561e+06	1.76692e+06	2.86929e+06	999537	276913
4.45385e+06	1.76093e+06	2.85884e+06	996156	275676
4.44879e+06	1.75795e+06	2.85503e+06	994761	275387
4.44376e+06	1.75376e+06	2.8416e+06	993970	275035
4.42939e+06	1.75346e+06	2.83321e+06	991610	274922
4.42385e+06	1.74943e+06	2.83306e+06	991471	274682
4.41303e+06	1.74666e+06	2.83032e+06	990410	274471
4.40833e+06	1.74175e+06	2.8195e+06	988948	274430
4.40686e+06	1.73404e+06	2.81943e+06	988782	273939
4.40524e+06	1.73318e+06	2.81892e+06	986045	273734
4.40492e+06	1.72746e+06	2.8177e+06	985926	273525
4.40456e+06	1.72074e+06	2.81728e+06	984501	272994
4.40303e+06	1.71689e+06	2.80817e+06	983702	272224
4.39322e+06	1.71683e+06	2.80644e+06	982542	271781
4.38975e+06	1.71484e+06	2.80425e+06	982211	271195
4.38745e+06	1.71355e+06	2.80331e+06	981293	271045
4.38469e+06	1.70945e+06	2.80206e+06	981194	270653
4.38326e+06	1.70258e+06	2.79386e+06	979317	270039
4.38323e+06	1.69632e+06	2.79173e+06	978999	269454
4.38218e+06	1.69433e+06	2.78781e+06	978149	269102
4.38172e+06	1.69388e+06	2.78468e+06	977493	268779
4.38157e+06	1.6916e+06	2.78311e+06	977111	268190
4.38092e+06	1.68952e+06	2.77766e+06	976866	267599
4.37757e+06	1.68829e+06	2.77581e+06	976382	267090
4.37386e+06	1.68648e+06	2.77196e+06	973846	266706
4.37304e+06	1.68634e+06	2.77133e+06	972333	266006
4.36779e+06	1.68574e+06	2.7697e+06	972098	265689
4.36494e+06	1.68126e+06	2.76281e+06	971061	265021
4.3512e+06	1.66919e+06	2.74485e+06	969803	264642
4.35031e+06	1.66905e+06	2.74077e+06	969387	263550
4.3397e+06	1.66825e+06	2.72448e+06	968642	262858
4.3365e+06	1.66673e+06	2.72397e+06	968076	262107
4.32293e+06	1.66357e+06	2.71703e+06	966828	262003
4.31231e+06	1.66218e+06	2.7108e+06	966321	260641
4.30904e+06	1.6604e+06	2.7054e+06	964083	260558
4.29998e+06	1.65132e+06	2.7049e+06	963817	260283
4.29633e+06	1.6501e+06	2.6959e+06	962965	260109
4.29576e+06	1.64844e+06	2.69169e+06	961241	259956
4.28843e+06	1.64751e+06	2.68273e+06	959743	259955
4.28801e+06	1.64554e+06	2.67784e+06	957514	259050
4.28231e+06	1.64102e+06	2.67612e+06	956104	258784
4.27159e+06	1.63864e+06	2.674e+06	952316	258425
4.26755e+06	1.63695e+06	2.66443e+06	950390	258397
4.2662e+06	1.63536e+06	2.66261e+06	949508	258257
4.24492e+06	1.62679e+06	2.6515e+06	948999	257329
4.24482e+06	1.6257e+06	2.64677e+06	946770	257301
4.24389e+06	1.62392e+06	2.63449e+06	946619	256000
4.1812e+06	1.62331e+06	2.62995e+06	945309	255888
4.17446e+06	1.618e+06	2.62517e+06	940076	255675
4.17052e+06	1.61156e+06	2.61538e+06	938322	255657
4.13539e+06	1.61007e+06	2.61145e+06	937786	253925
4.13337e+06	1.60158e+06	2.60801e+06	931411	253884
4.12517e+06	1.60096e+06	2.60718e+06	931123	253532
4.12378e+06	1.5984e+06	2.59456e+06	924691	253511
4.1151e+06	1.5974e+06	2.59068e+06	922847	253068
4.10393e+06	1.59465e+06	2.59013e+06	921805	253045
4.10102e+06	1.58973e+06	2.58994e+06	916325	252812
4.08514e+06	1.58876e+06	2.58815e+06	915187	252802
4.0779e+06	1.58781e+06	2.58504e+06	911150	251821
4.07701e+06	1.58625e+06	2.5803e+06	910619	250462
4.07508e+06	1.58611e+06	2.57356e+06	910168	250334
4.07319e+06	1.58084e+06	2.57243e+06	907342	250133
4.06985e+06	1.57754e+06	2.57049e+06	904665	249583
4.06684e+06	1.5744e+06	2.57007e+06	904502	249582
4.06262e+06	1.5694e+06	2.56667e+06	902587	249402
4.05417e+06	1.56748e+06	2.56458e+06	902461	249373
4.05069e+06	1.56165e+06	2.55684e+06	902435	249353
4.04882e+06	1.55969e+06	2.5567e+06	900445	249231
4.04722e+06	1.55418e+06	2.54701e+06	900256	249054
4.0463e+06	1.54774e+06	2.5447e+06	896560	248780
4.04256e+06	1.54709e+06	2.5424e+06	894176	247130
4.02922e+06	1.54412e+06	2.53115e+06	891333	245916
4.0265e+06	1.5417e+06	2.52981e+06	887661	245532
4.007e+06	1.54113e+06	2.52454e+06	885671	245277
4.00377e+06	1.52965e+06	2.52228e+06	885265	245192
4.00365e+06	1.52628e+06	2.52167e+06	884810	245132
4.00139e+06	1.51913e+06	2.51505e+06	884708	244464
4.00097e+06	1.51449e+06	2.51425e+06	880796	243298
3.99833e+06	1.51331e+06	2.51374e+06	879958	243006
3.99661e+06	1.51187e+06	2.51012e+06	878906	242917
3.99495e+06	1.50922e+06	2.51008e+06	877399	242500
3.99047e+06	1.50886e+06	2.5091e+06	875033	242173
3.99028e+06	1.50629e+06	2.50706e+06	874782	241800
3.97871e+06	1.50375e+06	2.50563e+06	874094	241369
3.97235e+06	1.49991e+06	2.50498e+06	871040	240993
3.96475e+06	1.49983e+06	2.49827e+06	870867	240659
3.9639e+06	1.49132e+06	2.4917e+06	870224	240396
3.96281e+06	1.48982e+06	2.49063e+06	868208	240039
3.96174e+06	1.48691e+06	2.48895e+06	865057	238602
3.95644e+06	1.48418e+06	2.48843e+06	863545	238578
3.95621e+06	1.48254e+06	2.48128e+06	862999	237891
3.94794e+06	1.47608e+06	2.48039e+06	862806	237667
3.9467e+06	1.47573e+06	2.48035e+06	861386	237546
3.94262e+06	1.47397e+06	2.47403e+06	859753	237499
3.94105e+06	1.46963e+06	2.46249e+06	857288	237326
3.93116e+06	1.46528e+06	2.45774e+06	854524	237323
3.92042e+06	1.46454e+06	2.45352e+06	854503	237181
3.91671e+06	1.46425e+06	2.44635e+06	854458	235706
3.90465e+06	1.46422e+06	2.44392e+06	853475	235457
3.90219e+06	1.46276e+06	2.44338e+06	852551	235354
3.90215e+06	1.45298e+06	2.43729e+06	851012	235060
3.88837e+06	1.44405e+06	2.43295e+06	850950	234458
3.88564e+06	1.44237e+06	2.43202e+06	849201	234106
3.88262e+06	1.44177e+06	2.43158e+06	847799	233986
3.88243e+06	1.44035e+06	2.42763e+06	845300	233563
3.87894e+06	1.43311e+06	2.42659e+06	844920	233467
3.87795e+06	1.42883e+06	2.42623e+06	842565	232844
3.86921e+06	1.42482e+06	2.42351e+06	839968	232611
3.85465e+06	1.42404e+06	2.42236e+06	839957	231962
3.85141e+06	1.42352e+06	2.42118e+06	838378	231347
3.85033e+06	1.42232e+06	2.42054e+06	836987	230661
3.84349e+06	1.41967e+06	2.41573e+06	834812	230450
3.84134e+06	1.4188e+06	2.41188e+06	834636	229826
3.82787e+06	1.41755e+06	2.40956e+06	834084	229766
3.82729e+06	1.40867e+06	2.40816e+06	833755	229631
3.82217e+06	1.40802e+06	2.4047e+06	832821	229313
3.8079e+06	1.40253e+06	2.39949e+06	832588	228966
3.79511e+06	1.39868e+06	2.39815e+06	832390	228753
3.7946e+06	1.39622e+06	2.39727e+06	832000	228460
3.79253e+06	1.37651e+06	2.39472e+06	827553	227545
3.78057e+06	1.37333e+06	2.39302e+06	824941	226501
3.77991e+06	1.36749e+06	2.39191e+06	821945	226101
3.77716e+06	1.36347e+06	2.38507e+06	816447	225028
3.77441e+06	1.35889e+06	2.38183e+06	816135	224587
3.7594e+06	1.35813e+06	2.37607e+06	815224	224373
3.75904e+06	1.35387e+06	2.37572e+06	810706	224006
3.75887e+06	1.35318e+06	2.37542e+06	808304	223296
3.7562e+06	1.34973e+06	2.36717e+06	808108	223163
3.74989e+06	1.34772e+06	2367106	806072	221926
3.73852e+06	1.3428e+06	2.36467e+06	804227	220993
3.73828e+06	1.34237e+06	2.36444e+06	800971	220848
3.73669e+06	1.34053e+06	2.36171e+06	800292	219377
3.73538e+06	1.34007e+06	2.35794e+06	799545	219320
3.73436e+06	1.3388e+06	2.3539e+06	799420	219101
3.72976e+06	1.33189e+06	2.35207e+06	797755	217735
3.72796e+06	1.33167e+06	2.35087e+06	796409	217647
3.72545e+06	1.32871e+06	2.34377e+06	795752	217401
3.71496e+06	1.32726e+06	2.34247e+06	795490	216935
3.71053e+06	1.32497e+06	2.34208e+06	790332	216710
3.70998e+06	1.32284e+06	2.34162e+06	788581	216499
3.70764e+06	1.32283e+06	2.33557e+06	785478	216209
3.70715e+06	1.32137e+06	2.33102e+06	785471	215663
3.68874e+06	1.31857e+06	2.32671e+06	783723	214791
3.68766e+06	1.31203e+06	2.32565e+06	783057	213940
3.68437e+06	1.30726e+06	2.32258e+06	782255	213115
3.65317e+06	1.30039e+06	2.32141e+06	781778	212052
3.65078e+06	1.29873e+06	2.31308e+06	779499	211979
3.65042e+06	1.29696e+06	2.31071e+06	779485	210776
3.64969e+06	1.29049e+06	2.31054e+06	778934	210470
3.64842e+06	1.28861e+06	2.31006e+06	776000	210445
3.64593e+06	1.27559e+06	2.30944e+06	775050	210246
3.63662e+06	1.27446e+06	2.3052e+06	774792	209977
3.63236e+06	1.26916e+06	2.29303e+06	772424	209772
3.63015e+06	1.26752e+06	2.29272e+06	771382	209319
3.61582e+06	1.26537e+06	2.27295e+06	771292	209210
3.61461e+06	1.23699e+06	2.25908e+06	767564	209119
3.60191e+06	1.23213e+06	2.25558e+06	767380	209105
3.59869e+06	1.22666e+06	2.25477e+06	766478	208358
3.58959e+06	1.22623e+06	2.25371e+06	765824	208271
3.58381e+06	1.22618e+06	2.25298e+06	765690	207837
3.57982e+06	1.22265e+06	2.2445e+06	763096	206945
3.57252e+06	1.22161e+06	2.24254e+06	762105	205541
3.56299e+06	1.22081e+06	2.23935e+06	754331	205329
3.5624e+06	1.21976e+06	2.23755e+06	753788	203429
3.55017e+06	1.21622e+06	2.2361e+06	753314	203341
3.54771e+06	1.21152e+06	2.23584e+06	752986	203313
3.54682e+06	1.2112e+06	2.22507e+06	752322	203183
3.54443e+06	1.20797e+06	2.22454e+06	751252	202558
3.54057e+06	1.20526e+06	2.22421e+06	751016	202465
3.53155e+06	1.20241e+06	2.21972e+06	750856	202003
3.5303e+06	1.20083e+06	2.21406e+06	750719	201000
3.52942e+06	1.19803e+06	2.21024e+06	750229	200703
3.52802e+06	1.19371e+06	2.20414e+06	748363	200688
3.52765e+06	1.19041e+06	2.19507e+06	747056	200542
3.526e+06	1.18643e+06	2.18588e+06	744038	200307
3513484	1.17574e+06	2.17963e+06	742124	200238
3.51284e+06	1.1725e+06	2.17282e+06	741854	200104
3.51169e+06	1.1715e+06	2.17096e+06	740611	199862
3.51013e+06	1.16583e+06	2.15991e+06	739961	199398
3.50292e+06	1.16078e+06	2.15937e+06	737553	199325
3.49317e+06	1.16032e+06	2.15785e+06	736459	198962
3.49133e+06	1.15886e+06	2.15338e+06	735820	198641
3.47609e+06	1.15804e+06	2.15131e+06	735223	198585
3.47508e+06	1.15747e+06	2.14648e+06	731040	198044
3.47238e+06	1.15694e+06	2.14255e+06	729016	197576
3.472e+06	1.15278e+06	2.13748e+06	728550	197442
3.47088e+06	1.15143e+06	2.13519e+06	727947	197350
3.46534e+06	1.15031e+06	2.12525e+06	726450	197210
3.46279e+06	1.14896e+06	2.12075e+06	724719	196527
3.46197e+06	1.14657e+06	2.11949e+06	722919	196177
3.46044e+06	1.14095e+06	2.11718e+06	722789	194395
3.45918e+06	1.14024e+06	2.11567e+06	722509	194256
3.45806e+06	1.13897e+06	2.11324e+06	714044	193332
3.45429e+06	1.13838e+06	2.11173e+06	711642	192967
3.45391e+06	1.12726e+06	2.10801e+06	708795	192374
3.44656e+06	1.12599e+06	2.10582e+06	707329	192069
3.44586e+06	1120802	2.10305e+06	705121	192024
3.42902e+06	1.12076e+06	2.1019e+06	704840	191304
3.42014e+06	1.11964e+06	2.09997e+06	702794	190862
3.40053e+06	1.11109e+06	2.0962e+06	700932	190324
3.39738e+06	1.10883e+06	2.0915e+06	700003	189913
3.39442e+06	1.10765e+06	2.08874e+06	698618	189758
3.39426e+06	1.10172e+06	2.08845e+06	696113	189677
3.38823e+06	1.09192e+06	2.08562e+06	694677	188738
3.38572e+06	1.09125e+06	2.07891e+06	694608	188445
3.38111e+06	1.0906e+06	2.07455e+06	694382	187910
3.37483e+06	1.08676e+06	2.07319e+06	691479	187504
3.36964e+06	1.08065e+06	2.07001e+06	691287	187321
3.36609e+06	1.07866e+06	2.06997e+06	689674	186834
3.36589e+06	1.07753e+06	2.06814e+06	687162	186815
3.36153e+06	1.0747e+06	2.06761e+06	686763	186503
3.35847e+06	1.07433e+06	2.06678e+06	686492	186475
3.3574e+06	1.0718e+06	2.05691e+06	686122	185800
3.35249e+06	1.06893e+06	2.05627e+06	685687	185608
3.3518e+06	1.06531e+06	2.05152e+06	684925	185156
3.34327e+06	1059166	2.04579e+06	684044	184347
3.33699e+06	1.055e+06	2.0457e+06	683134	183985
3.32745e+06	1.04273e+06	2.04454e+06	679114	183375
3.3234e+06	1.04185e+06	2.03979e+06	676365	183011
3.3231e+06	1.04164e+06	2.03518e+06	675823	182896
3.32033e+06	1.02795e+06	2.02867e+06	672353	182816
3.31078e+06	1.02377e+06	2.01616e+06	671591	182458
3.30919e+06	1.0233e+06	2.01473e+06	671068	182035
3.30902e+06	1.0149e+06	2.01272e+06	670939	181670
3.3041e+06	1.01236e+06	2.01232e+06	669042	181174
3.29695e+06	1.01209e+06	2.01152e+06	667583	180891
3.29486e+06	1.00829e+06	2.01094e+06	665662	180836
3.29344e+06	1.00578e+06	2.0088e+06	665018	180418
3.2908e+06	1.00238e+06	2.00475e+06	663355	180227
3.28896e+06	999554	2.00424e+06	662728	179502
3.27528e+06	998833	2.00295e+06	661987	179244
3.26759e+06	998386	2.00108e+06	659710	179183
3.26285e+06	997475	2.00001e+06	659600	178877
3.26171e+06	997461	1.99271e+06	658549	178429
3.2492e+06	996189	1.99188e+06	655847	177610
3.24894e+06	996046	1.98764e+06	649767	177529
3.24567e+06	995443	1.98661e+06	649010	175631
3.24171e+06	991151	1.9785e+06	646138	175538
3.22769e+06	991126	1.97374e+06	644708	174208
3.22703e+06	983977	1.97353e+06	643760	174150
3.22261e+06	983167	1.97166e+06	642151	174141
3.21727e+06	981010	1.97158e+06	641978	174105
3.21588e+06	974566	1.97099e+06	634277	173886
3.21289e+06	969929	1.96857e+06	633453	173749
3.20962e+06	969842	1.96602e+06	633199	172836
3.20105e+06	964549	1.96255e+06	632612	172828
3.19529e+06	963525	1.95985e+06	632495	172767
3.18314e+06	962796	1.95929e+06	631016	172713
3.17792e+06	960480	1.95807e+06	630585	172410
3.17619e+06	953378	1.95803e+06	629378	172169
3.1761e+06	950332	1.95346e+06	628758	172052
3.17353e+06	950309	1.9504e+06	628643	171935
3.17237e+06	948687	1.94972e+06	628159	171517
3.16954e+06	946080	1.94262e+06	622859	171357
3.1686e+06	937564	1.94047e+06	622643	171283
3.16523e+06	934566	1.93799e+06	622250	170530
3.16481e+06	931325	1.93674e+06	621863	170450
3.16059e+06	927838	1.93591e+06	621263	169663
3.15661e+06	921676	1.93239e+06	620747	169591
3.15004e+06	921135	1.93064e+06	618126	169477
3.14952e+06	920857	1.92801e+06	616511	169055
3.14838e+06	917793	1.92371e+06	615603	168805
3.12777e+06	917712	1.9234e+06	611917	168009
3.12024e+06	910860	1.9223e+06	611781	167951
3.11307e+06	907815	1.92186e+06	606675	167198
3.10167e+06	901045	1.91658e+06	605325	166745
3.09479e+06	900006	1.90941e+06	605128	166458
3.09283e+06	885393	1.90694e+06	602926	166274
3.09216e+06	882560	1.89334e+06	601207	166132
3.08681e+06	880644	1.88776e+06	600774	165901
3.08065e+06	870027	1.88679e+06	600162	164657
3.08022e+06	857711	1884608	599986	164206
3.07647e+06	857573	1.87961e+06	598958	163833
3.07576e+06	857097	1.87946e+06	598694	163538
3.07079e+06	854965	1.87849e+06	597824	163258
3.06582e+06	854251	1.87284e+06	595842	163202
3.06267e+06	853773	1.87132e+06	592047	163185
3.05732e+06	853646	1.86844e+06	591455	163026
3.05159e+06	851576	1.86301e+06	590605	162958
3.04966e+06	848563	1.8572e+06	589408	162273
3.04868e+06	843885	1.85714e+06	588881	162129
3.04805e+06	841808	1.85164e+06	588112	161906
3.04725e+06	830119	1.85116e+06	586308	161315
3.04688e+06	825829	1.84555e+06	585879	160681
3.04568e+06	825298	1.84532e+06	585217	160625
3.04289e+06	822241	1.84448e+06	583154	160611
3.04022e+06	820475	1.83995e+06	582329	160437
3.03883e+06	815034	1.83689e+06	578862	160335
3.02529e+06	810738	1.8244e+06	575985	160127
3.02388e+06	809628	1.82105e+06	575504	159820
3.02349e+06	808724	1.81559e+06	575228	159728
3.01985e+06	806818	1.81035e+06	573924	159377
3.01917e+06	806055	1.80849e+06	573248	159142
3.01652e+06	788581	1.80591e+06	568086	158515
3.01359e+06	783420	1.80582e+06	567552	157617
3.0131e+06	783093	1.80504e+06	563409	157458
3.0116e+06	774446	1.79356e+06	562764	156884
3.01065e+06	773960	1.79353e+06	560689	156855
3.00525e+06	766642	1.78555e+06	560493	156807
2.98979e+06	765955	1.78503e+06	557715	156693
2.98577e+06	760986	1.78191e+06	557186	156268
2.98273e+06	754340	1.78167e+06	556189	156128
2.97594e+06	742756	1.78122e+06	556142	155438
2.97559e+06	742742	1.77866e+06	554359	155382
2.97197e+06	739445	1.77789e+06	553763	155234
2.97165e+06	739031	1.77078e+06	553628	155158
2.96881e+06	736709	1.76561e+06	547839	154909
2.9668e+06	729615	1.76484e+06	547602	154832
2.96543e+06	727543	1.76422e+06	547450	154746
2.95786e+06	726172	1.76045e+06	546590	154405
2.95699e+06	725193	1.75064e+06	545957	153936
2.95648e+06	723916	1.75009e+06	545810	153674
2.95601e+06	723453	1.74981e+06	544996	152840
2.95238e+06	715958	1.74596e+06	544097	152454
2.94982e+06	707916	1.74528e+06	542599	151964
2.9462e+06	706045	1.74151e+06	542356	151274
2.94606e+06	703471	1.7371e+06	539075	151268
2.94454e+06	702043	1.73286e+06	537572	151215
2.94134e+06	701991	1.73046e+06	537494	149970
2.93939e+06	698219	1.72203e+06	537080	148974
2.92689e+06	696258	1.72095e+06	536486	147989
2.9243e+06	690621	1.72007e+06	532635	147669
2.92116e+06	690129	1.71974e+06	529824	147035
2.9187e+06	679823	1.71839e+06	528072	146313
2.91689e+06	672176	1.71385e+06	527958	146008
2.91477e+06	664024	1.71378e+06	527825	145900
2.91023e+06	661610	1.70549e+06	526645	145257
2.90965e+06	658360	1.70296e+06	525726	145219
2.9089e+06	656302	1.70249e+06	523845	145126
2.88501e+06	647705	1.7001e+06	522255	144698
2.8837e+06	641628	1.69011e+06	522097	144639
2.87873e+06	637158	1.68876e+06	521786	144064
2.87413e+06	626766	1.68096e+06	521146	143925
2870861	625955	1.68022e+06	520553	143562
2.86769e+06	618149	1.67579e+06	520478	143101
2.85267e+06	616617	1.67555e+06	518932	143022
2.85224e+06	609358	1.67302e+06	518586	142477
2.84562e+06	608796	1.67265e+06	516222	142025
2.84208e+06	602750	1.66852e+06	515140	140919
2.84134e+06	598462	1.66478e+06	514788	140714
2.83458e+06	585172	1.66097e+06	513453	140538
2.83398e+06	578712	1.6604e+06	512482	139494
2.82575e+06	570825	1.65569e+06	511319	139194
2.82009e+06	567004	1.65445e+06	510553	138534
2.81538e+06	554715	1.64788e+06	509291	138033
2.81273e+06	553445	1.64596e+06	503818	137298
2.81126e+06	549271	1.63824e+06	503176	136987
2.80376e+06	548176	1.63461e+06	502910	136954
2.80371e+06	537563	1.63392e+06	502615	136088
2.8018e+06	533826	1.63338e+06	498093	135609
2.79781e+06	526984	1.63081e+06	495295	135454
2.79621e+06	525489	1.62989e+06	494754	135312
2.78571e+06	524709	1.62708e+06	492759	135175
2.78283e+06	519212	1.62646e+06	489144	134326
2.77792e+06	514905	1.62602e+06	488261	133329
2.77452e+06	512670	1.62555e+06	487883	132928
2.76207e+06	507379	1.62526e+06	487754	132356
2.75934e+06	506581	1.62476e+06	487611	132246
2.75872e+06	501638	1.6204e+06	487329	131725
2.75853e+06	496474	1.61892e+06	485963	131652
2.75463e+06	489483	1.61687e+06	483822	131457
2.75416e+06	483351	1.616e+06	482818	131322
2.75084e+06	483224	1.61372e+06	479693	131159
2.74905e+06	471551	1.60679e+06	479005	131045
2.74499e+06	466903	1.60272e+06	476674	131041
2.74159e+06	465267	1.59963e+06	473012	130192
2.73605e+06	459308	1.59484e+06	471352	130178
2.73536e+06	456282	1.59005e+06	471043	129588
2.72158e+06	446549	1.58837e+06	470846	128950
2.71696e+06	435027	1.58121e+06	470313	128457
2.7157e+06	432901	1.5807e+06	470228	127987
2.71511e+06	431772	1.56946e+06	468786	127025
2.71243e+06	431529	1.5668e+06	468348	126919
2.7102e+06	422561	1.56624e+06	467627	126181
2.70975e+06	421978	1.56384e+06	467549	125742
2.70483e+06	421362	1.55831e+06	462576	125724
2.70199e+06	416520	1.55636e+06	458859	125248
2.69629e+06	415459	1.55354e+06	457942	124763
2.68902e+06	412948	1.54899e+06	456635	124710
2.68179e+06	411958	1.54767e+06	456535	124613
2.68103e+06	410152	1.54222e+06	454837	124416
2.67911e+06	405924	1.53512e+06	453735	124312
2.67609e+06	397822	1.53255e+06	453247	124247
2.67423e+06	397341	1.53167e+06	452214	123978
2.67405e+06	396388	1.5267e+06	450334	123449
2.67304e+06	395732	1.5262e+06	446531	123274
2.66728e+06	393517	1.52534e+06	445928	121900
2.6636e+06	390276	1.52292e+06	444366	121861
2.66268e+06	373115	1.51956e+06	444010	121821
2.65729e+06	371215	1.51912e+06	442327	121609
2.65547e+06	370086	1.51773e+06	442311	121510
2.654e+06	365291	1.51424e+06	441446	121413
2.65221e+06	363370	1.50904e+06	441407	121328
2.65019e+06	358385	1.49161e+06	440457	120971
2.64723e+06	357108	1.47723e+06	440106	120906
2.64423e+06	356309	1.47528e+06	439388	120837
2.63991e+06	354803	1.46941e+06	437996	120427
2.63962e+06	341432	1.46876e+06	435030	119924
2.63865e+06	331082	1.46331e+06	435028	119446
2.63593e+06	330552	1.45179e+06	432876	119073
2.63387e+06	329336	1.44809e+06	432685	118972
2.62677e+06	324629	1.44697e+06	432264	118917
2.62112e+06	322682	1.44664e+06	431642	118492
2.61711e+06	315038	1.44107e+06	431546	118426
2.61528e+06	296577	1.43434e+06	430711	118210
2.61234e+06	292968	1.43117e+06	430175	118145
2.60893e+06	292484	1.41984e+06	429662	118051
2.6067e+06	277841	1.41893e+06	428465	118021
2.5849e+06	274520	1.41878e+06	426038	115626
2.58163e+06	260966	1.41865e+06	424894	115400
2.57814e+06	256360	1.4164e+06	424801	115258
2.56417e+06	236165	1.41285e+06	423087	114582
2.56264e+06	227497	1.40633e+06	421565	114338
2.55905e+06	225458	1.40628e+06	417046	114171
2.55677e+06	219704	1.40564e+06	416917	114151
2.54922e+06	210316	1.4052e+06	416385	113763
2.54879e+06	200045	1.40468e+06	416307	113178
2.54235e+06	196654	1.40414e+06	415896	113157
2.54029e+06	192594	1.39392e+06	414920	112839
2.5323e+06	183599	1.39323e+06	414292	112686
2.53122e+06	170416	1.38821e+06	413759	112471
2.53063e+06	169630	1.38556e+06	410085	112183
2.52463e+06	128307	1.38399e+06	409580	111901
2.52294e+06	116931	1.38274e+06	407902	111636
2.5217e+06	112759	1.38236e+06	406924	111395
2.52029e+06		1.38073e+06	406438	111361
2.51591e+06		1.38072e+06	404119	110932
2.50816e+06		1.37937e+06	401874	110636
2.50673e+06		1.36304e+06	401128	110124
2.49979e+06		1.36289e+06	400612	110094
2.49966e+06		1.35682e+06	400595	109693
2.48989e+06		1.3525e+06	398909	109640
2.48593e+06		1.35142e+06	396623	109180
2.48238e+06		1.34759e+06	393804	109117
2.4814e+06		1.34662e+06	393298	108377
2.47546e+06		1.34307e+06	392129	107909
2.47269e+06		1.33753e+06	392073	107730
2.46918e+06		1.33373e+06	390672	107605
2.46887e+06		1.3336e+06	389035	106918
2.46234e+06		1.33355e+06	386471	106678
2.45332e+06		1.32421e+06	386450	106394
2.44771e+06		1.32151e+06	385241	105991
2.4472e+06		1.32045e+06	384618	105734
2.44462e+06		1.31935e+06	384574	105528
2.44434e+06		1.3136e+06	383074	105253
2.44146e+06		1.31075e+06	381587	104393
2.43866e+06		1.3067e+06	380965	104368
2.43114e+06		1.30319e+06	380813	103524
2.42925e+06		1.30208e+06	380202	103077
2.42701e+06		1.2996e+06	378354	102972
2.42301e+06		1.29825e+06	378330	102647
2.42054e+06		1.29676e+06	374030	102391
2.40869e+06		1.27475e+06	373889	102330
2.40738e+06		1.27388e+06	372920	102113
2.40609e+06		1.27279e+06	372014	101949
2.40483e+06		1.2671e+06	371492	101536
2.40468e+06		1.26494e+06	370882	101433
2.40005e+06		1.26288e+06	370406	101189
2.39746e+06		1.26228e+06	369957	101090
2.39654e+06		1.26062e+06	369437	100962
2.39341e+06		1.26013e+06	368172	100892
2.39321e+06		1.25573e+06	367640	100193
2.38023e+06		1.24849e+06	367603	99598.3
2.37672e+06		1.24232e+06	361358	99493
2.36722e+06		1.23991e+06	361329	98889.8
2.36509e+06		1.23891e+06	359768	98388.2
2.3581e+06		1.23682e+06	359706	98347
2.35485e+06		1.2319e+06	359519	98335
2.35326e+06		1227337	355052	98099.9
2.34848e+06		1.22629e+06	354491	97669.8
[truncated: 424 more rows]

## Sheet: Figure 1d
Figure 1d
Top-10 GO biological processes enriched for the protein clusters identified in the multiple sites.
Site	GO biological process	PC label	[-log10(adjusted p)]
Primary tumor malignant	Neutrophil activation involved in immune response	PC1	10.2438
Primary tumor malignant	Neutrophil mediated immunity	PC1	10.2233
Primary tumor malignant	Neutrophil degranulation	PC1	10.1421
Primary tumor malignant	Antigen proc and pres of exog pep antigen via MHC II	PC1	5.19961
Primary tumor malignant	Antigen proc and pres of pep antigen via MHC II	PC1	5.18355
Primary tumor malignant	Antigen proc and pres of exog pep antigen	PC1	5.1027
Primary tumor malignant	Cholesterol biosynthetic process	PC1	5.09475
Primary tumor malignant	Secondary alcohol biosynthetic process	PC1	4.96505
Primary tumor malignant	Proteolysis	PC1	4.78899
Primary tumor malignant	Sterol biosynthetic process	PC1	4.38038
Primary tumor malignant	Nuclear-transcribed mRNA catab proc, nonsense-mediated decay	PC2	65.9076
Primary tumor malignant	Translation	PC2	64.5165
Primary tumor malignant	Neutrophil degranulation	PC2	61.4522
Primary tumor malignant	Neutrophil activation involved in immune response	PC2	61.0465
Primary tumor malignant	SRP-dependent cotranslational protein targeting to membrane	PC2	60.6723
Primary tumor malignant	Neutrophil mediated immunity	PC2	60.619
Primary tumor malignant	Cotranslational protein targeting to membrane	PC2	60.1994
Primary tumor malignant	Viral process	PC2	59.7973
Primary tumor malignant	Protein targeting to ER	PC2	58.2406
Primary tumor malignant	Viral transcription	PC2	54.2991
Primary tumor non malignant	Neutrophil mediated immunity	PC1	50.0073
Primary tumor non malignant	Neutrophil activation involved in immune response	PC1	49.7699
Primary tumor non malignant	Neutrophil degranulation	PC1	49.7367
Primary tumor non malignant	Extracellular matrix organization	PC1	26.4594
Primary tumor non malignant	Phagocytosis	PC1	17.9603
Primary tumor non malignant	Antigen proc and pres of exog pep antigen via MHC II	PC1	14.1095
Primary tumor non malignant	Antigen proc and pres of exog pep antigen	PC1	14.0425
Primary tumor non malignant	Antigen proc and pres of pep antigen via MHC II	PC1	14.0177
Primary tumor non malignant	Plasma membrane invagination	PC1	12.4313
Primary tumor non malignant	Phagocytosis, engulfment	PC1	12.3453
Primary tumor non malignant	SRP-dependent cotranslational protein targeting to membrane	PC2	81.3805
Primary tumor non malignant	Cotranslational protein targeting to membrane	PC2	80.8429
Primary tumor non malignant	Protein targeting to ER	PC2	78.4145
Primary tumor non malignant	Nuclear-transcribed mRNA catab proc, nonsense-mediated decay	PC2	75.6874
Primary tumor non malignant	Viral gene expression	PC2	69.9238
Primary tumor non malignant	Viral transcription	PC2	68.6479
Primary tumor non malignant	Viral process	PC2	59.7323
Primary tumor non malignant	Nuclear-transcribed mRNA catabolic process	PC2	56.3921
Primary tumor non malignant	Peptide biosynthetic process	PC2	48.882
Primary tumor non malignant	Translation	PC2	47.1887
Lymph node malignant	SRP-dependent cotranslational protein targeting to membrane	PC1	94.9677
Lymph node malignant	Cotranslational protein targeting to membrane	PC1	94.6057
Lymph node malignant	Protein targeting to ER	PC1	92.151
Lymph node malignant	Viral gene expression	PC1	83.2758
Lymph node malignant	Nuclear-transcribed mRNA catab proc, nonsense-mediated decay	PC1	82.4486
Lymph node malignant	Viral transcription	PC1	82.077
Lymph node malignant	Peptide biosynthetic process	PC1	68.8844
Lymph node malignant	rRNA processing	PC1	66.9056
Lymph node malignant	Translation	PC1	65.1667
Lymph node malignant	Viral process	PC1	64.7728
Lymph node malignant	Neutrophil degranulation	PC2	60.0431
Lymph node malignant	Neutrophil activation involved in immune response	PC2	59.7212
Lymph node malignant	Neutrophil mediated immunity	PC2	59.2823
Lymph node malignant	Antigen proc and pres of exog pep antigen via MHC I	PC2	29.5428
Lymph node malignant	Antigen proc and pres of exog pep antigen via MHC I, TAP-dependent	PC2	29.5409
Lymph node malignant	Regulation of cellular amino acid metabolic process	PC2	28.4437
Lymph node malignant	Regulation of cellular amine metabolic process	PC2	28.3767
Lymph node malignant	Regulation of mRNA stability	PC2	28.2736
Lymph node malignant	Negative regulation of G2/M transition of mitotic cell cycle	PC2	25.9834
Lymph node malignant	Regulation of cellular ketone metabolic process	PC2	25.1249
Lymph node non malignant	Neutrophil degranulation	PC1	40.9741
Lymph node non malignant	Neutrophil activation involved in immune response	PC1	40.8935
Lymph node non malignant	Neutrophil mediated immunity	PC1	40.6923
Lymph node non malignant	Antigen proc and pres of exog pep antigen via MHC II	PC1	14.7746
Lymph node non malignant	Antigen proc and pres of pep antigen via MHC II	PC1	14.7026
Lymph node non malignant	Antigen proc and pres of exog pep antigen	PC1	14.6777
Lymph node non malignant	mRNA splicing, via spliceosome	PC1	13.9401
Lymph node non malignant	RNA splicing, via transest reac with bulged adenosine as nucleophile	PC1	13.0621
Lymph node non malignant	mRNA processing	PC1	11.8707
Lymph node non malignant	RNA metabolic process	PC1	11.6575
Lymph node non malignant	SRP-dependent cotranslational protein targeting to membrane	PC2	72.0206
Lymph node non malignant	Cotranslational protein targeting to membrane	PC2	67.8324
Lymph node non malignant	Nuclear-transcribed mRNA catab proc, nonsense-mediated decay	PC2	67.8008
Lymph node non malignant	Protein targeting to ER	PC2	67.5121
Lymph node non malignant	Viral gene expression	PC2	65.771
Lymph node non malignant	Viral transcription	PC2	64.4397
Lymph node non malignant	Viral process	PC2	59.1248
Lymph node non malignant	Nuclear-transcribed mRNA catabolic process	PC2	51.2165
Lymph node non malignant	Translation	PC2	43.6894
Lymph node non malignant	Peptide biosynthetic process	PC2	42.0339
Buffy coat	Neutrophil degranulation	PC1	66.6806
Buffy coat	Neutrophil activation involved in immune response	PC1	66.4374
Buffy coat	Neutrophil mediated immunity	PC1	66.0755
Buffy coat	Platelet degranulation	PC1	21.1275
Buffy coat	Regulated exocytosis	PC1	17.6906
Buffy coat	Regulation of acute inflammatory response	PC1	14.1962
Buffy coat	Receptor-mediated endocytosis	PC1	14.136
Buffy coat	Regulation of protein activation cascade	PC1	13.2727
Buffy coat	Regulation of complement activation	PC1	13.1897
Buffy coat	Regulation of humoral immune response	PC1	12.7155
Buffy coat	Neutrophil activation involved in immune response	PC2	57.5926
Buffy coat	Neutrophil degranulation	PC2	57.4914
Buffy coat	Neutrophil mediated immunity	PC2	56.6895
Buffy coat	SRP-dependent cotranslational protein targeting to membrane	PC2	41.9786
Buffy coat	Protein targeting to ER	PC2	40.6312
Buffy coat	Cotranslational protein targeting to membrane	PC2	39.3625
Buffy coat	Viral gene expression	PC2	39.3083
Buffy coat	Viral transcription	PC2	38.5736
Buffy coat	Viral process	PC2	37.73
Buffy coat	Nuclear-transcribed mRNA catab proc, nonsense-mediated decay	PC2	33.941
Saliva	Neutrophil degranulation	PC1	63.5359
Saliva	Neutrophil activation involved in immune response	PC1	63.3883
Saliva	Neutrophil mediated immunity	PC1	63.1207
Saliva	Phagocytosis	PC1	14.7199
Saliva	Defense response to bacterium	PC1	12.8944
Saliva	Platelet degranulation	PC1	12.2541
Saliva	Plasma membrane invagination	PC1	11.7331
Saliva	Regulation of acute inflammatory response	PC1	11.6918
Saliva	Phagocytosis, engulfment	PC1	11.6743
Saliva	Fc-gamma receptor signaling pathway involved in phagocytosis	PC1	11.6145
Saliva	SRP-dependent cotranslational protein targeting to membrane	PC2	54.4395
Saliva	Protein targeting to ER	PC2	52.2214
Saliva	Cotranslational protein targeting to membrane	PC2	51.8606
Saliva	Viral gene expression	PC2	45.8057
Saliva	Nuclear-transcribed mRNA catab proc, nonsense-mediated decay	PC2	45.4433
Saliva	Viral transcription	PC2	45.297
Saliva	Viral process	PC2	42.1824
Saliva	Neutrophil degranulation	PC2	37.9427
Saliva	Neutrophil activation involved in immune response	PC2	37.7391
Saliva	Cellular protein metabolic process	PC2	37.7215

## Sheet: Figure 2a
Figure 2a
Proteins associated with the metastatic phenotype in the multisites.
Primary tumor - Malignant	Primary tumor - Non-malignant	Lymph node - Non-malignant	Buffy coat	Saliva
PIGR	EPX	ACADM	EXOC7	ANPEP
CA6	RNASE3	ACLY	ANXA1	IVL
AKR1B10	OR3A2	ACTA2	RPS10	EIF2S1
LRRC41	LCN2	ALDOA	RPS17	TIGAR
DSG3	IGHV2-70	AOC3	RPL7A	QPCT
FABP5	HLA-C	AP2A2	STEAP4	BAG3
GCLC	KRT6B	APCS	S100A8	PROM1
MFGE8	KRT1	ARHGAP25	NUP133	TPT1
GSTM2	KRT77	ATP2A3	ANXA6	HSPA9
PKP1	AHSG	BIN1	AHNAK	ACTR1A
DSC3	PNPLA6	BLVRA	CAPN2	PA2G4
CBR3	CBR1	CA1	RAB44	SYNE1
CBR1	VAT1	CA2	MAPRE1	PGD
ITGB6	IKBIP	CAP1	FARSA	PGM2
TRIM29	HSPA4	CAPG	CETN2	NCCRP1
S100A14	TARS	CAT	LYZ	A2ML1
HSPB1	PSMD4	CAV1	UACA	DMBT1
BASP1	ARCN1	CCT5	NDUFV2	LTF
CKM	EIF3A	CD209	ECI2	LMNA
ESRP1	PSMD11	CNOT1	CES1	HSPA8
LETM1	LONP1	COL4A2	ITGAX	ALDOC
CNN3	ACLY	COPB1	NDUFB8	UBE2V1
NPC2	ILF2	COPE	IQGAP1	HLA-B
CRNN	ICAM1	COPG1	ATP5J	MYL12A
STIM1	CCT4	CRYL1	SPN	PLTP
SOD1	EIF5	CSNK2B-LY6G5B-1181	SNRPA1	HSPA5
CD109	UBE2L6	CTSC	LRPPRC	HSPA1B
CIRBP	SARS	CTSG	RPRD1B	EZR
SLC9A3R1	RAB10	DDRGK1	ERGIC1	NAV3
ADRM1	QARS	DDX19A	GGH	EIF4A2
YBX1	CAD	DES	CUX1	PNP
UBE2G1	EIF2B4	DNAJC13	UFM1	CYBB
TPM1	UGP2	EEF1E1	S100A4	BCAP31
RPS11	NME1	EIF2AK2	CD74	HP1BP3
PGM2	PRKDC	EIF2S1	SF3A1	PSMD11
DNAJB6	SH3GLB1	EIF3A	USP7	KRT16
RTN4	CCT3	EIF3D	LAMP1	ACTN1
TOM1	KPNB1	EIF3H	HLA-DQA1	LBR
RPL19	EDF1	EIF3L	DBT	ARPC4
CNP	SNRPA1	EIF4G1	TRPC6	KRT14
DSTN	RPA3	EMC2	SEC13	KRT5
UGP2	DDX1	EPRS	SAMHD1	PSMD12
PAWR	TOMM22	ERAP1	PABPC1	JUP
FAM114A1	PLOD2	ERH	VPS11	PYGL
DLG1	XPO1	ERO1L	SLC44A2	CPNE1
MRPL49	IPO5	ETFA	UBA52	ATP5C1
MTPN	FARSA	EXOSC3	TOR2A	DDX1
SRPRB	SCARB2	FABP3	DNAJA2	ELANE
PSMA1	ERLIN1	FABP5	CCAR1	DDX3X
YARS	PRMT5	FBN1	RAB21	KRT74
LEMD2	STMN1	FHL1	PLOD1	FDFT1
TCEB2	AK3	FKBP3	TFCP2	HIST1H4A
NDUFAF4	SF3B2	FLII	EIF5	ATP5J2-PTCD1
UBR4	DPP3	FUCA1	PDLIM5	POSTN
ATP5F1	PSMB1	FYB	PANX1
FMR1	EFHD2	GOLPH3	PCOLCE
RBM4	RTCA	GOT1	TXNL1
SEPTIN2	LAMP2	GPSM3	RAB13
PSMA6	U2AF2	GSTM2	ATP5H
CORO7-PAM16	SSRP1	GSTO1	DTD1
CORO1B	GCN1L1	HBA1	CPNE1
SRSF10	PRPS1	HBA2	APOOL
HNRNPR	DHX15	HBB	KIAA1211
EHD1	IRGQ	HBD	PGM2
PTPN1	SRSF1	HCLS1	MTPN
TUBA1B	UFM1	HDGFRP2	NPEPPS
CALM2	EIF2AK2	HIBADH	CRLF3
VBP1	PHPT1	HINT1	IGHA2
STIP1	IMPA1	HLA-A	KIAA1468
HSP90B1	PSMD2	HLA-A	PECAM1
CFL1	POLR2H	HLA-C	ERBB2IP
FERMT3	PAICS	HMGB1	STAT5B
SRSF3	FKBP9	HSP90AA4P	COPB1
ARHGEF1	PHGDH	HSP90AB1	ARAP1
PSMA2	NCF4	HSPA6	HPRT1
DDX46	ITGB4	HSPA8	NRGN
TOP1	UBA5	HSPA9	ASAP1
EFHD2	HMGA1	HSPD1	SLC25A6
PSMB10	UBXN1	IL4I1	AP2A1
PSPC1	BTK	IMPDH2	KHDRBS1
FAM49B	KRT8	IPO7
PSMB3	TNFAIP8	ISG15
FXR1	TINAGL1	ISG20
NAP1L1	KRT19	ITGB2
STT3A	MT1M	KARS
CPNE1		KCTD12
PSM8		KPNB1
TPT1		LAMA5
PSME1		LAMB2
EIF2AK2		LAMC1
CAV1		LANCL1
SAMHD1		LDHA
PAIP1		LRMP
MRE11A		LRRC47
NUP155		LSM3
H3F3B		LUC7L2
IFIT3		LYZ
CRYZ		MAPK1IP1L
LCP1		MAPK3
HLA-DRA		METTL7A
ILK		MMP2
HBA1		MORF4L1
MMP10		MS4A1
KRT79		MSH2
S100P		MTDH
NLRP7		MTHFD1
INPP1		MVP
MAGEA4		MX1
NCEH1		MYH11
ZNF326		MYL9
		NAP1L1
		NAP1L4
		NAPA
		NCKAP1L
		NDRG1
		NEK9
		NHP2
		NPEPPS
		NUP155
		NUP210
		OGN
		OR3A2
		PA2G4
		PCNP
		PDCD6
		PGK1
		PKM
		PLIN3
		POTEE
		PPA1
		PPP2R5C
		PREP
		PRRC1
		PSMB9
		PSMC4
		PSMD11
		PTGES3
		QARS
		RAB3GAP1
		RASAL3
		RBM12B
		RNF213
		RPL23A
		RPL28
		RPRD1B
		RPS11
		RPS28
		RPS3A
		RTCB
		SCAMP3
		SEC24C
		SELENBP1
		SERPINC1
		SERPING1
		SERPINH1
		SF1
		SF3B2
		SH3KBP1
		SLC25A5
		SNRPD3
		SNRPN
		SOD2
		SON
		SRP68
		SRSF1
		SRSF10
		SRSF2
		SRSF3
		SRSF5
		SRSF7
		SSR1
		STAT1
		SUB1
		SUMF2
		TAGLN2
		TAP1
		TARS
		TBCA
		TGFB1I1
		TNPO1
		TNS3
		TNXB
		TOM1
		TRA2A
		TRA2B
		TTN
		TUBA4A
		TXN
		TXNL1
		TYMP
		UBA1
		UBE2K
		UBR4
		USP7
		VAMP2
		VAMP3
		VBP1
		VCL
		VTA1
		WAS
		XRN2

## Sheet: Figure 2b
Figure 2b
Top-10 GO biological processes enriched for proteins associated with metastasis in the multiple sites.
Site	GO biological process	Number of genes	FDR
Primary tumor Malignant	Regulation of mRNA metabolic process	17	1.09e-09
Primary tumor Malignant	Regulation of mRNA catabolic process	14	1.6e-09
Primary tumor Malignant	Regulation of mRNA stability	13	4.73e-09
Primary tumor Malignant	Regulation of RNA stability	13	6.94e-09
Primary tumor Malignant	MRNA catabolic process	16	4.29e-08
Primary tumor Malignant	Posttranscriptional regulation of gene expression	19	4.57e-08
Primary tumor Malignant	RNA catabolic process	16	9.29e-08
Primary tumor Malignant	MRNA metabolic process	22	1.1e-07
Primary tumor Malignant	Nucleobase-containing compound catabolic process	19	1.1e-07
Primary tumor Malignant	Negative regulation of gene expression	31	2.53e-07
Primary tumor Non malignant	Myeloid leukocyte mediated immunity	17	2.05e-07
Primary tumor Non malignant	Myeloid cell activation involved in immune response	16	5.14e-07
Primary tumor Non malignant	Leukocyte degranulation	16	5.14e-07
Primary tumor Non malignant	Neutrophil activation involved in immune response	15	6.7e-07
Primary tumor Non malignant	Neutrophil activation	15	6.7e-07
Primary tumor Non malignant	Neutrophil mediated immunity	15	6.7e-07
Primary tumor Non malignant	Neutrophil degranulation	15	6.7e-07
Primary tumor Non malignant	Granulocyte activation	15	7.17e-07
Primary tumor Non malignant	Cell activation involved in immune response	17	7.2e-07
Primary tumor Non malignant	Leukocyte activation involved in immune response	17	7.2e-07
Lymph node Non malignant	Protein-containing complex assembly	61	1.08e-14
Lymph node Non malignant	Granulocyte activation	33	1.63e-14
Lymph node Non malignant	Regulated exocytosis	39	2.65e-14
Lymph node Non malignant	Myeloid cell activation involved in immune response	33	3.78e-14
Lymph node Non malignant	Protein-containing complex subunit organization	64	3.78e-14
Lymph node Non malignant	Cell activation involved in immune response	36	7.62e-14
Lymph node Non malignant	Myeloid leukocyte activation	35	7.62e-14
Lymph node Non malignant	Neutrophil activation involved in immune response	31	7.62e-14
Lymph node Non malignant	Leukocyte activation involved in immune response	36	7.62e-14
Lymph node Non malignant	Leukocyte mediated immunity	39	7.62e-14
Buffy coat	Exocytosis	17	4.11e-05
Buffy coat	Vesicle-mediated transport	24	6.05e-05
Buffy coat	Immune effector process	18	6.05e-05
Buffy coat	Cell activation involved in immune response	14	6.05e-05
Buffy coat	Neutrophil activation involved in immune response	12	6.05e-05
Buffy coat	Leukocyte activation involved in immune response	14	6.05e-05
Buffy coat	Neutrophil activation	12	6.05e-05
Buffy coat	Leukocyte mediated immunity	15	6.05e-05
Buffy coat	Neutrophil mediated immunity	12	6.05e-05
Buffy coat	Neutrophil degranulation	12	6.05e-05
Saliva	Neutrophil activation involved in immune response	17	1.97e-12
Saliva	Neutrophil activation	17	1.97e-12
Saliva	Myeloid leukocyte mediated immunity	18	1.97e-12
Saliva	Neutrophil mediated immunity	17	1.97e-12
Saliva	Neutrophil degranulation	17	1.97e-12
Saliva	Granulocyte activation	17	2.1e-12
Saliva	Leukocyte degranulation	17	3.87e-12
Saliva	Myeloid cell activation involved in immune response	17	4.15e-12
Saliva	Leukocyte mediated immunity	19	1.71e-11
Saliva	Myeloid leukocyte activation	17	5.71e-11

## Sheet: Figure 2c
Figure 2c
LFQ abundance ratios (log2) for the 23 proteins associated with metastasis in two or more sites.
Protein	Primary tumor - Malignant	Primary tumor - Non-malignant	Lymph node - Non-malignant	Buffy coat	Saliva
LYZ			-0.573973	-1.35386
PGM2	-0.741337				-0.721345
CBR1	-1.35876	-0.51145
GSTM2	-1.5822		-0.405985
TXNL1			0.408746	0.715737
NPEPPS			0.28898	0.941791
COPB1			0.818298	1.18028
CPNE1	0.816938			0.808086	1.35425
EFHD2	0.614311	0.593983
EIF5		0.394087		0.548838
TARS		0.265048	0.343649
KPNB1		0.465384	0.352828
EIF3A		0.32801	0.353063
SF3B2		0.57979	0.481744
QARS		0.409017	0.489399
ACLY		0.348978	0.515519
EIF2AK2	0.869853	0.747229	0.783065
NUP155	0.926016		0.434653
NAP1L1	0.795939		0.518995
VBP1	0.537609		0.581899
CAV1	0.871955		0.687741
PSMD11		0.333273	0.374644		0.742905
DDX1		0.496338			1.49927

## Sheet: Figure 2f
Figure 2f
Cell counts/mm3 obtained from blood of HNSCC patients
Sample	pN	Leukocytes	Lymphocytes	Monocytes	Neutrophils	Eosinophils	Basophils
FMJ_1	pN+	7790	1600	580	5050	460	90
FMJ_5	pN+	10800	1390	660	8720	10	20
FMJ_6	pN+	6120	1270	530	3930	360	40
FMJ_8	pN+	11360	800	570	9880	110	0
FMJ_14	pN+	4740	800	470	3400	30	20
FMJ_29	pN+	6500	520	130	5780	70	0
FMJ_31	pN+	7690	2860	620	3920	200	90
FMJ_38	pN+	8150	980	740	6210	160	60
FMJ_42	pN+	6770	2560	440	3460	210	110
FMJ_2	pN0	7260	2300	310	4410	210	30
FMJ_12	pN0	6900	3210	350	3260	30	50
FMJ_17	pN0	8090	3150	790	3760	280	120
FMJ_18	pN0	6340	2040	490	3640	110	50
FMJ_19	pN0	10460	1050	520	8790	110	0
FMJ_20	pN0	13080	2410	750	8620	1200	110
FMJ_21	pN0	23730	2370	950	20410	0	0
FMJ_23	pN0	7900	1760	850	4750	460	90
FMJ_26	pN0	12670	2610	750	9140	90	90
FMJ_28	pN0	12390	2900	810	8620	10	50
FMJ_33	pN0	5680	2650	470	2280	370	80
FMJ_34	pN0	8950	2230	640	5230	730	120
FMJ_35	pN0	6330	1380	510	4260	90	100
FMJ_36	pN0	4210	1820	400	1830	100	70
FMJ_45	pN0	25290	510	760	24020	0	0
FMJ_37	pN0	8270	2390	710	4960	110	100
	Univariate test (pN+ vs. pN0)	two-sided Mann-Whitney test	two-sided unpaired Student's t-test	two-sided unpaired Student's t-test	two-sided Mann-Whitney test	two-sided Mann-Whitney test	two-sided unpaired Student's t-test
	Univariate p-value (pN+ vs. pN0)	0.3014	0.0261	0.2049	0.967	0.9005	0.3007

## Sheet: Figure 3b
Figure 3b
Count of proteins differentially abundant between primary tumor and lymph node (malignant and non-malignant cells)
	Not altered	Upregulated in lymph node	Downregulated in lymph node
Malignant cells	2352	63	63
Non-malignant cells	1491	558	311
two-sided Chi-square test
p < 0.0001

## Sheet: Figure 3d
Figure 3d
Top-5 GO biological processes enriched for proteins differentially abundant between sites.
Site	GO biological process	Gene number	[-log10(Enrichment FDR)]
Non malignant cells	Ribosome	45	36.7878
Non malignant cells	Structural constituent of ribosome	45	36.7878
Non malignant cells	Translation	49	30.2336
Non malignant cells	Peptide biosynthetic process	49	30.1451
Non malignant cells	Peptide metabolic process	50	30.0048
Malignant cells	Actin-myosin filament sliding	6	3.91503
Malignant cells	Anatomical struc. formation inv. in morphogenesis	20	2.37414
Malignant cells	Actin filament-based movement	7	1.94258
Malignant cells	Actin-mediated cell contraction	6	1.83345
Malignant cells	Regulation of skeletal muscle contraction	3	1.74675

## Sheet: Figure 3e-f
Figure 3e-f
Transcript and protein levels of markers involved in actin-based movement.
Sample	Condition	Protein abundance							Transcript relative expression
		ACTA1	ACTN2	GSTM2	MYL1	NEB	TPM3	MYO1G	ACTA1	TPM3
1159	Malignant - Lymph node	356874500	81825500	16560000	30213000	60062000	203848500	8078950	not evaluated	not evaluated
1421	Malignant - Lymph node	246840500	85448500	281210	22201000	55221000	115452000	3242200	5.36147	3.3858
2008	Malignant - Lymph node	254897000	excluded in QC	10372000	excluded in QC	55472000	excluded in QC	6020100	0.00706715	10.0939
2053	Malignant - Lymph node	346794000	77295500	3213400	26793000	72575000	113816500	2453750	not detected	6.0008
2753	Malignant - Lymph node	167277000	28858650	8194700	37626000	60110000	162623500	1146455	0.00510972	1.6719
3208	Malignant - Lymph node	729793500	137468000	581260	28606000	84746000	189960000	14535500	0.00237485	2.2854
3212	Malignant - Lymph node	295616000	14866700	1120700	11717000	excluded in QC	189720000	4495000	not evaluated	not evaluated
3898	Malignant - Lymph node	518028000	123910500	482110	23780000	58829000	169402500	10112500	0.00153006	1.8392
400	Malignant - Lymph node	34455000	2601200	462900	21008000	55558000	148506500	18385000	not evaluated	not evaluated
4326	Malignant - Lymph node	291507000	105583500	excluded in QC	31295000	51367000	181874000	3679000	0.00451724	6.9918
617	Malignant - Lymph node	428598000	66071500	5589000	26796000	57976000	150830000	5222250	0.0120402	0.012
1159	Malignant - Primary tumor	excluded in QC	excluded in QC	excluded in QC	excluded in QC	excluded in QC	excluded in QC	excluded in QC	not evaluated	not evaluated
1421	Malignant - Primary tumor	266373350	72490000	27297	16184000	71955000	118317500	2304400	9.92758	1.9469
2008	Malignant - Primary tumor	excluded in QC	excluded in QC	excluded in QC	excluded in QC	excluded in QC	excluded in QC	excluded in QC	not detected	not evaluated
799	Malignant - Primary tumor	340584000	116444000	3675600	33294000	95836000	165745000	12576150	105.9	4.4769
2753	Malignant - Primary tumor	498296500	167514500	32290000	28959000	55520000	327670000	7575600	not detected	0.5637
3208	Malignant - Primary tumor	471821500	126469500	473040	34034000	91585000	156657500	6869300	not evaluated	not evaluated
3212	Malignant - Primary tumor	36913500	3221900	691220	13788000	14720000	169900000	3597750	not evaluated	not evaluated
3898	Malignant - Primary tumor	430065000	131373500	150520	32515000	51105000	140122000	6676550	0.00281036	7.7263
400	Malignant - Primary tumor	552652000	31477300	639330	20756000	78956000	229605000	22912000	not evaluated	not evaluated
4326	Malignant - Primary tumor	187801000	83585500	4708900	55229000	71007000	176944000	4888800	29.2126	1.38697
617	Malignant - Primary tumor	410295000	123556500	2775000	45419000	89392000	251865000	8422650	338.284	9.98076
	Univariate test (Lymph node vs. Primary tumor)	two-sided paired Student's t-test	two-sided paired Student's t-test	two-sided paired Wilcoxon test	two-sided paired Student's t-test	two-sided paired Wilcoxon test	two-sided paired Student's t-test	two-sided paired Wilcoxon test	two-sided Mann-Whitney test	two-sided unpaired Student's t-test
	Univariate p-value (Lymph node vs. Primary tumor)	0.86	0.2	0.37	0.15	0.05	0.16	0.05	0.04	0.87

## Sheet: Figure 3g
Figure 3g
EMT score of matched primary tumor and metastasis samples.
Sample	Metastasis	Primary tumor
1159	NaN	3.65277e+08
2753	-7.92659e+07	-38048045
3212	1.23158e+08	1.79443e+08
4326	434251285	5.80127e+08
1421	35836165	4.48635e+07
3208	NaN	560134070
2008	-4.52038e+07	-55052950
400	2.85546e+08	2.92552e+08
617	346492380	9.13573e+08
3898	NaN	1401045758
2053	9.03944e+07	5.70322e+08
Two-sided paired Wilcoxon test (Primary tumor vs. Metastasis)
p = 0.0391

[truncated: 13 more sheets: Figure 3h-i, Figure 4b, Figure 4d, Figure 5c, Figure 5d, Figure 5e, Figure 5f, Figure 6b, Figure 6e-f, Supplementary figure 2a, Supplementary figure 5a-b, Supplementary figure 6a, Supplementary figure 6c-d]
